# Supplementary material for: Targeted protein degradation reveals BET bromodomains as the cellular target of Hedgehog pathway inhibitor-1
Source: Nat Commun. 2023 Jul 1;14:3893. doi: 10.1038/s41467-023-39657-1 (PMC10314895; doi:10.1038/s41467-023-39657-1)
Supplement: Supplementary file 3 — Supplementary Data 1 [file 41467_2023_39657_MOESM3_ESM.xlsx]

## Sheet: Supplementary_table_1_rep1
PG.ProteinGroups	PG.Genes	[1] SH001_20220208_DMSO2_SW_DIA_00012.raw.PG.Quantity	[2] SH001_20220208_DMSO3_SW_DIA_00013.raw.PG.Quantity	[3] SH001_20220208_DMSO4_SW_DIA_00014.raw.PG.Quantity	[4] SH001_20220208_DMSO5_SW_DIA_00015.raw.PG.Quantity	[5] SH001_20220208_HP1-2_SW_DIA_00002.raw.PG.Quantity	[6] SH001_20220208_HP1-3_SW_DIA_00003.raw.PG.Quantity	[7] SH001_20220208_HP1-4_SW_DIA_00004.raw.PG.Quantity	[8] SH001_20220208_HP1-5_SW_DIA_00005.raw.PG.Quantity	[9] SH001_20220208_PRF2_SW_DIA_00007.raw.PG.Quantity	[10] SH001_20220208_PRF3_SW_DIA_00008.raw.PG.Quantity	[11] SH001_20220208_PRF4_SW_DIA_00009.raw.PG.Quantity	[12] SH001_20220208_PRF5_SW_DIA_00010.raw.PG.Quantity
A0JP43	Efcab5	20149.5	16908.4	16077.7	12703.3	16258.5	14451.3	11698.4	16402.9	18265.1	15022	17566.7	17153.7
A2A432	Cul4b	143002	151686	159242	159691	150136	151260	151035	153136	156321	168667	153702	149250
A2A4P0	Dhx8	6585.17	4502.11	3604.06	4871.69	5605.02	3872.54	3935.93	4985.74	4138.05	4433.98	4992.25	5096.63
A2A5R2	Arfgef2	31688.5	29902.6	31458.5	27147.4	26242.6	26941.2	26410.1	30665.9	28972.3	28463.5	30562.6	30195.6
A2A690	Tanc2	10544.3	13918.5	13129.1	11377.9	10997.8	10254.1	10456.9	11416.1	11153.8	10499.6	9244.36	9984.26
A2A699	Fam171a2	3451.23	4196.62	3966.26	3886.49	3733.2	5461.23	2230.57	3823.48	3428.75	4744.53	3523.48	3573.26
A2A6A1	Gpatch8	9880.51	10761.2	9946.28	9249.88	10897.9	8527.04	12828.4	7376.89	10275.7	10670.8	10777.4	11554.8
A2A6Q5	Cdc27	65000.5	72267.7	49376.9	77895.9	75544.5	62221.9	72470.9	71571.1	76258.3	69142.4	66485.5	66193.1
A2A6T1	Cdr2l	4593.53	5079.44	5584.1	6619.99	5362.95	4391.86	3547.09	4605.32	6577.18	4650.33	4431.09	3784.31
A2A791	Zmym4	11026.4	10443	11569.1	11438.2	8866.91	10482.4	11627	7990.03	9872.56	10479.2	8396.28	9402.11
A2A8U2	Tmem201	1955.65	4381.03	2697.13	4198.39	4370.68	1380.16	2781.39	5340.27	4381.55	5274.29	3723.59	2793.02
A2A8Z1	Osbpl9	58593.9	60044.6	48033.3	51458.9	55549.3	49508.2	62627.8	54257.7	48153.9	43366.5	52566.2	59700.3
A2AAY5	Sh3pxd2b	39108.4	40388.4	42847.1	39710.1	40828.9	36267.5	38305.3	33115.5	35002.8	32675.7	31546.5	33176.2
A2ABV5	Med14	9963.96	7614.33	11223.3	7149.7	15438.7	7651.7	7822.5	13343.9	11439.5	9125.51	9000.15	7890.01
A2ADA5	Pusl1	8758.6	7828.04	8769.16	9849.04	10364.8	8417.59	6509.2	9195.75	8950.66	8450.03	7433.69	9292.59
A2ADY9	Ddi2	34493.8	37424	29280.4	38196.1	34445.9	22581.3	34057.3	19228.7	31267	35926.1	33098	30441.3
A2AF47	Dock11	15842.3	15663.9	15466.5	14681.6	13996.8	14502.2	14474.5	14937.2	15601	13739.1	12899.5	13383.9
A2AGH6	Med12	4094.1	5594.12	3683.98	3949.91	5191.15	4004.21	5188.5	4501.96	4304.48	4329.73	3965.69	5060.13
A2AGT5	Ckap5	43094.1	42871.1	54186.9	40981.9	44262.6	44163	45377.6	44153.9	41640.2	42502.3	45387	44832.1
A2AI05	Ndor1	2372.04	3823.75	2079.43	3875.15	4450.5	3864.13	3310.29	2965.36	5202.89	3773.46	2268.39	4105.71
A2AIV2	Virma	9628.2	9186.59	10151	6894.8	9516.66	8659.19	8223.08	8140.65	7966.73	8186.78	8548.56	8861.09
A2AJ15	Man1b1	9738.02	6733.16	10346.3	8458.54	7778.18	9534.77	7316.94	11933.3	8685.12	6734.67	14220.6	19730.6
A2AJI0	Map7d1	81697.2	95885.3	89422.4	94665.7	94899.7	99251.2	94217.3	86114.8	90464.9	98047.6	84365.4	84279.5
A2AJQ3	Dpy19l4	12214.8	3962.22	5010.54	4692.26	3237.56	4386.44	2814.48	3797.16	3274.87	3308.25	5213.32	2423.18
A2AKG8	Focad	22604.3	28453.2	24103.8	22926.9	29197.5	27857.9	24901.3	24571.8	28944.2	23127.2	18472.4	21961.3
A2AKQ8;Q99J38;Q9CY00	Ttc30a2;Ttc30a1;Ttc30b	2291.22	13185	20018.3	6610.64	12740.6	3085.36	13454.3	10618.7	12922.1	3683.43	1145.2	10341.6
A2AKX3	Setx	91879.4	51319.8	38421	59923.9	38209.6	32103.5	45504.8	60187.2	36794.1	52035.3	69770.5	40723.2
A2ALW5	Dnajc25	15956.9	17301.1	14589.2	17544.8	20504.2	17095.9	20425.2	20453.2	20623.5	17085.9	15499.9	24003.4
A2AM29	Mllt3	5963.4	3844.06	4632.62	4415.79	2558.82	2853.87	4127.76	3698.06	2645.03	2090.05	1809.34	1904.51
A2AN08	Ubr4	60626.6	61964.3	74910.9	56294.1	61839.2	58518.2	62009	66978.6	66949.2	69199.6	63812.1	59732.2
A2APV2	Fmnl2	8657.72	10297.3	10349.8	11760.4	8539.59	9994.68	11626.1	11125.9	8573.69	9837.58	11587.3	9163.13
A2APY7	Ndufaf5	16902	22893.6	15673.8	16688.1	19704	16628.8	12870.7	15933.1	22604.2	18334.7	19032.6	24064.2
A2AQ19	Rtf1	18012.8	20934.7	21782.7	19805.8	20829.7	16645.4	16300.1	17114.1	20418.3	22688.2	22728.4	19236.2
A2AR02	Ppig	60239.3	50463.5	61953.9	52636.9	62330.6	41970.3	56211.1	51119.7	59311.9	62257.9	60098.8	52665.2
A2ASQ1	Agrn	9614.64	8010.32	9723.79	7706.51	10938.2	10607.5	11152.8	9561.77	10927.8	8960.32	9329.65	9251.85
A2ASS6	Ttn	8269.77	5560.57	7802.52	7027.11	4726.47	7635.48	3293.64	6089.7	4237.71	6933.66	7332.2	4859.52
A2AT37	Upf2	340179	366914	414079	315263	359173	420370	389295	375035	373636	398856	340001	353461
A2ATU0	Dhtkd1	9994.59	7680.58	7407.85	9938.19	9192.84	9276.5	7490.95	4800.15	8377.18	10346.7	4938.29	7986.59
A2AVA0	Svep1	6939.79	9145.86	14674.3	6979.94	14648	7665.63	10008.6	7895.28	8706.26	8469.86	8429.57	8432.28
A2AWA9	Rabgap1	64330.4	54885.4	73235	56656.2	59936.7	51979	56983.2	58045.7	55326.9	63753.2	63599.7	55400.5
A2AWP8	Arhgef10l	40772.5	29396.4	171820	25160.5	122683	120217	9240.33	13292.4	61011.5	8349.31	8907.53	35092.5
A2BDX3	Mocs3	933024	1.5515e+06	1.27579e+06	778528	1.13255e+06	1.79864e+06	602052	988570	807053	1.20503e+06	624518	722474
A2BE28	Las1l	55317	54526.3	51701.4	45656.3	55999.4	56378	56404.8	56966.8	52090.7	43532.2	54591.1	59161.9
A2BH40	Arid1a	44779.8	52314	46272.9	53270.9	51094.7	44295.6	47971.1	49173.8	46793.5	49210.5	46726.2	40515.1
A2CG49	Kalrn	6328.36	4951.51	7058.44	8798.03	7179.18	7508.13	6530.73	6760.51	7537.75	6134.36	4530.46	3659.18
A2RSJ4	Uhrf1bp1l	6574.46	5860.71	6448.54	6072.93	6307.55	6086.24	5176.02	4940.86	4715.09	5778.27	5697	3727.28
A2RST1	Mgst2	30539.1	34182.2	28450.4	34007	39002.1	36590.2	34976	41734.8	31732.9	34518.8	30632.5	42395.8
A2RSY6	Trmt1l	10228.5	10968.7	8355.86	10194.9	9824.71	7514.9	9416.58	7477.32	8996.21	9780.91	10925.4	8652.02
A2RTL5	Rsrc2	17805.4	21048.4	16767.6	19452.6	23124.5	21368.3	20170.3	22501.5	17183.8	18889.6	19260.4	15135.7
A3KGB4	Tbc1d8b	23525.4	18995.5	16368.7	19534.2	23104.6	16613.4	18744.3	18890	21143.2	19407.5	20697.9	21111.4
A6H5Z3	Exoc6b	23493.9	26880.6	20533.8	21708.7	24713.4	17098.3	22715.3	22064.2	28301.9	25906.5	26639.3	30108.8
A6H611	Mipep	19710.2	18073.2	13877.8	14178.1	12320	16276.1	20759.3	15196.9	15276.6	14725.6	16939.5	17126.5
A6H619	Phrf1	1145.31	3845.86	2371	4059.26	3606.58	3169.65	4894.13	4282.92	3747.16	3902.04	1213.17	4014.81
A6H630	Armt1	5482.4	5144.66	3802.34	4956.28	4804.98	3692.52	4721.23	4118.74	3816.13	4609.44	6503.83	5109.65
A6H6A9	Rabgap1l	2495.23	6084.74	2679.58	4009.88	4178.93	3023.83	5679.28	2514.42	4443.14	3796.36	2646.83	3855.55
A6H8H2	Dennd4c	19027.5	17787.2	20811.6	20084.3	19432.2	18839.3	17308.5	21392.6	16467	18307.1	15688	16870.6
A6X919	Dpy19l1	120893	108036	103409	99493.8	97440.8	95248.2	100025	103411	111497	100894	99734.8	100396
A6X935	Itih4	29513.6	23255.5	3470.02	18678.5	66771.3	71900.8	63724.1	49879.2	33860.8	23237.4	27671.6	31639.7
A8C756	Thada	19726.5	26014.1	23071.3	20545.5	20701.9	24083	21233.9	20971.3	23851.5	22553.2	16977.4	21439.2
A8Y5H7	Sec14l1	20214.4	18574	22593.8	23267	23796.4	22418.7	16571.1	22322	18357.4	27332.4	27262.7	22654.5
B0V2N1	Ptprs	4638.54	4153.06	4473.91	3786.6	4522.56	3577.62	4513.32	6057.82	3012.31	3493.12	4312.2	2970.42
B1AVD1	Xpnpep2	22267.5	24710.2	47333.6	22861.3	18358.2	10632	12490	56817.1	10769	11249.2	14062.8	14114.9
B1AVH7	Tbc1d2	23402.2	29203.6	18214.9	22647.9	28195.5	21092.6	21593.7	18936.2	19835	18349.2	15545.1	18647.3
B1AVZ0	Uprt	20384.1	19372.2	23764.8	20549.2	18772.1	20871.4	18770.3	14680.8	18020.1	19029	18613.6	17794.2
B1AXP6	Tomm5	97515.1	84258	229628	84846.7	73338.2	73455.1	175158	105246	57606.2	108546	74291.8	50777.3
B1AY10	Nfx1	3067.71	2590.9	2799.03	2104.98	1907.95	2456.39	3231.72	2647.97	2248.49	2037.78	3250.42	3091.21
B1AY13	Usp24	33105.6	32784.9	37476.8	35778.9	33512.8	28421.9	29563.6	31807.4	29983	28471.2	35859.4	29729.6
B1AZA5	Tmem245	2072.53	5163.32	4558.74	3218.44	7050.92	4634.23	6805.91	11783.6	6336.72	6147.4	3014.08	5999.16
B1AZI6	Thoc2	75175.9	70742.6	80582	65272.2	69401.1	61713.7	74938.1	69221.4	72100.7	70191.1	68233.5	72812.3
B1AZP2	Dlgap4	3880.02	4943.05	4445.16	4600.9	5250.53	5402.6	5335	4950.69	4839.08	4677.42	4729.53	3973.1
B2RQA1	Kcna10	112695	100378	69873.4	91169.3	90627.7	60258	69131.2	91470.1	89875.1	105212	100072	108578
B2RQC6	Cad	300816	316213	345698	307521	326667	305141	321884	350705	336464	349795	323712	335249
B2RR83	Ythdc2	6105.71	6635.73	6913.29	5140.62	5485.51	6069.26	5064.31	5808.67	5115.62	4140.58	5922.01	6021.49
B2RRE7	Otud4	26105.3	34672.2	33500.9	28100.3	29716.9	36361.5	35591.5	23405.7	35450.4	30546.5	36883.3	29992.4
B2RUR8	Otud7b	6406.75	7465.89	4875.45	5985.41	6614.19	6152.69	6888.31	5329.68	8332.32	6007.55	5687.53	7722.34
B2RVL6	Zcchc24	5712.79	3121.5	5355.81	8519.66	10644.4	2082	3311.35	4949.46	3340.99	3053.17	1616.89	1480.56
B2RWS6	Ep300	17234	21545.7	25103.5	21744	20034.2	28902.5	17922.9	23033.9	19876.5	17788	16842	12864.8
B2RX14	Tut4	2301.12	2026.99	2837.84	2938.74	3249.01	3974.61	2561.96	2864.28	2835.03	2746.68	3018.11	2755.74
B2RXC1	Trappc11	13721.2	14645.3	14719	10769.3	12394.2	14720.3	11578	11780.7	12441.3	12514.9	11494.9	13039.2
B2RXR6	Ankrd44	2802.48	3775.16	1702.26	2293.45	2652.99	2616.9	2550.7	2171.41	2803.2	2031.07	1487.62	2627.1
B2RXS4	Plxnb2	33003.1	28905.8	33940.5	29585.4	28455.5	27605.8	30435.2	33454	28400.5	29112.4	30424.4	25698.2
B2RY04	Dock5	5927.74	4991.47	6757.37	4834.68	5428.58	4482.48	4263.34	5415.75	5125.72	5111.55	4707.76	5707.78
B2RY50	Odad2	2275.93	1935.35	2076.13	1426.2	1364.87	108958	4373.13	88229	56358.1	91012.1	2410.76	2020.37
B2RY56	Rbm25	124439	119621	136953	128888	119000	132364	143794	134381	127819	130436	131220	120298
B7ZMP1	Xpnpep3	19611.6	23415.2	14293.7	19650.2	20103.8	15421.7	23168.8	12669.8	13470.2	17136.3	11478.2	17786.5
B8ZXI1	Qtrt2	16508.6	13811.7	12206.5	10364.1	13582	12189.2	10700.9	12499.1	12986.2	14385.4	20889.2	17478.8
B9EJ80	Pdzd8	14440.3	14157.2	14662.9	13807.4	15093.4	17350.9	17665.8	14582.7	16024.5	16079.6	12589.5	13870.4
B9EJ86	Osbpl8	20469.8	19695.9	22373.5	22716.5	22454	23076.7	24567.1	18551.4	20536.5	23123.7	19683.7	19453.2
B9EJR8	Dnaaf5	11212.7	14499	11843.5	14428.8	15403.3	13248.8	14807.8	12928.1	13795.7	12939.2	12352.7	16787.4
B9EKI3	Tmf1	13503	13931.5	16230.3	15210.7	16501	11577.2	13629.1	14482.1	18047	16229.9	15433.4	13858.3
C0HK79;C0HK80	Arxes1;Arxes2	35395.7	30366.5	30578	23547	33015.9	33659.8	31525.5	36436.6	26110.4	25905.3	28010.5	34823.4
C0HKD8;C0HKD9	Mfap1a;Mfap1b	14174.5	16267	21684.9	16075.2	14838.6	19254.5	17464.4	20516.7	12152.2	14122.6	15856.4	11642.3
C0HKE1;C0HKE2;C0HKE3;C0HKE4;C0HKE5;C0HKE6;C0HKE7;C0HKE8;C0HKE9;Q8BFU2;Q8CGP5;Q8CGP6;Q8CGP7;Q8R1M2	H2ac4;H2ac6;H2ac7;H2ac8;H2ac11;H2ac13;Hist1h2an;Hist1h2ao;Hist1h2ap;H2aw;Hist1h2af;H2ac12;H2ac15;H2aj	38666548	35023700	30919688	34766908	36980104	43431704	30342614	37586100	39204308	35789620	34174540	35629500
C0HKG5;C0HKG6	Rnaset2a;Rnaset2b	13806	12420.5	9453.65	19312.8	18574.1	17307	11085.9	8678.26	10705.4	14239	12100.4	8617.33
D2EAC2	Zbed6	8581.62	5023.49	5163.71	3942.26	2832.36	3707.33	4463.02	2657.42	1380.68	1695.34	3155.11	1057.09
D3YXK1	Samd1	3864.58	5166.29	2131.87	2771.04	6422.44	3781.05	4553.04	2172.83	6030.66	2642.22	2694.75	4667.57
D3YXK2	Safb	90479.9	94730.2	91343.9	97187.3	88058.6	79565	84740.2	93672.5	80283.5	85947.6	86719.7	87457
D3YYU8	Obsl1	42154.5	33253	44831.2	44207.8	33679.6	31867.9	37534	37967.2	33970.2	37646.1	29209.7	31872.7
D3YZG8	Mthfd2l	3343.1	2170.06	1850.63	2049.8	2444.72	1792.1	2539.74	2490.98	2882.84	2531.86	3477.9	3418.05
D3YZP9	Ccdc6	47773.3	41179.6	42818	38969.2	42751.4	35730.1	44577	43929.4	33040.1	35830.8	39665.9	39941.5
D3Z4S3	Ptrhd1	38847.3	34242.4	25690.5	39776.3	29913.6	25473.8	17931.4	18875.4	29581.1	29166.6	27194.1	31212.1
D3Z7P3	Gls	324085	314174	283386	361627	345561	305186	326700	343338	381906	375883	400205	369938
E2JF22	Piezo1	6648.29	6512.04	8236.5	5754.36	5474.18	7597.21	7725.67	7975.4	7895.45	8415.82	6425.47	7776.05
E9PVA8	Gcn1	106680	104901	125015	100638	103056	105367	105896	109184	107303	113065	108798	106830
E9PVX6	Mki67	5963.34	6438.57	6109.31	6925.28	5779.39	5543.48	5258.72	5422.46	6116.44	6501.41	5816.54	5563.97
E9PY46	Ift140	5774.42	8699.65	6402.27	7037.23	6225.53	8044.54	9774.92	5564.15	5485.93	5274.36	6720.3	7090.54
E9PYH6	Setd1a	8852.6	11747.6	13439.2	10051.7	10525.3	11389.6	12162.6	9244.83	9138.71	9351.58	7740.68	10636.3
E9PYK3	Parp4	4485.23	5945.69	4241.28	5095.96	5765.59	4846.23	5343.21	4434.66	4431.89	4461.18	4003.11	4898.47
E9PZJ8	Ascc3	23989.4	25315.5	25574.7	23442.8	24676.8	20338.2	24703.5	24677.9	25691.5	24396.2	24668.3	28170.9
E9PZM4	Chd2	25793.9	17508.6	15713.5	20997.2	17990.8	18895.6	23325.8	30897.3	16253.4	21264.8	20872.1	19564.4
E9Q137	Tex264	35148.4	38814.5	31136.5	40452.6	37244.4	20713.4	34836.5	29756.5	34534.2	34010.2	25934	28798.6
E9Q1P8	Irf2bp2	25490	27453.3	20905.3	25367.5	26755.2	16757.6	27531.8	23409.1	24343.7	26098.6	22010.7	23777.9
E9Q394	Akap13	6352.52	6217.93	7309.28	7060.94	6434.82	7902.41	7573.06	5577.92	5910.72	6217.23	5695.66	5256.79
E9Q3L2	Pi4ka	259908	258811	255205	241597	230638	194420	258095	221266	216993	222809	218639	222344
E9Q3S4	Map3k19	2.38119e+06	2.29235e+06	1920506	1.93248e+06	2.05534e+06	2.07743e+06	2074290	1.91966e+06	2.25184e+06	1.98678e+06	2180911	2.38906e+06
E9Q4N7	Arid1b	9190.52	10834.8	13523.8	10619.5	10281.2	12479.3	9764.75	10125.4	9252.88	8788.81	7118.28	7916.2
E9Q4P1	Wdfy1	32586.9	28481.3	23879.9	26159.1	28825.1	20037.6	29185.8	23583.2	29888.9	19334.1	26895.4	30296
E9Q555	Rnf213	12786	13788.1	17659	12576.6	13316.6	13447.2	13332.3	14570.3	12095.4	11197.6	12168.8	11942.4
E9Q5C9	Nolc1	85653.1	100848	92664.8	104132	103428	109205	108118	114181	118763	125884	124309	118267
E9Q5K9	Ythdc1	2812.88	4912.16	2932.95	1988.68	2986.33	2673.8	4739.07	2189.5	3151.71	2741.46	2304.42	3436.75
E9Q634	Myo1e	88075.9	91692.2	91893.5	85335.5	81656.4	82518.4	76887.4	85758.9	86545.2	78900.2	80899.4	88187.8
E9Q6J5	Bod1l	6177.92	6327.21	8598.14	7938.58	7185.77	5704.22	7940.25	6387.86	6327.07	8204.13	7394.7	6935.16
E9Q735	Ube4a	9817.89	8425.93	10863.3	10505.3	10127.5	8759.2	7971.31	10641.5	14018.7	10332.5	11899.5	9954.07
E9Q784	Zc3h13	3857.24	3831.79	3790.39	3503.29	3352.34	3968.62	3020.51	3196.61	3079.91	3631.07	3121.96	2753.79
E9Q7E2	Arid2	18241	21731.8	20916	22384.1	27063.7	19155.8	23936.9	25644.6	26382.2	23908.7	22309.3	9710.32
E9Q7G0	Numa1	45843.5	46126	73353.4	47415.7	51835.7	50353.9	69289.1	48613	39860	42269.3	48034.4	38948
E9Q8D0	Dnajc21	3518.9	3488.34	2625.91	2429.95	5739.14	7296.32	4049.73	2303.06	6566.87	2057.53	5302.21	4153.59
E9Q912	Rap1gds1	85100.8	81121	72735.2	82824.5	87298.2	72161.1	81722.2	67761.7	81219.4	78072.7	85747.1	81219.4
E9QAM5	Helz2	2623.52	3352.74	4138.31	2350.04	3331.08	2980.5	4781.86	2699.27	4277.81	3091.25	3072.36	3031.58
E9QAT4	Sec16a	28361.4	26941.2	30913.2	27277.1	28704.2	35245.2	30150	27789.9	27091.8	32575.1	30464.2	29875.3
F6XLV1	Crocc2	68083.9	78545	85613.5	70775.2	72683.4	60990.5	36686.7	58257.1	50968.3	67517.4	50507	6370.47
F6ZDS4	Tpr	92176.1	90638.9	116298	90526.8	93722.2	106514	100159	107648	91020.9	102177	97239.1	86533.2
F8VPU2	Farp1	141854	144603	146893	133012	134347	119322	123872	133165	135614	139057	121035	124311
F8VQB6	Myo10	7318.38	9140.17	6222.08	8763.07	8319.36	9249.15	7476.39	6464.76	7358.67	8539.31	5913.54	7164.75
G3X982	Aox3	247754	214160	400303	147085	202883	277407	252114	281497	239076	231988	226384	261333
G3X9K3	Arfgef1	4434.52	5657.49	4792.19	5106.85	4939.02	5815.76	4438.48	4944.77	5523.14	5899.02	3554.75	6543.37
G3XA57	Rab11fip2	9210.18	11808.2	9841.21	3627.73	5579.17	7243.75	4832.46	2153.98	2043.87	3149.11	3455.49	4673.25
G5E829	Atp2b1	84446	84918.2	96587.9	85730.1	86204.4	93773.5	86444.5	78894.3	92112.2	90370.7	83391.8	79836.2
G5E861	Sclt1	41602.6	36891.1	39355.4	33103.5	3004.28	3923.75	4076.8	50782.1	40129.8	57926	42378.9	29553.7
G5E870	Trip12	14529.1	14095.1	15846.4	15696.5	15537.3	17131.1	15830.1	15362.2	13982.6	16181	15233.7	12470.6
G5E897	Poglut3	97157.2	83840.3	69327.4	84334.2	80713.5	68499.4	55314.8	68729.9	65152	60829.3	66256.7	66507.6
G5E8K5	Ank3	38631.3	34508	39193.1	34580.7	34451.9	30664	39197.2	33865.2	32545.6	32005.4	33853.4	28482.3
G5E8P1	Brd1	6009.09	6545.75	4586.36	4936.75	3528.86	2803.08	1675.03	3060.68	2587.72	3768.46	3567.11	1680.49
G5E8V9	Arfip1	24042	25468.2	28919.1	32944.8	30262.8	22800.9	29587.2	25938.2	26130	28118.7	24069.1	19071.8
O08528	Hk2	149554	148069	286762	141362	112362	211722	199866	298636	132329	158890	122780	133687
O08529	Capn2	325188	337167	295650	340854	319750	237469	286224	318483	340057	310025	329065	332815
O08532	Cacna2d1	4290.79	6980.64	8659.09	3813.35	3551.34	2741.97	4225.3	5470.54	3618.69	2491.39	3128.55	4008.96
O08539	Bin1	290296	286664	272752	300535	282918	247565	258923	268961	277777	270230	274716	276861
O08547	Sec22b	133357	103196	94356.5	118502	111220	111934	99213.4	116511	102109	107832	118921	110089
O08553	Dpysl2	384851	411774	420712	421796	385909	380085	407845	419989	359818	383057	365169	352816
O08573	Lgals9	47677.9	41548.4	44320.5	38755.5	40717.1	29014.3	35224	33925.2	31520.8	31394.8	25498.7	29170.4
O08579	Emd	165191	166143	112088	163067	157946	138213	148357	146262	152475	147197	164876	168062
O08582	Gtpbp1	34504.9	36325.6	34113.4	40579	40124.5	35725.7	35215.9	33328.1	41116.7	40317.2	35264.7	34427.2
O08583	Alyref	130574	139076	137051	145104	142270	114145	140638	136761	125794	127375	129129	117957
O08585	Clta	294647	285685	318943	251998	278562	291605	299712	304613	265092	276809	275548	292364
O08586	Pten	107519	102976	93842.5	102747	95641.5	73449.5	98393.4	84185.8	93948.7	77407.3	92351.9	100215
O08599	Stxbp1	58892.9	60010	52729.2	58905.5	57666.1	50849.2	52773.9	51070.6	57279.8	52064.9	57449.6	62721.7
O08603	Raet1b	5047.37	2709.52	6686.06	4591.51	2053.82	7084.16	5191.35	7796.17	2803.64	2767.55	3307.54	1844.5
O08648	Map3k4	17536	14939.8	22421.4	16469.6	15024.1	15907.8	12215.3	15311.2	15439.7	14133.8	20155	17345.2
O08663	Metap2	76402.6	83723	79248.8	82534.7	91189.1	69657.6	94745.4	88170.9	96325.9	103556	85679.7	103943
O08709	Prdx6	590807	571539	441141	655340	610150	496872	532538	578326	643628	569903	638327	629019
O08715	Akap1	20766.4	29378	18786.3	36117.9	28613.4	19242.1	20605.6	24145.4	27307.3	24408.2	24262.5	26197.9
O08734	Bak1	34451.5	37885.2	56554.7	17902.8	16880.3	30876.1	37377.6	43548.8	20759.9	27547.5	16948.8	22255.6
O08736	Casp12	14839.5	13426	9370.7	22070.3	16505.9	6176.9	11084.5	10926	4344.41	4307.97	6154.27	8247.4
O08738	Casp6	31323.2	26371.5	25473.6	27063.7	28746.3	26340.8	29545	27460.2	19578.5	20138.3	28151	25950.4
O08739	Ampd3	25297.2	28976.3	29399.8	24921.2	28406	27482.7	30031.3	19275.9	30207	29057.4	22807.7	21533.8
O08749	Dld	143052	133534	118868	130220	139331	113654	128091	136066	136740	131566	128505	142265
O08756	Hsd17b10	495813	493416	464131	615729	494473	444526	461811	509748	510993	487517	508894	491396
O08759	Ube3a	66727.1	59108.8	61264.6	64550.1	71797.6	54551.6	62843	59249.8	70826.9	66661.4	69736.1	74092.3
O08784	Tcof1	60617.8	67528.5	84560.7	68860.1	70127.8	94781	75049	89726.1	63204.5	72412.5	62802.2	56025.2
O08788	Dctn1	86061.1	90397.8	100270	86559.8	89323.7	82481.9	91535.9	92492	90933.5	92524.7	93035.5	88433.7
O08789	Mnt	5011.39	4708.88	3828.81	3835.95	4589.25	3919.7	3928.04	3529.8	3754.86	2685.39	2957.57	4059.5
O08791	Ebf3	6772.01	16980.7	16509.3	8302.26	46919.1	9305.21	4874.92	9672.17	10425.4	8595.92	13739	13057.7
O08795	Prkcsh	639584	602781	579578	591194	582187	489609	601408	614784	581239	634769	646961	614272
O08796	Eef2k	21889.8	23801	17920	22950.4	24811.9	15944.1	22469.5	19586.8	23585	18296.9	18775.1	20245.1
O08800	Serpinb8	5269.14	4517.07	5430.68	2339.82	3436.37	2417.91	4918.67	2442.23	2358.81	2051.67	2773.44	2211.05
O08807	Prdx4	108311	116022	119471	117343	87850.4	28055.8	83215.7	106958	39024.3	105375	70710.6	78354.8
O08808	Diaph1	22747.2	20268.7	24567.9	20229.9	20029.5	17715.7	16177.1	18528.5	19314.4	20944.3	21834	21335
O08810	Eftud2	889621	892692	1.15053e+06	860607	876467	1.01329e+06	968865	1.15256e+06	813641	908726	810344	770817
O08811	Ercc2	12099.4	18067.4	20617.2	18583.3	16083.4	16366.9	13388.3	10780.9	16104.6	20287.7	17681.5	16782.5
O08842	Gfra2	2912.01	3695.92	2224.33	3281.86	4637.9	2134.79	1397.05	2191.83	2817.18	2196.57	2059.44	2904.37
O08848	RO60	17225.5	16548.3	17116	20919	21515	16667.3	19274.3	21770.4	21290.2	20689.1	20527.1	19532.2
O08908	Pik3r2	7439.19	9223.32	8172.27	7313.22	7178.55	7231.02	6677.85	6404.34	6808.56	7350.95	6490.96	6076.33
O08912	Galnt1	13390.7	15226.6	11771.5	14690.6	12908.9	11452.8	15562.4	13849	12014	13115.7	14951.2	16586.2
O08915	Aip	96220.4	104517	85863.8	101629	93666.3	84795.1	106197	73266	84393.4	71887.8	70305.6	74849.7
O08917	Flot1	37972.8	35006.7	65876.4	31553.3	30668.2	54096.1	43719.9	60846.4	26531.5	38758.4	33257.5	28001.2
O08919	Numbl	28160.9	24705.8	23901.4	28022.8	18113.1	16290.4	24043.4	27316.1	23301.5	29496.2	24719.5	24952.7
O08967	Cyth3	39597.4	46761	29820.9	27358.4	30677	28546.3	24573.5	27425.6	28579.9	26599	19536.6	30800.3
O08989	Mras	15759.6	13762.5	10596.1	21008	15305.5	14924.8	15048.9	16307.6	13317.8	17159.4	12133.4	15311.7
O08992	Sdcbp	29108.4	32707.9	28117.6	31672.4	29232.7	37073.1	31991.2	33382	28272.2	31165.7	35681.2	28628.9
O08997	Atox1	178702	164375	126156	202616	175017	89677.1	154845	152022	182756	151870	168798	179095
O09005	Degs1	50653.5	55500.5	84482.7	58124.2	66562.4	88804.4	50709.5	95258	66742.4	80977.6	85515.7	60781
O09012	Pex5	50155.4	47905.2	41630.5	45656.8	43803.1	41915.9	41384.5	43323.8	45692.3	44282.5	48480.2	43423.4
O09044	Snap23	57231.8	58981.9	56438.4	61618.9	70053.7	65673.5	64778.5	60972.1	69136.9	59897.2	55314	59526.6
O09061	Psmb1	226484	236812	305296	175106	193261	94515.3	319810	217632	54724.4	286732	213276	188755
O09106	Hdac1	169557	166219	163786	166017	166065	165973	156824	170984	146680	156328	162800	156202
O09110	Map2k3	28719	31127.7	25437.8	30609.4	28343	30429.7	27973	29329.2	30399.7	31080.9	28639	27871.6
O09111	Ndufb11	35658.8	39649.3	49291	40195.2	43475.5	50970.6	54320	72797.5	38086.8	47553.4	41198.4	41125.3
O09117	Sypl1	52318.8	48230.5	46677.7	54221.9	57915.4	39619.1	47452.3	53114.5	53620	52989.4	51888.7	48738.5
O09131	Gsto1	3099734	2786592	2.28283e+06	2.90743e+06	3.11553e+06	2.84833e+06	2.5485e+06	2.69147e+06	3.32702e+06	2.85874e+06	3.16117e+06	3.14076e+06
O09159	Man2b1	214212	203835	194014	216595	215601	211751	201607	227855	227747	209608	221893	246557
O09167	Rpl21	348740	357705	377787	338368	377655	378291	339932	346183	351713	366161	355944	379674
O09172	Gclm	68683	69844.5	66878.9	86221.5	74783.3	64262.5	71901	74702.6	80986.6	71953.1	75111.5	72194
O09174	Amacr	59747.5	58526.6	47508.1	62483.2	66920.6	66203.6	61614.1	63344.6	57975.1	58332.3	61115.6	61119.2
O35071	Kif1c	9442.44	9248.26	9635.33	11695.8	9457.08	10135.6	10429.3	10886.4	8819.27	10701.3	8615.91	8107.69
O35074	Ptgis	130933	134992	105915	130190	126376	107607	121067	120201	122115	114925	112572	119614
O35075	Vps26c	50875.9	54532.3	44604.1	43363.9	47195.5	36001.8	47472.7	47208.5	45695.4	42513.3	39171	41733.4
O35083	Agpat1	41666.3	37693.4	35052.3	38327	33604	19350.5	29119.9	29914.9	33371.1	30322.4	36558.5	33496.3
O35114	Scarb2	80266	59938.2	73817.6	68382.9	72169.3	58196.3	49743.5	58731.8	58650.6	54046.5	76481.6	65539.7
O35126	Atn1	3024.41	2893.27	2724.71	2432.17	2174.09	2175.3	1646.32	1363.54	2092.52	2516.62	3646.39	2197.69
O35127	Grcc10	100464	63508.9	44510.8	72136.9	56761.6	52756.2	63738	55608.4	37375.4	54137.3	48213.7	40649.2
O35129	Phb2	1257002	1.24581e+06	1.38375e+06	1.22598e+06	1.34673e+06	1364998	1.39855e+06	1.40161e+06	1.3594e+06	1432248	1472944	1.43831e+06
O35130	Emg1	23891.2	19299.9	19572.8	20777.3	21546.1	16710.9	15281.4	19354.9	23273.2	20608.7	23640	20510.3
O35134	Polr1a	25515.9	32387.4	30291.3	30168.9	24751.9	26890.5	35643.9	24605.2	28494.8	32248.3	23259.1	27724.1
O35143	Atp5if1	501153	400127	279408	385367	339081	337135	248225	255722	315966	220083	253582	328281
O35144	Terf2	4361.73	3821.08	4213.09	4001.55	5438.69	5026.23	3562.14	4056.84	4941.65	5252.45	4169.44	2850.97
O35166	Gosr2	18393.6	24919.7	14508.7	18126.3	24946.4	18778.9	19316	16287.7	17674.9	15632.6	17699.5	10204.8
O35215	Ddt	43136.9	44229.9	36776.1	37449.1	28467	13663.8	35114.6	23762.9	15126.7	32120.9	35788.9	30199.7
O35218	Cpsf2	40850.3	38712.5	42067.6	35222.8	34264.5	29884.8	37506	39469.4	33963.2	41691	33234.6	36216.8
O35226	Psmd4	240896	238432	215494	275692	259488	221910	272597	237204	241250	261668	255135	242691
O35231	Kifc3	7680.43	5019.79	10492	6436.18	4708.81	4914.23	4949.85	5925.21	4182.76	4005.91	8577.54	4279.84
O35239	Ptpn9	17098.5	16259.8	14699.7	17499.8	14926.8	15530.9	14180	14353.7	14901.5	15260.5	16044.6	15655.7
O35242	Nsmaf	3942.69	5827.15	4214.09	3188.95	3857.32	3856	3528.96	3417.69	2799.32	3354.3	2998.43	3408.28
O35245	Pkd2	18116.8	16663.8	25626.6	19953.5	17298.3	14673.6	18725.7	19553	16646.6	19394.7	18567.6	15685.8
O35250	Exoc7	26798.5	24377.6	29581.7	24771.5	21762.4	20129.4	22378.4	21076.7	24221.8	21557	27275.3	25345.8
O35286	Dhx15	209256	203114	179264	207276	201866	153082	182443	181300	193366	187134	187428	217769
O35295	Purb	120835	113923	125422	113285	116959	103099	110061	118351	115641	113160	115008	116324
O35316	Slc6a6	18670.8	29157.7	2071.33	10162.6	12751.7	2480.47	2712.46	2286.06	18522.8	2599.91	2053.68	2691.18
O35326	Srsf5	71822.2	68778.4	75681	71051	82917.4	70678.4	67299.3	71665.2	78352.8	77656.5	85669.4	80540.8
O35343	Kpna4	12316.4	11613.5	9977.95	10672.1	12290.6	10840.4	11807.7	9770.81	10499.5	12242	11728.4	12903.6
O35344	Kpna3	118618	115581	116477	104441	114785	102830	112834	120554	135616	121902	116665	130591
O35345	Kpna6	85774	86332.4	85053.2	88191.8	85643.7	62081.7	84024.3	93798.2	86435	96407.7	94426.2	93737.7
O35350	Capn1	72622.2	71627.7	72449	70597.2	69676.7	58132.9	61977.8	69012.2	60386.5	57864.7	64520.5	64189.9
O35372	Cnih1	5765.41	7305.29	5701.99	5649.21	5489.78	2055.41	9458.65	16858.3	5591.35	9379.74	3942.15	1801.97
O35379	Abcc1	26493.7	25562.4	26898.3	29919.5	27735.5	26277.1	27065.3	27787.6	29146.7	32464.1	25280.7	26270.7
O35381	Anp32a	614075	576759	446336	572177	500249	505124	499199	490174	556446	497098	567109	563560
O35382	Exoc4	45632.3	43638.9	50544	49322.1	42668.3	42953.3	43505.6	45496.6	43181.9	44805.2	45107.1	42658.8
O35405	Pld3	87936.1	55704	42549.6	63555.7	67847.5	39492.7	43675.4	18795.1	61660.9	44701.4	61446	46927.6
O35435	Dhodh	20913.7	24131.3	21842.4	26534.4	20404.3	17665.6	30736.3	23536.8	11882.3	24933.1	19080.5	20723.8
O35448	Ppt2	25383	16965.4	17909.2	17240.2	22694	15443.4	11905.4	19173.2	21820.5	23673.9	23363.4	25175.3
O35459	Ech1	123591	138261	115161	125909	116009	114620	116360	96951.4	112022	113361	109079	106983
O35465	Fkbp8	45098.2	47858.4	38004	50549.9	45463.2	33561.1	42978.9	41361.9	42946.1	42813.3	42011.7	41193.6
O35474	Edil3	6041.09	3766.17	6256.64	3956.73	4055.54	4042.74	3570.47	4888.98	3651.91	3926.69	4924.15	4237.62
O35495	Cdk14	11784.4	12408.7	10255.2	9972.87	12896.4	8389.5	10130	9229.19	7899.21	8848.11	6038.94	10186.4
O35516	Notch2	10139.2	10934.3	11549.2	12636.2	15462.8	11597.6	11262.5	10839.5	14458.9	16934.5	14726.3	12754.7
O35551	Rabep1	27354.4	21440.9	34062.4	25694	21675	25577.6	26631.3	24729.3	25332.7	27392.8	34443	23103.5
O35593	Psmd14	294781	298815	273945	316448	287009	303781	270242	260203	309094	294540	270721	316656
O35598	Adam10	22371.4	19578.4	15858.8	25548.5	24929.9	18149.8	19263.7	23374.3	25218.2	22302.9	21164.6	24485.8
O35604	Npc1	26265.8	30839.7	37151.2	27144.2	25813.3	37535.1	32183.5	38546.2	35622.8	35000.8	34587.2	36338.4
O35609	Scamp3	20853.3	21916	23791.3	23876.2	23974.7	24899	22584.2	22251.2	20558	20258.2	18890.1	18929.1
O35621	Pmm1	6038.23	4524.39	6145.85	5950.77	2845.63	3134.65	3300.79	3113.67	3242.5	3251.07	4403.84	2555.34
O35623	Bet1	26617.6	28504.9	24883.3	31029.5	29498.5	27246.3	31490.9	19383.4	26168	28655.6	26630.9	27758.9
O35638	Stag2	30145.1	25895.3	28228.6	24658.9	28145.6	24988.6	32361.7	25003.3	24795.7	26727.2	26951.3	28021.9
O35639	Anxa3	743907	744319	564988	813589	712393	669254	668486	616357	732457	691577	717363	772944
O35640	Anxa8	309801	328149	245554	313689	240621	223029	221255	199360	204257	200017	220211	222592
O35643	Ap1b1	181749	192744	192912	192051	179358	173760	180756	178789	179561	194585	190172	181219
O35646	Capn6	128386	116594	109977	120464	100052	100180	102520	112092	79507	74592.5	80116.4	76204.5
O35654	Pold2	4119.92	3169.74	3216.07	4781.72	2706.25	3389.76	2490.43	3958.13	3254.33	3607.49	4091.12	2736.47
O35658	C1qbp	299887	287538	268814	288506	269412	127044	309832	245341	282006	282709	318463	257531
O35682	Myadm	98807.8	136509	287368	120448	105068	97951.1	206963	339140	98483.4	154381	42725.8	96804.7
O35685	Nudc	214401	214637	195203	215963	198631	199011	194551	205863	227430	220493	227096	211761
O35691	Pnn	59764.9	65713.3	64231.4	65268	60002.7	59204.1	63694.8	65975.5	52673.8	60617.8	56987.2	51509.5
O35704	Sptlc1	29032.1	26078.4	23884.4	27154.1	25180.2	27812.4	27922.3	25703.7	26310.5	28744.7	24741.7	29241.6
O35719	Rad51b	8278.95	8072.38	7037.04	8108.33	5841.51	3521.72	1202.98	4007.5	7813.49	3651.11	7279.96	8211.96
O35730	Ring1	13055.5	15107.5	13507.2	15616.3	12392.4	17228.1	16799.4	11792.7	9684.35	12304.7	13196.4	12879.1
O35737	Hnrnph1	1.00055e+06	1.04168e+06	890422	1.05548e+06	964543	896254	952556	944389	1.00183e+06	838533	904659	880273
O35841	Api5	126212	121448	113895	120830	119107	115208	127040	130108	124930	127571	136789	117092
O35855	Bcat2	91236	81386	67465.4	85792.2	78594	62093.8	65118.5	69625.7	64490.2	76253.3	69436.7	88433.4
O35857	Timm44	66856.7	68702.6	59004.4	63928.7	66564.4	59932.8	60202.1	64327.5	63187.4	65018.2	63344.9	66449.1
O35864	Cops5	132034	120861	110678	130540	118454	110875	113090	117249	131778	117954	124414	140376
O35874	Slc1a4	23988.8	25266.8	23417.1	22267.8	22256.3	21870.3	27052.5	26834.4	22100	22440.5	18716.5	17699.7
O35887	Calu	956635	847448	832379	855643	912509	855859	774008	858462	934420	836691	954227	945676
O35900	Lsm2	140373	138783	96211.1	152070	125600	100553	144191	133331	131950	116108	120070	166372
O35943	Fxn	61971.4	49585.6	34582.7	52697.2	46853.3	39915.2	39902.9	38953.7	36074.8	39951.5	43487.8	55599
O35954	Pitpnm1	9804.6	10128.7	10572.6	10445.9	9745.76	10203.3	10373.2	11223.5	11250.4	11163.2	9004.23	11536
O35955	Psmb10	11745.5	10231.3	11400.3	9412.44	9315.93	10045.4	9527.77	5922.09	4923.95	5707.66	7834.87	7005.14
O35963	Rab33b	31239.5	18214.3	2972.81	10231.8	26217.6	11748.6	24567.8	13714.4	19446.6	20723	14638.7	20123
O35969	Gamt	119779	120067	80270.4	115064	108216	66296.4	79985.1	77219.5	90567.2	74194.3	79698.5	91932.1
O35972	Mrpl23	9523.89	29578.6	25119.6	14140.9	16550.6	22682.8	21127.5	28593.7	6966.28	10099.4	13800.3	13584.8
O54692	Zw10	37721.8	40897.5	49535.7	38856.8	39092.5	30182.1	38768.6	37675.5	42763.6	41682.9	38259.5	38538.5
O54724	Cavin1	685891	709358	776748	699260	668501	741265	691590	708995	636916	668966	646419	584397
O54734	Ddost	770612	697015	885656	648066	705389	828459	763326	845538	736099	733778	778354	738479
O54750	Cyp2j6	18338.4	18075.5	17660.1	18008.9	16059.6	19394.1	9447.92	14944.8	12724	17822.5	12967.8	14072.4
O54774	Ap3d1	90180.7	88282.2	89155.8	85239.8	82402.1	66184.4	83537.6	81225.4	85522.7	89155.4	84553.4	87147.9
O54781	Srpk2	25311.1	18105.3	24834.2	21333.5	14956.1	18762.9	15518.3	21601.6	17469.7	22742.7	20902.5	18459.3
O54782	Man2b2	117040	109855	94229.9	110979	103551	95658	97312.4	95276	105645	94318.8	106867	108218
O54786	Dffa	5240.82	6586.76	1981.4	8234.18	6520.97	3353.96	7010.69	4991.45	5858.19	5089.14	2960.15	12306.5
O54804	Chka	NaN	NaN	NaN	NaN	NaN	NaN	NaN	NaN	NaN	NaN	NaN	NaN
O54825	Bysl	65087.5	56643.4	55311.2	52358.5	55571.6	55938.8	44901.2	57075	52603.1	55832.3	62424.7	64672.2
O54827	Atp10a	91744	87666.4	98638.3	69074	79758.1	2312.08	89367.1	93785	85229.9	80503.6	104935	104314
O54833	Csnk2a2	52992.5	53519.1	59052.6	51453.1	51962.6	40811.7	56080	54067.5	57246.7	52692.7	57557.8	57307.1
O54836	Zmat3	1906.9	2320.99	3795.47	3358.76	3179.72	2704.43	992.419	4009.67	3287.53	3228.66	1800.25	2374.54
O54879	Hmgb3	400949	404321	324556	386465	384677	297689	390196	323410	389927	355631	394122	449575
O54910	Nfkbie	3003.38	2594.79	1556.78	4699.05	2895.16	3578.6	1327.28	4453.66	1733.54	2382.81	3616.22	3439.42
O54916	Reps1	17051.6	17019.4	16867.7	15606.2	18812.6	21387.1	24472.2	21126.4	17452.3	20655.5	21071	17634.1
O54931	Akap2	158088	159156	171927	158747	158688	152848	154833	154958	145387	153096	153829	147507
O54940	Bnip2	18269.2	18802	2867.85	17911.1	1885.35	1282.27	20300.1	4254.68	22391.1	21022.9	24570.7	27485.3
O54941	Smarce1	55318.7	58224	63196.2	55984.3	56205.3	67903.8	59900.9	53610.3	51351.1	54715.7	51319.2	55711.7
O54946	Dnajb6	16495.8	12945.1	23842.3	17630.3	9451.17	18162.3	13439.6	16478.8	21370.2	19114.2	22486.5	19644
O54950	Prkag1	21824.7	30141.6	23255.6	21964.1	21875.9	19614.7	27946.3	22171.3	20002.5	19721.2	23109.2	20644.8
O54962	Banf1	419954	417621	538204	434301	427366	384584	460121	599435	417215	429108	459159	389974
O54965	Rnf13	1840.13	2393.7	1678.58	8107.83	9173.61	11234.8	9003.76	1671.85	6103.84	7872.7	1357.49	2498.86
O54984	Get3	277987	265267	254177	244736	263593	173819	258237	246098	285798	240991	255646	272144
O54988	Slk	51491.8	55214.9	64634.9	58886.3	54208.2	52317.9	61088	57256.4	56322	61872	56856.1	52829
O54998	Fkbp7	27972.8	32415.9	25759.3	32008	31920.2	24683.4	33325.8	25818.9	31616.1	23066.1	30080.5	26971.6
O55013	Trappc3	168704	156282	135806	162429	145684	150485	136311	140880	141457	136212	134674	140809
O55022	Pgrmc1	1.06968e+06	912266	877878	946889	947687	800851	884060	922348	887144	897861	968092	855296
O55023	Impa1	222842	209916	167029	206303	213358	173857	192412	171041	221667	182786	193850	252978
O55028	Bckdk	33399.5	35361.5	34536.9	31445.6	38517.1	36272.3	35311.7	39253.7	30802.6	20841.3	24011.8	31055.3
O55029	Copb2	367208	368207	386621	358809	350341	311274	341501	344706	375063	380222	377029	388812
O55057	Pde6d	51414.1	36152.6	12327.4	29759	31489.5	34356.6	30914.3	37624.7	24274.4	20249.4	17704.8	23884.5
O55060	Tpmt	17619.5	9994.04	14913.1	22517.4	10440.1	10064.5	10250.2	16812.6	10824.7	11597.1	16924.9	22432.1
O55091	Impact	81076.4	91129.5	78439.7	98347	97226.7	75459.8	77237.3	85701.5	106717	101297	111235	99909.7
O55098	Stk10	12610.6	13521.3	12788	12350.7	17220.3	15511.4	15440.7	13906.5	15433.1	16229.4	14250.8	14142.6
O55101	Syngr2	139716	123596	100180	145959	152117	66842.7	137535	145397	110232	166197	151540	142875
O55102	Bloc1s1	30189.8	29151.1	26248.1	20670.2	27207.7	23454.6	23328.8	20396.1	25340.7	20099.9	20234.6	24527.2
O55106	Strn	22916.5	25925.5	28874.7	24681.6	22390.6	21629.6	25127.7	28161.8	23521.1	24992.6	26020.2	23231.7
O55125	Nipsnap1	133417	118821	103224	113423	108786	71898.5	112767	117654	110562	109457	122256	120176
O55126	Nipsnap2	154616	126338	108654	145922	126793	99981.6	125021	109812	114285	111353	124648	135333
O55128	Sap18	157290	133448	147138	140509	153580	112563	107804	155753	114943	111524	152187	132068
O55131	Septin7	297075	291427	349929	334456	319816	278255	306804	342403	338266	329372	360646	312756
O55135	Eif6	347348	354553	318805	407901	386106	176682	325728	322959	323551	319807	352205	348060
O55137	Acot1	482967	423052	319867	465488	389239	372156	380805	380651	391786	359660	402313	426364
O55142	Rpl35a	498499	480536	512504	370104	375849	344770	413672	398175	428567	476142	410273	510411
O55143	Atp2a2	312724	294500	376929	277949	302424	344481	354825	432697	335024	353103	336210	313568
O55201	Supt5h	43391.5	45974.4	45083.3	46775.8	43789	46241.9	46180.9	48148	47881.9	51760	47974.6	48836
O55222	Ilk	141456	134134	124039	127317	126180	109903	119618	126333	130323	122458	131455	124357
O55229	Chkb	8619.16	11094.7	12859.2	8521.53	10106	10705.3	5697.28	7854.61	7692.24	8739.32	6552.98	11621.5
O55234	Psmb5	95013	94972.9	134092	74990.8	76435.9	31782.3	133956	90977.3	17739.5	118791	91757.8	81890.2
O55236	Rngtt	6522.31	5941.86	3412.09	4230.06	5343.08	4616.44	7235.76	5241.33	5094.88	5484.66	4287.89	7772.66
O55239	Nnmt	20419.9	26222.5	15756.4	35688.8	27162.5	11518	21089.7	32042.1	22356.8	15459.4	19376.1	26675.6
O70133	Dhx9	451561	433234	441934	429864	430138	405400	414790	457680	432264	413389	435574	427680
O70139	Pkig	23267.4	25368.1	18435.2	36795.5	22443.1	10434.3	11885.8	22871.8	12030.2	14853.1	16942.7	13081.7
O70152	Dpm1	163680	157669	147220	162042	173101	144355	163397	141096	165450	160070	173012	175181
O70172	Pip4k2a	4217.73	8705.43	5816.7	5778.59	10097.6	7242.72	7470.97	4515.92	9000.93	5953.31	4515.12	7953.8
O70194	Eif3d	201377	201325	186031	219868	201971	181878	197615	186369	212385	214165	201276	209378
O70250	Pgam2	588891	619443	512079	677748	566968	621190	529089	671432	643662	664492	607833	649440
O70251	Eef1b	946323	953010	961755	956862	1.02063e+06	738083	965309	1.0317e+06	1.12572e+06	1.05543e+06	1.07864e+06	979344
O70252	Hmox2	34427.4	33182.2	30024.9	32909	33739.6	28968.8	31178.4	35851.9	32091.3	32461.4	33993.1	36725.7
O70274	Ptp4a2	20454	21663.5	14002.7	15426.1	18452.1	19546.2	18499.8	15659.5	22611.9	22704.8	11556.5	9947.28
O70281	Tpst1	18727.2	22500.3	14661.8	13107.7	9716.26	10400	12474.3	8607.6	7954.24	10100	7830.79	10174.7
O70305	Atxn2	21235.6	28349.8	25458.5	27285.2	29545.7	30066.8	25933.8	24079.5	27944.7	28639.4	25885.3	23208.4
O70309	Itgb5	11100.7	13434.6	12383.8	11798.6	12621.3	4561.56	10728.2	11177.7	10316.6	10536.1	11655.1	8964.42
O70310	Nmt1	159056	152525	139265	161633	150722	124168	148966	146016	159899	161497	174471	172255
O70311	Nmt2	26900.8	27380.6	19667.3	26474.7	28843	21061.5	26166.8	23941.7	24598	23817	27553.3	27071.8
O70318	Epb41l2	190368	188492	219489	199777	191543	178027	204642	194794	195447	215381	200675	186250
O70325	Gpx4	29294.6	23126.5	23931.2	27567	21291.2	17431	15669.1	18753.7	10153.3	24808	27021	14568.3
O70378	Emc8	51590.6	58322.7	49244.8	45539.3	47851.4	31702.3	60386.1	44778.2	57392.3	53067.1	55399.8	53844.6
O70400	Pdlim1	186312	212810	183767	222853	211283	181561	224265	185549	213300	204690	198646	195293
O70401	Tspan6	72298.2	43441.8	59720.8	62653.7	37701.3	19034.1	42433.3	21937.2	40555.6	35920.4	38907.5	52964.5
O70404	Vamp8	62107.9	71230.5	52346.8	65235.3	58808.9	63071.6	71315.8	52930.1	57690.8	53980.4	54835.1	50848.3
O70405	Ulk1	3137.03	2608.06	4212.77	2340.93	3158.04	3055.72	4631.35	3197.28	3680.22	2869.2	4452.75	3680.94
O70421	Fzd1	11323.9	10249.2	6526.45	7506.7	6024.67	8003.79	7140.71	3162.75	5203.44	4865.68	4217.11	3400.31
O70422	Gtf2h4	10101.9	5355.82	6427.28	3478.48	3656.72	3473.97	3323.38	3127.8	2898.47	3997.82	5853	4927.56
O70433	Fhl2	95460.4	99551.1	108414	92802.2	96553.8	37294.9	90331.6	103690	95779.2	99316.7	81841.4	84215.9
O70435	Psma3	166529	177858	239836	133578	147616	82128.2	245362	144871	42214.3	188151	159825	144968
O70439	Stx7	76163	84099.9	78823.6	82780.8	86533.3	77944.9	83984.7	72900.9	81754.7	87362.9	79196.3	78652.1
O70458	Osmr	32806.7	32611.1	32903.3	35328.3	30249.5	32450.1	34208.8	38170.3	32821.9	40432.1	33611.6	32977.8
O70475	Ugdh	759384	744435	682608	782361	734602	677976	673526	711921	807927	779110	787918	760574
O70480	Vamp4	12081.4	11782.5	10616.1	12437	8057.3	8901.96	12029.1	9887.7	6703.82	8665.9	9082.07	11611.7
O70481	Ubr1	94583	102113	117688	98427.1	99572.6	97595.1	89444.5	73251	97224.6	83043.8	92329.7	90139
O70492	Snx3	263049	246856	201982	257698	245333	177485	212625	236826	264278	248086	260821	270258
O70493	Snx12	169988	143717	146252	152428	148603	101571	130603	156425	136993	116806	132342	140566
O70494	Sp3	6858.05	7688.73	4764.19	6495.84	7470	7895.49	6943.32	4716.05	5374.29	6075.39	3350.22	6008.87
O70496	Clcn7	6729.58	8695.26	8550.65	7296.55	7874.67	9997.78	7987.76	7236.99	7872.42	8318.69	7565.14	8301.66
O70503	Hsd17b12	196896	175533	151354	177486	168110	164616	154181	174156	187984	181367	171866	203620
O70546	Kdm6a	2138.97	2811.79	2102.76	2072.06	2636.84	4470.51	3010.02	1963.85	3931.36	1227.5	1659.32	2935.31
O70551	Srpk1	32082.2	34333.8	38822	37469.1	31416.9	33168.4	42198.2	38432.6	35243.5	38604.3	38529	35731.9
O70566	Diaph2	6216.45	10070.5	6346.54	7396.57	9975.29	10155.4	13392.9	6706.34	9703.61	7354.32	6836.64	9779.47
O70572	Smpd2	17668.6	15465.7	16773.8	14778.6	13729.5	12577.8	13631.7	14744.8	14397.5	13894.6	11218.5	16052.4
O70579	Slc25a17	45638.9	51578.2	40162.8	43542.3	42527.9	34530.8	41900.2	44849.3	38712	32496	36962.1	38433.9
O70583	Mid1	4847.04	4217.07	1497.67	6491.95	5423.46	1190.08	3483.95	1696.7	2366.95	1420.77	2724.35	3283.24
O70585	Dtnb	4980.49	4520.01	4839.79	4092.2	3318.07	3526.24	4931.87	3905.99	2271.75	4321.66	3478.05	2854.32
O70589	Cask	70163.9	65039.2	63781.9	61411.4	61509.4	52721.5	55611.5	56495	60067.1	55360.2	64155.8	60347.6
O70591	Pfdn2	237884	251543	228045	245815	259589	241816	259130	217043	254749	236224	251955	262393
O88196	Ttc3	11435.7	9775.9	15218.2	12665.3	6934.86	14898.3	9213.25	9779.37	7754.96	11123.9	10213.9	9825.53
O88207	Col5a1	41675.2	41019.7	60541.9	39583	42856.8	43925.6	41142.4	43624.1	27184.4	35457.9	29624.9	25114.5
O88271	Cfdp1	84521.9	84568.1	75029.5	86981.4	86597.2	88029.8	75728.7	80860.6	83371.8	76900	94698.3	78672.1
O88286	Wiz	7773.59	9939.45	8080.45	11497.9	7055.64	11396.8	10993.7	5657.4	9178.89	10381.3	8721.41	8720.27
O88291	Znf326	42740.6	49192	37062.6	41544	39033.7	34531.6	32511.5	38714.9	30865	33280.1	32849.7	31765.6
O88342	Wdr1	438980	395542	367489	449196	402608	317394	366407	404968	441946	410784	482705	464550
O88351	Ikbkb	12552.3	12552.4	13243	11451.3	12486.2	10722.1	9222.06	14400.3	10304.7	12685.3	13778.2	11090.4
O88384	Vti1b	75319	76772.5	70569.1	81174.9	77777.8	86650.2	84488.6	89665.6	77588.8	67685.9	66504.9	69236.9
O88393	Tgfbr3	10716.2	10800.1	15359.5	11536.1	12359.8	11020.4	8366.26	19750.2	13513.1	16410.3	15726.5	13131.7
O88413	Tulp3	25638.7	22787.6	20761.1	23524.4	23632.1	19075.1	20123.8	20423.7	21400.1	21847.7	21158.3	24869.6
O88428	Papss2	4552.76	5063.82	6272.2	6388.22	4867.91	6968.47	5039.47	5479.11	4045.49	6050.65	3221.34	3683.04
O88441	Mtx2	34455.3	42048.1	67210.2	34690.2	35295.5	54107.4	44241.7	72081.8	36767.9	41947.8	31270.2	30907.4
O88447	Klc1	47040.7	44799.2	49100	44762.2	44315.8	45299.7	47196.7	51853.9	46700	49340.5	47495.2	44671.1
O88448	Klc2	49861.5	43709	43806.1	39424.6	44565.3	40942.8	42048.6	41774.5	43096.8	45737.3	43200.1	49303.4
O88455	Dhcr7	45410	40488.3	45096.1	40227.2	39490.9	42930.5	63692.6	89277.4	40509	40083.4	25002.9	34945.5
O88456	Capns1	325095	304652	270909	359148	307638	254241	294980	302761	302770	286535	308450	312279
O88477	Igf2bp1	163162	170354	198794	156349	151488	212206	172263	214109	158401	172161	153651	146590
O88487	Dync1i2	83852.2	89322.1	94604.2	101662	104131	67919.6	96193.4	92294	95965.3	102558	85813.3	88370
O88492	Plin4	21449.4	23970.3	32264.4	22765.9	13683	12696.1	16809.5	8412.33	11032.8	9285.21	10331.8	8754.06
O88520	Shoc2	23224	21275.8	20470.1	22452.8	19800.3	16201.1	20422.1	16509.1	23625.7	20985.1	21499.5	22534.1
O88522	Ikbkg	11599.8	11712.4	9623.01	10065.7	8932.41	9835.71	8931.66	9579.97	8934.69	9885.06	12034	11307.7
O88531	Ppt1	106713	90462.1	67053.7	101435	96954.4	91799.7	88068.1	96067.9	105030	100319	94740.3	95890.2
O88532	Zfr	31306.9	35053.2	32528.9	33480.6	33944.5	32564.5	29720.1	34497.5	34354	37045.6	30948.5	31459.7
O88543	Cops3	78746.4	82013.8	79957.9	81857.5	86500.6	67047.6	74297.7	82914.1	85603.8	80332.9	75775.3	79333.1
O88544	Cops4	210359	211454	194151	209944	200046	190272	190178	197590	216293	201447	200500	214446
O88545	Cops6	148052	152988	141256	140198	146193	107687	138160	138483	164124	145105	162348	153446
O88569	Hnrnpa2b1	4.59196e+06	4.30767e+06	3722076	4.26795e+06	4.24811e+06	3776559	3.82421e+06	3.73237e+06	4127962	3.73298e+06	4.37799e+06	4400462
O88587	Comt	109432	110893	84263.9	116326	89926.9	84385.8	95588.4	97225.1	99763.6	98230.3	88487.1	99002.4
O88622	Parg	14251.8	16332.9	13603.5	15007.8	19014.2	13672.5	15558.3	15571.6	18968.4	17046.1	17479.2	18835.6
O88630	Gosr1	25926.8	28524.5	19060.8	26306	32970.1	20314.9	18316.6	30964.7	35275.4	24908.4	26716.8	30072.8
O88643	Pak1	46113.6	51504.9	43117.3	55526.1	43423.8	42142.4	44820.8	41940	35066.2	41464.6	44389.7	39835.7
O88653	Lamtor3	81877.8	52467.2	72960.6	73696.6	57135.8	98654.5	50360.9	76513.1	50606.9	53989.2	43071.8	29563.4
O88668	Creg1	58132.2	45325.2	31285.2	52669.1	61112.3	41846.8	49568.2	33040.6	66113.9	52560.5	66972.4	69283
O88685	Psmc3	191672	207449	212932	187830	193374	220921	200393	207517	190501	205734	194169	199421
O88696	Clpp	88966.2	99723.5	97928.7	114071	91016	80414.5	91756.3	89334.7	86809.3	90848.1	96138.3	79944.3
O88697	Stk16	2314.14	2810.71	2740.55	2238.7	2365.55	2813.05	2027.17	2743.21	1998.02	2404.72	1854.21	5107.84
O88708	Orc4	5837.87	7260.07	7123.54	7621.75	5661.7	7444.93	7220.86	6919.79	6683.65	7718.98	5672.89	4522.21
O88712	Ctbp1	207726	192045	176013	200236	193007	163170	180897	195655	205817	177106	203452	213419
O88736	Hsd17b7	71565.9	70588.5	55501.8	71927.8	75951	59104.9	68005	52847.8	72760.4	70397.3	74539.3	65929
O88738	Birc6	26678.6	29066.6	30589.8	25714.8	27430.1	29328.9	28552.3	27502.6	26693.4	28186.6	23706.7	25160.2
O88746	Tom1	55052.6	57539.1	51413	57588	61076.1	52188.3	56219.3	55353.2	55621.9	62192.1	58448.7	57531.5
O88796	Rpp30	43692.3	38520.5	38039.4	36930.9	37852.2	32303.4	46190.4	33160.2	36665	30268.9	42000.1	35377
O88811	Stam2	51975	56461.1	54281.9	55390.5	51447.2	51951.7	55034.3	48033.7	51696.3	49290.2	46187.1	49059.9
O88822	Sc5d	13169	8624.22	1793.61	9190.24	10126.2	14382.9	9264.01	15603.6	11017.5	1717.36	1270.43	13208.3
O88824	Jtb	2658.74	13499.3	17996	13361.4	14855	11227.5	1383.7	12806.1	17255.3	15238.8	15735.7	2331.02
O88838	Spsb2	8373.82	5673.66	3938.42	3261.38	4910.22	5009.6	2672.72	3905.95	1499.5	2065.89	2591.11	1472.1
O88843	Cradd	11396.3	13858.6	12589.7	13702	9849.04	11187.1	9815.86	11190.5	8574.24	9433.22	8962.24	9180.5
O88844	Idh1	1.35125e+06	1.24063e+06	1.11434e+06	1.2401e+06	1.23642e+06	1.20413e+06	1.16269e+06	1.139e+06	1.3791e+06	1195329	1.2892e+06	1.42616e+06
O88845	Akap10	4675.7	4449.04	5031.19	4071.66	4970.25	4275.94	4710.63	4746.26	3505.63	3911.96	4370.8	3920.6
O88848	Arl6	18954.1	17811.6	14975.2	14719	13133.7	12895.8	12953.1	15267.1	14420.9	12414.5	10489.6	16216.6
O88851	Rbbp9	50146.1	46909.3	36718.3	47945.1	43041.5	34373.7	33628.5	39746.4	41635.9	35036.8	44507.7	42768.9
O88874	Ccnk	13883	10770.7	12304.5	14227.4	9218.9	13398.8	10003.7	15041	11089.9	12851	15486.8	12801
O88878	Zfand5	2274.68	2256.5	1804.82	2148.5	1784.88	1292.13	1904.34	1598.83	1184.44	2100.33	1880.9	1933.47
O88888	Apba3	8108.27	5919.51	4957.06	5460.68	8493.58	5222.23	9844.29	14472.4	7405.35	7656.05	7698.5	9288.78
O88895	Hdac3	7952.94	9193.4	8831.62	8110.82	12822	7401.55	11280.7	8914.23	11726.5	8258.04	8633.63	10107.4
O88907;Q8C5D8	Pias1;Pias2	11465.2	16470.2	2647.09	19722.1	1740.22	16248.5	18406.2	13187.5	12637	18184.5	13499.7	14985
O88939	Zbtb7a	6425.77	6811.25	9725.84	6585.91	8645.42	7443.21	6358.76	5435.03	6949.28	8666.83	7010.65	8776
O88942	Nfatc1	1966.83	5491.96	8549.62	1645.36	3279.71	5176.88	4450.57	1926.99	3407.55	1581.63	1829.45	4560.49
O88952	Lin7c	75678.7	73087.7	63252.4	86332.1	69182.5	64227.4	80699.1	60279.7	76807.4	80605.4	70691.1	88737.8
O88958	Gnpda1	168652	166728	165351	170888	168158	160567	148858	135936	178224	180465	170742	189029
O88967	Yme1l1	29898.5	27401.7	27670.2	28371.9	31895.5	25031.2	26833.6	28405.5	29454.6	26631.1	29130.7	25800.2
O88983	Stx8	26605.7	26421.8	24690.8	27906.1	25794.3	23352.3	29453	24967.4	24278.9	25142.2	24421.8	23235.2
O88986	Gcat	66229.7	67023	54917.6	70141.5	62270.7	27676	54772.9	52538.5	58858.3	53355.8	53263	61070.2
O89001	Cpd	9921.19	11027.9	10520.3	9511.68	9496.66	6237.66	7340.86	8579.72	10255.7	8400.94	13054.5	6369.68
O89013	Leprot	1466.19	2095.18	2268.78	2898.95	3717.03	1275.56	2800.31	3366.62	2142.61	2680.69	2208.11	2305.18
O89016	Abcd4	17982.1	10027.5	15275	9802.52	7009.23	10705	11898.9	8693	8689.35	7709.15	11312.6	10726.5
O89017	Lgmn	124102	111947	92144.9	115280	112171	58085.7	100665	102888	120644	110460	111218	124680
O89023	Tpp1	105627	90652.6	70756.2	95637.6	101892	82858.9	79509.3	80619.4	85563.8	71213.4	84619.5	84080.4
O89050	Mkln1	2697.15	2895.05	2533.25	2491.94	3199.06	3825.8	3140.82	2718.38	3214.64	3269.84	2920.15	3408.87
O89051	Itm2b	68580.1	56722.1	56732.1	62813.2	63047.5	41472.3	53313.2	53621.4	50622.9	53242.6	46384.7	52544.5
O89079	Cope	103771	101795	120480	94953.6	98004.3	103181	92893.4	107754	112888	107368	106117	99334.2
O89086	Rbm3	229900	192468	140493	213846	179077	160491	103872	182157	237994	170588	203559	199952
O89090	Sp1	8573.04	9157.56	10347.6	9964.64	6241.18	9022.08	4491.9	5759.53	6098.98	5802.89	6014.39	4631.05
O89110	Casp8	24401.1	20895.6	22317.5	24168.5	21390.3	18139.4	19997.2	19120	21086	19465	20284.3	18765
O89112	Lancl1	87198.8	82974.8	69984.5	80847	73022.5	34099.9	71605	66480.2	84845.1	63958.5	79725.8	82756.1
O89116	Vti1a	38061.7	37023.3	30390.5	49578.5	43357.4	23350.6	45668.9	22673.3	37661.1	44323.2	35518.5	37060.1
P00158	Mt-Cyb	41547.5	25947.3	39014.7	29927.4	28602.3	30059	40649.1	31817.7	29221.8	33779.1	39215.1	43640.7
P00375	Dhfr	148161	135850	92456.4	156439	132873	114230	105494	107451	136213	111021	118682	129942
P00397	Mtco1	26226.7	19474.8	75522.6	27672.7	17971.2	32785.2	52063.3	69344	20212.3	35576.4	25629.6	21026.8
P00405	Mtco2	280574	280193	888988	265334	230942	644968	456251	984947	256802	334022	285636	234904
P00416	mt-Co3	12578	14654.1	74746.9	13192.6	12168.3	28463	39808	58656.6	10558.1	23015.5	12823.7	9891.73
P00493	Hprt1	247202	235752	204136	245576	234788	211811	236895	240923	248041	255871	255405	251178
P00520	Abl1	3123.38	1888.02	4174.92	2384.52	1975.32	1812.47	2530.4	4296.38	11404.5	1210.7	1636.61	1230.34
P00848	Mtatp6	12218.9	15323.8	9668.7	11322.7	11330.1	2922.72	6384.55	8061.91	32022.4	8650.75	8708.86	6975.3
P01027	C3	38640.1	18384.7	18528.9	24372.3	21909.9	19072.2	15450.8	28766.3	20971.1	22175.6	18080.9	18277.5
P01029	C4b	115541	110005	90637.2	96940.1	109347	100591	100712	98826.2	96171.1	107953	92828.2	101240
P01632;P01634;P01657	Igkv7-33;;	86119.5	77119.7	114091	1228.54	83503	89084.4	84571.4	98246.4	82419.3	89547.6	82748.1	85794.4
P01831	Thy1	496476	499971	982059	441057	460969	895586	610966	1.40766e+06	546239	643389	482002	394615
P01887	B2m	195932	152135	70961.1	140878	107751	184096	68788.1	123170	144286	102883	129245	115134
P01897	H2-L	199439	179806	199176	159260	310715	283092	187147	262014	154807	50571.6	182206	166856
P01899	H2-D1	89777.5	82670.8	79987.5	84553.9	107063	104791	97515	100053	121088	99599.9	106225	108224
P01901	H2-K1	135830	111582	117461	129596	128987	135015	127640	149072	134287	121844	122303	118515
P01942	Hba	24127	20546	14764.2	22358.9	49378.9	81405.3	46695.6	74640.7	20348.8	15661.9	14623.1	16224.8
P02088;P02089;P02104	Hbb-b1;Hbb-b2;Hbb-y	193380	156759	150140	181197	267976	280631	301657	350629	253258	265693	243525	256376
P02301;P84244	H3-5;H3-3a	8421351	8050336	8501071	6359503	7.60189e+06	8048952	8536426	8666460	7566038	6960687	8514661	6925572
P02463	Col4a1	22401	26041.2	25793	23705.1	22117.4	22547.6	20195.1	27449.4	18093.6	24191.7	16694.2	16019.5
P02468	Lamc1	42685.9	43950.1	44419.5	41097.1	43651.3	41070.8	45593.9	43704.1	33343	37075.1	34926.7	37803.6
P02469	Lamb1	103818	110739	124050	108044	114238	106450	116502	107557	100359	102525	100944	103367
P02535	Krt10	41335.3	86234.5	93474	117440	113062	139241	114956	167136	52793.2	121923	224147	79096.4
P02798	Mt2	29509.4	28247.7	21499.1	52581.6	51256	6924.47	43778.4	31896.8	86886.8	79895.8	54300.2	81970.6
P02802	Mt1	17985.5	24555.8	15546.4	50536.4	33686.8	8573.56	21464.6	20524.8	34402.5	60092.3	21485.7	35622
P03899	Mtnd3	11535.2	15747.5	27103.8	14822.4	8067.79	1339.09	18068.6	25213.3	14870.5	20397.1	13313.6	10358.1
P03930	Mtatp8	372049	410776	246921	375243	263402	303660	187962	245618	311723	230396	91674	229432
P03958	Ada	40265.2	36828.9	27052	44809	45794.8	35135.1	32715.5	29981.2	35680	34156.9	33908	38460.7
P04104	Krt1	34462.9	156709	43922.6	116651	46882.9	201457	31429.5	140796	15473.2	106286	166978	41261.2
P04627	Araf	25876.6	25908.3	22475.4	26953.9	30556.9	21873.7	24547.2	21399.6	18733	21251.4	15394.4	21266.6
P04925	Prnp	5819.77	5298.68	5777.9	6013.99	6200.89	6746.17	4934.79	11558.7	6116.25	9825.98	8079.78	5282.39
P05064	Aldoa	1.66461e+06	1.75719e+06	1.56459e+06	1.87843e+06	1.76048e+06	1.70941e+06	1.74694e+06	1.67249e+06	2.00257e+06	1.95925e+06	1943773	1.87464e+06
P05132	Prkaca	192628	189720	170109	198687	175968	167608	173699	176240	181125	172910	189364	188196
P05201	Got1	138152	149593	120002	141982	141121	62152.5	144132	127101	83685.2	149970	139153	158508
P05202	Got2	1.28414e+06	1.25155e+06	1156454	1162885	1.08388e+06	933174	1.27815e+06	1.00423e+06	1.14554e+06	1.16565e+06	1.11905e+06	1295147
P05214	Tuba3a	1.9446e+06	2.81906e+06	1.50582e+06	4607.15	2351268	25650.6	1353.75	38696.2	2.34303e+06	4792.79	40517	280743
P05480	Src	39159.4	38638.3	28176	32155.4	37433.7	27648.6	36793.6	29968.3	31353.6	30244.2	23007.5	28031.4
P05533	Ly6a	1258.89	16991.8	31831.1	1604	2099.21	1291.53	2848.62	68820.5	2181.03	8248.25	2084.3	2336.82
P05622	Pdgfrb	53290.7	53511.8	51251.2	49952.5	40950.4	46025.1	42726.4	46173.3	36284.1	37573.7	32729.6	31842.6
P05627	Jun	13408.4	13712.3	13320.8	16240.7	4420.26	9554.09	6730.4	3088.66	4750.65	4632.56	4169.45	4678.41
P06151	Ldha	4245776	3.70748e+06	3.63265e+06	3919245	4.11538e+06	4260029	3.50569e+06	3.70249e+06	3.98128e+06	3747382	4.3332e+06	4313111
P06537	Nr3c1	53760.1	54713.9	51456.2	59144.3	55516.1	49802.7	53205.1	53992.3	50745.2	50137.7	41755.4	49224.8
P06745	Gpi	390481	384808	386531	382518	382919	337753	414913	344051	403635	394545	405078	424937
P06795	Abcb1b	5277.33	10382.3	7756.74	6661.23	8943.22	9355.97	8599.77	5241.51	7532.67	6910.58	5407.99	11670.1
P06797	Ctsl	69659.3	65790.1	60197	65587.4	73534.8	60336.6	69600.7	74990.7	90521.2	82167.3	83990.7	100268
P06801	Me1	177481	169322	166298	151331	166842	104902	155526	147169	143219	143435	166648	155600
P06802	Enpp1	15920.5	14764.9	16587.2	11743.4	10889.5	13132.6	8993.34	13716.8	11683.8	14456	12919.4	12051.6
P07091	S100a4	2709207	2291594	2.27063e+06	2.67916e+06	2.6302e+06	2.15894e+06	2.5257e+06	2112723	2.75891e+06	2.19814e+06	2.9863e+06	3.0467e+06
P07214	Sparc	52453.6	62190.8	42428.5	47926	51342.2	27760.7	39622.8	29445.3	35826.7	34829.9	39717.7	33545.4
P07356	Anxa2	2495632	2424865	3.62048e+06	2.36136e+06	2.29162e+06	3618142	3.22352e+06	4.20633e+06	2.97778e+06	3325565	2904579	2661829
P07607	Tyms	21067.4	33550.1	17806.2	20872.8	24794.3	18709.7	18825.6	16208.3	25290	20703.6	22510.4	20702.8
P07724	Alb	1.11151e+06	1.06402e+06	751258	798248	745530	97990.7	686702	631179	648328	753035	462578	850210
P07742	Rrm1	46951.7	51875.8	42228.8	51498.4	42880.7	32910.9	40028.3	37642.9	43003.9	40118.6	35511.8	37992.8
P07901	Hsp90aa1	1.65243e+06	1.56689e+06	1.53674e+06	1529407	1.63731e+06	1.52118e+06	1.49403e+06	1.52791e+06	1.7272e+06	1.60657e+06	1.70739e+06	1.65356e+06
P08003	Pdia4	698550	693567	620951	684540	690753	706701	686554	673688	725153	651352	711918	723659
P08030	Aprt	490484	355409	279004	402861	357768	283265	297296	238640	369858	295171	329905	439882
P08046	Egr1	2919.9	1793.65	1785.1	2259.38	2186.04	2039.13	2437.94	2501.62	7232.25	8166.55	8944.84	3322.6
P08074	Cbr2	36920.9	34473.4	30874.3	51789.9	27478.9	21156.8	25301.9	30398.5	9428.17	28180.8	29460.1	9081.6
P08113	Hsp90b1	5194651	5124457	5.17072e+06	5.06722e+06	4.98956e+06	4.5906e+06	5.07908e+06	4.9122e+06	5199557	5.04568e+06	5.37594e+06	5.23292e+06
P08121	Col3a1	23414.2	20875	37009.7	28005.9	21854.9	19245.5	26368.7	26787.3	11978.3	17351.5	13553	13008.3
P08207	S100a10	821693	706318	891997	783545	823530	1.5057e+06	542823	1.02076e+06	887209	781886	906277	826431
P08228	Sod1	1.09663e+06	1.1e+06	874493	1.26794e+06	1.22028e+06	1.12272e+06	1.07976e+06	1.123e+06	1.20237e+06	1.08841e+06	1150767	1.2536e+06
P08249	Mdh2	3.94489e+06	4.01096e+06	3.44144e+06	4.01762e+06	3852501	3.90661e+06	3.91214e+06	3.73115e+06	3.74683e+06	4.07359e+06	4.01702e+06	3.88118e+06
P08556	Nras	162147	131020	122824	121634	124954	125989	113257	119766	118208	93560.1	128110	133007
P08752	Gnai2	408147	421848	382909	432189	385326	266346	407280	406816	463280	413720	389149	402603
P08775	Polr2a	26611.8	28933.5	37306.1	24250.1	23044.2	30218.6	30302.1	32201.2	21326.3	24630.2	24482.8	19208.1
P09021	Hoxa5	4270.69	5093.1	4702.06	3614.63	2977.04	4323.41	2112.84	3177.55	1626.38	2989.05	2211.17	1184.55
P09055	Itgb1	190891	194875	186534	201141	201777	121040	192123	201950	186174	207540	204316	183471
P09103	P4hb	2.38346e+06	2.23138e+06	1.99354e+06	2.18639e+06	2.24906e+06	2.14631e+06	2.10181e+06	2.06656e+06	2432123	2.16913e+06	2.32643e+06	2514597
P09405	Ncl	1.73976e+06	1.78361e+06	2.26374e+06	1.73869e+06	1.87042e+06	2.29575e+06	2.16424e+06	2452548	1.98182e+06	2.09575e+06	2.11833e+06	1989070
P09411	Pgk1	2.47669e+06	2.34483e+06	2.04444e+06	2583645	2487700	2.23969e+06	2247165	2.25551e+06	2697064	2.40546e+06	2.567e+06	2567595
P09528	Fth1	42425.2	49935.7	60137.5	47058.1	47400.5	30630.9	47902.3	58982.2	23145.7	59862.4	41354.6	39810.2
P09535	Igf2	113879	97752.1	51876.5	68520.3	69137.3	29016.8	51427.2	67997.2	25322.2	18344.5	18552.6	24414.6
P09671	Sod2	149580	144494	136106	137651	153601	106715	168478	136809	131200	154231	158128	173173
P09925	Surf1	29919.5	21029.3	42070.4	22942.2	20378.8	28353.6	24259	36697.1	18616.6	20232	16838.9	17369.2
P09926	Surf2	4056.33	4294.31	4176.9	4049.62	4503.31	3895.38	6090.21	3453.4	5125.07	3307.93	3696.45	4793.82
P0C0A3	Chmp6	29340.3	31460.6	11063.5	24445.3	21658	16873.3	22652.7	19775	15749.6	22765	20654.3	21280.6
P0C0S6;Q3THW5	H2az1;H2az2	753496	777261	737581	871068	757992	859317	893129	565604	728882	748184	585618	712674
P0C7N9	Psmg4	4243.9	6008.75	4963.68	7497.89	6626.5	7423.88	4220.12	6456.63	4468.99	6757.54	2512.57	3417.25
P0C8B4	Gon7	20915.5	17986.9	16695	45848.4	5050.91	6368.09	21017	7523.28	8217.63	8283.33	1944.16	7144.02
P0CG14	Derpc	44120.8	34010.8	36187.5	37769.6	39677.1	36307.8	32458.2	38826.5	34163.4	35161.4	40882	40489.2
P0CW02	Ly6c1	17378.4	25162.4	31042.9	25957.5	12226.7	3744.13	12005.5	12696.7	7916.71	5623.58	4691.63	3984.42
P0DJF2	Pet117	21828.5	19408.9	27305.4	1482.44	19767.4	22759.7	21398.2	26380.9	19044.3	18823.5	18812.4	2528.45
P0DN34	Ndufb1	9852.08	6881.59	11745.6	5956.28	5115.33	12418.3	9142.28	18416.8	3396.78	8943.46	1172.61	5650.48
P0DOV1	Mnda	49612.9	42622.2	32212.8	25839.7	27666	5174.55	35802.4	19654.6	23444.8	24503.2	17557.2	25458.2
P0DOV2	Ifi204	58057.4	60847.3	55044.9	56286.3	56448.3	51516	52084.4	50267	55137.2	51204.7	55262.8	54447.2
P0DP26;P0DP27;P0DP28	Calm1;Calm2;Calm3	4.33572e+06	3.82392e+06	3.06841e+06	3.81669e+06	3.86502e+06	2.87174e+06	3144217	3.12844e+06	3.89409e+06	3578042	3.62604e+06	3.65955e+06
P10107	Anxa1	2.6014e+06	2.63629e+06	2.51513e+06	2733486	2451209	2.69138e+06	2608186	2.60027e+06	2.90636e+06	2.62905e+06	2606244	2.60323e+06
P10126	Eef1a1	12573619	11895531	11299607	12985951	12094304	10102454	11503034	11892128	13547746	12463635	14829029	13173987
P10493	Nid1	3673.63	3950.22	2363.09	2895.79	2186.58	3912.4	1634.26	3299.75	3148.43	3452.59	3854.12	1725.2
P10518	Alad	105717	118588	129148	108314	119558	84006.2	140902	108086	104503	131230	119966	119484
P10605	Ctsb	347378	328116	264198	366751	348218	345293	316779	341560	381889	363719	376736	397904
P10630	Eif4a2	90509.5	83496.9	75276.8	96716.1	102856	90915.3	84975.5	88042	108588	98675.6	123642	115020
P10639	Txn	5725296	5.17976e+06	3.07304e+06	5.49891e+06	5350878	1.81952e+06	3.85267e+06	4.23397e+06	5.69386e+06	4693749	5.84409e+06	5.50063e+06
P10649	Gstm1	267238	240879	178531	269440	236701	179700	210846	201468	221129	181924	210864	213722
P10711	Tcea1	128367	126974	106110	133828	132619	116334	111357	114261	132472	111856	108895	121338
P10833	Rras	164749	134222	139148	142329	138109	115168	150718	151132	123967	133596	145710	118784
P10852	Slc3a2	169435	174218	180921	172177	169971	196390	172787	210835	192474	182060	184061	172624
P10853;P10854;Q64475;Q64478;Q64525;Q6ZWY9;Q8CGP2	H2bc7;H2bc14;H2bc3;H2bc9;Hist2h2bb;H2bc4;Hist1h2bp	18095988	17430640	15834173	15731958	17146238	18060106	19179674	17385966	18833500	18144846	20720510	17352312
P10922	H1-0	263897	274050	411566	255428	310281	448987	331675	453697	361887	416975	348285	272817
P11031	Sub1	335445	294267	245596	312007	252362	227893	309854	226147	304029	291313	300687	325349
P11087	Col1a1	375932	444383	592125	428054	337937	399615	356392	436128	174182	239638	182220	127162
P11103	Parp1	78477.5	89567	82770.9	87868.1	87255.3	86020.5	88785.3	90936.2	95486.4	84596.6	84366.8	87191.5
P11157	Rrm2	7404.09	4557.73	4159.32	4861.68	3506.35	16297.4	11193.7	5260.14	3710.36	4453.7	4836.44	6144.01
P11276	Fn1	295675	295930	375631	278065	325606	343235	348082	384627	248925	231181	232040	206922
P11438	Lamp1	452895	434443	382744	428485	407105	376169	411077	438450	438771	388777	412652	436152
P11440	Cdk1	52477.4	57288.8	42861.4	49839.5	54156.8	52857.2	58396.2	56589.6	45133.8	47322.6	53181	57017.7
P11499	Hsp90ab1	9010241	8631783	8.29433e+06	8705310	9046310	8546005	7.96371e+06	7.95372e+06	9333626	8461074	9150270	9032647
P11531	Dmd	5290.14	4938.32	3626.93	2367.49	868.261	4064.08	1283.51	3056.41	4505.56	2525.55	4141.21	1583.23
P11609	Cd1d1	3309.63	3050.24	2628.85	4883.32	4429.52	3322.43	1720.81	3476.42	3963.44	2244.19	4870.34	4928.19
P11688	Itga5	57590.7	59961.5	56696.6	57872.6	57115.1	55246.4	59141.8	62251	52745	54830.4	51925.6	52141.3
P11862	Gas2	79172.7	79732.3	59766.6	86208.8	65288.3	33243	51967.9	51813.2	57838.6	49213	53064.3	56817.1
P11881	Itpr1	10640.6	7360.47	9557.8	9574.57	7746.85	9098.59	9199.45	12256.1	7159.68	10705.1	9224.7	6709.29
P11983	Tcp1	555759	565534	573914	573143	559946	524070	572597	547092	600224	583544	564548	609857
P12023	App	23171.5	18847.5	22807.6	17605.2	18862.2	13256.3	14539.2	21757.6	18418.1	17221.5	23240.6	19348
P12032	Timp1	9025.83	5337.46	6573.99	7234.1	4577.67	3717.63	8125.57	7002.53	51336.1	46059.8	46456.1	44861.1
P12265	Gusb	17495	21169.1	24573	16726.5	13906.4	4619.2	8147.81	18699.1	5352.59	17064.7	5798.79	7880.97
P12367	Prkar2a	25749.4	28967.2	23266	23528.6	27267.4	26169.2	24193.7	28525.6	30652.7	25204	26427.6	26593.3
P12382	Pfkl	146068	130223	143617	136932	144433	140056	144608	152465	156283	147875	172804	151511
P12787	Cox5a	450225	430694	1147058	438842	427648	683506	506765	1.3241e+06	462763	576276	440359	394509
P12815	Pdcd6	117129	95347.7	94522.9	105033	100821	98997.4	89037.2	104349	92898.3	99371.3	108176	92623.7
P12970	Rpl7a	1314135	1.3777e+06	1768767	1.18571e+06	1.41375e+06	1569272	1572868	1615180	1.54569e+06	1.44379e+06	1.32316e+06	1.21418e+06
P13011	Scd2	21704	21319.9	62219.6	18956.4	17144.9	51675.1	31675.5	40449.4	14121	18658.1	13918.3	12989.7
P13020	Gsn	1.59079e+06	1.53205e+06	1.45094e+06	1.57926e+06	1.62228e+06	1559447	1.43955e+06	1.58015e+06	1.62567e+06	1.58737e+06	1.52781e+06	1.46923e+06
P13439	Umps	123741	124603	112175	128750	127212	111211	113782	118165	129977	122676	123536	146568
P13516	Scd1	24686.6	20047	23169.9	17542.8	21903.9	15010.9	24024.6	19169.2	15503.9	16342.2	15579.2	17309.6
P13595	Ncam1	100188	92780.5	120303	91608	108541	105716	121595	118752	101839	98671.6	102169	77306.5
P13808	Slc4a2	14937.4	10951.5	15817.5	17195.5	12370.2	11322.8	8545.78	16497.7	13708	16376.3	15002.6	11456.4
P13864	Dnmt1	33632.9	34387.8	34749.4	30592.2	36028.7	30074.7	29088.2	31561.7	30311.1	30688.8	30221.9	33785.5
P14069	S100a6	5.40694e+06	5991212	3429307	5.62944e+06	4380135	4157975	3.35033e+06	4.21538e+06	6151844	4196101	5.50635e+06	5.4528e+06
P14094	Atp1b1	37139	47193.2	18081.7	34646.4	43729.6	19919.6	35144.6	24909.8	30641.3	32662	47173.5	63708.5
P14115	Rpl27a	2.21944e+06	2.3933e+06	2.49288e+06	2.19002e+06	2.54942e+06	1.86324e+06	2.40059e+06	2.25104e+06	2585682	2.0558e+06	2.37273e+06	2.20085e+06
P14131	Rps16	2.64824e+06	2618831	2.37261e+06	2.35704e+06	2374820	2537295	2.38362e+06	2269924	2.70916e+06	2.49211e+06	2.40276e+06	2545095
P14148	Rpl7	1.08384e+06	1.14445e+06	1.51697e+06	1.07299e+06	1.15549e+06	1.50947e+06	1.27437e+06	1.42331e+06	1.04491e+06	1.19572e+06	1209739	1.13927e+06
P14152	Mdh1	1.48729e+06	1.40679e+06	1147012	1.50528e+06	1.38375e+06	1.1137e+06	1.40037e+06	1.22404e+06	1.42263e+06	1.37121e+06	1.45704e+06	1.53202e+06
P14206	Rpsa	1.9682e+06	1.8245e+06	1679454	2.0649e+06	1.97826e+06	1.40252e+06	1.39256e+06	2.02097e+06	2.08532e+06	2.16244e+06	2130817	2.07023e+06
P14211	Calr	4.49215e+06	4566744	3.78111e+06	4.98192e+06	4717786	3.72989e+06	4560571	4.51809e+06	4618631	4.64036e+06	4980561	4702861
P14576	Srp54	80605.7	73287.6	75891.9	79298.9	74664.7	70668.4	83970.6	79450.2	86324.1	79003.3	80472.7	81076
P14685	Psmd3	284561	257553	253956	253049	257801	244846	241647	242057	275475	264257	256546	286424
P14719	Il1rl1	60218.7	68347.8	67982.6	66971.7	74726.8	76843.6	70649.4	75452.8	81920.4	88489.9	81237.3	76278.4
P14733	Lmnb1	621685	648293	727919	647536	637201	629088	690101	648893	654069	656119	644299	615706
P14824	Anxa6	711205	685820	1.06594e+06	618246	604404	915358	758980	1.06946e+06	649780	693956	618839	573740
P14869	Rplp0	1.24007e+06	1.24218e+06	1.7061e+06	1.24007e+06	1.21607e+06	1.70669e+06	1.47412e+06	1.70323e+06	1.22691e+06	1.4498e+06	1.17124e+06	1.14948e+06
P14873	Map1b	84677.9	97326.9	109835	101695	93991.9	98736.8	97993.6	97467.6	85807.7	87627.8	83765	79549.6
P14901	Hmox1	89400.3	85276	83756.3	98465.2	135306	132554	115076	118545	241045	241137	227208	232081
P15066	Jund	29201	26797	22485.5	29022.4	21492.1	26074	23581	19365.1	22770.5	21458.9	22504.8	17049.6
P15116	Cdh2	14838.9	18307.4	19810.1	19169.6	17746.2	21897.1	21732	19145.6	17980.2	18632.5	16529	15170.8
P15208	Insr	8772.62	10464.2	13881.5	13165.7	12569.3	12442	9742.76	10193.9	15759.8	12208	8974.16	9986.51
P15306	Thbd	14185.3	14947.4	15671.4	15245.2	22383.6	9599.38	19712.2	6793.15	8946.18	16583.1	20411	6546.27
P15379	Cd44	198981	167062	316134	193395	168477	239213	188014	334560	181360	219276	195256	155993
P15532	Nme1	1.00004e+06	949422	665369	984001	894009	279720	793389	767055	842133	823544	930480	1.08221e+06
P15626	Gstm2	501030	466935	367761	497836	422798	354704	404238	405055	403054	364475	386564	425685
P15864	H1-2	545335	641155	764498	630573	569056	838942	690910	896754	489912	715824	550731	440045
P15920	Atp6v0a2	26802.6	25740.6	37763.8	25285.5	25301.4	32883.9	31592.6	36893.5	24398.4	28114.3	27751.8	23404
P16045	Lgals1	9582920	9565623	7.20511e+06	10971221	10078043	4773537	8888390	9543708	10229427	9046988	10062144	9631604
P16092	Fgfr1	NaN	NaN	NaN	NaN	NaN	NaN	NaN	NaN	NaN	NaN	NaN	NaN
P16110	Lgals3	1.2778e+06	1.26075e+06	1.211e+06	1.23953e+06	1.23345e+06	1.3919e+06	1.10558e+06	1248231	1.31292e+06	1.15834e+06	1.23796e+06	1.2248e+06
P16125	Ldhb	1.55302e+06	1.42419e+06	1325634	1.50547e+06	1.39654e+06	1.29717e+06	1.31004e+06	1.41649e+06	1.40634e+06	1.24992e+06	1.27295e+06	1.35604e+06
P16254	Srp14	94681.2	92405.4	88616.7	91218.8	90454.3	96975.6	95684.7	75117.3	110700	96335.7	103974	103302
P16332	Mmut	87567	95078.7	87485.5	94171.4	100592	97684.6	98437.9	85374.8	85182.5	91159.9	80443.9	92091.3
P16460	Ass1	13853.5	17824.3	19242.9	28715.8	12580.4	11335.6	10058.1	10867.4	11428	11922.8	10279.5	9098.34
P16546	Sptan1	239697	252467	335674	237507	256832	299051	271074	300234	259895	278288	263129	235989
P16675	Ctsa	201013	175886	151677	187435	185595	129450	160211	163561	178219	151730	167629	194440
P16858	Gapdh	5.83732e+06	5267905	5532557	6.56807e+06	5.80237e+06	5303261	5.34277e+06	5716794	6093956	6400077	6632799	5674465
P16951	Atf2	3361.18	4640.31	3174.65	4674.71	6909.64	5204.82	5184.76	3196.7	5890.92	3773.79	2676.02	4037.16
P17047	Lamp2	677271	609297	510509	553514	553486	610624	446142	536298	762494	532422	612680	747452
P17095	Hmga1	186163	197414	202611	212427	211177	181960	226014	235960	227118	240012	219094	179432
P17141	Zfp37	4167.72	3547.73	2461.29	2085.45	2496.91	1705.09	1798.41	282.587	1215.34	1041.35	829.31	1047.38
P17156	Hspa2	65647.8	76397.1	71559.9	63395.7	75955.3	72789.8	74756.2	63443.7	53018.4	52349.5	48100.6	49803.7
P17182	Eno1	4737362	4.43244e+06	3.92945e+06	5028135	4654359	4506201	4.32127e+06	4.18155e+06	4.68744e+06	4521879	4.98344e+06	4.77879e+06
P17183	Eno2	206514	185001	152220	245089	191579	143347	201530	188365	169777	186389	146725	160881
P17225	Ptbp1	628655	671558	663956	734984	648887	643094	698289	726437	679879	693359	652465	619794
P17426	Ap2a1	252517	253610	254193	243168	239025	212510	250636	241418	248954	263304	250941	253123
P17427	Ap2a2	90727.2	94080.7	84165.2	84732.6	87814.8	82404.9	87548.2	88923.8	92392.3	99002.1	88719.5	93516.9
P17439	Gba	95867.1	97430	98119.9	96462.2	91234.5	90331	114436	94934	84909.6	83339.2	68384.5	79047.5
P17665	Cox7c	256602	262107	727339	261212	219357	435976	538704	882440	232071	363085	264024	252363
P17710	Hk1	117140	122309	291306	105126	95315.1	199353	161651	272991	95573.4	136116	98980.1	90074.9
P17742	Ppia	10425327	8860337	8188849	8819230	9787465	7.30417e+06	8086180	9252657	10007639	9160259	10157242	9067516
P17751	Tpi1	1672036	1.56326e+06	1.35487e+06	1.78372e+06	1.66788e+06	1.394e+06	1.64625e+06	1.53035e+06	1.63225e+06	1.59802e+06	1.72792e+06	1.64259e+06
P17809	Slc2a1	24707.1	10728	19760.1	10602.5	11263.7	18919.9	10292.3	19893.4	13707.9	17860.4	14545.9	17632.1
P17879;Q61696	Hspa1b;Hspa1a	104090	113439	128728	108338	113675	115936	114792	104913	97743.8	87854.5	98563.3	95240.8
P17918	Pcna	560929	533817	450948	571258	556886	450627	516395	521853	551158	510877	561590	580328
P18052	Ptpra	31214.7	30741.8	31579	28491.3	31927.1	25050.4	30228.3	31840.7	31118.8	28098.5	25076.1	27757.3
P18155	Mthfd2	104263	88456.7	75848.6	89609	86200.6	69435.8	84328	78409.4	84884.6	95379.3	85116	117308
P18242	Ctsd	993910	785064	649463	938223	1.01187e+06	724017	806050	928243	976529	728927	826909	1.00952e+06
P18572	Bsg	53034.5	51242.4	54050.8	52016.3	54363.1	57023.1	54624	51117.7	55288.5	54649.6	54451.9	55808.5
P18608	Hmgn1	63803.6	88728.6	51429.1	72284.7	89995.9	67106.2	81970	56101.6	62476.5	98751.6	66642.5	66547
P18654	Rps6ka3	53694.8	58114.3	55146.5	55975.8	52680	52859.5	51710	55541.1	55739.9	52300.5	50590.8	54446
P18760	Cfl1	5781358	5136408	4489648	5.40119e+06	5210896	4463072	5233766	4610301	6303897	5210132	5962245	5977856
P18828	Sdc1	7227.74	4509.73	7547.23	6812.57	8130.84	3521.68	4900.76	5646.83	7558.91	5519.83	8289.55	5242.35
P18872	Gnao1	164020	166277	138180	167309	148452	167666	161451	163772	143311	145693	146939	145933
P18911	Rarg	3940.08	3820.3	3439.86	2103.87	2420.32	2531.03	2889.74	3457.42	2095.56	2201.5	3416.12	3458.9
P19096	Fasn	607462	625034	688685	598044	627882	664607	623003	673948	670592	671371	654447	647034
P19157	Gstp1	390652	360701	297206	401690	352533	321666	300369	320716	373491	338386	361527	344093
P19182	Ifrd1	2428.19	3474.09	3160.26	2632.36	2353.28	3504.54	2955.45	2233.84	2122.32	3621.68	3123.59	2803.3
P19221	F2	1680.63	3113.67	1548.34	2506.07	4196.39	2929.75	2718.81	5001.83	3763.91	2474.76	1979.53	3901.9
P19253	Rpl13a	1.0396e+06	1.10894e+06	1.43581e+06	1.00376e+06	1.14585e+06	1.19085e+06	1.25727e+06	1.12195e+06	1.16142e+06	1.04447e+06	1267313	1.13918e+06
P19258	Mpv17	2956.51	3311.58	5371.52	3896.85	3250.88	4394.85	18374.6	36425.5	3169.05	3184.21	11263	2815.6
P19324	Serpinh1	1.9272e+06	1.70676e+06	1634761	1.88204e+06	1.84175e+06	1.60974e+06	1521826	1.6606e+06	1.73369e+06	1.74203e+06	1936865	1.86062e+06
P19426	Nelfe	10038	11338.9	10404.3	13271.8	11827.9	12887.7	9391.88	10105.5	9641.13	10152.3	7277.69	10956.6
P19536	Cox5b	382436	257172	1171967	284168	237375	2.44239e+06	608513	1345418	250103	282129	278535	186570
P19783	Cox4i1	322825	350207	1.23081e+06	348598	283864	1.04902e+06	705151	1.27665e+06	353571	509020	339182	305126
P19973	Lsp1	10978.1	12885	11308.5	10397.1	5814.89	5587.55	5142.15	5402.8	5379.33	5375.36	8480.66	4031.81
P20029	Hspa5	2.4709e+06	2435714	2.6901e+06	2.42051e+06	2.48698e+06	2.86557e+06	2.4992e+06	2578986	2.58207e+06	2.68289e+06	2.58164e+06	2481960
P20060	Hexb	32396.2	30489.5	31683.8	25955.6	31631.6	25571	22746.3	29942	28222.6	25181	30578.4	33717.2
P20108	Prdx3	611431	587089	493661	615967	593327	497532	565755	563134	574929	541405	604085	623513
P20152	Vim	19138866	19186318	20758406	19858036	19517688	22117954	19195124	19668006	20927054	21038118	20354146	19738840
P20352	F3	23413	21124.7	22839.1	18466.6	20576.3	19097.7	22293	16773.7	16315.9	14395.6	17449	15210
P20444	Prkca	64128	67113.4	89990.2	79618.3	65003.9	64021.8	82675.1	82336.8	61375.2	77257.1	72126	71682.6
P20664	Prim1	13117.2	13602.3	15370.5	15943.3	14542.7	14224.1	15294.7	14235.7	11619.7	14190.8	11648.1	8555.59
P21107	Tpm3	1.10295e+06	771061	985230	907129	826267	1.06482e+06	839584	811468	873528	896601	891854	855652
P21126	Ubl4a	54023.9	49800.8	38621.3	49211.4	47620.9	47786.8	48466.6	46335.8	38427.3	43795.5	45050.3	47620.2
P21278	Gna11	233272	191605	190039	199457	193859	161728	155858	200022	195378	184577	204498	213175
P21279	Gnaq	77203.4	63707.5	63739.1	80704.1	67943.7	58075.9	75701.7	71983.3	77616.5	66730.1	66771.9	68705.6
P21460	Cst3	16470.5	21958.7	17969.7	19475.4	22254.4	10051.2	16982.4	14285.8	23668.7	12482.9	16676.2	10332.5
P21550	Eno3	1.62416e+06	1.41568e+06	1.12925e+06	1.57524e+06	1.35775e+06	1.19718e+06	1.38495e+06	1.46014e+06	1.47917e+06	1.4298e+06	1.55362e+06	1.2938e+06
P21619	Lmnb2	50965.1	57978.8	57735.7	53460.4	53155.7	54662.3	58402.9	52694	52783	59298.9	54409.5	57200.2
P21803	Fgfr2	7540.99	3466.66	4360.99	5008.39	5103.19	4281.37	5846.13	8224.26	4627.8	5569.09	7371.46	5545.44
P21956	Mfge8	76502.1	86637.9	146503	88986.2	72284	107203	108482	131013	56930.5	72512.1	85326.5	79487.5
P21958	Tap1	10637.3	12645.5	11080.6	9980.38	8786.96	10074.6	9104.02	12548.4	6332.73	8649.64	6930.81	7318.31
P21981	Tgm2	38888.6	39937.8	48596.3	35962	40193.3	31390.2	45386.3	46938.6	38318.6	44441.5	35167.5	35173.7
P21995	Emb	127678	128962	108788	98018.6	130092	74252.7	123126	114883	152235	146276	144295	166439
P22315	Fech	96546.3	94733.1	95125	104170	101008	91936.5	92099.7	109182	107749	103511	114005	96382.4
P22366	Myd88	16489	11284.6	8302.42	15648	25724.4	9394.85	18495.3	11034.2	11050.1	10469.7	11971.6	10816.9
P22437	Ptgs1	362574	359426	348622	385118	340346	210316	360755	369448	337615	348272	364219	331997
P22777	Serpine1	34827.5	5256.19	4409.21	4433.76	22300	2950.76	3386.92	2052.55	18920	4764.05	18147.4	1226.48
P22892	Ap1g1	79809.9	80780.2	76517.1	81190	86306	65838.7	78094.6	77092.6	83368.5	84005.9	82485.8	78282.4
P22907	Hmbs	67788.4	42520.8	43211.6	60793.5	45940.3	33149.4	45252.4	47575.4	32881.6	40565.2	34701.3	46487.6
P23116	Eif3a	318045	326207	370251	289367	305449	311012	313569	311652	321445	328388	307391	321482
P23188	Furin	3472.01	2062.32	4191.72	2827.96	1350.31	2252.43	1962.39	2948.47	1500.94	2683.48	1730.53	1558.11
P23198	Cbx3	213821	223134	201819	231227	216355	192922	211241	200945	216254	214920	231368	222750
P23249	Mov10	48205.7	47290.3	73272.3	47923.6	45581	68550.8	50225.8	63701.7	40826.2	47311.2	37147.8	36015.3
P23475	Xrcc6	29898.6	25621.3	25775	26968.3	27387.5	25121	21265.4	26277.7	28275.9	30300.6	29250.8	26878.1
P23492	Pnp	193606	192253	166491	203718	195663	174727	182562	182719	203019	189724	198188	212991
P23506	Pcmt1	98868.2	94791.9	70069.6	107907	98862.9	95785.9	84934.4	84019.5	96673.4	87167.8	89820.1	92138.4
P23591	Gfus	134121	119768	100054	146617	129458	112185	112766	118484	135113	130220	131586	139954
P23708	Nfya	16452.4	24234.8	19001.7	28333.1	19757.8	15313	25831.5	15471.5	15686	16369	15483.7	13331
P23780	Glb1	127156	110211	87122.9	106014	104884	89384.1	96766.1	94954.3	109972	95319.7	109087	122027
P23798	Pcgf2	55295.1	13517.1	70556.5	72160.3	80400.4	5297.68	4907.91	99424.2	4388.76	4493	4127.9	8688.27
P23927	Cryab	2224.23	2121.48	3388.08	2704.38	2303.84	3868.13	3002.07	3159.29	2926.5	5203.31	3104.48	6545.81
P23949	Zfp36l2	14252.8	17148.7	15760.3	19844.3	17633.4	19904.8	15198.4	22163.8	17009.6	22052.8	16880.1	16154.8
P23950	Zfp36l1	15523.7	16784.7	15379.1	18280.8	11819.8	4952.6	8973.5	11947.5	10270.3	9092.52	10100.4	7036.82
P24270	Cat	171502	167512	156478	174645	161200	145726	156312	173796	148608	154095	142743	143410
P24288	Bcat1	156113	166999	145437	165116	146677	130643	135594	130632	147710	141412	153429	167014
P24369	Ppib	1.27223e+06	1.14343e+06	1.12087e+06	1.12784e+06	1.12561e+06	1.05379e+06	1.1179e+06	1.15121e+06	1.15091e+06	1.09291e+06	1.12529e+06	1.18337e+06
P24452	Capg	794744	807028	710369	875592	771661	657463	710597	648939	671891	629349	669187	678387
P24472	Gsta4	133513	123557	225195	117168	93045.8	45283.4	230284	92063.6	26751.7	101229	95458.1	90722.7
P24527	Lta4h	372889	355347	281312	379860	350405	293010	319174	304014	344928	316045	344750	363889
P24547	Impdh2	312711	317329	314569	307842	327876	229985	322642	316166	338031	361543	349644	333878
P24638	Acp2	42640.3	34301.6	34299.1	41072	36679.2	19214.9	35286.4	30741.9	23925.3	31917.5	21729.8	28152.1
P24668	M6pr	110988	97945.9	115619	117314	112348	113790	116578	143912	125337	121703	121816	123603
P24788	Cdk11b	38346	29241.8	39678.6	39315	34874.1	34933.9	35113.3	34456.1	35822.3	35462.7	31444.7	32789.1
P25206	Mcm3	228331	228955	232797	238683	213446	216965	215183	223297	234079	237986	236033	248244
P25425	Pou2f1	NaN	NaN	NaN	NaN	NaN	NaN	NaN	NaN	NaN	NaN	NaN	NaN
P25444	Rps2	1412098	1.36608e+06	1.27103e+06	1.32742e+06	1.29845e+06	1.21531e+06	1.38003e+06	1.30308e+06	1464978	1330321	1.47545e+06	1.49301e+06
P25446	Fas	4333.19	4703.6	5539.92	6839.76	5322.5	2919.59	5541.34	2310.68	4948.07	5860.8	4634.15	4791.64
P25785	Timp2	11101.4	6915.51	5581.47	8070.37	5948.4	8639.37	11043.8	13765.2	8645.73	5918.99	6750.09	7441.69
P25799	Nfkb1	13610	13785.2	13594.4	14641.1	12756.3	11273.5	11748	14723.6	12370.8	12714.8	13240.8	12821.5
P25916	Bmi1	3519.3	4646.72	3712.93	4442.93	4083.07	3917.8	2868.57	4161.63	2467.03	3650.95	2276.01	2364.96
P25976	Ubtf	52423.3	54095.7	58190.2	50094.4	48596.8	47974.9	53972	44849.6	43156.9	47303	44369	44380
P26039	Tln1	337638	354204	409407	349769	361604	360965	365624	368901	362205	369016	348822	333753
P26040	Ezr	148643	148368	144320	126279	154060	126913	160874	123368	117146	130036	185608	127363
P26041	Msn	948483	924810	955727	964299	924726	1.00547e+06	938660	936705	971266	986738	989264	950391
P26043	Rdx	1.03873e+06	1.04777e+06	1.07569e+06	953773	1.02206e+06	1063526	1.01011e+06	1.01572e+06	1.03191e+06	951312	1.00963e+06	1041817
P26187	Mgmt	21044.6	18269.8	16740.6	23424.2	18063.5	18226	16488.7	17582.6	26828.3	19606	21859.4	24648.9
P26231	Ctnna1	113581	112082	113633	115772	105868	97918.7	121063	112766	113525	117433	114371	111681
P26350	Ptma	969742	1.00354e+06	765266	1.10379e+06	950245	710046	938700	842710	960163	889581	1.00396e+06	914181
P26369	U2af2	428755	440486	442519	478484	471076	440939	427879	435145	454646	449601	391174	410396
P26443	Glud1	551857	510865	449792	532214	540311	482103	477884	492021	528228	521170	536978	574972
P26450	Pik3r1	6546.05	7870.91	7811.19	8109.49	7782.96	5790.59	6439.36	9669.56	8924.41	9879.18	8334.86	6078.16
P26516	Psmd7	168971	150397	157793	168487	149842	130714	129563	157199	162665	148507	192354	158915
P26618	Pdgfra	121589	119579	125849	115625	105715	108962	119812	116525	61378.5	68966.7	69763.9	64776.2
P26638	Sars1	198183	197855	186826	218151	217791	146281	205438	203643	209617	203904	207655	215898
P26645	Marcks	181671	199839	187663	244520	166232	139760	187776	164188	140647	158072	153347	121566
P26883	Fkbp1a	173622	166825	123478	210128	162708	142811	135769	133451	166778	153785	125712	189935
P27046	Man2a1	428136	402135	394901	383717	330303	293428	310676	331136	285859	279787	302374	281837
P27048;P63163	Snrpb;Snrpn	112300	131775	125821	121412	100085	63120.7	120834	152815	75115.2	146443	131293	116081
P27546	Map4	194948	225952	234624	233579	232209	238894	240920	222478	223341	240340	221325	203842
P27601	Gna13	46074.4	47662.1	42993.9	52003.9	40076	50868.5	41848.2	41693.1	40609.6	41931.9	45127.2	43932.5
P27612	Plaa	155193	158704	143278	167959	158509	129448	151982	148490	165678	159568	162271	168880
P27641	Xrcc5	102252	110253	104763	106900	107281	104733	100188	86812.9	102524	111966	101830	105430
P27659	Rpl3	319036	353916	387681	315256	322144	313624	358664	338290	379238	347787	354746	331048
P27773	Pdia3	4653329	4273498	4.02943e+06	4251268	4526506	4548229	3.78471e+06	3.9877e+06	4.55087e+06	4.13953e+06	4378684	4.31224e+06
P27808	Mgat1	22107.5	23717.9	20249.8	19895.8	16289	16712	21457.3	23023.3	20703.3	22816.1	21612.9	17839.5
P28033	Cebpb	29670.8	36576.8	28697.9	27851	40142	44932	40770.1	50047	47214.1	50357.6	42154.4	40360.6
P28271	Aco1	36093.9	34375.5	32997.5	35296.4	33781.6	27496.5	31408	29572.7	35389.5	30131.4	34366.5	37792.2
P28301	Lox	201410	200822	173114	191739	175669	157970	158911	161166	105693	86393.5	97250.8	96181.9
P28352	Apex1	283213	265264	237056	267992	282442	193120	225973	244127	288066	276278	295522	268942
P28474	Adh5	275895	268457	219799	278405	261098	196625	263093	250000	271040	262236	235756	286452
P28574	Max	3638.89	2786.89	3690.95	6889.55	4727.35	5357.98	4663.67	2058.47	6223.18	5368.84	2546.17	3890.06
P28653	Bgn	113230	118218	95463.9	100032	100758	88990.1	99916.4	80749.2	100465	93317.6	85743.1	97411.6
P28654	Dcn	52022	47593.1	49857.6	42291.1	30739.4	28059.5	29576.5	30170	18183.3	18710.2	16461.2	16182.8
P28656	Nap1l1	613724	616139	604587	616935	593771	581299	575430	610810	733724	659131	630590	677976
P28658	Atxn10	185091	176961	147899	185853	169902	109934	155338	144453	159151	147843	147413	165281
P28659	Celf1	62952.9	71428.9	71346	75844.4	62052.6	72266.7	68256.9	79203.1	68512.7	77190.1	61823.8	61551.6
P28660	Nckap1	100852	100816	100206	96937.6	93702.1	84331.2	90267.6	93242.2	100355	98614.8	97280.9	100670
P28662	Bri3	10221.3	13292.2	9560.74	13226.6	11679.2	1920.09	11858.6	13765.6	11666.7	12785.4	9576.62	11112.4
P28665	Mug1	42664.5	18323	43396.7	64380.1	54970.8	55926.6	127303	106480	31394.2	84383.8	84916.9	63696.9
P28667	Marcksl1	103631	102530	102530	164850	110727	73569.7	114901	97607.7	81391	121919	92103.1	83481.7
P28700	Rxra	11795.2	12309.6	9324.93	12245.3	11454.7	8181.55	13267	7727.39	11608.2	8782.08	8407.74	15454.2
P28704	Rxrb	4663.41	2966.82	3171.99	4333.08	5262.55	1159.32	3076.08	3846.72	3587.4	4710.65	3043.48	2758.36
P28740	Kif2a	51393.4	50962.4	54807.6	53704.6	52522.3	49281.2	48014.5	49381.3	49539.7	47498.3	52906.6	52756.3
P28741	Kif3a	15237.3	11898.2	12840.6	12015.3	11675.2	9225.85	12405.3	12901.8	10278.5	11823.2	11425.5	11195.8
P28798	Grn	40680.2	50880.5	43859.8	60071.7	56141.7	29630.3	63007.2	66608.5	80870.2	67752.3	54611.9	67547.6
P28867	Prkcd	30095	20683.7	20170.2	26425.9	24305.7	21045.2	25829	28539.9	22175.7	25082.4	27915.5	26297.9
P29319	Epha3	35521.1	46808	33297.2	49271	43128	2226.67	1652.28	2917.77	49047.4	46628.9	51079.1	65729.3
P29341	Pabpc1	736949	818432	1.03184e+06	715924	819157	978164	847645	986345	823617	847669	782240	782232
P29387	Gnb4	19755.4	18317.2	4528.33	17523.2	10708.9	2819.17	13785.2	10074.1	14053	4550.19	9854.23	12123.5
P29391	Ftl1	118300	136577	144988	103396	112232	62383.3	103002	156559	67295.1	188004	123299	134910
P29416	Hexa	63466.4	56699.9	52477.7	58526.7	56330.6	53963.5	49278.9	60566.4	52171.6	49294.3	53598.5	58065.8
P29533	Vcam1	17658.3	20319.8	18692.8	17639.9	26946.7	15472.6	24333.8	16932.8	18488.7	16036.3	20562.5	16885.5
P29595	Nedd8	199802	146958	142790	158708	155392	221651	144068	110245	153078	128085	154677	178757
P29758	Oat	901032	806945	724654	821496	894221	760441	732833	846447	861342	802290	836315	889155
P30051	Tead1	18376	23956.4	13374.8	19252.5	21205.3	16252.2	20920.1	13331.2	25898.9	16023	14847.5	22467.2
P30280	Ccnd2	34432.4	3802.86	2344.49	3207.95	3487.61	3922.81	3973.93	2406.12	3722.34	1662.51	1095.68	3100.57
P30285	Cdk4	238895	228946	178559	231304	233971	205079	189761	162152	191808	176887	172840	179192
P30412	Ppic	592696	541126	432773	553491	575360	477364	532409	505024	497799	489271	501407	542361
P30415	Nktr	6145	2252.65	30737.3	4790.3	2079.9	2559.17	9172.3	4094.59	1367.5	3258.64	4122.02	1464.69
P30416	Fkbp4	514036	474184	435037	478609	491825	385298	424500	434773	477449	438318	471612	515899
P30558	F2r	3847.87	5241.91	4087.7	5412.85	5539.8	3527.42	4534.85	4622.24	7607.25	8155.87	6238.97	5632.63
P30681	Hmgb2	297120	298334	257754	329690	300479	257011	267233	284712	317058	280084	310574	325920
P30999	Ctnnd1	164933	154704	155807	158263	153831	132696	138030	144101	143099	138887	142180	144437
P31230	Aimp1	203640	204061	211415	224401	221982	200386	225803	237312	245255	234255	242264	227290
P31324	Prkar2b	64339.2	74823	66350.6	77754.5	80215.4	69338	74657	81091.2	85234.1	77958.9	76419.8	77983.4
P31428	Dpep1	15905.6	17039	27016.8	20970.8	13877.6	17550.2	18515	13590.1	12718.5	12752.1	12643.8	2476.21
P31750	Akt1	93565.9	78934.9	73344.1	71656	76321.7	69995.7	64292.5	73098.8	80016.2	67089.2	71386.6	83978.2
P31786	Dbi	880458	658731	578220	849610	750464	712117	671758	675919	787020	713338	690702	807426
P31938	Map2k1	58221.7	49280	51800.5	58261.2	51806.6	61533.2	48752.3	61534.9	64598.8	57649.4	60524.8	55053.9
P32020	Scp2	525673	504631	384528	478359	492980	439933	486935	433178	406715	368478	439833	426333
P32067	Ssb	412566	393523	415842	390204	389661	326103	405712	445325	456346	418834	440679	428988
P32233	Drg1	77803.7	83105.3	72561	75408	76861	63402	66331.5	70501.6	87539.5	75813.3	79979.2	88889.9
P32261	Serpinc1	12836.1	11689.2	12845	9607.63	8584.27	4873.02	10098.4	10666.8	11148.3	7531.85	8725.55	10049.4
P32507	Nectin2	21567	19695.1	23053.4	23939.5	22102.8	14291.8	21514.7	25342.7	22623.3	20979.4	21382.8	18944.4
P32883	Kras	50789.4	47192.8	41449.5	53103.7	54613.8	19535.8	60888	43954.8	56301.2	66024.5	41858.4	54725.1
P32921	Wars1	185369	195851	161095	196943	187402	173167	175584	168333	203816	179002	183616	200642
P33174	Kif4	5134.77	4314.91	5024.73	3979.12	2713.77	2308.06	4286.37	3270.57	1870.28	1057.1	1665.4	1483.49
P33215	Nedd1	4059.48	6305.91	3657.2	3375.57	5011.82	5666.15	6760.38	5206.53	5616.06	3934.49	4081.26	6496.95
P33434	Mmp2	21410.6	21964.9	21489.2	20478.1	20413.1	18104.8	22541.3	20006.6	13065.8	14423.3	16427.8	13451.4
P33609	Pola1	14628.1	15604	14799.2	16137.1	13140.4	12801.7	15194.1	12784.2	14444.4	14022.5	12653.7	13830.6
P33610	Prim2	24160.8	24365.6	21301.1	23917.9	22337.2	19591.3	22601.1	20241	28587.6	22261.4	28221.1	28414.2
P33611	Pola2	18281.7	17762.8	24779	20594.1	18704	26312	14300.1	13259.4	19740.9	21312.1	15994.7	17245.4
P34022	Ranbp1	643837	675027	612660	683260	671952	590005	567385	626620	696231	666722	651413	652555
P34152	Ptk2	43275.4	44976.8	39658.7	44592.9	44294.6	42043	43586	37450.3	42976.2	48576.2	48623.9	44166.1
P34884	Mif	1.03179e+06	1.04811e+06	942677	981884	885958	515236	773097	998982	538132	1.0987e+06	1.27871e+06	916757
P35123	Usp4	20631.9	21561.7	17869.9	21813.6	21409.2	16614.9	19862.4	19212.5	21213.5	20227.3	23365.5	21798
P35235	Ptpn11	57329.2	54753.3	46770.3	55021.4	57585.4	44180.1	49165.7	48981.9	57010.5	52469	62713.9	58518.3
P35278	Rab5c	184931	166954	143450	186634	167791	160026	175306	150324	172505	170991	187100	171245
P35279	Rab6a	204236	179329	167281	193980	179184	185972	177159	158945	196455	179248	203016	205588
P35282	Rab21	33783.2	34506	35521.7	39190	35139.7	33796.9	35409.1	32748.7	41609.2	37702.6	40214.5	37243.1
P35283	Rab12	34762.7	30342.5	28533.8	34142.7	28677.4	31275.4	30643.6	39554.5	30501.7	31353.3	36701	35686.6
P35285	Rab22a	50564.2	54946.4	38852.4	55591.6	47857	27556.2	54454.1	42611.1	55110.4	49345.3	59509.2	53680.5
P35288	Rab23	59358.9	54715.6	52012.9	55381.8	50926.1	52462.2	59082.5	50289	53663.3	55478.4	57934.2	63796.9
P35293	Rab18	210775	185976	155028	210582	198034	188443	186804	183207	209076	201398	197790	244678
P35441	Thbs1	143221	145859	163646	132415	136191	121080	140000	133017	137251	123035	142990	121145
P35456	Plaur	4643.65	3659.48	9698.27	5791.92	3812.28	3863.64	3906.98	5379.88	7514.28	4450.83	4533.46	4778.43
P35486	Pdha1	426601	411397	493655	387486	412507	458235	449731	495248	413432	420618	432161	427828
P35505	Fah	51135	58258.5	95433.9	52324	43812.8	9109.29	115969	35701.1	9247.98	58303.4	49486	33985.9
P35550	Fbl	396495	400592	444026	390024	415314	434105	397510	397101	442817	399594	439726	378887
P35564	Canx	779670	776255	749430	787703	777627	687583	755341	805174	799097	813110	813431	797274
P35585	Ap1m1	76751	79417	68207	67782.5	68241	56611.7	67748.5	67298.8	76677.7	59782.8	73614.2	71609.9
P35601	Rfc1	21063.8	26704.1	21432.6	20447.7	22050.5	18978.3	19492	17639.3	20784.6	20918.2	17401.2	21953.6
P35689	Ercc5	267753	193928	263386	174598	136776	184318	164613	238632	173172	202249	245816	140098
P35700	Prdx1	3.75663e+06	3.69132e+06	3.28587e+06	4.01979e+06	3.99865e+06	4.03948e+06	3.84691e+06	4371647	4.78238e+06	4331852	4.32954e+06	4248187
P35762	Cd81	209707	228486	284193	204882	163593	114151	179699	190879	132545	171566	138728	139274
P35821	Ptpn1	28375.4	28613.7	24930.7	31037.6	27471.6	23282.1	26324.6	29214.7	32675.8	33361.8	29204.6	30910
P35831	Ptpn12	5187.24	4890.21	4930.41	4865.82	4373.76	3517.63	5082.95	4139.36	3876.92	3563.04	4769.78	3605.26
P35922	Fmr1	47493.2	43312.8	41940.4	42195.1	38778.1	36778.3	43205.8	45074.1	35295.5	33286	41693.6	42641.3
P35979	Rpl12	807820	831667	1.26964e+06	786000	865584	915087	1.04433e+06	1.25578e+06	886019	1.0092e+06	830196	731566
P35980	Rpl18	777459	886308	1.3945e+06	828883	1.0223e+06	1.08747e+06	1333222	935024	664449	795367	1.07417e+06	827947
P36371	Tap2	3522.96	2697	2934.5	3103.71	2865.05	3575.98	2729	2670.58	3049.78	2618.5	2440.88	2296.68
P36536	Sar1a	16298.5	10729	7264.52	8728.87	11561.9	10208	8453.97	10140.3	12703	8292.28	11468	12158.1
P36552	Cpox	10740.7	12687.2	11013.1	8083.63	11233.9	4149	8415.08	8183.51	5172.69	11706.7	9815.34	9388.34
P36916	Gnl1	37186.4	40354.4	35736.4	29646.6	35126.7	34245.3	34359.9	31895.7	39247.8	33095.5	37197.2	32117.5
P36993	Ppm1b	61589	59538	57694.5	65016.5	60176	45364.1	47046.1	57798.9	53811	56082.8	64495.2	59244.2
P37040	Por	192351	182643	169423	189826	186523	161732	164040	172699	188556	176137	182813	198757
P37804	Tagln	166398	158424	132275	172996	163746	133007	143134	143748	185039	186398	181010	201859
P37889	Fbln2	34457	40602.4	38177.1	35800.1	38882.1	38022	42679.7	35849.7	43946.4	42968.5	45751.4	40071
P37913	Lig1	40545.5	44899.7	40423.6	40416.5	43385.7	39190.7	37908.1	38922.7	43010.3	40702.6	36333.9	39366.3
P38060	Hmgcl	32602.3	29638.2	20884.4	35165.5	31914.2	19293	29156.5	26778.6	33296.7	27196.6	29345.2	32098.6
P38532	Hsf1	6218.08	8910.71	6315.13	7506.68	10767.9	7187.27	5775.75	5549.95	8577.2	5782.4	3773.68	4199.69
P38647	Hspa9	1.4839e+06	1.45455e+06	1.49208e+06	1.56927e+06	1456295	1.54539e+06	1495610	1.56347e+06	1.45822e+06	1.56651e+06	1.4332e+06	1.40284e+06
P39053	Dnm1	198944	171918	194034	180243	162634	156581	153727	144581	155738	140833	152148	152248
P39054	Dnm2	314830	315485	299807	296819	299089	293663	278518	271905	310048	298408	313296	339479
P39098	Man1a2	34376.5	37232.4	39882.2	40233.4	33319.3	25652.8	35399.2	44576.4	34173.9	39143.1	31829.6	32592.8
P39447	Tjp1	27980.5	28135.8	31071.4	31613.9	30461.7	31073.9	30947.7	27886.6	29191.4	34956.3	28587.6	28553.5
P39749	Fen1	160329	160911	149230	164825	163267	133845	157005	159570	172112	162857	161725	176331
P40124	Cap1	719922	673227	701336	659288	660723	572045	660772	651252	672293	670218	647150	675590
P40142	Tkt	815730	778846	773949	771771	786702	620431	789020	793299	734410	866378	809516	830589
P40240	Cd9	142132	143113	122668	158384	87499.2	10296.1	77682.7	113330	77378.1	93866.6	69215.7	58252
P40336	Vps26a	269665	268122	269524	286239	268397	257388	278624	300646	301059	296933	294886	284167
P40338	Vhl	3583.24	4890.32	4840.72	4076.43	3690.9	4168.67	2455.75	2862.54	3882.26	5005.14	2426.58	3820.86
P40630	Tfam	60841.8	53664.5	44657.3	53934.1	57765.8	43814.7	56989.2	41181.2	56976	52777.9	62540.9	68637.3
P41105	Rpl28	211961	221781	309262	194511	230430	177536	248390	214992	229304	201973	260106	209975
P41216	Acsl1	40171.5	46861	34338.2	40620.1	47397.7	37307.9	42873.7	40212.7	48239.8	45299.9	46263.7	57495.3
P41241	Csk	57054.9	48971.4	43556	49121.4	47853.6	39262.6	44810.6	44156.6	38559.8	44589.9	52886.8	50656.3
P41731	Cd63	232891	277210	169905	230333	125924	76790.1	90095.6	360291	211300	109647	76186.5	204658
P41778	Pbx1	10869.6	16967.4	11200.3	15832.9	13586	8747.34	11304.1	12388.9	15582.7	13055.4	15893.1	11130.4
P42125	Eci1	456065	437286	380957	473579	445049	357046	440463	409898	485080	429986	483595	465628
P42128	Foxk1	12475.6	10222.3	10602.3	8619.01	9260.04	9799.3	12517.3	8365.27	11197.5	9813.17	11818.8	9442.66
P42208	Septin2	493923	446924	528093	468675	467018	422808	431098	549975	462504	502505	514658	474168
P42225	Stat1	100594	98434.5	105620	95195.8	93839.1	105458	82951.3	101681	97175.9	97870.4	93901.8	90067.5
P42227	Stat3	77655.9	76878.8	71851.2	80295.6	81596.3	61992.5	72362.9	75391.4	87631	82124.4	89444.9	87088.3
P42232	Stat5b	16552	15761	14546.5	20307.2	15331.6	12731.8	10322.7	13953.7	15095.4	13428	8742.55	15193.9
P42337	Pik3ca	35809.9	27149.1	47459.5	28321.9	26946.5	51038.8	21446.3	35280.8	38666.5	37868.6	39037.1	31838.9
P42567	Eps15	67604.9	75794.8	77624	68634.6	70835.6	64786.5	75152	69183.8	73502.7	73942.7	74755.9	71793.1
P42669	Pura	86788.7	81764.9	92317.7	70421.6	85442.8	93079.1	71261.9	78469.4	76962	83855.8	81146.6	80181.8
P42859	Htt	3766.95	4995.16	5147.89	4448.34	4270.51	5814.7	5300.25	4104.14	5051.34	4666.38	3537.33	5276.9
P42932	Cct8	1.38744e+06	1.32154e+06	1.29491e+06	1.35671e+06	1.34675e+06	1.25258e+06	1.26096e+06	1.30777e+06	1.46673e+06	1.3959e+06	1.40657e+06	1.47081e+06
P43135	Nr2f2	18767.7	15231.8	15279.9	18301.2	13237	7556.4	14195.8	12884.4	12266.5	9681.83	11384.5	11299.2
P43247	Msh2	39252.6	40605.2	34862.3	42463.4	38579.9	30450.1	42644.2	33799.1	41832.9	38385.8	40006.8	40424.3
P43274	H1-4	3.03586e+06	3.38344e+06	4479238	3.17217e+06	3.61123e+06	5.20274e+06	4.51122e+06	3.95729e+06	3230898	3.79944e+06	2.84187e+06	2679952
P43276	H1-5	3.53563e+06	3.89189e+06	5.4643e+06	3.45481e+06	3.9384e+06	5427245	4639991	5390697	3.61328e+06	4261458	3.74518e+06	3.53483e+06
P43277	H1-3	10408534	10156961	15770182	10699084	11060308	21572478	10368190	13884250	10034679	11090664	9611075	8930468
P43406	Itgav	115279	105110	114799	99239.2	95169.7	84736.6	97753.6	97316.7	89339.8	89456.7	93281	93458.8
P43883	Plin2	61762.6	44312.6	48822.1	59331.5	59283.4	36099.1	55786.8	59212.5	43480.1	45293.7	50578.8	43213.2
P45376	Akr1b1	1.67775e+06	1.56418e+06	1.20744e+06	1.7275e+06	1.70561e+06	1.13564e+06	1.56844e+06	1.48486e+06	1.72518e+06	1.64722e+06	1512138	1957181
P45377	Akr1b8	256456	242208	169010	256628	242102	170127	208559	191147	238295	209109	226898	251187
P45481	Crebbp	9782.54	11851.9	11497.3	12647	9052.33	11873	7883.03	13826.4	10783	12712.7	9529.44	11049.7
P45591	Cfl2	168855	155565	131809	156074	151620	110178	153946	141235	172908	145664	147976	168090
P45878	Fkbp2	199268	223972	176044	259181	177566	112357	211202	191227	189039	216115	185371	203921
P45952	Acadm	312222	322593	295664	320317	308485	274806	326487	309060	307454	302196	326657	315282
P46061	Rangap1	128182	126740	143509	118989	137828	98839.4	141047	133830	146804	156249	156019	136173
P46062	Sipa1	12300.7	12478.1	17851.5	11655.3	12551.1	11547.6	11203.2	12173.1	11010	9813	10311.7	11193.9
P46414	Cdkn1b	44227	42264.1	34850.1	49803.2	39611.5	36795.2	35023.9	33705.3	28381.3	28241.9	28021.2	28859.9
P46460	Nsf	235278	240473	231969	223880	240293	233813	236304	245337	263126	254322	249467	267052
P46467	Vps4b	74848	72549.9	61619.4	69604	75354	51907.1	62300.9	60720.1	69787.8	67897.3	68354.2	69952.7
P46471	Psmc2	394326	414200	454987	411364	405048	443619	428938	429015	417195	419326	400420	408746
P46638	Rab11b	99336.9	106554	97393	102258	103768	89815.4	106580	85443.2	93847.5	82836.1	75701.5	89136.5
P46656	Fdx1	73697.8	57233.5	37075.2	66933.1	46896.1	40311.6	44838.5	45699.3	55351.9	62233.1	56165.7	70060.9
P46664	Adss2	242634	219139	193397	238679	236756	216241	226487	213826	257734	235500	246353	254665
P46718	Pdcd2	16378.1	17428	11049.6	18441	19680.5	11577.1	11494.8	14150.1	16491.2	14817.4	13533.4	15542.8
P46735	Myo1b	115340	107058	109609	109556	100319	92994.8	95980.8	104292	105647	93080.9	104084	108008
P46737	Brcc3	20017.9	18377	17549.7	19335.5	17527.3	14494.4	14588.2	13495.6	16998.6	16594.6	18249	15517
P46935	Nedd4	670259	645629	673348	638098	648964	657932	611880	629651	597057	560814	590573	595869
P46938	Yap1	24052.9	28860.5	25256	29968.1	27076.1	29927.5	25341.7	25298.3	24726.5	27603.8	19393.6	23097.5
P46978	Stt3a	317392	285397	350944	245436	274502	282258	315346	348838	289025	291073	314878	318552
P47199	Cryz	127044	120380	92460.6	113654	115257	79834.9	111700	92537.1	105744	98903.4	108554	106017
P47226	Tes	14486.1	12036.8	16728.5	17896.1	14285.9	6939.38	12222.7	9713.19	10982.7	17095.9	12663.5	10814.4
P47713	Pla2g4a	337766	335726	318518	325341	315848	293250	313265	285666	337809	299545	322879	345454
P47738	Aldh2	135574	145874	128172	144358	136879	127061	149766	133895	130869	136332	124451	128032
P47740	Aldh3a2	121286	118417	111335	136396	138699	114980	111818	121001	110636	126271	108221	122532
P47753	Capza1	416410	453712	404231	495723	467570	407832	459433	421282	476423	440033	449230	426745
P47754	Capza2	344257	371463	322307	394736	356835	311780	377076	353486	380640	352918	355938	326174
P47757	Capzb	432426	404790	349537	425778	381543	281080	373092	374507	404733	413729	437688	420333
P47758	Srprb	85176.2	80416.8	69253.2	91120.2	81593.1	75092.3	87748.9	91866.2	84159.1	90622.3	79057.2	87847.6
P47791	Gsr	101532	100606	96349.9	124192	101686	80905.6	111627	95574.5	62066.9	112010	90371.5	109081
P47802	Mtx1	92832.7	94383.1	90713.2	97460.8	92864.6	104395	94687.7	102006	93262.4	92062.5	90497.4	80668.8
P47809	Map2k4	21063.6	19702.3	18046.8	24273.5	23786.3	22823.3	22002.9	23564.1	26791.6	25597.4	22188.1	23960.8
P47811	Mapk14	38067	40938.7	25368.3	37622.4	39981.1	28744.9	31822.1	30210.4	39782.7	30761.6	34847.7	46600.9
P47856	Gfpt1	245009	225069	249379	211565	226367	187698	224148	210063	224281	209188	224679	218159
P47857	Pfkm	107444	103828	103663	101712	101233	99163.3	99939.7	116142	99020.4	94152.6	97239	98702.7
P47880	Igfbp6	5194.92	6064.94	3297.81	6081.17	6738.5	4709.74	5388.61	4329.3	7628.35	5421.54	3129.66	5888.48
P47911	Rpl6	832448	925825	1173862	801477	1.04086e+06	1.12122e+06	1106763	966952	979597	917891	998093	832569
P47915	Rpl29	131883	104072	180729	62927.1	132908	164964	110151	75490.8	78991.2	77276.1	102752	93863.3
P47930	Fosl2	48013.6	58789.7	45779.1	58176.1	53966.4	48981.6	51993.3	48546.3	44646	44245.2	45688	42813.4
P47934	Crat	37894.4	23818.1	27398	28859.7	18393	21042	22027.1	20177.1	22944.3	15607.4	23033.6	21139.5
P47941	Crkl	151373	163330	131002	173677	156070	130555	142058	134219	165893	148479	154676	169307
P47955	Rplp1	625116	797050	978829	1.20386e+06	1.1484e+06	1.33457e+06	1.4137e+06	1.70198e+06	1.1688e+06	1378046	941561	802912
P47962	Rpl5	468963	503674	483290	441021	443953	458607	471955	440815	501004	488003	486124	492306
P47963	Rpl13	1434844	1.48191e+06	1.59687e+06	1.38874e+06	1569447	1.67444e+06	1.42131e+06	1570108	1.51805e+06	1.51807e+06	1.51918e+06	1.57016e+06
P47964	Rpl36	635288	652984	818137	578372	753829	691197	802327	830492	645154	602838	666137	694486
P47968	Rpia	13652.2	10067.1	9661.63	12563.4	13382.6	6960.88	12883.5	10453.9	13316.5	14157.8	10912.7	12520.9
P48024	Eif1	65062.2	74679.2	77236	108279	78409.7	91015.7	104785	77609.6	81980.5	78924	78767	53351.7
P48036	Anxa5	3.78488e+06	3.70637e+06	3.0909e+06	3.94109e+06	3.51682e+06	3326456	3.33234e+06	3.61516e+06	3952598	3.40698e+06	3.96658e+06	4.15397e+06
P48377	Rfx1	2996.61	3977.44	3884.71	4604.97	4116.74	3642.63	3984.12	5318.23	3428.24	3680.93	4504.67	3195.84
P48410	Abcd1	4617.74	5581.28	5985.61	5388.9	6587.48	4615.99	10329.9	2897.65	3257.71	4177.77	8606.33	5042.31
P48428	Tbca	167770	174116	138911	179376	174179	133427	151050	163433	186313	160656	172387	178055
P48453	Ppp3cb	151529	148238	145949	154679	152629	138034	149811	160181	148341	159326	136060	148894
P48678	Lmna	2952835	2.93067e+06	3.27742e+06	2.79488e+06	2.95243e+06	3.20606e+06	3.05967e+06	3.00361e+06	3013956	3.04912e+06	3091113	2.98619e+06
P48722	Hspa4l	53516.6	54380.9	56310.3	56451.8	53616.5	51319.4	61511.8	49802.5	51357.2	49469.5	51368.6	54194.2
P48725	Pcnt	2235.71	1631.91	2245.23	2273.88	2756.06	2899.13	3039.59	2290.71	1791.48	2288.9	2821.21	1531.18
P48758	Cbr1	192599	187774	135014	203691	190492	168861	157784	155196	183272	163867	172153	193652
P48771	Cox7a2	170760	192643	707145	171748	147024	549113	391030	752024	184680	255266	172624	160346
P48774	Gstm5	113047	90299.2	80130	96574.4	84430.2	39419.4	73957.9	72263.6	80628.3	68500.1	85922.9	85528.1
P48962	Slc25a4	1.60491e+06	1.5972e+06	2.41124e+06	1.48736e+06	1.40342e+06	2.01134e+06	1927371	2.31968e+06	1.59382e+06	1609795	1.61123e+06	1.71994e+06
P49070	Camlg	12094.8	10248.3	9818.02	9544.85	13223.3	13243.7	10847	10730	9834.69	11034.3	7998.73	11281.4
P49135	Ercc3	5766.63	8290.4	5300.85	7796.71	7865.06	5829.58	9342.23	7625.3	7863.16	9908.35	7779.27	6058.43
P49138	Mapkapk2	41853.4	38621.4	38032.5	43373.3	37242.6	31526.5	27360.2	38253.7	47656.7	43075.1	41105.1	37665.1
P49282	Slc11a2	37597.8	23834.8	66390.9	22394.7	25157.1	16053.3	47043.3	21096.4	17283.7	22691.5	21960.4	16506.8
P49312	Hnrnpa1	1.10534e+06	877470	875597	1.03251e+06	993603	952668	916058	854628	957252	890521	1.04152e+06	924022
P49442	Inpp1	41153.1	47410.4	25421.4	61444.2	45141.2	40151.1	53384.2	34758.7	34970.5	33500.3	34468.9	44507.1
P49443	Ppm1a	27399	26394.4	18811.2	26062.8	22067	19171.2	20798.1	25850.9	31058.2	21187.3	20035.5	22871.2
P49586	Pcyt1a	99988.3	100692	92516.7	93430.1	86464.2	82605.1	90683.6	91954.7	92993.9	95672.4	102819	99217.8
P49615	Cdk5	60577.3	58535.9	46769.7	53856.4	51240	49586.2	46337.3	47174.2	51010.9	46520.9	45900.7	56727.2
P49717	Mcm4	151042	151276	157609	153918	149101	140671	139596	146171	160749	160959	156821	150552
P49718	Mcm5	199294	218370	201584	222497	203114	196521	198893	191193	220268	206667	208383	213227
P49722	Psma2	69859	64417.5	86347.2	55609.2	58675.8	27949.6	96013.5	71497.3	15355	75254.9	67533.9	54820.6
P49769	Psen1	24464.2	25026.5	27888.6	27342.1	24326.3	29890.5	29841.4	26474	24717.2	23370	22565.5	22570.3
P49817	Cav1	353122	378204	585065	326724	289677	482298	346092	577243	299706	324032	311994	282653
P49962	Srp9	104153	106264	90050	106133	110680	83708.7	101872	83017.8	117638	101654	113450	103440
P50096	Impdh1	75462.7	82265	74883.5	82404.2	81497.4	91530.5	81845.3	86605.4	83001.5	86116.4	85797.2	81664.2
P50136	Bckdha	95529.8	96062.1	81029.4	100137	93341.8	81720.2	91993.1	87903.8	91762.8	89907.1	93589.9	102026
P50171	Hsd17b8	62296.6	59360.5	42714.6	68264.5	56506.1	52529.9	52306.1	52720.3	51527.1	50476.2	49676.3	56328.4
P50247	Ahcy	881329	879161	737796	894777	899446	786919	778798	805482	909895	824492	865587	949162
P50284	Ltbr	2542.96	4009.76	2472.04	2954.87	2856.11	3669.78	2110.73	7061.11	2756.81	4418.07	1163.58	1833.39
P50295	Nat2	26922.2	23771.7	9490.17	23785.4	24106.4	13279.4	23947.7	3952.99	20019.1	12360.9	16112.9	18771.9
P50396	Gdi1	204521	196182	169795	217198	194834	156955	196728	186364	184981	189116	189028	193887
P50428	Arsa	78706.4	76001.9	68273.6	71893.6	72575.4	55389.7	58546.5	58800.5	74910.2	74694.1	72358.8	69848.8
P50429	Arsb	87137.1	73743.8	65174.3	77460.2	72439.4	57384.2	49561.2	69180.9	69849.4	67910.2	65643.5	71622.2
P50431	Shmt1	53484.3	53071.5	50012.7	56032.5	53843.8	44733.8	51839	51290	53772.6	58142.1	51719.4	56619.5
P50446	Krt6a	196524	441413	321642	313942	236581	459829	206290	736038	197764	417312	725563	265054
P50516	Atp6v1a	273315	271248	267579	282316	276169	256693	279538	291418	294677	302331	306437	300184
P50518	Atp6v1e1	135046	139943	130373	141945	139973	138778	132448	144205	145166	149536	149191	156217
P50543	S100a11	898719	639232	778306	665156	698656	870626	576311	554247	768233	700389	748693	662331
P50544	Acadvl	182395	178888	165106	174834	185608	186757	181596	173776	182602	184318	184020	192800
P50580	Pa2g4	395309	405688	440440	399803	416315	423684	417242	447483	412467	457052	431404	417748
P50637	Tspo	74562.6	57940.3	145280	40957.8	57324	112645	94387.4	180047	56176.2	76108	49485	58222.7
P51125	Cast	74978.7	81788.2	87307.5	90492	82086.8	77047.5	84521.4	84116.7	79245.5	90031.7	78847.1	69786.3
P51150	Rab7a	874741	861189	738943	921529	921327	856100	866126	831245	911949	898764	877731	922801
P51163	Uros	6058.3	7324.14	5043.66	8827.08	8333.44	4730.93	6609.86	4591.53	8685.88	7345.73	7356.57	8338.29
P51174	Acadl	466075	428168	425487	429492	453491	373430	438459	460141	413642	415064	436317	442970
P51175	Ppox	17008.1	18886.5	14955.6	24941.4	22052	18055.4	19338.6	16201.8	20550.7	15923.9	12721	18224.4
P51410	Rpl9	579910	571060	560466	596656	549285	450616	475502	602753	588487	576044	623385	612393
P51432	Plcb3	53261.8	51542.1	54073.3	55259.4	57064.3	49618.4	52006.2	59193.9	52848.7	54752.8	48985.4	54916.5
P51569	Gla	43547.6	45816.7	45067.6	41796.6	52771.6	36474.1	43122.4	45356	37727.6	34017.6	43622.7	56005.2
P51612	Xpc	35990.9	47722.9	36895.2	46853.4	50431.2	35680	60019.5	39487.1	50412.8	43355.6	42548.3	55247.1
P51660	Hsd17b4	301363	320334	281450	314377	284592	267263	267911	313423	294085	288679	280933	289167
P51807	Dynlt1	18874	21516.2	18889.5	25548	15236.4	18775.4	17757.6	20436.2	17911.2	17881.3	13973.1	16354.7
P51855	Gss	93749.5	87064.8	79962.5	89285	88708.5	83492.7	85249.7	74816.1	83590.9	74869.9	82191	80979.9
P51859	Hdgf	208919	241819	221686	254465	226214	158044	230570	224143	229447	227236	224833	223693
P51863	Atp6v0d1	233352	226675	336429	207290	226077	338161	279207	442651	236189	279305	244303	237933
P51881	Slc25a5	3.94649e+06	3.91138e+06	4.2644e+06	3.5642e+06	3.50034e+06	3.74808e+06	3860794	4.12587e+06	4.13129e+06	3.86511e+06	4.07985e+06	4.09463e+06
P51912	Slc1a5	27574.4	38075.9	32870.8	33906.4	35220.7	49544.1	38017.7	40761.6	38873.9	43103	31888.7	36062.3
P51949	Mnat1	7190.6	9163.98	5937.91	7734.14	9755.85	8886.46	8546.52	4915.03	7906.13	8016.56	7549.99	10763.1
P52019	Sqle	72639.4	75244.2	65992.4	77808.2	68128.4	69763.2	75214.2	79616	69176.7	70238.5	71014.6	65838.1
P52293	Kpna2	48978.9	54732.3	44828.5	56271.7	54472.9	66853.2	64810.1	58248.4	61987.9	73179.6	61246.4	69993.5
P52332	Jak1	45453.8	44840.3	46874.3	46087.8	46625.8	42231	45046	49005.8	49863.5	47908.3	52220.1	50176.7
P52431	Pold1	7358.86	8385.18	7670.81	7454.71	7673.32	7636.52	5453.06	8665.43	6780.25	7368.99	3711.67	5047.93
P52432	Polr1c	28520.2	29243.6	31909	29046.8	26538.7	30114.2	33717.3	22038	22470.2	29701.2	23154.2	23440.1
P52479	Usp10	58546.2	60157.6	57625.4	48391.5	60057.5	63067	52535.4	53378.9	62666.4	61394.5	59186.2	58303.4
P52480	Pkm	6992313	6.38409e+06	6.07445e+06	6.98923e+06	6834774	6.08258e+06	6576412	6.30085e+06	7741070	7.0642e+06	7685345	7813619
P52483	Ube2e3	52995	42837.4	49664.8	65504.4	37804.7	18979.2	34471.4	11539.5	31526.8	31228.1	39699.4	34621.3
P52503	Ndufs6	27170.1	36511.9	53790.8	30374.1	35616.8	38002.6	43482.5	52431.5	22838.7	30854.7	25966.7	20720.8
P52592	S1pr2	6308.42	9550.69	1915.76	9642.45	2914.11	4045.15	7470.33	2170.36	6011.36	7462.58	1501.44	9805.72
P52633	Stat6	18294.8	17389.1	19941.7	19182.1	17552.6	15032.4	18868.4	18327.2	20272.4	17978.7	17879.3	18881.3
P52651	Rhox5	42189.3	51843.4	36441.2	52215.9	51227.7	37005.8	40474.6	40793.4	45269.8	43469.9	34856.9	43247.3
P52825	Cpt2	140242	137550	141746	138236	145859	115020	141312	138820	144596	141539	147855	144058
P52875	Tmem165	25128.3	30348.7	26110.9	36679	33016	34889.4	27997	30158.6	30943	31730.8	29616.9	27056.6
P52912	Tia1	10092.7	11410	10746.7	12025.1	12935.5	12267.4	9110.5	11457.6	11838.9	9984.84	9087.4	11638.4
P52927	Hmga2	218526	229420	379217	216757	258262	343499	281624	368348	203653	258887	227024	172383
P53026	Rpl10a	820314	869644	1.19666e+06	695957	860698	1.1385e+06	897392	1.23627e+06	903710	922522	791968	793095
P53395	Dbt	23488.5	25376.4	32839.5	22430.6	24604.4	25171.8	23447.8	32143.8	25332.3	28307.4	23056.8	25663.8
P53564	Cux1	11216	11216.7	16146.1	13006.5	11388.6	14195.7	14707	13518.4	11194.4	12328.2	11824	10625.6
P53568	Cebpg	4727.74	4824.98	3207.55	2516.82	3818.98	3103.07	4367.03	4066.18	3946.9	3772	1151.77	3445
P53569	Cebpz	16770.7	17848.6	18296.1	16448	14968.9	15047.7	17260.6	15592.3	15285.9	17237.9	16747	15092
P53612	Rabggtb	3754.22	5910.19	2642.88	7839.38	5021.15	4758.44	3274.74	4119.64	5645.91	3259.16	1965.76	3920.92
P53690	Mmp14	278614	217642	224042	207864	244734	216305	225305	201361	246074	219252	278725	233119
P53702	Hccs	48709.5	45104.7	41719.7	39972.7	36700.5	33831	43538.1	41437.1	45246.2	39455.2	41832.9	42094.9
P53798	Fdft1	89026.4	81238.5	63680.9	72751.6	68471.9	51691.8	60753.3	57982.8	75461.5	64455.1	64252.3	64817.6
P53808	Pctp	9297.7	4862.47	3721.26	2540.35	3005.25	4414.75	2838.02	2005.42	2626.59	1842.61	1826.44	2565.92
P53810	Pitpna	689993	623157	591611	639530	643491	499973	575214	610327	655045	618592	674255	727259
P53811	Pitpnb	93398.1	88643.4	77023.5	90907.1	92742.1	68433.5	74194.6	67453.5	95284.4	81893.7	95841	93948.3
P53986	Slc16a1	48041.3	53145.4	49909.8	55620.3	58637.4	49340.4	52672.8	50229	54819.8	60816.1	63404.2	57553.3
P53994	Rab2a	561992	510284	448907	517013	518830	411222	488812	524730	480324	488830	550359	559180
P53995	Anapc1	30418.9	32779.3	35583.5	29995.1	29332.4	29387.4	32673.3	33969.7	31513	30708.7	29051.9	29786.7
P53996	Cnbp	118685	127091	126946	108834	126556	8802.38	92335.3	110544	120005	126362	63242.6	136383
P54071	Idh2	827834	798645	704681	787714	712861	685634	654156	690668	716892	653473	678189	701934
P54103	Dnajc2	19104.1	21309.5	18401.6	20565.7	20918	16244.7	19096.3	21527.2	20776.5	22042.5	20471.5	20204.2
P54116	Stom	53395.1	59346.3	75316.5	58466.6	55858.5	77965.7	71296.3	87159.8	53226.4	62723.9	45055.2	50912.3
P54227	Stmn1	572222	625397	519316	713798	590335	525067	468783	480232	633936	608129	656677	585817
P54276	Msh6	55335.3	58336.4	62585.5	50682.7	54099	49771.7	59289.6	46564.6	52738.5	53064.2	61245.8	56870.2
P54726	Rad23a	67321.1	62597.2	57415.6	64068.5	63068	53000.6	49258.1	52802.3	48322.2	61701.2	67135.5	66603.4
P54728	Rad23b	612934	589712	545067	635901	561573	505692	568408	577212	577305	618901	629441	579744
P54729	Nub1	69278.6	73442	68312	75799.6	71725.1	48803.2	70575.2	68173.5	62435.6	64734.3	63618.4	68138.2
P54731	Faf1	64251.5	70466.1	66859.2	69256.7	74214.2	59596.7	67716.1	66715.2	74534	66721	70778.5	71218.4
P54754	Ephb3	29334.4	40014.9	32872.4	34771.4	39334.8	36573.1	30556.6	35864.8	35423.4	31945	27775.1	32624.1
P54763	Ephb2	4883.42	4280.72	4663.79	4393.67	4888.49	3409.98	4128.68	3701.69	3988.48	4595.19	5082.54	4161.47
P54775	Psmc4	231195	222417	242225	218435	220438	195577	223946	232385	231212	231157	225959	222661
P54797	Tango2	198553	148280	112098	142774	147911	163651	102838	149100	128404	143368	152302	184298
P54822	Adsl	171438	163824	149475	162943	175454	139662	155199	151355	171268	155346	174920	169224
P54823	Ddx6	188746	187405	175519	202402	175528	171888	190355	182255	184541	184773	179662	180382
P54923	Adprh	171728	149814	118184	166258	155438	115490	137066	132280	138841	136371	138913	161167
P55012	Slc12a2	114956	110776	130027	98911.4	98225.1	120191	107243	114322	96621.4	98061.4	94628.6	96635
P55096	Abcd3	32254.5	28958.8	33611	37569	38634.8	38969.9	34713	40538.7	35462.6	29049.8	37578.3	31662.5
P55194	Sh3bp1	7606.26	9364.58	7847.21	6769.29	7722.06	5955.68	7964.86	7259.81	6822.79	6722.84	7945.89	8015.88
P55200	Kmt2a	2456.71	1792.93	2849.76	1321.25	1310.59	2116.71	1165.76	1252.25	1746.92	1293.57	850.047	1595.17
P55258	Rab8a	133671	113005	111463	119060	125726	109997	116736	85738.9	139856	105081	122333	141119
P55264	Adk	330259	299691	244169	342688	308538	230838	272095	282985	315071	281897	299728	317645
P55288	Cdh11	39380.6	30792.9	34722	23266.2	26937.2	27720.6	17770	21472.3	18282.4	19687.9	9257.79	31092.5
P55302	Lrpap1	186152	179141	157841	169000	192862	216026	167842	176853	199595	182937	191251	209684
P55937	Golga3	28912.3	26134.5	29639.9	27298.4	30525.5	25836.3	26793.3	26324.4	26476.6	31039.3	27478.1	25870.9
P56135	Atp5mf	786112	796567	750917	648076	659415	707799	659059	683629	668739	631161	648123	657289
P56183	Rrp1	62175.8	76592.5	69622.1	62073.2	67454.9	80099.6	65559.7	81381.1	55004.6	73062.1	72525.6	32256.9
P56212	Arpp19	80034.8	103010	73655.8	121048	113867	97093	102589	78925.9	97982.8	110253	100229	89002.6
P56213	Gfer	10231.6	15575.6	12769.2	21177.2	18220.2	9958.83	8339.57	10440.8	12779.6	13947	12246.5	13562.5
P56371	Rab4a	12961.8	13985.5	13047.7	6624.16	8797.66	7960.02	13298.2	10820.6	8754.67	5849.59	7829.83	18326.1
P56375	Acyp2	10062.5	6163.89	6288.61	8560.99	7952.62	6502.72	4032.3	8065.41	9560.1	8309.14	9183.34	10679
P56376	Acyp1	74286.4	57719.1	50017	61568.5	63171.8	50779.4	51654.5	63438.1	62968.7	59970.4	56493.9	78014.3
P56379	Atp5mj	335149	312517	307282	278752	344264	358622	312797	348262	318848	287910	293681	261696
P56380	Nudt2	56031.4	44151.8	29102.7	47754.1	44131.6	20449.5	35704.5	37563.3	39452.5	36250.5	37757.2	43081.1
P56382	Atp5f1e	196091	175561	161176	195486	142931	176276	155125	222234	182947	188125	194626	187593
P56387	Dynlt3	22885.6	23182.9	17755.8	29858.5	24907.9	11413.8	16211.9	11955.8	17754	22061.2	16155.3	18318.3
P56389	Cda	109547	107480	78723.9	134246	97942.7	43199.4	98138.2	88292.2	98449.4	95575.9	90570.5	94665.6
P56391	Cox6b1	122183	137985	524926	128096	120667	254480	269936	541130	183787	227235	176735	158551
P56394	Cox17	39883.8	36089.8	37391.2	52909.4	44695	30873	42793.4	40905.4	40287.6	42780.1	42736.7	43966.2
P56395	Cyb5a	455626	473700	431052	504732	519870	529049	513068	504153	557122	509797	527784	448613
P56399	Usp5	583087	606969	552339	648867	595688	569500	585457	578102	585240	554132	563457	526852
P56480	Atp5f1b	4286822	4.02782e+06	4.05675e+06	4501324	4.19409e+06	4.31837e+06	3.90623e+06	4.36008e+06	4307708	4.18552e+06	4431439	4080190
P56485	Ackr3	2544.73	2038.6	2748.16	3423.89	1101.77	2756.88	905.271	2138.36	1656.09	3291.27	1842.78	1311.27
P56542	Dnase2	16124	15006.3	11795.5	18407.2	8327.22	9201.93	10969.8	10160.6	5320.66	9732.34	9475.65	11278.9
P56546	Ctbp2	29508	24954.7	22830.9	29407.8	28027.3	19641.8	19834.9	24073.6	20131.9	23494.8	20374.2	22240.9
P56564	Slc1a3	1756.32	8132.23	3511.27	2214.51	2209.24	4158.42	2386.91	1799.31	1340.29	1947.5	1440.68	2283.75
P56695	Wfs1	14966.2	12281.8	17091.8	13536	11661.2	20119.5	11327.1	24783.2	8911.66	16676.5	14832.1	12211.3
P56812	Pdcd5	135814	136153	102474	135604	132530	128190	113122	125731	143664	125543	128511	135490
P56873	Znrd2	52714.6	68132.6	53310.8	78205.2	74882.3	40668.6	53979.2	26563.4	61311.2	76929.9	34426.6	51640.5
P56959	Fus	742562	775464	643696	778257	764690	895655	627711	650979	735541	703088	648930	649974
P56960	Exosc10	22275	18657.4	22284.9	20348.9	18566.1	18071.5	19966.3	22578.6	15786.6	19576.8	17902.2	16549.8
P57080	Usp25	3176.95	4593.34	3457.04	3294.69	3126.81	3823.3	3199.25	3261.47	3069.29	3420.37	2677.12	2621.04
P57716	Ncstn	20906.4	19932.5	21554.4	20291.2	16091.9	17191.8	13569.2	12786.8	13484.1	17514	11965.9	15457.4
P57722	Pcbp3	25785.3	31000.4	30459.6	29067.5	22250.4	23158.2	16411.1	25952.2	18777.1	25189	21080.9	17393.8
P57724	Pcbp4	7098.11	7830.59	1368.33	10531.1	7434.62	3298.56	4897	3714.74	8612.55	7821.19	6171.55	7912.67
P57746	Atp6v1d	95016	97981.9	102819	93071.1	97920.9	106597	108573	105024	104734	97419.7	112044	109547
P57757	Ctns	NaN	NaN	NaN	NaN	NaN	NaN	NaN	NaN	NaN	NaN	NaN	NaN
P57759	Erp29	446303	403929	309967	415614	419130	374572	359617	364113	371852	355626	380025	397904
P57776	Eef1d	1.16129e+06	1.2983e+06	1.29461e+06	1.31084e+06	1275145	1333889	1.40542e+06	1.43661e+06	1.38368e+06	1.43824e+06	1.40897e+06	1309458
P57780	Actn4	811356	827919	909713	784858	850199	910898	876395	927344	872184	931347	873685	792880
P57784	Snrpa1	273830	262992	337903	285466	290283	313219	329682	330926	264426	305169	287436	269063
P57791	Rce1	20276.2	14442	21823.3	15671.7	18293.5	18891.3	20780	20002.4	17540.5	15078.2	14621.8	2176.03
P58021	Tm9sf2	62638.5	53262.8	56205.5	57887.1	51267.7	40426.9	54608	50594.8	52528.8	54728.6	58003.9	54513.3
P58043;Q9CYP7	Sesn2;Sesn3	8104.46	3637.9	2242.79	2680.84	3157.05	3329.45	2326.49	2540.84	3038.6	2788.86	1282.52	8564.28
P58044	Idi1	474234	426616	406732	493380	453841	238789	468168	444317	406405	483800	579348	481060
P58059	Mrps21	56279	58353.9	48535.9	62595.7	55422.7	52576.2	55173.5	46853.8	56797.4	55362.4	1830.76	34255.7
P58064	Mrps6	54962.1	73055.7	46359.3	54061.1	68408.5	39335.1	64198.5	52011.2	71754	62473.8	44082.1	62692.3
P58069	Rasa2	31536.4	3081.19	26856	2957.25	12055.8	3174.82	11643	2388.77	1437.29	2104.13	1981.21	1186.84
P58158	B3gat3	37469.6	21198.1	4484.55	4918.48	12337.5	11320.4	6470.81	8799.88	5476.8	6493.53	1856.03	6921.26
P58252	Eef2	3.49687e+06	3448171	3154686	3.49701e+06	3.56204e+06	3269342	3.28178e+06	3285304	4.00171e+06	3660790	3.64174e+06	3911632
P58281	Opa1	39010.2	40570.2	37976.1	39227.6	39105.6	39781.1	39262.3	38503.1	41609.5	38644.1	39924.2	41199.3
P58389	Ptpa	301576	275954	207568	300869	280273	242240	227346	230567	273347	247643	274915	296216
P58404	Strn4	18716.4	22455.5	23003.9	20955.5	24164.7	19906	23435.8	25199.8	26728.8	20545.3	21320	24199.7
P58462	Foxp1	4341.53	3384.08	5131.38	4394.34	3626.18	4324.8	3702.76	5184.85	3331.62	4123.59	4046.91	2904.5
P58466	Ctdsp1	39238.5	48459.5	12242.9	24905.3	21127.1	3421.2	2531.12	4273.59	14515.6	3366.55	15786.2	3148.59
P58468	Slx9	2708.28	5630.57	2574.31	3149.78	6183.62	2945.98	4295.39	3297.18	4899.17	2967.68	1515.03	3987.41
P58501	Paxbp1	4832.8	6992.95	7658.22	7491.17	6537.21	6175.49	7242.17	6150.56	7020.2	6247.23	7299.23	7014.89
P58544	Btbd1	6334.03	8051.03	8315.19	4534.86	4471.06	8285.76	3085.49	19045.6	5228.56	4569.25	3383.43	4304.65
P58742	Aaas	83532.8	84393.7	65992.3	72506.9	69654.4	80196.5	69646.6	86396.7	73095.5	77374.1	71852	71441
P58771	Tpm1	2.03871e+06	1.96834e+06	1.98863e+06	2.04158e+06	1.90556e+06	2.49853e+06	1.75823e+06	1.90189e+06	1937400	1.933e+06	1.96672e+06	1.94933e+06
P58774	Tpm2	637906	586932	624873	600560	598866	697579	582490	541990	604370	610915	575600	593154
P58802	Tbc1d10a	7325.48	10950.9	8438.19	10648.1	9935.77	8553.46	10127.9	8121.23	8857.07	8908.47	7574.02	7649.08
P58854	Tubgcp3	20077.2	18538.8	19925.7	19994.6	22149.5	11536.2	12405.1	10128.8	16795.8	19461	22221.5	17980.8
P58871	Tnks1bp1	129852	142872	150208	151493	145650	145761	146684	151101	143760	146221	140433	127891
P58929	Gmeb2	1873.65	6876.66	2248.65	3267.14	3420.48	3733.37	4641.59	3447.16	3553.81	3197.01	2358.86	6379.26
P59016	Vps33b	10231.2	6808.47	9054.28	10523.8	7398.86	9331.93	6770.76	13759.1	7001.88	8427.52	10241.8	9649.82
P59017	Bcl2l13	91302.3	101948	92449.2	98293.5	96298.8	84749.1	102893	98195.4	90236	96878.7	89981.9	115998
P59048	Pdrg1	4833.58	39709.4	35385.3	31191.7	1853.77	32880.2	31431.8	31437.2	28688.1	30231	28824.7	1282.19
P59108	Cpne2	9113.43	10047.1	21830.5	4552.03	7749.4	21681.1	14201	15895.6	3684.35	2824.98	6839.82	3050.52
P59114	Pcif1	2372.93	1938.7	2883.26	14241.9	2488.53	2001.85	3022.42	3468.35	16467.1	2172.73	4207.57	9247.34
P59222	Scarf2	17078.5	16430.5	16549.5	16745.6	17274.4	13010.2	18601.1	15773.9	18099.3	13583.4	18215.3	15535.5
P59235	Nup43	21053.9	16989.6	16733.4	18322.9	20599.8	19928.2	13648.1	20372.9	16677.9	20524.7	19665.7	15344.1
P59266	Fitm2	16414.4	16274.7	17021.8	16079.4	11603.6	10410.6	15003.2	15831.9	17777.6	13649	17956.6	16402.1
P59279	Rab2b	767.738	3198.83	2025.45	1749.72	3062.75	5679.17	4853.37	2212.59	3182.13	1681.95	2305.32	3429.69
P59325	Eif5	162399	163958	141323	157758	160879	140276	163402	148989	172508	171282	181571	187968
P59326	Ythdf1	31802.5	36323.7	23580.5	33903.3	33618.2	27405.8	23614.1	31469.1	26616.9	25796	29028.3	32844.8
P59328	Wdhd1	3934.95	4503.71	3582.46	3933.82	4141.53	3251.2	6994.7	2746.86	4207.61	5053.58	4929.12	3736.87
P59438	Hps5	7043.91	4446.07	7751.04	8049.58	4848.79	3963	4776.35	7246.26	11746.9	6363.41	9153.12	4425.53
P59470	Polr3b	2705.3	4060.4	2994.31	2423.37	2289.65	2607.82	3326.31	2668.23	2752.89	2780.27	2134.46	3494.85
P59481	Lman2l	20084.1	13786.7	22938	14308.6	12075.2	7839.37	14915.5	44828.4	19377.7	12791.3	12387.2	9708.39
P59708	Sf3b6	78534.3	85182.3	85029.9	69738.6	68761.6	63196.1	74351.7	82404.4	75392.5	62353.7	75156.3	73193
P59759	Mrtfb	22868.2	22666.8	23820.2	25711.8	25975	27158	29853.8	28377	24368.8	23957.2	20617.6	21472.5
P59764;Q8CIQ7	Dock4;Dock3	11010.3	9994.29	25891.9	10690.2	9635.07	32862.7	2942.56	35783.3	2252.96	15874.2	2305.39	8881.28
P59808	Sash1	4951.37	5041.66	4058.79	6778.3	4724.88	3282.71	2748.18	4401.81	4636.29	3711.79	3494.88	3458.46
P59913	Pcmtd1	26942.8	21198.8	12423.1	8422.41	16922.1	2291.03	12245.9	5266.96	18590.5	4615.09	11353.1	13458.6
P59999	Arpc4	965334	916789	981282	974285	910058	1.02983e+06	997571	967581	1.03066e+06	996499	926309	1.02681e+06
P60003	Elof1	3866.66	6057.84	3233.8	3376.8	1543.81	3454.99	2226.16	2051.98	5116.85	1257.31	1450.57	3919.31
P60060	Sec61g	435828	401620	312690	414515	294761	708310	175513	258227	362684	136412	134437	318300
P60122	Ruvbl1	352812	336750	296476	337734	328246	275442	315909	287442	346163	322328	327372	339270
P60229	Eif3e	254624	267518	247848	262394	254919	225288	260713	244142	283606	272390	280768	267784
P60335	Pcbp1	2.29021e+06	2.78105e+06	2.10435e+06	3111274	2.82399e+06	2.11395e+06	2.38493e+06	2.42682e+06	2.53021e+06	2.46399e+06	2208598	2.39489e+06
P60469	Ppfia3	1209.9	1229.88	1326.33	1668.95	2017.51	1343.82	2737.77	1760.91	1746.41	4161.19	772.982	1178.13
P60521	Gabarapl2	41027.2	32392.6	30436.4	34002.2	33000.1	30869.9	45929.1	29671.9	32162.4	35600.1	35393.8	26336.6
P60603	Romo1	72767.4	66965.8	27206.8	19070.7	47494.2	53129.2	66253.9	78205.8	6137.94	32613	5260.56	20596.9
P60605	Ube2g2	13659.4	16547.4	18134.8	19264.8	17752.2	7770.32	14677	15631.9	21020.4	17591	16931.8	18121.8
P60670	Nploc4	74544.9	63694.6	62268	74575.3	74112.8	65213.9	67702.2	73339.2	72804.4	74159.1	75786.1	72328.5
P60710	Actb	4.78713e+06	5.44683e+06	4.7664e+06	4.70225e+06	5007670	2.80056e+06	5.93267e+06	3966893	5.16072e+06	4.0037e+06	5156906	5.9074e+06
P60766	Cdc42	649678	592800	570141	651243	564214	429067	545115	560657	604897	524398	538190	581679
P60824	Cirbp	81770.4	67493	73297.2	71590.5	83156.1	44246.4	108130	41836.9	102608	81135	144905	134812
P60840	Ensa	62893.5	57462.8	59889	61718.1	64922.7	54714.5	56787.1	62528.8	50221.4	48446.8	65442.9	38497.6
P60843	Eif4a1	2.16244e+06	2.14692e+06	1.94536e+06	2.15166e+06	2.17713e+06	2.18713e+06	2098729	2.06984e+06	2.30395e+06	2115259	2.13771e+06	2.24461e+06
P60867	Rps20	613611	662293	588558	650172	682844	617115	571412	611970	731623	631573	611643	636901
P60898	Polr2i	21172	20723.1	19795.2	20175.6	20307.8	11264.8	17128.2	25173.7	15634.8	16781.2	19446.2	16526.1
P60904	Dnajc5	16433.4	13767	14089.2	12791.8	25504.1	30647.2	11744.9	12167.3	19212.5	16845.2	16827.8	13464.9
P61021	Rab5b	58744.1	55170.4	41831.6	61944.9	57668.6	48420.1	62474.1	57683.7	56997.6	54753.5	58997.1	53770.2
P61022	Chp1	35807.9	32655.9	33857.1	29326.3	34705.7	26345.5	35964.2	36553.7	38904.5	35134.6	30513.6	36958.7
P61027	Rab10	75525	74095.3	60108	68812	68715.7	77387.5	69054.2	69797.1	75150.1	68403.1	69649.7	80688.2
P61028	Rab8b	20027.1	21588.3	25985.7	20616.7	26527.1	23432.8	22122.9	18009.6	26468	19839.8	28663.9	24283.9
P61079	Ube2d3	261258	243295	211135	254567	207606	146168	186086	206062	275913	214537	226706	238744
P61080	Ube2d1	73136.8	98778.3	63582.7	101543	89832.5	92939.3	82817.4	57056.3	89043.6	83837.7	69022.9	87232.3
P61082	Ube2m	201361	211615	168237	217290	188329	173992	189344	188497	171398	175700	173057	200800
P61087	Ube2k	293771	282631	245101	316057	285825	224338	267817	284375	313388	297002	305027	292341
P61089	Ube2n	1069051	1000472	823884	1.0709e+06	993015	950873	926917	914286	1.0751e+06	878356	1.0095e+06	1.12643e+06
P61161	Actr2	255947	238742	231038	239887	236326	219251	222961	249321	241645	259301	261779	244587
P61164	Actr1a	198110	198494	203009	199132	208885	224964	190540	196757	212627	205508	202600	212378
P61166	Tmem258	89674.3	82444.4	115275	70510	99494.8	91369.1	87266.3	126311	105114	87779.7	90204.9	88980.4
P61202	Cops2	167741	163724	159731	161304	156835	143331	157867	160500	158214	161093	159736	169303
P61205;P84078	Arf3;Arf1	863122	723059	721062	893007	753074	696931	719887	819816	833108	830580	1.04834e+06	821391
P61211	Arl1	127424	126328	109161	133095	114994	122575	116733	114853	123494	131082	124775	131369
P61222	Abce1	182551	190931	168803	185572	166997	148845	170107	171591	200637	182551	196578	201979
P61226	Rap2b	40725.2	28588.9	34919.9	22965.4	26412.6	21414.3	33534.1	33761.8	25558.4	26701.6	23542.3	26535.3
P61255	Rpl26	1.213e+06	1.32548e+06	1.27345e+06	1.10434e+06	1187854	1.24237e+06	1.3414e+06	1179491	1.39107e+06	1.13114e+06	1.41066e+06	1.33969e+06
P61290	Psme3	104396	103600	98931.5	98233.7	100707	86443	101155	95318.2	108389	108774	99658.5	106650
P61327;Q9CQL1	Magoh;Magohb	116517	78946	120742	104598	100152	83418.3	72341.9	126923	82560.9	97202	117091	107947
P61358	Rpl27	695527	794070	1.04603e+06	722570	781018	1133818	912849	1142614	763942	821705	766259	674750
P61514	Rpl37a	145224	144490	124789	131444	147849	22803.4	128871	124690	155166	116029	119521	137649
P61600	Naa20	21853.4	21257.1	19704.8	23857.8	20209.8	17005.4	19082	19897.5	21844.3	23197.8	24540.3	23854.1
P61620	Sec61a1	255793	256548	216740	266789	253447	190041	216807	218515	287535	235829	216400	272772
P61750	Arf4	626660	528481	462607	559465	527882	475780	418196	440373	519831	476394	516574	538969
P61759	Vbp1	90853.8	98336.1	86824.9	101381	104734	66805.8	98919.8	55585.2	128716	117697	94440.7	150133
P61793	Lpar1	66535.5	51548.5	51546.2	59949.6	50964.6	38438	51452.6	68350.2	44255.3	49688.5	46623.4	63618.6
P61804	Dad1	392974	397160	492723	398072	404782	479659	475384	535649	414220	438217	410086	386159
P61924	Copz1	183490	178134	146652	193208	161359	156148	172694	119959	176390	148757	159406	184699
P61957	Sumo2	389795	375097	333725	362450	373809	396285	401290	371508	301602	332403	369165	314675
P61961	Ufm1	382182	383331	387354	433699	391208	354769	370079	344170	353466	384859	363290	432810
P61963	Dcaf7	30247.1	21155.9	28196.9	27941.3	20455.4	23322.1	21248.9	27702.1	18921.8	22588.4	25523.8	23509.7
P61965	Wdr5	52183.3	59761	62688.5	52637.6	57882.8	62180.1	52680.7	54758.7	56313.7	59759.9	52390.7	55664.7
P61967	Ap1s1	58891.5	49746.4	52300.4	70115.1	50451.9	42688.2	51680	55027.9	60839.5	45728.2	86095	42900.8
P61971	Nutf2	211163	190611	188549	199941	190237	191016	181072	198569	170226	201862	212329	179126
P61979	Hnrnpk	2.51962e+06	2455073	2.2549e+06	2.70462e+06	2.41256e+06	2.56186e+06	2.18513e+06	2262301	2463032	2368119	2.37318e+06	2.34105e+06
P61982	Ywhag	446129	475012	392562	538522	477941	496225	485503	466481	540256	513732	470519	489313
P62069;Q9D9M2	Usp46;Usp12	11753.1	13573.7	19570.3	13575	13040.7	14533.7	16818.8	10542	12537.7	12620.8	13942.7	12481.4
P62071	Rras2	21144.6	18951.7	21845.6	22999.4	20941.6	20231.7	19956.6	26913.2	20524.8	22945.3	21277.1	21573.7
P62073	Timm10	44201.4	42349.7	41106.6	38370.9	38534.3	47427.7	41670.1	42864.1	43307.9	43829.7	43477.1	47093.2
P62075	Timm13	246521	252468	182722	260446	245652	227946	243042	231194	252514	238726	233950	285914
P62077	Timm8b	56430.9	57505.6	42615.4	48204	48558.3	29268	51498.5	45655.8	58754.3	38335.7	43091.7	50474.8
P62082	Rps7	1.35086e+06	1559967	1.66549e+06	1.70249e+06	1.69541e+06	2.54844e+06	1.51733e+06	1.87837e+06	1819925	1.74482e+06	1792812	1.56304e+06
P62137	Ppp1ca	227030	229865	212848	209046	221276	196924	210439	223713	235834	207968	231898	224088
P62141	Ppp1cb	306960	334335	248384	324122	327492	98724.1	298660	308116	351522	339839	301835	320426
P62192	Psmc1	256011	241377	272608	238872	261560	235526	270536	244461	267182	248772	257708	255437
P62196	Psmc5	176039	172477	188291	163324	174617	156252	175580	168295	169931	169241	167811	178236
P62242	Rps8	1929959	1968867	1.87001e+06	2.07758e+06	2.14599e+06	1.97862e+06	1.94475e+06	1.97512e+06	2.13702e+06	1.98011e+06	2099129	2.16794e+06
P62245	Rps15a	1.45119e+06	1.25396e+06	1.36108e+06	1.40724e+06	1.35983e+06	1.3548e+06	1.09052e+06	1.3984e+06	1.68067e+06	1.35205e+06	1.59889e+06	1.69413e+06
P62254	Ube2g1	29848.9	28052.1	22447.6	31753.7	30909.2	20711.2	25176.1	25305	26155.3	25243.6	28486.1	28248.4
P62257	Ube2h	57438.7	45002.1	31839	47919	57206.2	39769	56583.5	32032.2	59594.8	42968.5	52961.8	66601.3
P62259	Ywhae	1.26275e+06	1.15585e+06	1.03228e+06	1.22528e+06	1.2242e+06	1.23082e+06	1.1368e+06	1.03135e+06	1.2138e+06	1.1419e+06	1.19702e+06	1.22271e+06
P62264	Rps14	1707659	2.03646e+06	1.85783e+06	1.75331e+06	2.07283e+06	1.7178e+06	1.77622e+06	1.55805e+06	2.05677e+06	1.79049e+06	1.65622e+06	1.62099e+06
P62267	Rps23	631217	639211	611413	513321	584278	648589	531753	444221	652628	479091	547763	587495
P62270	Rps18	1.53633e+06	1.53569e+06	1.49502e+06	1.59982e+06	1.50628e+06	1.50107e+06	1.54137e+06	1.54636e+06	1.63754e+06	1.56892e+06	1.59659e+06	1.60383e+06
P62274	Rps29	314315	240245	241388	225844	248619	262418	207997	202107	273412	227263	228778	275012
P62281	Rps11	677450	696512	615901	692188	663550	542455	635983	644197	702676	636625	716763	706224
P62301	Rps13	1.66695e+06	1.54595e+06	1.51493e+06	1.38277e+06	1.38713e+06	1.35655e+06	1.28367e+06	1.47544e+06	1488461	1.45356e+06	1.57192e+06	1.47332e+06
P62305	Snrpe	898280	496515	803807	565978	536870	397959	564928	531074	515794	539814	502351	549983
P62307	Snrpf	77743.3	79731.6	79420.6	81949.6	76462.5	58659.8	74837	83303	54273.2	86768.8	73502.9	62441.1
P62309	Snrpg	272846	252945	278508	234445	260640	172838	294065	219503	205673	268431	297977	277051
P62311	Lsm3	222279	240818	223305	248252	724449	194735	214753	161748	197243	153908	121021	126306
P62313	Lsm6	108835	97449	91497.9	93898.1	72286.7	76669.5	94826.6	98296.1	64746.3	95050	100034	95459.1
P62315	Snrpd1	88178.6	82899.7	100624	77222.1	72304.1	60837.9	81669.7	95837.9	69767.9	88243.3	91061	83540.1
P62317	Snrpd2	297918	300543	328760	284105	275224	190552	326226	310060	207356	329917	270429	269967
P62320	Snrpd3	274319	314301	349039	295785	258001	195975	332190	359779	217308	334396	285418	233433
P62322	Lsm5	11655.9	56354.6	78230.4	117519	84171.4	57410.4	80291.7	68963.4	96645.9	63732.6	52992.6	4249.51
P62331	Arf6	247129	241203	208241	264603	224847	192782	222647	190033	228522	217163	221090	227669
P62334	Psmc6	176086	184387	210455	186134	183868	194490	183751	191966	201240	194999	196621	191066
P62340	Tbpl1	11369	9655.19	8198.14	9734.99	7373.89	7389.72	6255.65	8984.05	8671.23	6662.75	8705.39	5192.61
P62484	Abi2	9719.07	9313.81	7342.76	12427.2	8975.42	9362.18	8153.61	7360.53	8627.71	7373.85	7609.29	7980.39
P62488	Polr2g	20329.6	23799.2	24769.8	18332.2	22119	15378.7	23177.4	23232.4	18648	20574.3	14468.1	17290.4
P62492	Rab11a	706137	713317	543497	701781	610281	569093	612136	619308	597408	570924	603203	619366
P62500	Tsc22d1	184629	174404	149602	169458	177428	154598	157275	13948.8	136767	96977.3	116063	116210
P62627	Dynlrb1	187353	167514	142250	220131	183217	171889	176811	172516	173243	162288	179276	171402
P62700	Ypel5	13987.2	14407.7	16108.7	11278.1	13817.1	7965.64	13006	5327.65	11550.4	13076.2	9498.48	11886.9
P62702	Rps4x	1.28413e+06	1.23194e+06	1.17298e+06	1201300	1.16489e+06	1169085	1.1326e+06	1.19389e+06	1.3601e+06	1.1939e+06	1.30272e+06	1.44872e+06
P62715	Ppp2cb	28983.1	31065.8	19875.1	36269.1	34161	3278.51	2362.64	30125.2	37792	39667.2	35358.9	32725.9
P62717	Rpl18a	894186	780370	949131	749967	851777	598129	846074	661589	766740	749605	824126	908079
P62737	Acta2	2.32135e+06	2.18963e+06	2.08963e+06	2.51329e+06	2.4683e+06	2.40133e+06	2.28368e+06	2319696	2.57386e+06	2267646	2.37301e+06	2.12757e+06
P62743	Ap2s1	224931	175036	184453	167742	173810	158305	178630	167722	223334	167921	219449	234645
P62746	Rhob	10619.8	14956.5	12093.6	15469	7662.02	2921.98	3146.77	6698.83	6438.19	8207.14	6935.5	18596.2
P62748	Hpcal1	108143	98195.9	93560	105566	97850.5	58168	110782	95621.6	97069.8	94938.7	111591	99310.5
P62751	Rpl23a	336323	314660	347482	323691	364547	415721	345085	306527	382916	320467	352998	351710
P62754	Rps6	1.10798e+06	1.43711e+06	1.61319e+06	1.37194e+06	1.52022e+06	1.58095e+06	1.74826e+06	1.40674e+06	1.32342e+06	1235096	1.33756e+06	1.31182e+06
P62774	Mtpn	359757	309269	243721	415159	375111	157327	277781	355540	421589	347330	388936	379766
P62806	H4c1	28031108	24682300	35218972	21670106	26734656	33541436	33330316	30009280	29818228	28809908	30911108	20847798
P62814	Atp6v1b2	284433	291709	255023	276282	293025	261129	287265	286696	327304	304010	316008	331413
P62821	Rab1A	791992	632935	571807	739816	651577	730238	678428	584481	751384	692207	769029	781361
P62827	Ran	2.83463e+06	2416632	2249783	2.68584e+06	2.54328e+06	2.21787e+06	2.0584e+06	2.30315e+06	2496847	2541513	2.69293e+06	2.65702e+06
P62830	Rpl23	903603	904844	894288	856778	752390	772688	890223	899422	918885	870062	946960	902732
P62835	Rap1a	357042	348533	272607	367499	389000	325440	324456	317785	354138	316061	308965	340970
P62843	Rps15	172124	195857	208790	182936	223859	252698	287156	187198	227579	206922	195598	196528
P62849	Rps24	228066	232226	349091	204728	268682	232699	235863	201100	223480	197602	276766	259634
P62852	Rps25	2351531	2347957	2.36296e+06	2091366	2.1989e+06	2.03868e+06	2.23285e+06	1.98354e+06	2.34032e+06	2.19182e+06	2.1921e+06	2389222
P62855	Rps26	645437	639304	642819	624477	666966	595441	681821	522936	794997	621966	594259	658823
P62858	Rps28	1.95114e+06	1431069	1.60964e+06	1.50685e+06	1326561	1359878	1.18456e+06	1.63279e+06	1236679	1.59622e+06	1.52818e+06	1.11218e+06
P62862	Fau	322482	357459	341229	248996	392750	402974	238474	280092	271712	308529	252245	213094
P62869	Elob	246312	242330	193231	257374	251283	212497	220486	233779	232053	227593	239778	214598
P62874	Gnb1	610990	566265	482925	636761	563644	266940	531626	540788	614062	597442	561440	629186
P62878	Rbx1	89279.2	104081	90578	102853	94953	89987.6	89757.3	73068.1	92759.4	95128.7	90664.6	80590.3
P62880	Gnb2	238152	230181	210460	282065	241912	101414	245189	260442	265173	279883	241858	244270
P62889	Rpl30	1.17262e+06	1.11592e+06	1.58393e+06	1.15326e+06	1.09715e+06	1.06646e+06	1.43377e+06	1.73113e+06	1283656	1.23588e+06	1.02204e+06	1.00964e+06
P62892	Rpl39	139454	105373	128424	128770	138437	150644	141568	135094	106964	84743.5	125730	143679
P62897	Cycs	787777	661134	666577	631072	731651	711343	602788	665049	760476	701571	777532	793024
P62900	Rpl31	1252618	1.35755e+06	1.26382e+06	1098035	1.35169e+06	1334336	1.33096e+06	1.30783e+06	1.36292e+06	1.39529e+06	1.43208e+06	1.39482e+06
P62908	Rps3	2.55872e+06	2656948	2.45592e+06	2640860	2.48113e+06	2568772	2.48248e+06	2.35669e+06	2.78111e+06	2.4467e+06	2.53525e+06	2.89956e+06
P62911	Rpl32	212368	261412	281888	207812	313763	216346	311660	270993	217120	212908	262269	225769
P62915	Gtf2b	22228	23034.7	14908	22362.3	19198.7	13495.7	25263.1	17812.1	20149.9	21657.7	21029.3	25207.2
P62918	Rpl8	717637	737633	916305	797462	875122	734678	810757	795578	727018	741967	875564	794058
P62960	Ybx1	321750	391178	386360	437103	396725	484954	394643	429376	314586	357541	345943	270482
P62962	Pfn1	3.16767e+06	2989169	2541415	3242952	2923329	2.4576e+06	2804727	2.61714e+06	3.17441e+06	2.71755e+06	2843661	3.58858e+06
P62965	Crabp1	727257	602492	509238	707452	568099	472052	456167	483778	436174	370795	369324	455233
P62983	Rps27a	2.20276e+06	2323930	2.55024e+06	2.33356e+06	2.3606e+06	886877	2527829	2.12017e+06	2.1713e+06	2.28394e+06	2.5873e+06	1.92698e+06
P62996	Tra2b	156651	139804	114057	138874	147348	126437	129190	147376	157173	148205	142909	168589
P63001	Rac1	1.21005e+06	1.16309e+06	997801	1.20955e+06	1.14711e+06	706009	1.03911e+06	1.17433e+06	1.14206e+06	1.04497e+06	1138646	1.19227e+06
P63002	Tle5	24534.9	24053	26119.7	20695.6	19284.7	20698.8	10413.8	15084.6	12089.4	4708.83	3483.39	1679.67
P63005	Pafah1b1	161789	162377	142717	182266	156391	111733	150176	145533	163354	154929	157033	154217
P63011	Rab3a	18276.7	22678.8	2277.37	26616.8	21164.6	20972.8	20237.4	2580.02	22071.3	20007.4	19053.8	18088.8
P63013	Prrx1	54620.3	63150.4	51538.1	68707.9	50275	42718.4	42293.8	42724	32738.5	30792.6	30879.8	27914.1
P63017	Hspa8	6.07044e+06	6.08274e+06	6744373	5853376	6.29362e+06	6.54501e+06	6.33034e+06	6.21245e+06	6.82188e+06	6.61788e+06	6.68637e+06	6361019
P63024	Vamp3	28118.1	32340.4	24938.7	40088.5	32656.2	37986.5	33510.7	34499.4	22180.3	29481.9	21811.9	20914.7
P63028	Tpt1	342569	310781	257962	331585	302395	280708	292225	302814	353431	313526	313419	348213
P63037	Dnaja1	105784	101989	105326	98673.8	97626.6	90073.3	104908	107843	101215	106464	114246	108525
P63038	Hspd1	2759348	2.63473e+06	2.43427e+06	2.65894e+06	2.74668e+06	2.52031e+06	2.40892e+06	2.4491e+06	2.78193e+06	2.58678e+06	2.76841e+06	2.75866e+06
P63044	Vamp2	54013.9	51450.8	51506.9	47448.6	45377.9	39618	42763.8	50937	45557.7	49741.8	31447.6	36396
P63073	Eif4e	103977	103819	106421	125635	95585.9	69269.6	102292	91072.3	121670	113388	118239	111812
P63082	Atp6v0c	71610.9	70216.6	170386	46530.6	30134.9	32544.6	8875.33	78624.4	23060.5	32375	1844.07	16613.6
P63085	Mapk1	367931	352612	303138	356818	361828	274431	324655	327495	388055	333722	399923	393415
P63087	Ppp1cc	110646	110296	102817	104892	101404	85306.3	97557.7	94214.3	93271.2	90000.2	100661	93608.4
P63094;Q6R0H7	Gnas	176854	161286	139820	148457	151664	124191	131348	138153	160541	142889	154598	167396
P63101	Ywhaz	1.91561e+06	1959194	1.71432e+06	2.44707e+06	1.9691e+06	1.9673e+06	1975652	1.79586e+06	1.94633e+06	1.9936e+06	1.95005e+06	1.90456e+06
P63139	Nfyb	46856.3	55212.7	45767.8	65518	54600.2	40884.5	49906.8	1337.52	34707.3	46474.8	42329	39270.9
P63147	Ube2b	22851.2	24957.8	18390.2	30223.1	26670.6	2622.52	4862.7	6652.92	17430.4	5358.94	12838.5	11790.3
P63154	Crnkl1	14819.8	13372.7	17578.4	12557.8	13481.2	14618.4	12906.2	20866.5	12057.5	12404.3	9594.23	9736.22
P63158	Hmgb1	494774	475763	445900	488756	466663	548127	424326	451265	430678	419326	440745	431712
P63166	Sumo1	35826.7	35518.4	39711.2	38873	34987.4	41050.8	34035.2	31618.4	32790.4	37901	31367.9	35913.6
P63168	Dynll1	181758	191344	155855	182373	173166	123604	151685	149900	212029	153892	177656	213098
P63213	Gng2	36150.8	39348.9	13528.9	39436.1	22705.6	7553.38	11506.5	16370.9	23620.5	17332.1	7405.1	14736.2
P63242	Eif5a	915302	838808	802340	940157	857972	698371	786576	902329	918133	892582	980894	952953
P63260	Actg1	25134106	24395828	21811354	26301116	24670494	24597104	22487792	23161584	26262206	25258730	25932772	26242202
P63271;Q9Z199	Supt4h1a;Supt4h1b	63310.9	57360	41265.4	48301.4	60054.7	58450.6	7298.49	8642.77	29888	33158.6	31025.7	23046.5
P63276	Rps17	353565	342563	331779	346261	349030	313910	319939	279517	358444	352578	365284	326921
P63280	Ube2i	131269	119049	103614	123437	131013	110158	96713.5	105508	121847	107686	130571	141047
P63321	Rala	115238	101496	85486.5	112398	93066	87735.5	93380.1	100697	82904.2	89836.4	100781	91454.3
P63323	Rps12	1.20296e+06	1.24146e+06	1.09887e+06	1.2801e+06	1.45742e+06	775783	1.30604e+06	1.24553e+06	1568852	1.34701e+06	1.4204e+06	1.31642e+06
P63325	Rps10	908972	1.00694e+06	882100	982788	940788	895088	894317	804190	1.02037e+06	868014	1049175	891301
P63328	Ppp3ca	203073	181447	172842	177581	174393	145432	181256	153990	195059	180111	182201	207915
P63330	Ppp2ca	384577	317569	297355	346687	361727	167736	303527	316931	333474	322050	357213	360315
P67778	Phb	1.40976e+06	1.4172e+06	1.49646e+06	1.40784e+06	1.42101e+06	1.5229e+06	1523800	1592523	1.50979e+06	1.57871e+06	1576097	1.50396e+06
P67871	Csnk2b	64405.2	74455.2	60132.4	63518.7	76899	59337.8	60992.4	64628.8	65833.6	69502.4	56733	69065.8
P67984	Rpl22	1.45483e+06	1.56645e+06	1.79514e+06	1.32561e+06	1206937	2.57908e+06	814646	1.199e+06	1.11661e+06	1.15767e+06	1.04043e+06	885366
P68037	Ube2l3	220831	217070	173222	238246	209650	195555	185941	207911	222775	187193	207387	223117
P68040	Rack1	1.81148e+06	1.83333e+06	1.57534e+06	1.93337e+06	1.80162e+06	1.11114e+06	1.73413e+06	1822567	2232414	2.00181e+06	1.9256e+06	2.00647e+06
P68181	Prkacb	36545.9	36346.6	37897.6	36389.9	30139.5	28977.3	16552.8	23653.4	33494.9	26353.1	29447.5	26902.1
P68254	Ywhaq	1.2882e+06	1.3265e+06	1.10842e+06	1.32128e+06	1.24176e+06	1085620	1162691	981911	1.24325e+06	1185340	1.17623e+06	1.07641e+06
P68368	Tuba4a	489919	421116	387354	434591	418242	399988	399752	451488	451344	415761	493095	473880
P68372	Tubb4b	4535499	4302957	3.822e+06	4706289	4.38576e+06	3.77676e+06	3.66462e+06	4202789	4.90334e+06	4.43009e+06	5021650	4775323
P68373	Tuba1c	7839692	7.23346e+06	6884723	8.15151e+06	7.86765e+06	6859784	6.80967e+06	7897179	8770281	7.80947e+06	8509658	8.35236e+06
P68404	Prkcb	20322.8	21181.4	29794.8	25632.9	22640.7	21875.6	20123.7	25681.4	18941.8	22495.3	15329.8	19069.3
P68510	Ywhah	515025	482506	424218	496066	471579	391782	424422	407154	468171	423281	457424	477648
P69566	Ranbp9	10914.7	13097.2	11398.2	12922.4	12964.1	9941.83	12152.4	12529.9	13492.5	15266.5	15860	12589.3
P70121	Zhx1	15718.5	18553.1	14688.4	19341.6	29190.1	17129.8	26212	16412	29451.8	23780.8	25126.6	29149.1
P70122	Sbds	81672.1	85428.6	62104.1	76276.4	73804.4	57803.2	69379.2	46930	76831.3	66048.2	74294.9	82279.1
P70168	Kpnb1	1.08523e+06	1.08062e+06	1.03665e+06	1.08505e+06	1.09763e+06	920526	1.02888e+06	1.11705e+06	1.1398e+06	1.11082e+06	1147582	1.11304e+06
P70188	Kifap3	16481.9	19437.7	15132.2	15076.8	19217.7	13457	13304.2	14582.7	23654.4	16056.5	19719.6	21667.2
P70193	Lrig1	3971.09	4368.91	3753.97	5590.36	3894.62	3539.97	5370.25	3081.38	3914.22	4176.64	3715.99	4370.78
P70195	Psmb7	90744.1	95210.6	123080	80581.7	82128.3	34479.9	128628	82875.4	15491.5	91709.3	86690.4	62990.5
P70202	Lxn	649549	764187	450900	767068	670998	549282	599451	660459	706390	571085	614180	627861
P70206	Plxna1	11662.9	10388.8	11539.7	9625.92	9088.73	11195.7	9168.92	9368.13	8689.57	9360.05	9693	9039.85
P70213	Fv1	7450.71	9102.5	10926.7	9601.99	10336.2	9826.74	8238.86	9381.22	6546.27	9302.47	6618.87	6360.16
P70227	Itpr3	35656	37185.6	46850.1	36461.3	38437.3	43350.8	44216.8	52374.1	38648.8	43685.6	35547.5	34995.1
P70236	Map2k6	32703.5	26638.4	29354	31985.3	29597.5	19844.3	32605.2	36411.4	26736.2	25529.5	29860.2	27392.7
P70245	Ebp	109132	104824	132649	98295.2	99928	128038	99083.7	133317	113731	111449	101392	97243.1
P70255	Nfic	5382.95	4709.21	6757.18	6830.48	4815.06	6821.58	5516.49	6166.25	4775.5	6027.72	4723.08	4868.24
P70257	Nfix	47956.3	49716.7	45822.5	42401.4	40827.2	44797.2	38451.6	41098.1	39252.2	39111.2	44412.6	46310.4
P70261	Pald1	6371.77	13376.3	6443.24	5459.98	9815.85	7269.05	11433	3615.02	2725.66	3511.75	4941.15	9959.9
P70268	Pkn1	11308.3	17635.6	13578.9	15088.8	14939.6	13758.4	10022	14590.3	15558.1	15182.9	10565.4	14697.3
P70279	Surf6	22432	18086.5	41330.8	18649.8	25439.3	20744.2	19026.9	26408	17992.7	20313.9	17745.4	18071.4
P70280	Vamp7	78770	87085.4	78572	80467.1	79460.2	73670.2	72956.9	66941.9	63927.5	67302.3	68344.2	69733.9
P70288	Hdac2	49871.4	53117.9	44516.8	49498.2	51212.3	26355.1	43209.1	49030.7	46423.6	48119.7	43254.5	37996
P70290	Mpp1	132821	122029	130757	134661	124920	117079	133431	127408	123587	129676	128508	130944
P70295	Aup1	53676.8	66727.3	51230	62703.2	56893.3	57272.6	51855.2	48491.1	58696.2	59150.8	60734.1	60744.1
P70296	Pebp1	2.3114e+06	2264879	1.69193e+06	3.06179e+06	2.59518e+06	1.52451e+06	2251686	2.44489e+06	2.43922e+06	2.45558e+06	2.58083e+06	2.43916e+06
P70297	Stam	41230.3	43182.1	44968.5	40515.4	42236.6	31515.6	35160.8	42104.8	47430.8	47435.2	40696.5	54835.8
P70302	Stim1	28750.7	29776.1	26585.9	24419.9	29523.1	31149	32215.3	28642.7	27652.7	27886.1	21610.8	27266.3
P70303	Ctps2	88394.1	93968.8	82417.8	97211.5	88495.2	74111.1	82274.8	82392.7	80326.6	79946.2	74156.4	76207.3
P70318	Tial1	97247.6	99500.2	81890.4	94844.2	82071.1	84859.1	79445.8	88676.7	88761.6	84396.1	81764.1	93739
P70333	Hnrnph2	177100	206791	152075	196415	183627	210179	183895	199246	200981	192382	190733	158604
P70335	Rock1	19327.5	20546.9	24880.6	19748.6	20228.5	19935.3	17040.2	19100.8	20940.9	21507.5	21041.6	20610.3
P70336	Rock2	51103.6	54796.6	67019.7	52472.8	59028.5	57785.5	54710.7	56978.3	62873.4	65926.8	62360.7	56353.5
P70340	Smad1	6452.06	8274.87	4801.41	11754	11922.8	6147.96	11508.6	5659.31	12026.6	5463.03	6573.52	8287.47
P70349	Hint1	533777	446934	401605	478588	498619	367943	338555	541929	565220	453659	559650	507108
P70362	Ufd1	95338.1	106415	114811	114091	121105	75923.4	95604.9	95201.2	84630.6	128867	114726	118094
P70372	Elavl1	652002	625554	547219	665566	618491	622614	564549	589126	550791	597665	540056	569038
P70388	Rad50	24724.8	18946.8	22901.1	22189.8	21325.5	21947.3	21706.5	19659.2	16840.2	18844.9	16520.5	17046.5
P70398	Usp9x	64921.8	67153	76492.7	61532.9	66772	61100.4	64589.8	71477.9	69148.5	68984.2	67166.7	68378
P70399	Tp53bp1	23925.9	25631.5	31680.8	26294.8	28234.5	27694.5	26915.1	27481.3	20814.9	23721.2	20816.5	19657.2
P70403	Cux1	5101.16	7718.7	11523	13703	4839.56	3174.96	4033.6	1818.47	2683.37	2630.37	1880.6	3277.52
P70404	Idh3g	125322	111246	102649	124075	114710	81615.5	106472	111354	120306	117872	112979	118587
P70424	Erbb2	3692.45	4708.08	4511.29	5225.8	4877.41	4781.26	4183.28	3959.19	3087.94	3177.8	3360.06	3726.42
P70429	Evl	4694.34	2837.36	3918.87	3756.81	2889.07	2917.85	3103.7	3133.49	2723.22	3977.41	3762.37	2654.88
P70441	Slc9a3r1	73075.8	67304.2	69931.1	89963.7	78949.1	73050.5	84346.3	81864.3	74812.1	81682.5	73090.9	70187.6
P70444	Bid	38252.9	40095.7	32146.6	38336.3	43280.8	39194.4	43196.1	35362.4	34005.2	35380.8	34270	29637
P70445	Eif4ebp2	11017.9	9848.16	11352.6	16175.3	11761.5	4008.26	10094.7	7406.4	6679.87	12412.1	7958.91	8017.01
P70451	Fer	23720.5	24766	28716.3	24554.4	22218.6	22241.4	20063.6	18634.2	17938.2	21494.2	16757	19355.7
P70452	Stx4	33434.9	37144.1	35342	30187.1	33446.6	33346.3	28532.8	28760.5	25211.9	25754.5	21014	24961.3
P70460	Vasp	55583.9	53922.9	55698.1	49323.6	59909.4	44891.8	52606.2	46607.3	55631	54422.1	58825.1	50568
P70662	Ldb1	37110.5	35759.1	38768.1	39241.3	33433.5	22790.4	38181.1	27090.5	29659.7	30328.6	26092.8	30202.2
P70670	Naca	159135	97502.3	110264	136020	120155	115726	119708	128608	128767	134216	140619	130080
P70671	Irf3	53964.3	59016.5	49680.5	60346.2	59401.4	55095.4	60970.9	53057.5	60124.1	62662.4	54073.9	60689
P70677	Casp3	81160.9	71156.2	67995.1	76945.8	74226	59254	72355.1	73559.8	74667.3	69388	80602.1	88552
P70697	Urod	109134	106124	86487.3	113173	111768	76226.6	104861	91546.5	104495	99662.3	107235	114954
P70698	Ctps1	310212	301763	259660	291629	308682	282400	289013	289418	355547	315250	335297	350434
P70699	Gaa	284816	255465	245690	291934	263988	256236	222608	263925	222083	209995	225874	217862
P70700	Polr1b	4572.2	5331.65	6398.38	5315.37	5442.03	5273.59	4770.72	6213.01	5585.94	6539.48	8207.19	4231.61
P80313	Cct7	652591	642012	600182	593526	597594	487520	580886	566513	663689	596248	664869	683090
P80314	Cct2	716254	707310	704645	742920	710008	683674	692476	736254	771407	741528	780877	777735
P80315	Cct4	1.01987e+06	1.04756e+06	1.05218e+06	1079432	1.01715e+06	954297	1.01389e+06	1016445	1172461	1.09627e+06	1.08383e+06	1.10618e+06
P80316	Cct5	509212	490010	500276	477325	517679	503414	479242	476295	554979	489775	520215	542868
P80317	Cct6a	902295	815460	861609	782744	820009	838934	803721	811106	926305	844076	880107	952866
P80318	Cct3	1.14097e+06	1.14943e+06	1184598	1153757	1.15672e+06	1.08306e+06	1163516	1.17886e+06	1.22964e+06	1.19038e+06	1.24569e+06	1.20225e+06
P81069	Gabpb2	1904.96	2911.29	2352.74	2807.13	2840.47	2716.46	2622.67	2020.6	4030.62	2275.4	2049.92	2402.63
P81117	Nucb2	111280	108099	104154	107702	96976.2	89309.9	98043.6	100119	89388.9	99288.3	104643	98265.1
P81122	Irs2	3421.75	2718.62	2527.32	3367.94	2178.83	3001.35	2158.99	2910.83	1761.23	2694.02	2498.56	2008.28
P83741	Wnk1	24351.5	22297.1	25079.3	21742.1	23692	20857.3	24220	23056	25721.9	24767.7	23074.8	22571.3
P83870	Phf5a	66537.3	67743	69697.8	70996.7	63782.8	32482	70406.6	63255.9	74704.1	79071.3	72367.3	74780.5
P83877	Txnl4a	27694.5	25279.9	15150.1	37357	48482.3	15741.8	26197.7	16983.8	32522.9	18832.7	32174.4	37774.2
P83882	Rpl36a	272900	239931	243492	206639	197698	177460	266319	212377	273547	244752	235123	261560
P83887	Tubg1	34454.9	30496.7	26534.5	31107.8	32086.6	23649.1	29539.5	31536.2	33970.4	28899.3	34769.9	29777.4
P83917	Cbx1	67127.8	44659.1	46623.7	86354.8	76590	34305.9	44260.4	36994.5	63024.3	43575.2	57004.1	74102.5
P83940	Eloc	193337	192418	161647	188644	180403	176340	192194	160178	194812	170772	181250	199499
P84084	Arf5	146154	138794	110531	141688	136509	65571.8	126891	133232	118190	127151	140912	137024
P84089	Erh	396065	389761	317050	400454	459045	354680	382919	355670	469062	379469	397933	473907
P84091	Ap2m1	227096	208848	222883	191301	201285	203216	213285	202122	204490	208047	214951	230452
P84096	Rhog	74148.7	70280.3	59587.3	78898.4	72862.7	70431.9	62337.2	68808.5	71421.8	69950.3	75030.7	73880.9
P84099	Rpl19	388298	341091	418352	299039	365074	429807	315218	328265	343920	278866	331529	356032
P84104	Srsf3	702297	658336	533914	690762	614408	614759	491514	612917	619775	584164	593840	644993
P84228	H3c2	21170	4608.73	2417.04	2026.01	50882	2502.29	2632.69	1866.3	4377.31	1779.35	11532.5	14708
P85094	Isoc2a	50284.6	50965.6	47187.3	45842.9	64659.8	3032.13	5855.2	58354.7	72518.7	4560.53	46655.2	50983.6
P97287	Mcl1	3276.68	2376.9	4334.19	2779.4	2793.56	2155.6	1519.05	2950.94	1399.38	2825.21	2744.71	1949.65
P97290	Serping1	224755	183260	161041	10883.9	117032	93353	205677	168412	2554.85	49860.8	2374.84	32364.5
P97298	Serpinf1	3556.72	2295.44	2905.26	2804.39	3258.7	2571.19	3626.72	1673.97	2877.5	2284.52	3485.01	1735.85
P97300	Nptn	94289.7	72272.2	70091.9	72234.9	77187.3	73813.1	69214.6	74406.2	98381.3	70983.1	89100	89501.8
P97304	Polr1d	6043.88	10740.4	11245.8	8361.47	7801.88	12550.3	13118.1	5074.76	11380	16003.8	16086.6	9099.42
P97310	Mcm2	197873	202868	202216	202006	191967	188645	189230	178717	213197	197442	202115	206163
P97311	Mcm6	165363	164864	164268	169878	152895	149661	146261	159012	184783	173693	175104	172803
P97314	Csrp2	198755	216357	196291	271240	226427	86266.8	213495	203440	251425	239088	215902	203327
P97315	Csrp1	76039.5	83896.1	67062	93891	83488.9	28695.9	81358.1	82546.8	73889.5	78991.9	71737.1	73807.4
P97333	Nrp1	NaN	NaN	NaN	NaN	NaN	NaN	NaN	NaN	NaN	NaN	NaN	NaN
P97346	Nxn	74745.1	63605	58301.8	68673.3	74306.7	49303.6	65626.4	66913.8	75924	81939.2	77087.8	72238.9
P97348	Rhod	8078.95	6339.5	5740.99	5542.49	5437.66	6078.26	4471.78	4604.46	6782.18	5162.11	5552.51	6265.82
P97351	Rps3a	724576	711586	729797	679356	714055	597703	721109	696142	801954	730852	739043	775135
P97355	Sms	30321.1	28521.1	20942.6	28539.8	28778.3	19370.5	31594.7	31186.4	28249.6	29918.1	32257.2	30265.6
P97360	Etv6	6586.22	6235.12	6937.63	7630.14	8711.06	5603.17	5695.55	5381.57	4984.08	7202.66	5401.54	5763.41
P97363	Sptlc2	28550.4	27258.6	24869.3	22717.1	22522.8	19432.8	25022.7	27586.7	23966.2	25648.5	27863.5	25572.2
P97366	Evi5	4848.16	3049.87	2381.33	2846.44	3013.94	3514.82	2113.49	2574.47	5441.42	2548.23	928.16	2953.4
P97370	Atp1b3	237726	216440	224740	201742	204748	167047	213180	224683	261917	261082	261075	285285
P97371	Psme1	568099	536913	449242	573779	506733	484224	487836	478767	491127	470732	481131	484948
P97372	Psme2	193254	190553	163066	200579	170908	149332	169948	156355	153782	144551	157472	180311
P97376	Frg1	41150.1	42977.9	38412.3	50233.9	41827.5	31315.8	37345.8	28761.5	39936.2	31572.2	37383.6	37098.3
P97377	Cdk2	21170.5	27540.4	28358.4	32258.7	31528.1	28112.1	35937.1	27014.7	26128.7	23585.9	17212.3	25822.5
P97379	G3bp2	41485.7	37927.3	40658.5	37272.7	40776.8	36738.7	38758.1	36249.7	33496.5	39001.8	33872.2	37138.3
P97384	Anxa11	54063	53123	115321	48393	54294.7	90888.5	73673.8	138460	53709.2	71661.1	57866.3	55188.9
P97386	Lig3	26128.7	24997.1	20212	22907.9	23691.7	15899.3	25983.4	19996.1	21753.8	19199.5	16489.6	25323.7
P97390	Vps45	37230.1	24415.1	45320.1	28720	32021	26822.2	25446.2	32749.6	26997.2	26278.1	30216.4	25401.3
P97393	Arhgap5	7431.82	8004.87	7668.48	8926.74	6925.65	6951.17	7784.58	6648.81	8293.36	7890.52	7906.15	5998.31
P97412	Lyst	3439.64	3518.14	3837.23	3378.37	3192.49	4622.01	3632.41	2897.5	3259.31	3158.21	2328.83	2648.69
P97429	Anxa4	279306	255109	800394	310118	238932	577384	433197	796893	336378	355635	263480	291609
P97434	Mprip	26549.2	27651.1	33599.5	28351.8	28746	31093.9	31798.9	30464	26464.6	31330.8	28683.3	24815.2
P97445	Cacna1a	67429.5	71888.3	60215.5	71692.2	69686	37967.7	47921.4	49649.2	38640.8	51797.4	42447.7	59441.1
P97449	Anpep	8795.38	10551.2	16827.3	10880.2	8338.45	15273.2	11327.2	13240.1	7551.49	9677.27	6642.04	4968.1
P97450	Atp5pf	140203	143820	131399	155420	143129	186526	157143	152943	146350	155523	156003	139524
P97452	Bop1	50742.3	52022	54911.2	57397.7	50355.4	54486	63530.2	66367.5	56068.2	66434.9	55299.8	61842.3
P97465	Dok1	12702	13901.1	10640.2	17554.2	12056.8	10878	9656.51	11445.5	12403.6	14839.1	15420	11373
P97470	Ppp4c	47133.9	46534.1	45703.2	46358.6	41392.3	37276.9	45916.4	49851.6	47760.9	53863	49088.4	50207.5
P97471	Smad4	18390.1	18754	10988.3	12688.3	20178.8	10407.7	14610.6	12968.2	17217.7	13622.8	13789.3	23089.1
P97478	Coq7	13845.5	16863.6	16836.5	12521	19745	12898.6	12512.7	14250.8	14026.3	13115.8	9541.31	15432.3
P97479	Myo7a	53216.2	53268.2	25842.1	38774.4	40477.1	43353.9	52473.7	35057.3	56113.6	42385.8	33624.7	39235.2
P97480	Eya3	4241.25	5598.6	3492.24	4056.73	5550.8	5512.71	5568.11	4049.33	5351.34	4172.33	3442.69	4746.93
P97493	Txn2	39059	35998.3	25913.9	42772.5	37290.2	23686.8	28621.1	27119.8	26679.3	32148.3	34888.9	27003.9
P97494	Gclc	30189.4	30528.1	21390.5	33141.8	30600.2	18956.7	27000.1	24441.5	35292.7	34304.6	30512.3	37874.8
P97496	Smarcc1	61137	59345.1	70126.3	57319.8	62264	63086.8	62568	64128	57994.7	61100	59773	56557.6
P97742	Cpt1a	206414	181649	176202	197330	183012	180524	176751	188281	192787	195171	192394	191351
P97760	Polr2c	23506.8	21641.3	32923.4	21829.7	23819.6	23602.4	24316.7	22007.8	18565.7	21016.9	20607.3	16115.7
P97765	Wbp2	34326.4	38960.6	29231.4	30925.3	31846.3	30845.3	23170.7	32738.5	23304.3	28035.9	26845.8	20915.8
P97770	Thumpd3	20256.3	19309.1	20175.4	19737	19723	13633.7	19587.8	16933.3	18434.7	23149.4	21563.6	21795.8
P97772	Grm1	20891.2	16596.6	18915.9	16180	18812.4	3163.09	20806.2	22230.5	10060.4	20687.9	19098	19279
P97789	Xrn1	10201.2	8915.91	13826.7	11829.7	9885.63	8875.99	9475.04	10587.2	10291.4	11143.7	9311.01	8662.49
P97797	Sirpa	22410.9	15319.5	19685.9	15509.9	15501.1	15014.3	14444.5	12096.9	14047.1	15596.9	19083.1	10518.7
P97798	Neo1	9837.81	8909.94	11005.9	13682.9	5830.69	6287.45	4892.75	7322.75	8163.6	7279.36	7241.49	6012.55
P97807	Fh	405321	391839	373063	408139	401977	374773	375484	375256	399149	393226	392798	408904
P97816	S100g	14733.2	19380.2	9886.79	13848.5	14827	10350.4	15482.2	9627.99	7344.88	11342.9	7815.25	11804.7
P97820	Map4k4	8126.29	8822.33	8954.19	9247.76	7957.81	9136.94	7525.29	8955.18	8278.86	9403.88	8907.35	7485.33
P97822	Anp32e	168896	156991	121220	141717	117897	113238	123714	127961	135365	152632	147637	112713
P97823	Lypla1	369789	345530	171315	376244	355631	268568	291010	268354	320856	267127	304398	315955
P97825	Jpt1	42953.7	47791.6	36549.7	54453.1	45560.9	35897.5	49755.4	43427.8	41906	46387.7	37169.7	42208.6
P97855	G3bp1	385452	388557	398333	401346	410764	415795	348297	411745	425830	441316	416762	398549
P97858	Slc35b1	43510	35517.4	43082.7	35880	32833.2	28166.6	32484.7	3402.85	51452.7	47886.5	38992.7	52723.6
P97863	Nfib	17983.2	22945.5	15459.1	13898.1	14519.6	18606.9	19276.7	13304.6	22128.6	15607.8	13606	18333.6
P97864	Casp7	6549.97	13505.8	5269.01	5568.88	4928.23	6498.08	6853.94	5517.64	6259.7	4827.14	4632.98	4813.48
P97868	Rbbp6	10629.2	9457.96	11130.8	12484.1	9892.09	11729.3	9840.02	12000	11409	13388.6	11619.2	10966.7
P97873	Loxl1	4761.67	11780.8	11540.6	13104.2	9521.59	3731.92	3879.79	6320.9	5451.87	7842.09	5858.47	2892.03
P97930	Dtymk	142583	121118	85929.7	111735	95140.1	76573.7	80606.1	86354.1	107944	108779	117274	139708
P98078	Dab2	74318.8	84473.2	80626.2	74980.4	96514.2	91784.5	100742	85651.2	116051	115534	122936	113371
P98083	Shc1	23759.9	27519.5	22526.6	25322.1	28033.3	24873.5	22792.3	21138.3	24129	21481.8	18372.1	25375.7
P98192	Gnpat	15611.4	15772.8	15893.7	14393.8	19855.2	9836.11	14650.2	16021.3	10563	10707.5	11963.6	16555.2
P98197	Atp11a	13596.7	14259.9	17683.2	13385.4	14041.7	13449.4	12316.2	15132.4	10646.4	13382.6	15814	11693.5
P99024	Tubb5	3.21176e+06	3.39713e+06	2.85519e+06	3.7356e+06	3.52717e+06	3093763	2.43191e+06	3.26675e+06	3.08615e+06	3403511	3.0193e+06	3.55794e+06
P99026	Psmb4	123058	159031	202889	111928	122514	54275.6	215062	137826	28170.4	183626	144572	118336
P99027	Rplp2	1.98352e+06	2.09847e+06	2.34002e+06	2132296	2.28657e+06	3.07225e+06	2.38339e+06	2553030	2209279	2.6548e+06	2.22078e+06	1.99328e+06
P99028	Uqcrh	111732	105770	135104	92146.8	110002	48910.3	99806.9	160901	125482	104527	128186	117486
P99029	Prdx5	941260	871938	687824	977522	846121	708778	882934	856251	915830	847307	846533	993016
Q00422	Gabpa	13292.4	12961.8	14922.9	13103.8	13444.9	13785.4	14856	14583.8	12948.1	11859.1	11368.8	16182.9
Q00493	Cpe	13427.2	13395.5	10782.4	12445.1	13091.2	9466.4	7050.15	9539.92	10216	9580.52	14247.9	10485.5
Q00519	Xdh	523721	517624	480880	521512	513066	375685	522830	527216	441745	443634	448798	457480
Q00560	Il6st	10112	11482.1	10004	11331	8649.99	11839	9323.89	10717.9	7158.22	9959.35	8465.57	8011.81
Q00612	G6pdx	317838	292649	246206	298575	300143	265306	267742	283833	333203	302036	325402	357417
Q00623	Apoa1	325013	296602	189053	318719	398400	304433	486307	449991	331254	325183	311632	370530
Q00899	Yy1	23182.7	21192	20317.4	17704.3	18949.5	19075.9	17102.6	16459.4	19655.2	16762.9	16663.4	22117.2
Q00915	Rbp1	312495	269271	226103	272127	265618	214847	242449	227425	257937	220465	263235	274207
Q00993	Axl	9444.16	11110.3	10542.9	9836.09	8204.03	11277.9	8494.41	9681.64	8344.42	9935.88	6643.93	7264.53
Q00PI9	Hnrnpul2	176965	181206	165493	193759	171657	135849	171853	161666	168343	171857	155273	158979
Q01147	Creb1	23068.2	30300.2	28784.4	29162.2	29258.5	29455.8	32479.8	24908.8	24739.7	24977.6	17037.4	21353.3
Q01149	Col1a2	200331	219144	256233	220394	196706	238554	199595	228757	117449	142008	115127	97059.7
Q01237	Hmgcr	4594.22	4235.54	5041.47	4176.06	3627.9	4754.2	5063.31	3247.3	3742.38	4631.18	3201.8	3431.2
Q01320	Top2a	83876.5	84493.3	94286.6	70347.6	72994.7	81916.3	77114.2	82837.9	75636.1	97219.2	77475	77320.4
Q01405	Sec23a	193928	206406	195094	204900	201224	182183	192039	197327	212048	214794	189967	200799
Q01721	Gas1	38817.7	46537.9	39616.4	54584.1	54021.7	48907.9	46265.6	46033.7	31886.1	32898.4	34704.7	26084.4
Q01730	Rsu1	236422	237068	191088	225958	218963	211505	211030	192304	208613	212988	191435	232343
Q01768	Nme2	2763794	2.52936e+06	1.91402e+06	2.7841e+06	2.85571e+06	433053	2.42752e+06	2.31828e+06	3.10319e+06	2.49938e+06	2528986	2.91264e+06
Q01853	Vcp	1.33397e+06	1.34168e+06	1.5352e+06	1.38147e+06	1.40641e+06	1.42028e+06	1.47548e+06	1.55852e+06	1.48921e+06	1.51947e+06	1.46554e+06	1.41217e+06
Q02013	Aqp1	75459.3	81595.2	234928	47629.5	66572.1	70584.2	94666.5	243066	21080.2	95897.2	54667.8	49845.6
Q02053	Uba1	621828	624075	578945	643811	614660	580781	590067	619376	651041	616512	632530	657908
Q02248	Ctnnb1	95305	94982.8	100009	102388	101767	96451.4	94729.4	98773.1	97494.6	100412	94404.3	91825
Q02257	Jup	9539.49	9987.29	9368.06	9610.12	9231.74	9288.4	8721.56	11278.4	7958.06	7765.02	9913.2	7614.33
Q02614	Sap30bp	17390	26342.4	20999.2	23750.2	16417.5	14097.5	10718.2	18128.4	12025.7	19782.8	11697	12721.6
Q02780	Nfia	150333	140211	150919	146902	125032	91703.9	107369	128826	104254	120280	114427	99782.3
Q02788	Col6a2	166201	159776	199509	133065	116447	121640	132605	139474	63286.9	60151.8	60545.3	56677.6
Q02819	Nucb1	311320	338281	309779	333090	339667	333553	312674	321599	330457	301297	314452	318561
Q03137	Epha4	3341.47	3113.65	2625.84	4021.05	4756.61	5363.57	2364.53	4884.71	4193.75	2976.48	2318.25	3127.91
Q03141	Mark3	12537.6	14783.2	13824.3	18049.1	15571.8	11088.6	12820.8	10881.2	10569.6	14284.7	11007.3	16394.8
Q03147	Cdk7	15514.8	19361.5	13859.1	16528.1	16925.9	21805.1	16738.2	7724.28	16495.2	10780.3	10334.1	16239.6
Q03173	Enah	49880.5	46859.8	48731.8	52574.9	50185.5	34962.2	43372.9	40613.1	47268	40194.4	42962.1	46074.8
Q03265	Atp5f1a	4.69014e+06	4512890	4.53879e+06	4.58396e+06	4.47443e+06	4553753	4.0612e+06	4440926	4613604	4602897	4.66052e+06	4.76984e+06
Q03347	Runx1	18030.9	11420	8864.1	8963.78	8410.84	11422.9	11547.5	8295.88	6708.29	6814.41	5378.66	6446.9
Q03350	Thbs2	87610.9	84328	91932	82750.8	98954.2	68688.7	100778	97544.2	80357.6	82478.7	82846.4	69731.8
Q03958	Pfdn6	103857	111994	95079.4	93552.3	99550.2	80097.1	118323	80880.4	95239	88639.7	91451.7	108222
Q03963	Eif2ak2	22290.7	25622.9	21906.2	25697.5	27282.9	21690	18362.7	26085.4	21616.4	24030.8	24168	23341.2
Q04207	Rela	35998.7	35598.8	35377.6	34873	35231.1	24780	34361.6	34766.9	28243.8	32189.5	39377.3	32439.6
Q04519	Smpd1	10503	18632	6376.08	11692.1	16767.7	8600.49	6082.24	10269.3	14638.5	6794.98	6415.49	11928
Q04690	Nf1	18855.3	19362	18372.2	14837	19343.3	17816.8	18119.4	17626.1	15959.4	15002.5	15039.8	14196.5
Q04692	Smarcad1	4983.83	5285.01	6411.78	5594.13	5644.65	4349.29	5019.13	6300.25	4761.87	5204.73	4863.56	5102.1
Q04736	Yes1	40053.3	41583.7	53541.9	37863.5	43224.2	54457.8	39553.2	95189	54771.3	36590.6	33293.2	42453.4
Q04750	Top1	243005	253561	242674	240851	252135	213969	254345	229559	260414	250410	243220	243401
Q04857	Col6a1	203240	191052	221078	176344	173618	169851	170214	175267	93634.7	99943.8	103893	88051.4
Q04863	Relb	9033.26	3663.65	6569.44	6014.71	4222.49	3858.66	3679.52	5598.72	3308.57	2880.6	4290.7	3321.85
Q04887	Sox9	21411.4	12778.4	14153	13749.8	12281.5	13100.9	18960.4	10997.5	12091	13504.1	10251.1	11636.9
Q04899	Cdk18	17393.3	11938.1	10825.9	11139.7	13008.3	10573.2	12047.6	9440.4	13704.4	9937.72	12492.8	14081.4
Q05186	Rcn1	291101	256203	253382	289062	283816	262664	243703	251136	300735	271027	292896	279700
Q05512	Mark2	4503.56	4269.71	4553.94	5639.95	5226.09	4254.53	3218.21	5415.18	4908.2	5496.67	5157.19	4289.66
Q05769	Ptgs2	16140.7	21675.9	19477.2	13835.7	24114.1	8069.4	15958.7	12882.5	6915.86	16045.8	41270.2	15303.8
Q05793	Hspg2	7911.21	7791.61	8939.68	7576.63	8375.33	8590.85	11602.3	8745.42	7759.67	7274.19	7251.06	6860.41
Q05816	Fabp5	13225.3	16038.4	13069.2	19189.1	17596.6	8416.01	13809.7	19987.1	15881.8	17326.9	15049.1	18485.6
Q05860	Fmn1	2883.85	3677.98	3739.3	3063.36	3045.78	3377.48	4824.84	3321.66	3007.21	2590.21	2631.69	3730.47
Q05920	Pc	106227	106153	112105	105140	114497	114555	116648	110632	107789	106353	103246	103662
Q05BC3	Eml1	71245.6	65663.1	71250.2	67941.7	64145.8	50900.3	62142.1	67512.9	59339.6	62642	61374.8	58326.1
Q05CL8	Larp7	28411.9	27634	31825.7	27875.6	29211.4	22770.8	35353	25170.5	24958.4	24447.5	28543.4	28447.8
Q05D44	Eif5b	122921	129062	147569	129310	136077	116667	140108	129997	141846	140676	134443	135331
Q06138	Cab39	49949.1	58117.1	51487.6	57856.1	62719.6	49112.5	46737.3	47462.5	60049.5	51441.8	56384.7	58926.2
Q06180	Ptpn2	19899.7	16411.4	15777.6	17600.1	13092.5	18281.9	16062.7	14908.6	16665.2	15650	18735.6	11326.7
Q06185	Atp5me	694758	630426	695685	737753	741695	804947	763518	768221	697107	722664	692690	700672
Q06348	Prrx2	160498	141218	128947	120904	128998	105802	117867	103935	94418.9	93248.1	101333	103816
Q06831	Sox4	2275.22	1991.07	1193.53	1451.5	1815.69	1708.18	4371.77	1352.14	1346.24	1508.78	1692.5	2021
Q07076	Anxa7	168028	166735	235223	171675	149134	176505	187211	213758	166243	178922	163096	147443
Q07113	Igf2r	75514.6	76159.1	78998.2	77359	68673.9	58244.2	77133.4	66480	59904.8	64615.3	67795.3	66005.8
Q07417	Acads	287521	280638	253372	285154	282734	238435	269680	261500	263758	260532	256444	287162
Q07797	Lgals3bp	1795.31	3094.16	2721.4	2833.96	2892.22	2507.71	2815.61	1936.42	2722.17	1749.05	1571.91	3004.53
Q07813	Bax	208827	190428	180138	256963	210544	202777	209368	225054	190771	223623	200217	197811
Q08024	Cbfb	53047.4	51342.8	42416.5	52835.4	51442.2	39584.8	43489.2	33418.8	50505.6	40005	45897.3	50118.5
Q08093	Cnn2	270481	259787	226302	284415	276707	213187	245763	271299	283681	268207	257962	278491
Q08122	Tle3	4710.56	5305.88	5227.27	7375.5	6421.23	6273.65	5606.42	6510.48	3917.27	5845.67	5008.88	4084.86
Q08288	Lyar	31227.2	32051.9	31925.5	41671.4	35843.4	32106.7	40395.9	32079.4	36373.1	37279.5	35928.2	32429.1
Q08509	Eps8	152054	148267	149268	159847	149312	132342	145046	122762	140245	132989	128984	129531
Q08639	Tfdp1	4239.48	5289.61	3026.93	5194.56	5936.48	9232.39	4580.31	6663.4	4660.97	5336.8	4535.43	3343.53
Q08874	Mitf	17396.3	20392.4	15937.8	19467.1	16635.8	7448.6	11460.4	10426.9	11702.8	12191.6	12606.1	13651.1
Q08890	Ids	9425.77	9171	2831.85	1686.09	1997.01	5252.72	2709.94	1778.99	2074.85	1620.78	10464	8202.08
Q08943	Ssrp1	111609	102525	97299.1	106147	102126	75786	94669.1	93604.1	101054	96187.8	100398	110563
Q09143	Slc7a1	6884.87	5878.58	8002.04	5421.56	5731.27	7219.09	9545.64	8398.16	8208.13	8194.94	5187.25	6529.87
Q09163	Dlk1	267045	244785	245261	280336	303323	164040	268565	286343	309981	242070	247798	274944
Q09XV5	Chd8	8247.5	7628.06	4870.81	5875.7	8319.07	5720.92	7583.48	6098.98	7665.43	6111.59	5326.88	6653.24
Q0GNC1	Inf2	75006.5	80254.5	73073.9	77900.1	79628.4	58808.2	78921	75783.1	78120.8	81145.7	73271.7	73827.8
Q0HA38	Ttc21b	17171.6	17809.5	15440.5	17860.9	14895.3	13213.3	17593.7	12660.2	16138.4	18076.7	11811.3	18783.4
Q0KL02	Trio	113463	120036	134364	128917	132754	118476	113149	127168	115132	115955	108988	108954
Q0P5W1	Vps8	6147.58	4589.84	4769.57	5586.11	5240.48	4903.33	3706.77	4640.04	5355.53	6911.84	6811.33	5788.18
Q0P678	Zc3h18	24430.9	22550.7	24238.2	22844.2	23433.9	24259.3	21058.4	24001.4	24439.1	26666.8	25124.7	19726.8
Q0VBL3	Rbm15	16285.8	16025.2	13398.2	17075.1	17151	14227.4	14347.1	13793	16091.6	16155.9	18728.7	18983.3
Q0VG62	Rbis	4747.77	2482.47	1197.05	1849.2	7196.51	6768.93	4392.73	6288.46	5657.59	5873.72	4492.18	4753.38
Q0VGB7	Ppp4r2	39537.9	43434	46007.6	51887.2	47745.3	39303.1	45195.6	42732.7	46157.8	48226	42093.8	40741.1
Q0VGY8	Tanc1	10440	12845.1	14880.8	12276.9	13005.7	12196.8	10404.4	11356.1	11830.9	12576.7	9613.1	10798.1
Q11011	Npepps	309993	291979	295115	297115	300676	292454	289654	289004	298739	283352	301759	306227
Q11136	Pepd	70170.4	74688.9	63748	70243.4	68846.7	23541.7	71182	49814.9	49200.5	79180.9	72860.5	81407.9
Q148V7	Relch	16679.9	18143.7	19793.1	16211.2	16021.9	17792.3	17983.7	16934.4	17234.3	15542.9	15268.5	14862.4
Q149F3	Gspt2	109387	98205.3	86208.4	95621.4	89786.1	75836.8	86994.4	78642.7	103425	91060.4	109624	106996
Q14AI6	Rpusd3	45725.9	36416	33541.9	32080	37424.9	32326	31416.4	27046	25482.6	23686.2	29652.3	32655.9
Q14AX6	Cdk12	8320.53	9022.04	8427.63	9828.13	8480.61	8799.77	8817.4	9284.44	8334.43	9975.9	6375.11	7201.59
Q14C51	Ptcd3	74169.3	75771.4	84448.7	70921.8	76841.8	58617.8	83871.4	75487.5	76450.3	72156.1	77592.2	74769.3
Q14CH7	Aars2	7529.98	8391.28	8768.07	9371.53	10222.4	8718.95	8184.41	11145.9	8797.69	9394.6	8810.48	8429.74
Q1HFZ0	Nsun2	105019	108830	100114	107773	103202	94305.7	100834	90828.9	113068	111778	113087	118836
Q2HXL6	Edem3	15676.9	15632.1	16854.6	14696.3	16909.6	13993.6	12585.7	16452.7	15136.1	13398	13749	18489.6
Q2KN98	Specc1l	8739.13	11565.9	10148.3	10062.6	12507	12373.4	12062.7	11301.6	15097.3	11893	9221.99	12884.5
Q2NL51	Gsk3a	24927.9	25766	25071.9	37992.1	25952.6	17762.9	20195.7	25316.1	26986.2	24957	33002.2	19624.1
Q2TBE6	Pi4k2a	19470.4	21723.2	22238	22101.8	24633.6	25608.7	19420.8	20699.4	20835.1	26208.2	17865	25398.9
Q2TPA8	Hsdl2	37413.3	34387.2	28902.8	28987.2	32718.1	22620.6	33036	28695.8	25052	30838.9	25056.3	26700
Q2VPQ9	Meaf6	3370.81	3639.28	5233.38	4242.73	4924.81	4802.77	3779.68	3703.85	3763.71	2305.17	3733.64	3282.2
Q2YDW2	Msto1	14231.2	18666.5	15601.1	15576.5	16550.9	17383.6	16476.2	16611.1	18535.5	14032.2	14171.8	16380.9
Q31125	Slc39a7	18433.3	22190	17871.8	21982.5	21454.4	16715.3	20601.2	19523.1	19543	17325.9	20233.2	20913.9
Q33DR3	Pdss2	8324.98	7254.39	5265.9	1484.79	7340.65	6037.45	8898.01	7973.49	6653.66	5384.77	2315.62	8239.03
Q3B7Z2	Osbp	74929.3	73511.9	72045.5	71919.9	72064.9	62928.6	66966.6	67705.4	75113.3	77041.6	78346.1	72267.9
Q3KNA1	Mrgprb2	118179	227604	154240	179897	197780	186895	178124	155808	280570	171502	158177	220565
Q3KNM2	Marchf5	30711.6	29417.3	29017.2	27374.6	26516.1	20898.2	31903	33804.1	24918	26942.6	24554.3	22502.5
Q3SXD3	Hddc2	34987.8	36659.9	28029.8	36593	39380.9	34193.9	33623.9	33329.1	36936.1	34695.4	37494.4	40296.2
Q3T9E4;Q62293	Tgtp2;Tgtp1	3751.74	4874.8	3147.06	12315.8	4787.07	2462.47	1658	3226.76	1143.92	2939.8	3974	1225.63
Q3TAP4	Ap5b1	4108.76	2306.17	4534.12	3129.48	6677.14	2519.82	1460.05	909.576	4860.47	3008.26	4066.55	1197.73
Q3TAS6	Emc10	13868.5	15595.3	13466.4	23597.6	19358.5	3913.91	19978.9	12386	13245	14743.1	5933.48	12293.7
Q3TB48	Tmem104	23341.5	24766	24941.6	34565.6	6330.21	4076.03	47987.4	7866	4913.27	9177.34	12108.2	3482.28
Q3TB82	Plekhf1	188209	158174	154170	194671	129897	129983	163858	180383	214395	174405	214234	236439
Q3TBW2	Mrpl10	8637.4	12677.5	16832.5	8275.95	12914.6	16393.3	13885.1	9575.53	9603.05	16839	10038.7	11367.5
Q3TC33	Ccdc127	7588.12	8965.37	14372.2	10092.5	6645.84	9145.76	9894.68	24974.3	8307.34	7594.97	8962.82	5730.91
Q3TC46	Patl1	9438.31	8868.19	9560.21	11804.7	9116.78	8394.65	6626.8	11135.4	6440.73	8631.17	5756.49	5609.42
Q3TC93	Hs1bp3	119126	126740	129188	139841	144189	142668	138585	131529	127685	122801	118099	118825
Q3TCH7	Cul4a	47698.9	50749.5	49668.3	46271.5	44485.6	36212.1	48244.7	42085.6	55826.1	50061.4	48894.6	54205.3
Q3TCJ1	Abraxas2	16002.9	18751.8	17467.7	22180.5	16746.8	15128	16341	18734.5	19420.2	21625.8	16394.3	17973.5
Q3TCN2	Plbd2	124633	110775	118157	130490	121991	146724	93396	140820	118201	109581	100557	144978
Q3TDD9	Ppp1r21	16544.6	17877.1	18529	15417.4	18613.9	15388.2	19057.9	18663.5	15630.7	17631.5	17333.8	16357.5
Q3TDK6	Rogdi	2382.44	4041.27	1934.06	1622.56	4333.55	4551.94	3392.17	1900.42	2373.77	1267.3	1713.13	2293.52
Q3TDN2	Faf2	127897	127875	120458	130081	121908	108539	125092	125580	123822	129977	128609	135974
Q3TDQ1	Stt3b	118101	106860	115318	94328.9	99865.2	101310	100105	109777	98113.2	116034	113015	95515.4
Q3TEA8	Hp1bp3	287701	283419	274837	262560	281197	278349	294536	269322	293603	278103	294228	295888
Q3TFD2	Lpcat1	23897.1	28144.2	19160.4	17631	20814.4	15772.9	23220.4	15748	20372.5	14442	17050.8	23803.9
Q3TGF2	Fam107b	8384.84	11636	4054.97	12893.2	11775.6	4949.31	9773.51	8687.62	7388.1	4419.15	8516.94	6829.42
Q3THE2	Myl12b	636180	619986	686433	643350	678172	590083	614260	692351	756298	740288	815684	688014
Q3THG9	Aarsd1	32048	33607.4	18693.5	29098.3	33948.8	33552.1	28774.6	32228.3	30867.7	33622.7	30015.7	34622.6
Q3THK3	Gtf2f1	13025.8	11422	15154.4	15871.8	11969.4	8685.01	11496.5	14827.3	12173.4	15601.6	13572	11976.5
Q3THK7	Gmps	186179	172807	167411	180968	173124	128573	169826	159209	189100	177030	182115	185663
Q3THS6	Mat2a	290840	305135	263955	282383	282179	244874	271723	231876	280319	274837	289741	306460
Q3TIR1	Trappc13	18094.1	18707.8	23160.3	14657.1	16443.7	10857	33574.7	14947.4	10980.5	13278.9	12272.2	12696.2
Q3TIR3	Ric8a	30188.3	28182.4	29489.7	33240.3	29613	29456	27089.6	28067.6	22983.9	27029	28656.2	25580.2
Q3TIU4	Pde12	39612.5	33454.7	32028.5	38349.2	35736.4	33109.8	38160.4	31943.7	35798.5	38887.7	38810.8	35367.9
Q3TIV5	Zc3h15	25283.8	21747.1	21935.5	19798.8	19964.7	19105.1	19046.3	20641.1	21803.2	19964.9	24941.9	20179.4
Q3TIX9	Usp39	80541	107221	77950.8	82607.7	83587.3	84804.3	85207.6	75810.1	101906	81623.7	88416.4	91585.8
Q3TJD7	Pdlim7	86811.9	93396.4	89253.8	89767.9	98841.4	104699	90686.2	100865	102092	109350	98866.8	99342.4
Q3TJZ6	Fam98a	69337.7	66126.8	80489.7	62379.6	78527.4	72022.4	80636.8	70074.3	75747.9	64932.7	71008.7	73118.9
Q3TKT4	Smarca4	44221.7	50007.9	56811.6	47463.2	43463.8	47351.6	49264.6	54737.9	41383.5	49734.1	42359.7	40726.6
Q3TKY6	Cwc27	19099.2	18263.7	23153.4	19365.6	16225.4	18778.5	17081.5	15147.2	16760.3	14634.4	15911	17445.5
Q3TL26	Tfb2m	6529.54	5779.84	7745.63	9776.62	4891.99	4839.56	3613.35	4083.91	4057.32	4043.81	5774.35	3182.39
Q3TLD5	Uri1	17026.5	13912.5	19567.4	14848.1	13102.7	5984.84	11192.7	10417.5	8494.4	11537.3	16258	7657.17
Q3TLH4	Prrc2c	67008.4	75750.5	87798.3	79462	79626.8	80443.5	85010.8	86519.8	75112	86631.6	75875.5	66453.6
Q3TLI0	Trappc10	4299.67	1504.73	18112.4	16065	16952	17293.3	25945	2154.43	16110.5	1262.02	4059.19	1441.41
Q3TLS3	Gdpgp1	2008.95	21558.5	11907	26026.8	12317.1	3060.77	18271.7	34371.5	22261.3	28755.8	18964	17586.6
Q3TMH2	Scrn3	11152.9	13511.9	15327.1	13938.4	10997.8	6785.73	19882.8	11063.7	14976.9	11586.8	9721.27	10355.7
Q3TMW1	Ccdc102a	22942.1	20501.9	24645.3	19677.4	13672.7	10443	9749.83	15259.3	12891	14974.1	16320.8	9536.74
Q3TMX7	Qsox2	5068.47	3929.46	5087.74	5064.52	4191.3	4932.21	2998.29	5126.8	4810.1	4135.05	4018.88	4597.38
Q3TN34	Micall2	21116.5	22600.1	23711.5	24911.7	23272.1	24598.3	21082.1	20575.3	20892.4	26412.1	21637.1	20424.9
Q3TNH5	Fam172a	6478.05	4819.2	6082.27	7790.3	5112.61	6549.76	7594.36	2421.77	5576.97	6601.83	2231.81	5383.03
Q3TNL8	Itprip	8756.07	8206.26	2869.15	4679.18	6275.71	4284.82	4048.85	6112.53	3894.94	6371.51	3763.41	7355.16
Q3TP92	Ctdnep1	1321.74	26181.5	25912.4	20300.1	18003.5	25976.9	21442.6	21721.1	16666.6	14928.9	17341.3	3478.91
Q3TPE9	Ankmy2	14363.7	19395.6	9120.25	19305.6	20226.7	17273.8	17619.2	13038.1	9703.39	13593	9896.6	9905.49
Q3TPX4	Exoc5	20068.4	22394.2	17958	18155.6	18802	19555.1	14718.1	17608.3	25056.6	19619.5	19252.4	26931.8
Q3TQI7		9051.23	14293.1	8228.79	8142.23	11190.3	7152.42	9237.7	9879.49	8343.81	5887.75	8180.59	10194.9
Q3TSG4	Alkbh5	34492.9	16592.5	18341.8	25055.7	25138.6	26180.4	34436.1	16379.9	15650.7	7607.05	24492	16535.1
Q3TTY5	Krt2	22034.4	50887.5	34076	46294.8	60237.4	74710.2	41132.1	98735.1	26935.5	46495.4	105706	32732.2
Q3TUF7	Yeats2	10310.3	9089.03	10519.9	7505	10206.9	7086.69	6389.04	7091.29	6417.08	7354.08	8942.83	7040.28
Q3TUH1	Tamm41	27112.1	27488.8	25765.8	29165	28072.4	22648.6	17259.1	26583.8	26936.6	28606.8	30178.6	26383
Q3TV70	Nr2c2ap	3170.59	8386.62	3401.98	23341.3	10836.5	6272.33	11395.9	11930.5	5300.03	5632.66	2409.91	8911.29
Q3TVC7	Ccndbp1	3258.1	3202.36	3221.01	3996.91	3182.47	1141.68	2650.78	3788.19	2038.08	2843.95	3075.88	1902.21
Q3TW96	Uap1l1	765569	650068	579711	766588	698042	557862	617167	651178	614810	554501	632556	683432
Q3TWF6	Wdr70	8659.84	11526.7	12925.8	11873	9772.13	12778.6	9065.64	10150.8	13339.9	15376.8	12088.4	14497.4
Q3TWL2	Pip4p1	24248.7	29844.6	28274.5	31243.8	24063.8	13783.2	26807.4	25969.8	20148.9	20488.7	22209	20763.7
Q3TWW8	Srsf6	68720.4	60770.6	56296.7	56764.4	58367.3	48713.1	62718.5	50148.8	69467.4	53517.7	61743.7	69892
Q3TX08	Trmt1	19243.6	21047.2	14793.1	19952.7	20522.7	18058.3	19704.1	20914.5	21408.4	22792.3	19647.5	23225.8
Q3TXS7	Psmd1	224311	222015	211233	222964	215377	206444	216382	225296	233582	228923	224133	226055
Q3TXU5	Dhps	21240.5	24490.1	19221.1	24779.5	26430.7	15537.2	19972.7	22088.1	25369.4	19612.7	21134.8	22454.1
Q3TXX3	Zfyve27	3382.75	3856.05	3889.34	4815.54	3883.38	3503.53	3758.29	3224.31	3569.78	3842.05	3845.74	3753.54
Q3TYA6	Mphosph8	10564.7	12468.3	11853.1	9154.53	11268.6	8465.13	9665.16	10165.1	12644.4	8827.23	12084	11898.4
Q3TYS2	Cybc1	48421.6	38047.9	40253.1	39174	36089.9	36629.7	31586.2	43053.6	37776.7	42262	41510.9	38914.2
Q3TYX3	Smyd5	36459.4	39684.7	25377.1	42042.3	38874.4	25316.5	30779.6	29860.3	40246.1	33183.3	31236.5	35126.7
Q3TZM9	Alg11	10685.2	9451.09	11219.6	12898.7	12529	9525.69	10224.6	14032.9	18426.4	11967.4	19289.1	6430.24
Q3TZX8	Nol9	18419.8	23496.5	17599.1	16787.3	16543	14650.5	20009.3	18141.2	19626	22044.2	18659.6	21701.1
Q3TZZ7	Esyt2	62180.7	63728.2	72645	61676	70112.3	73231.8	73285.5	69951.8	69633.9	67814.9	70072.5	70774.1
Q3U0J8	Tbc1d2b	4830.37	7052.11	5352	7189.16	6595.79	7121.62	7630	7364.08	6943.24	5518.13	4542.66	6987.52
Q3U0K8	Ogfod1	4859.04	5134.09	4850.81	6073.62	7021.33	7079.29	6261.37	5839.22	5676.57	6142.48	5045.83	5565.52
Q3U0V1	Khsrp	514178	500017	486713	542995	488275	514493	497544	504967	480492	481187	501420	478106
Q3U0V2	Tradd	53454.3	55565	42681.2	56963.9	54082.5	30700.3	52307.9	48930.4	57264.9	55743.5	52918.9	59094.7
Q3U186	Rars2	81497.7	69019.7	67839.3	70256.5	70447.3	59617.2	60083.6	64727.2	73123.6	64540.1	76907	73026
Q3U1C6	Tatdn3	4843.13	5932.81	3174.07	3575.29	2324.83	2278.7	5705.29	2640.26	2639.92	2665.63	3809.25	3593.47
Q3U1G5	Isg20l2	4820.67	3797.58	2461.49	2640.11	3497.51	2856.82	3141.21	3877.14	3591.47	2604.23	3420.49	3880.1
Q3U1J4	Ddb1	563907	498878	496799	508453	493058	415401	504447	502928	506147	481034	526732	543499
Q3U1T9	Dennd1b	3990.98	637.357	409.187	3536.23	2393.38	2977.33	1763.73	3351.56	2303.58	928.35	870.146	939.272
Q3U1V6	Uevld	21358.6	35670.1	23335.2	22767.8	20315.6	15031.6	15299.7	12554.2	19049.7	14410.3	20735.5	19919.5
Q3U276	Sdhaf1	8179.79	7087.55	6250.2	9765.9	9417.98	10094.9	10243.3	7030.69	7786.2	9329.15	8116.36	7720.7
Q3U284	Tmem231	25563.9	12769.7	7295.35	3690.61	13180	3975.71	4293.4	2803.35	4249.92	3276.1	4285.17	7953.07
Q3U2A8	Vars2	7816.66	8222.95	10049.1	7700.13	8009.82	7553.46	6296.29	6880.28	8482.88	6341.83	9444.25	7752.55
Q3U2C5	Rnf149	3967.36	2510.36	4694.47	4653.26	2252.91	3705.21	1868.76	3606.91	2616.97	2220.28	2847.99	2269.28
Q3U2P1	Sec24a	22897.1	28785.2	27575.2	28683.2	28198.8	32047.7	29673.7	26693.5	29794.1	29799.1	28127.4	26304.3
Q3U308	Ctu2	8709.82	7567.07	7208.48	11378.4	8206.03	7260.4	9204.71	7142.61	7817.44	9306.17	10582.4	6089.64
Q3U319	Rnf40	11556.9	14383.4	10735.2	14018.3	13457.1	13411.2	11954.2	11456.5	11724.2	13990.4	13017	11262.9
Q3U3R4	Lmf1	77070	101736	108199	73888.9	89252.9	96790.8	31000.8	86227.3	56881.6	67147.7	16008.9	57048.9
Q3U487	Hectd3	34128	31090.4	28753.1	34240.3	35294.5	34606.6	25128.5	40553.9	34428.9	33047	24403.3	29652.9
Q3U4G3	Xxylt1	7158.96	6263.76	8159.36	8602.38	6665.25	6244.4	12468.9	6996.12	7864.19	6865.31	8604.46	7610.93
Q3U5F4	Yrdc	23006	20076.1	9413.46	27309.2	5686.05	4205.87	8623.12	10336.1	13838.1	11918.4	8876.29	3723.44
Q3U6U5	Gtpbp6	9605.35	8416.94	5204.23	5258.54	7006.09	5987.13	4868.71	4816.55	5512.82	4962.31	6024.07	6164.64
Q3U7R1	Esyt1	71065.5	70038.6	83091.4	67545	61008.1	56906.1	66557.4	62965.2	52183.6	57114.8	52459.3	53399.5
Q3U7U3	Fbxo7	21902.6	15938.9	16456.3	16510.9	17895.3	22220.5	18895.8	12640	12289.9	14592.4	13428.5	12288.4
Q3U821	Wdr75	17202.1	19322.9	21625.6	19110	18001.1	18195.1	23048.1	23081.7	16623.1	21884.5	14322.4	16498.9
Q3U829	Ap5z1	8236.19	5405.44	7363.35	6756.48	3903.91	4334.64	4370.29	4396.98	6245.53	3340.16	6598.11	6962.37
Q3U962	Col5a2	20232.9	26854.6	28324.3	21153.7	18356.6	26531.2	24329.1	19924.2	14223.9	18890.1	14960.3	12963
Q3U9G9	Lbr	144756	148418	165935	141683	155704	164544	169400	182335	149387	165001	157122	153444
Q3UA06	Trip13	32814.4	30745.9	30402.4	29914.8	26715.1	23737	27388.2	24624.4	30639.7	29798.1	24544	30779
Q3UA37	Qrich1	9060.25	10267.4	11121.2	10200.2	9102.08	11059.1	9260.9	7817.88	9405.88	10273.4	11171.5	10150.5
Q3UBX0	Tmem109	21692.8	22386.5	22036	33496.6	29841.3	7583.88	34275.5	40975	31448.8	35187	34870.1	36005.1
Q3UD01	Atxn7l3b	59271.7	61104.8	56147.2	68219.1	68878.1	42404.1	44107.2	56278.8	61462.8	57303.2	61962.2	61572.6
Q3UDE2	Ttll12	140299	130233	103882	131538	127536	112371	112298	114419	135215	128456	134544	137850
Q3UDK1	Trafd1	3818.37	2354.04	3911.19	3868.54	2080.29	2346.88	4075.42	1844.46	4305.32	2845.18	3523.63	2111.92
Q3UDR8	Yipf3	54906.1	33484.8	39411.9	44703.4	47792.6	39984.1	41315	43447.5	43242.6	38320.8	31270.1	37346.1
Q3UDW8	Hgsnat	48011.3	39465.5	67101.2	34245.9	28241.4	38422.3	46291	51841.2	42390.4	29394.3	38118	41693.6
Q3UE17	Mex3d	9139.11	4859.76	6632.59	7878.36	5624.99	5612.2	6118.38	8300.66	7962.91	5963.61	5836.32	8705.16
Q3UE31		824282	300213	281927	254660	184632	262394	11831.5	132990	139624	3628.53	80871.7	176547
Q3UE37	Ube2z	96325.9	107102	77129.5	93886.8	103391	74424.2	98211.4	83186.5	106892	96171.8	91448.5	98762.7
Q3UEB3	Puf60	244136	264366	241777	263642	263106	238910	289584	263623	248505	243394	261108	251325
Q3UFF7	Lyplal1	53118.1	43317.2	35525.8	53810.8	46761.1	41157.8	34124.6	35162.2	44641.7	40218.4	50287.6	48865.4
Q3UFK8	Frmd8	4355.8	2333.85	4089.72	5379.73	2584.31	1531.96	2859.41	3371.13	2296.47	4546.58	4205.54	6693.14
Q3UFM5	Nom1	5008.21	2112.54	2079.4	1792.15	2669	1660.06	2974.13	1663.94	1346.04	1277.19	1728.86	900.81
Q3UFS0	Zyg11b	3047.18	2603.01	2135.72	2024.71	2358.24	2142.23	2340.94	2933.4	2198.7	1898.04	1417.12	2353.76
Q3UFS4	Gpatch11	50600.3	49774.1	30157.6	45218	41704.1	34958	45118.7	3770.1	31408.3	16294.3	27030	37192.7
Q3UFY0	Rrp36	NaN	NaN	NaN	NaN	NaN	NaN	NaN	NaN	NaN	NaN	NaN	NaN
Q3UFY7	Nt5c3b	39570.5	40628.3	33474.2	43481.4	42280.5	28638.4	37135.5	33965.1	36810.4	36358.5	35738.4	39227.3
Q3UFY8	Trmt10c	21295.5	16351.3	15719.9	18194	19127.6	18344.9	18641.6	21210.4	20027	19745.4	15663.5	19392.1
Q3UGP8	Alg10b	27895.6	30529.6	32205.1	21050.9	31934.6	37424	21884.9	52058.5	27700.4	26092.9	25240.9	29662.8
Q3UGP9	Lrrc58	29577.8	30305.8	27587.4	29441.2	30878.6	22303.7	25863.3	22916.8	33303	27942.3	30699.8	30088.7
Q3UGR5	Hdhd2	35249.7	35604	26236.9	34577.4	33672.3	31123.3	29715.1	28956.5	31105.8	28804.7	34713.8	34585.6
Q3UGS4	Mcrip1	29212.8	21382.7	27036.3	29373.7	22609	24182.4	27313.9	27838.3	21636.6	25980.8	31625.5	19629.3
Q3UH60	Dip2b	19067.8	23317.7	20939.2	19565.4	21702	17396.3	19139.6	18199.3	20976	19025.7	19398.8	21692.6
Q3UHB1	Nt5dc3	25078.4	24991.9	19359.5	23514.9	24901.3	20856.6	23438.7	23184	28163.4	24713.5	20719.9	25891.1
Q3UHC7	Dab2ip	64667.8	63793.5	41742.9	52084	55453.2	50019.1	45036.8	46117.4	50746.7	55746.4	23814	53576.1
Q3UHD6	Snx27	40314.7	38251.5	36901.7	38854.7	38727.6	30085.1	37637.2	27679.1	29963.2	36839	40760.1	39895
Q3UHH1	Zswim8	14472.8	10945.1	14125.6	11896.1	11137.2	9916.81	13756.9	10987	10566.1	11828.4	11352.5	12941.3
Q3UHJ0	Aak1	80809.7	92171.6	86419.7	102249	95399.1	108417	100950	93441.4	89954	93216.2	84321.9	78169.5
Q3UHX0	Nol8	5764.2	8090.44	6545.96	5649.93	7468.34	5665.37	5226.54	4429.52	6073.63	5238.13	5298.7	4883.59
Q3UHX2	Pdap1	194250	208142	164668	215780	210873	233792	197334	183002	206814	201734	212850	189463
Q3UHX9	Spout1	6245.95	5444.2	4773.86	4966.86	4909.67	4476.05	5149.02	6116.76	4177.62	3818.2	4548.09	3634.02
Q3UI43	Babam1	53935.9	52242.1	37791.2	46592.8	43520.1	44784.7	45036.3	37933	44442.7	42919.3	43989.8	44753
Q3UIA2	Arhgap17	19498.6	18654.7	19315.4	16617.5	18132.2	12875.8	19155.7	16314.2	22084.9	21000	18994.6	24012.1
Q3UIU2	Ndufb6	6177.55	3514.15	15036	7065.32	3321.07	31696.8	36374.2	41116.5	7170.09	1363.65	4159.34	1229.52
Q3UJ81	Cnep1r1	5907.72	9591.51	8492.22	4112.38	6397.22	8720.66	5424.96	3024.55	6376.83	1584.46	1205.8	1636.33
Q3UJB9	Edc4	101585	103102	136288	96400	109377	107784	113209	116451	104494	105647	107823	97297.8
Q3UJD6	Usp19	7647.39	9206.13	8784.03	10497.5	9219.22	9076.68	8509.08	12209.4	9400.9	11254.1	8864.6	8250.33
Q3UJP5	Cfap418	14396	20736.8	27078.3	11896.6	12378.5	4438.29	4640.44	3313.34	3486.6	5542.81	5260.79	1598.36
Q3UJU9	Rmdn3	23765.7	27953.6	25407.3	22362.1	25960.3	32050.7	26635.5	16865.3	26697.3	23656.5	24386.5	25021.2
Q3UKJ7	Smu1	87555.9	83308.1	70103.8	82177.4	77220.4	59193.6	61875	66750.3	69799.1	68862.6	68974.2	74021.4
Q3UL36	Arglu1	58802.5	51717.7	51249.5	53423.5	51189.8	60216.8	8426.85	43920.1	2152.98	31674.7	24381.2	33024.6
Q3ULD5	Mccc2	2520.63	1662.18	2345.73	1849.66	1907.14	1167.52	1852.39	1571.77	1375.05	906.192	1484.19	1446.78
Q3ULF4	Spg7	17513.8	16972.6	22924.6	20725.3	22737	17696.1	17978.4	19694.7	21648.3	21210.5	20985.9	24388.3
Q3ULJ0	Gpd1l	31006.7	25882.2	32330	33923.5	38320.9	27474.4	28925.6	42439.2	30200.5	36100.1	24071.5	29438.2
Q3ULW8	Parp3	182381	172037	173059	205155	182274	136566	183817	172525	213491	198240	207529	212617
Q3UM18	Lsg1	14945.3	15793	14447.7	13202.6	17551.6	11875.2	18257.3	15217	16652.6	18502.4	18687.5	16484.6
Q3UM29	Cog7	17548.9	21796.4	17388.4	20675.1	20687.3	18625.5	22053.6	19687.2	18787.3	21703.3	14419.2	18544.8
Q3UM45	Ppp1r7	105902	102698	88825	111082	101831	86759.9	101164	104185	102043	98732.9	108807	102344
Q3UMB9	Washc4	52345.5	53465.3	54618.9	50887.1	52513.4	55186.4	55330.1	57499.6	50557.3	49962.5	49454.8	47281.8
Q3UMC0	Spata5	22265.6	22910.9	32936.6	19525.5	16478.9	17898.3	19397.4	14412.4	17502.7	22824.3	16805.8	20013.8
Q3UMF0	Cobll1	36703.5	41355.8	42934	44912.4	40024.6	38499.9	41280.8	38427.9	44113.1	43336.3	43666.3	38845.4
Q3UMG5	Lrch2	7308.72	14542.2	15703.9	11916.1	5877.53	3385.48	8380.66	3993.71	5128.63	4177.57	5143.35	3462.94
Q3UMQ8	Naf1	42194.3	6307.67	3294.7	2756.35	3535.96	2922.77	2188.69	2218.92	3059.56	1934.99	1595.78	2263.01
Q3UMR5	Mcu	15733.4	13778	35891.1	19189.8	13790.7	30349.2	12901.7	24963.1	13541.7	20383.2	15215.5	13446.6
Q3UMT1	Ppp1r12c	11771.9	12110.9	11060.1	13984.1	12928.5	10615.6	12368.3	11469.7	12760.3	13792.4	13775.7	16340.1
Q3UMU9	Hdgfl2	48997.1	59234.3	57773	61738.9	66586	49844.2	57674.6	61774.8	57016.5	64243.6	58104.2	58342.1
Q3UMY5	Eml4	147284	130750	120058	129373	132204	121096	137461	140684	129698	122454	140339	134755
Q3UN02	Lclat1	147293	133420	109793	118385	114086	108202	121562	102759	118059	105981	117155	133681
Q3UN04	Usp30	2635	4483.07	2089.8	3499.03	2947.82	2787.89	2774.05	3017.08	2265.27	2082.66	2036.35	1665.77
Q3UPC7		36852.9	15535	1785.76	24128.4	2716.37	4339.63	78937.7	22080	2822.25	32750.6	18636.6	3023.84
Q3UPF5	Zc3hav1	22349.1	25707	28689.6	27455.5	26790.2	25787.4	26316.4	26405.9	25743.8	27073.1	23976.2	24138.5
Q3UPH1	Prrc1	121910	104781	115774	102420	108428	96457.2	93487.4	101739	115082	112271	120890	119980
Q3UPH7	Arhgef40	4991.66	7859.68	6872.9	6479.35	6489.63	6728.99	6143.75	5857.37	6296.52	6093.54	4767.82	6652.1
Q3UPL0	Sec31a	270230	284415	282735	290481	276705	248939	281074	272321	289223	290467	278316	281827
Q3UQ28	Pxdn	7990.09	7800.73	8544.26	8370.51	7788.8	7169.48	8828.78	8385.86	8522.75	8658.98	8332.53	7445.83
Q3UQ84	Tars2	5485.57	4751.27	4154.58	5161.29	2982	3722.23	3068.06	6294.81	6604.6	3329.78	5075.11	3508.17
Q3UQN2	Fcho2	17908.2	17212.4	19397.5	15387.9	18969.6	17159.2	15243.2	16165.2	15859.7	17681.5	14170.8	13980.6
Q3UR70	Tgfbrap1	3855.74	5470.25	5851.07	6579.8	5362.92	4795.98	3844.33	4340.09	5253.21	3791.58	3709.97	4942.77
Q3URD3	Slmap	191516	209446	248842	223166	173668	233846	188574	251430	189400	209113	198216	183208
Q3URE1	Acsf3	37379.3	45380	34225	38113.2	32043.2	24277.4	31620	30181	31105.9	28066.3	38620.9	37729.4
Q3URQ0	Tex10	18645.4	18903.5	20130.6	16845.6	15255.6	17088.4	16641	17014.7	16646.6	15311.2	17288	17091.1
Q3URQ7	Mthfsd	2658.4	2035.9	2412.06	2963.28	3175	3252.88	2283.78	2732.61	2783.82	3085.12	1492.03	3333.48
Q3URS9	Ccdc51	7227.62	7768.79	7007.92	5882.61	6120.38	7210.32	9662.99	6812.84	5659.06	6245.23	6448.43	6324.75
Q3URU2	Peg3	14662.1	13731.9	17625.9	16464.5	18349.2	13955.6	18591.8	18974.6	13356.1	17003.1	13679	13405.3
Q3USH5	Sfswap	2749.28	4790.43	3304.75	2472.05	3284.59	4077.78	5379.7	2482.37	3332.05	3513.48	2482.97	2481.58
Q3UU96	Cdc42bpa	6232.32	8660.48	7530.72	5042.34	3238.42	4549.75	4556.78	3916.72	6138.22	4883.34	4923.79	3824.58
Q3UUG6	Tbc1d24	20780	11781	10577	20796.7	15352	10767.6	9461.39	13261	19235.2	15116.3	10196.1	13307.8
Q3UV17	Krt76	112471	157990	161609	103166	66232.5	177791	100157	262838	76025.8	119323	173335	107188
Q3UV70	Pdp1	23622.7	23068.6	18526.9	23268.3	23041.1	22351.2	21096.7	19708.1	20638	22236.8	20961.6	24570.6
Q3UVG3	Fam91a1	18618.6	18553.2	17723.4	14724.4	14881.5	15776.8	14079.4	16598.8	16598.1	14916.2	18118.1	17518.3
Q3UVK0	Ermp1	74574.9	69631.5	61674	67548.3	67618	58981.5	62157.6	74494.4	71506.4	61509.3	60603.3	66037.3
Q3UVL4	Vps51	22269.9	24262.3	17002.1	21724.1	21692.3	18450.6	17680.8	20563.7	20910.8	20393.9	21046.2	22177.9
Q3UX10	Tubal3	47361.8	52820.4	73486.1	56580.1	89549.8	1890.58	111008	80577.4	36054.7	63740.2	106222	48123.5
Q3UY34	Custos	8634.34	6519.42	8113.85	6653.46	6097.87	5509.29	5471.55	8521.21	5338.69	6187.95	5464.84	5819.3
Q3UYI5	Rgl3	3682.29	3180.25	4328.69	3065.67	3610.01	3728.34	131.136	1683.46	1642.35	2380.85	1655.36	1703.27
Q3UYV9	Ncbp1	42106.8	47465.6	45194.3	47071.7	48633	35042.8	52447.3	50924.9	46511	49144.7	52888.9	46590.9
Q3UZ39	Lrrfip1	7149.35	8125.84	9261.58	9124.6	8703	11004.8	7825.6	8835.54	8265.99	10205	7646.44	7154.15
Q3V009	Tmed1	33647.3	36879	36885.6	30053.9	29077.9	23557.3	31009.9	35976.2	39745.9	36449.2	36584.7	38737
Q3V0C5	Usp48	16434.7	9230.62	4520.1	8209.33	8171.6	3317.55	6476.2	5355.54	8299.03	7390.64	6719.16	7509.34
Q3V1L4	Nt5c2	59413.9	62122.4	59513.8	64714.2	63322.5	51432.8	54325.3	57348.5	57327.8	60995.3	53555.9	47047.3
Q3V1T4	P3h1	30700.7	30280.3	30629.9	32520	34174.8	28576.2	29616.7	30621	30166	30576.9	28479.6	27852.1
Q3V1V3	Esf1	14190	6523.01	13882.8	8851.17	12563.8	6088.81	5847.66	7562.23	11462.1	8385.08	10820.1	12712.8
Q3V3N7	Bbs1	1599.95	2772.95	3939.37	1962.76	4312.07	4147.8	3620.39	1331.61	4150.29	2041.84	1510.47	3873.61
Q3V3Q7	Pacs2	11260.5	13972	11401.4	14439.2	12778.8	11363.9	12193.1	12611.8	12697.2	10820.5	11275.1	9104.46
Q3V3R1	Mthfd1l	320476	326288	307412	322193	311569	300331	291597	299480	319950	317410	299666	327580
Q3V4B5	Commd6	36660.7	40544.3	27693.4	63226.5	39935.5	25814.8	43868.4	25618.5	36366.4	24242.5	23531	33674.2
Q497V5	Srbd1	8169.76	8978.51	7883.38	9726.67	11089	10652.7	8294.63	11844.2	12873.3	10378.5	10843.2	8240.06
Q499X9	Mars2	4061.39	5148.32	2329.1	6274.9	5564.8	4006.56	4793.21	4535.51	4940.89	4345.02	4047.11	5390.78
Q4FK66	Prpf38a	46115.7	40901.6	56013.1	41755.8	36464.3	53788.3	48866.8	56991.3	44238.4	43047	41412.4	40360.1
Q4FZC9	Syne3	129472	116311	164779	129186	118633	108431	128327	146507	113794	130589	109732	108875
Q4FZF3	Ddx49	16711.3	7309.73	16995.1	11249.8	4095.53	2350.76	5744.82	3288.23	9308.6	7386.46	6485.04	3560.59
Q4KML4	Abracl	468317	264800	344334	587894	467553	283388	364072	445186	125718	473710	325130	1.57125e+06
Q4KMM3	Oxr1	13360.4	12481.4	11871.7	13073.4	11596	11664.7	15017.9	9289.75	12081	12904.4	8607.87	10903.8
Q4KWH5	Plch1	119089	121290	1803.21	1227.58	2742.9	836620	2893.63	104287	2849.82	1180.03	125057	116923
Q4LDD4	Arap1	14060.5	13407.8	11253.3	9679.69	10677.8	11200.8	13959.3	9664.33	10269.3	11680.4	8086.93	13152
Q4PJX1	Odr4	20591.5	19334.6	18992.4	18108.4	16011.6	14612.7	18164.1	17697.5	23238.2	22156.9	17792.4	19674.3
Q4PZA2	Ece1	9573.71	3976.56	9698.98	8953.37	14629.2	5390.52	4570	6488.58	4715.56	5008.82	8102.38	3554.81
Q4U2R1	Herc2	2309.64	2226.21	2047.43	1818.8	1757.27	2099.34	2707.63	1647.64	1864.95	1728.54	2074.02	2156.98
Q4VA53	Pds5b	72963.4	66777.6	69772.8	68112.2	65316	58131.1	58667.6	69436.4	61183.6	64308.9	62865.6	62225.4
Q4VAA2	Cdv3	145213	145391	116842	155027	156655	149730	159767	126946	150630	140203	137293	133816
Q4VAA7	Snx33	39142.5	37135	33784.6	31578.5	42879.5	29696.9	40689.7	48199.3	37745.2	38640	26334.3	33360.9
Q4VAE3	Tmem65	25089.8	10738.9	13779.1	13521.9	12095.7	12415.5	8811.56	9550.04	8768.13	15265.6	11435.4	5890.71
Q4VBD2	Tapt1	28797.3	23779.4	24380.7	27870.5	22192.7	19134.6	16553.1	25142	21087.6	27509.6	25216.3	22800.1
Q4VBE8	Wdr18	65932	64033.7	51698	57701.6	67589.5	58412.1	60208.1	58860.1	64221	57559.9	54843.4	64877.4
Q501J2	Antkmt	7376.4	10758.8	6092.58	6867.74	8603.62	10227.9	9095.05	6881.89	11490.7	8911.31	7274.58	12728.5
Q501J6	Ddx17	1.26719e+06	1.25204e+06	1159126	1.2678e+06	1.16561e+06	982501	1.06411e+06	1.15772e+06	944828	910410	940556	993321
Q501J7	Phactr4	7384.55	8865.24	8937.64	8500.31	7686.29	11530.9	9556.95	8221.29	7821.03	8506.16	7553.67	10006.6
Q505B7	Zbtb8os	35219.2	34543.8	20283.6	31673.6	41097.1	22920.8	34167.9	19283.8	32375.6	35018.7	36556.3	36891.9
Q505D1	Ankrd28	6837.1	10521.9	7483.77	8320.6	11533.7	10299.5	8797.35	8144.97	11965.5	8677.22	5276.28	10937.9
Q505F5	Lrrc47	84345.2	91212.4	76206.4	90557.9	92236.7	87112.1	80264	77917.2	102020	86308.5	86351.7	95975.3
Q52KE7	Ccnl1	2483.9	4236.76	2082.15	4447.94	3097.67	1766.14	4385.81	1347.81	2375.58	3868.36	4758.27	3691.19
Q52KI8	Srrm1	32680.3	38689.4	46873.7	40794.4	37164.2	40975.7	42388.9	43158.9	36239.6	43680	35403.3	30557
Q52KR3	Prune2	9223.41	9615.25	11005.1	9905.86	9786.18	7878.35	9705.89	9297.93	8836.35	8806.52	8454.41	9784.95
Q566J8	Coq8b	18720.2	11100.2	8712.42	12219.7	10967	10989.1	11010.6	8960.55	9779.47	12853.8	9903.33	10138.7
Q569Z5	Ddx46	102862	97105.9	105402	99443.6	100818	94790.8	111087	96378.2	95825.6	96952.8	100150	104354
Q569Z6	Thrap3	134612	130393	140915	132653	140498	143009	130541	143534	165302	145520	152315	154392
Q56A08	Gpkow	14845.4	12459.4	11478.5	16773.2	10789.2	8116.49	9657.84	12361.2	16355.5	12195.9	13416.5	14274.9
Q571H0	Urb1	7519.36	10962.9	7724.64	9384.55	8670.14	10697.4	9018.26	10961.6	7656.97	10405.1	7938.81	8978.86
Q571I9	Aldh16a1	37538.1	43034.1	49569.9	44574.7	45439.8	47453.1	44028.6	53697.1	45540.1	45106.4	44636	41478.3
Q58A65	Spag9	46519	49149.4	51178.4	47611.7	48914.3	57606.7	52842	49435.3	48747.2	46307.6	49749.3	48906.5
Q58NB6	Dhrs9	22327.6	15102.1	19059.8	9719.62	17140.7	18490.8	17093.9	21280.3	16143.8	18487.8	17003.7	17770.6
Q59J78	Ndufaf2	42424.2	44122.4	39884.6	42869	47453.6	37007.6	37809.3	43242.1	55099.4	41749.7	48118	55059.1
Q5BLK4	Tut7	12078.5	10577.4	12988.9	10018.4	9671.14	10681.4	9674.74	12030.4	8927.51	9347.73	9544.2	9448.2
Q5DTM8	Rnf20	6691.9	5391.47	6641.66	6047.58	5639.52	4924.37	8734.62	5633.85	6241.88	6402.04	6947.32	5915.21
Q5DW34	Ehmt1	5297.42	6381.12	6473.55	5269.26	7042.79	5738.46	5515.08	7344.9	7273.04	8914.71	5599.59	6901.53
Q5EBG8		10397	16162.2	16645.1	15572.3	16556.5	16679.8	19194.2	13981.1	17104.9	16183.3	12795.6	13178.7
Q5EE38	Acd	4609.81	5358.18	3719.58	3892.85	2005.58	3323.85	2068.81	2597.05	2074.05	2436.81	2188.96	1822.38
Q5EG47	Prkaa1	62650.3	57818.6	52585.9	59258.1	63635.2	49373.7	57625.9	60033	58602.5	59602.1	61155.2	55721.7
Q5F285	Tmem256	5537.22	4411.53	21735.6	4524.03	6027.03	9024.36	3832.16	8472.9	1889.64	4171.41	3734.33	1718.17
Q5F2E7	Nufip2	19482.6	25490.8	22099	22176.1	21993	23269.1	24409.2	19886.3	22417.7	23539.8	18972.9	21556.3
Q5F2E8	Taok1	21316.3	21313.3	21325.4	24135.1	21992	20260.8	19834	23765.7	20489.8	25108.5	22583.3	22444
Q5FWK3	Arhgap1	192387	200889	165998	213909	210051	186814	194648	197792	201051	196695	210314	201306
Q5H8C4	Vps13a	18461.1	16497	20834.7	15136.1	16576.9	15821.6	18291.2	15527.6	14974.1	16176.7	16640.3	14160.1
Q5HZH2	Tsr3	10709.1	5735.49	5245.23	3376.88	3250.63	11970.6	12723.2	2299.4	3403.77	2409.8	7800.2	2905.42
Q5HZI9	Slc25a51	11965	10797.3	11121.3	11075.4	9434.25	15495.6	8993.43	9473.19	9665.03	10895.9	8564.19	8202.19
Q5I012	Slc38a10	22496.8	24477.8	33351.1	24197.8	28521.8	47406.6	34716.7	44494.1	29796.3	38340.2	26755.1	21031.9
Q5I1X5	Ppp1r13l	3672.29	1613.57	3081.1	4486.38	2448.63	1476.76	1743.4	4079.09	2695.18	2974.33	3964.83	3005.66
Q5IRJ6	Slc30a9	5897.05	3930.12	4350.22	3989.05	5484.41	6755.79	4206	6091.07	4398.62	5329.29	6795.77	5034.92
Q5KU39	Vps41	15277.9	12465.9	14394	15868.3	14260	12674.3	15319.1	16053.7	14632.6	15014.6	18922.8	13204.3
Q5NBY9	Patz1	9628.35	3433.06	9150.18	8213.06	7778.05	11788	5304.11	9041.68	8641.67	5977.15	6501.6	5563.7
Q5NCF2	Trappc1	41421.7	38498.3	33022.2	36558.9	36086.7	29214.3	27664.7	29315.3	35834.1	29066.5	34169.7	41617.8
Q5NCQ5	Dph1	16538.6	19018.2	15113.7	23071.7	13881.1	17641	15331	12129	16755.8	7937.77	15430	15981.1
Q5ND34	Wdr81	19490.9	26100.4	24138.9	20573.4	24826.9	25909	31280.8	20649.7	21818.8	25127.1	20002.8	23694.3
Q5ND52	Mrm3	11769.5	13974.6	14846.2	13862.8	10569.4	15361.7	10871.7	14102	14718.9	25128.1	11239.2	16053.3
Q5PRF0	Heatr5a	7779.74	8885.74	9578.8	8150.17	8257.79	8443.07	7663.46	8247.18	6529.25	7953.57	8533.53	6794.76
Q5PSV9	Mdc1	7816.69	5765.32	8049.48	6565.12	5213.14	5523.17	6371.68	6477.18	5681.32	6046.05	5366.43	5422.74
Q5PT53	Slc10a7	14720.4	12149.3	14673.1	10288.8	9925.46	11889.9	8707.52	8653.61	10758.4	10018	8746.57	12870.5
Q5RJG1	Nol10	14703.4	15951.5	20857.9	17760.6	14915.4	16191	13307.2	19987.3	14935.8	17170.3	16089	14233.3
Q5RJH6	Smg7	6662.93	9703.55	29280.9	7064.65	9011.54	11515.6	8650.67	8189.73	10965.7	4768.4	9008.44	6313.57
Q5RKZ7	Mocs1	10803.7	12930.6	9199.03	10747.7	10354.9	6302.84	10658.3	10060.5	7048.45	8958.99	10209.6	6475.64
Q5RL79	Krtcap2	25322.7	37471.6	35986.5	43255.9	39651.6	14488.1	44591.1	26813.3	39820.8	39897.4	36958.9	35543.3
Q5SF07	Igf2bp2	210279	220337	275112	212072	235806	268273	244754	283902	210651	229472	202015	187525
Q5SFM8	Rbm27	9548.42	8976.55	10095.7	8711.57	9840.28	8817.69	9539.27	9406.73	10098	11551.7	10187.4	10361.4
Q5SNZ0	Ccdc88a	12696	14740.3	15534.8	13845.7	14221.2	15836.1	17371.5	13748.5	14314.2	14552.3	13215.3	12254.6
Q5SRX1	Tom1l2	39432.7	33313.1	33295.3	31901.9	34550.3	35837.9	33767	32586.8	29959.7	40120.5	38880.5	37558.2
Q5SRY7	Fbxw11	6312.08	4029.27	1890.35	2989.6	4557.81	3332.73	3569.47	2743.6	4263.63	3094.26	2145.61	3783.65
Q5SS80	Dhrs13	8415.31	8742.11	6506.08	7977.77	9272.25	8545.65	7807.52	8408.62	8085.37	9151.14	7975.83	7582.62
Q5SSH7	Zzef1	9074.7	10606.1	9971.14	11112.4	11353	11753.1	11418.8	10012	11177.4	12718.4	10300.1	10546.3
Q5SSI6	Utp18	24504.4	27773.9	23834.6	22707.1	23372.9	28502.9	27463	30708.4	22440.6	26288.2	18823.4	19073.7
Q5SSK3	Tefm	21467.8	18863.3	14196.8	18154.6	17630	16121.8	14861.3	19423.5	15535.7	17542.5	17443.4	21716.6
Q5SSL4	Abr	10678.4	12311.9	13722.9	8824.02	12270.7	11332.4	10026.9	7971.19	10526.3	9754.85	5947.4	10004.2
Q5SSW2	Psme4	16681	23008.4	22781.3	20107	23604.2	23214.9	25271.1	23015.7	22019.1	21338.7	21592.6	24438.3
Q5SSZ5	Tns3	50874.9	53657.8	51282.2	56468.4	46928.8	34842.1	32324.4	38281.2	47512.9	43063.2	41198.1	36054.3
Q5SU73	Coil	13349.4	8150.73	12912.2	11767.5	7359.98	11583.9	8948.13	10996.9	8124.59	11860.5	12784.8	7735
Q5SUC9	Sco1	26497.2	22950.8	24993.6	23401.3	21385	22401.8	9206.56	13768.6	32218.1	15399.4	10968.9	34910.3
Q5SUF2	Luc7l3	100995	112322	96029.2	104392	97379.3	69963.4	100298	108073	98445.2	102168	103103	107370
Q5SUQ9	Ctc1	7736.42	8396.96	8468.15	9991.81	8234.12	9429.33	13787.7	8794.99	8854.76	8283.39	7599.74	5535.4
Q5SUR0	Pfas	150796	151623	125114	157396	150214	142420	111357	141574	149342	150933	144891	148551
Q5SV85	Synrg	4657	4759.77	5499.3	6048.17	5958.08	4833.45	5686.72	3916.57	4237.38	4104.4	5376.84	4245.14
Q5SVD0	Rflnb	7136.34	15324.1	14637.5	7990.67	13687.9	22160.5	8507.06	8051.52	9606.92	12046.5	8922.8	9258.95
Q5SVQ0	Kat7	12498.6	26137.7	13566.8	5969.22	3980.48	3968.24	6844.28	3970	16143.8	28872.6	7155.2	8067.71
Q5SVR0	Tbc1d9b	31568.5	25765.2	26018.7	23533.5	23501.6	23984.2	23496.9	20788.7	23837.3	24541	26955.4	28794.2
Q5SW19	Cluh	40215.8	47248.8	42647.9	41774.5	45751.6	36257.4	41558.7	37323.8	47369.6	46648.6	46273	46288.9
Q5SWD9	Tsr1	25256.2	28195.5	26116.2	22932.4	25742.5	26780	25448.9	22974.7	25956.9	27238.2	27041.5	29450.4
Q5SWU9	Acaca	87677	87919.1	97718.5	85008	83425.9	83942.5	81725.3	87981.6	89416.3	89009.2	89074.3	88036.5
Q5SXY1	Specc1	23687.6	24857.8	24909.2	21902.3	24427	23101.2	22583.1	24305.4	23626	26424.8	20499.1	22439.5
Q5SYD0	Myo1d	102416	96291.7	95706.1	93420.1	79209.1	79639.3	86672.6	95599.8	87593.6	89875.9	93392.1	97916.5
Q5U3K5	Rabl6	15001.7	2000.12	10724.8	2244.17	4008.42	3633.19	8984.43	4901.8	5810.15	4181.53	3850.17	3081.45
Q5U430	Ubr3	8291.94	13017.7	7693.84	9527.5	13637.3	12824.9	14504.9	9497.32	14435.5	8599.16	8319.91	11667.9
Q5U458	Dnajc11	38977	30655	69053.6	41280.4	32448.6	38882.9	28664.3	64087.2	29505.6	42791.7	40922.6	30747.7
Q5U4C3	Scaf1	3266.69	4062.16	2786.08	2964.66	3227.69	3724.27	5537.16	3105.21	3409.22	2734.72	4031.17	3345.96
Q5U4D9	Thoc6	42535.5	53219.8	51328.4	69443.1	51728.8	48864.6	54661.3	47506.6	50675.9	53925.4	51537.5	40319.1
Q5U4F6	Dync2i2	9096.03	3544.32	4688.31	3712.67	5431.06	3120.42	3199.87	2067.19	2420.72	4661.32	3173	1701.14
Q5U5M8	Bloc1s3	17076.2	18843.2	12062.1	19426.1	22415.2	16428.2	19828.7	13795.9	19195.2	18350.9	17434.1	21064.8
Q5U5V2	Hykk	11105.5	10119.4	12807.4	38279.5	27390.8	8383.74	8575.59	9711.7	5934.47	12248.7	10190	7516.95
Q5XF89	Atp13a3	6439.9	7530.54	5941.37	6121.42	7005.19	5358.92	4158.48	5020.04	4750.69	4894.79	4675.39	5690.15
Q5XFZ0		1939.96	1674.61	2399.38	1772.74	1577.37	1532.63	1162.4	1169.61	1518.2	3135.89	2276	1485.29
Q5XG71	Utp20	18470.7	22685.9	20253.3	19150.4	21399.1	20203.6	20561.2	20951	20167.3	21626.1	16090.6	18606.5
Q5XG73	Acbd5	12275.3	12891.1	15609.2	12853.8	11443.7	15747.5	12961.3	16403.7	12082.2	13743.1	12213.2	21010.1
Q5XJE5	Leo1	7543.41	16222.8	16737	12561.8	12891.2	21126.7	12604.5	9431.67	13173.2	12438.4	19798.4	12621.6
Q5XJY4	Parl	5705.83	7254.75	12093.3	10982.6	8443.92	10997.5	8914.37	24626.7	11054.9	11320.2	5433.56	9519.3
Q5XJY5	Arcn1	326236	313411	280216	303633	312119	293848	284055	273862	330586	289710	317150	334668
Q5XKN4	Jagn1	32275.8	33763	33998.2	31491	30065.8	26018.2	30299.6	34544.1	36156.6	34721	36582.6	41567.5
Q5Y5T1	Zdhhc20	5177.76	6174.32	5812.33	6676.32	7413.85	8223.75	6183.4	6792.58	8766.89	8107.45	6394.92	5841.11
Q60520	Sin3a	9809.67	8001.13	10892.8	8798.6	8753	8537.87	7761.42	7841.52	7623.31	8014.27	8329.92	7265.73
Q60575	Kif1b	7743.84	8550.28	8785.24	7217.08	8069.01	9152.73	6687.6	7485.92	8826.84	7780.89	9306.14	8318.58
Q60596	Xrcc1	14777.2	16753.7	15815.1	19014.9	16857.6	16231.8	19089.8	17697.8	18008.3	17655.6	13749.7	14358.5
Q60597	Ogdh	206329	209020	247567	192355	220012	237720	218047	244250	218663	226219	202277	199455
Q60598	Cttn	611141	607490	569253	619136	573728	557999	571847	568130	559912	533720	573894	515104
Q60605	Myl6	2.10828e+06	2.07068e+06	2445367	1.99943e+06	2213031	2.36601e+06	2.33875e+06	2.14829e+06	2.23538e+06	2.36324e+06	2.28795e+06	2.27509e+06
Q60631	Grb2	114543	104021	92619.5	104285	115998	93600.5	91933.5	101003	119985	97822.7	120501	124949
Q60632	Nr2f1	68110.8	66409.1	46664.5	64613.5	59137.4	47500.4	53559.2	58806.4	51624.9	45859.1	42282.6	51094.8
Q60634	Flot2	24353.7	25839.5	64675.9	22055.2	20856.1	46630.3	37683.1	65112.6	21076.8	33267.9	24031.8	20994.8
Q60648	Gm2a	1968.23	8003.03	2157.65	9659.32	6703.15	11818.9	7095.76	5220.27	5768.04	4684.37	1858.15	3625.98
Q60649	Clpb	25003	22874.7	23791.2	20310.5	17623.4	17329.3	22431.6	17881.2	16803.7	20131.4	27091.8	15421.8
Q60668	Hnrnpd	1.16783e+06	825956	846561	944062	897409	641246	731523	1.02204e+06	827510	873814	1.11757e+06	907359
Q60673	Ptprn	2448.09	2848.2	2731.47	1945.74	1780.91	2269.34	2192.19	1731.83	4458.07	1413.84	1881.64	1533.13
Q60676	Ppp5c	38276	26417.5	23097	27401.5	29067.1	22025.3	22270.4	29694.3	26572.2	26166.8	27069.4	29880.1
Q60680	Chuk	19752.7	27318.7	17291.7	20239.7	23417.1	21659.1	19835.3	23134.1	24567.5	21076.9	20305.2	26839.7
Q60692	Psmb6	114922	147110	163586	92803.1	97683.3	40237.3	136475	106681	25603.1	144453	114537	99916.6
Q60695	Rgl1	7900.44	4376.34	9963.13	6130.59	4230.95	6569.77	3198.32	7521.78	2931.07	1199.77	2699.87	1277.84
Q60710	Samhd1	170061	183300	174194	178761	174804	137825	156090	140373	187426	171704	176727	191268
Q60714	Slc27a1	3644.6	1817.58	1422.38	1556.25	2163.62	6543.96	2936.03	1642	2247.95	1495.98	2022.25	4776.51
Q60715	P4ha1	409043	384082	419133	388925	405096	378590	410075	391082	430995	424223	454465	416439
Q60716	P4ha2	118045	121086	117348	117802	121456	111670	110843	124168	112692	119463	121495	118436
Q60737	Csnk2a1	121904	111861	129006	98450.3	121565	105538	102626	121660	109634	108238	119671	107768
Q60739	Bag1	29330.5	30139.3	25531.1	28125.3	31658.8	20974.3	32538.1	28114.8	28397.7	28524.1	31246.7	33664.5
Q60749	Khdrbs1	309881	337130	296375	329717	295228	321400	284574	313039	273872	309386	286430	271466
Q60751	Igf1r	3602.19	3166.7	2825.21	3937.83	4991.52	3576.36	2557.14	3130.7	3742.73	3349.68	2921.14	4399.33
Q60759	Gcdh	55483.3	52476.3	45328.4	55060	56295.1	45970.4	51600.7	45896.7	53751.4	51780.8	56751.8	59673.4
Q60760	Grb10	107281	112796	112812	129033	117764	109023	110870	106341	115128	99759.9	92313.1	105078
Q60766	Irgm1	24133.7	25631	23621.9	33096.4	24675.9	16063.8	18189.5	19886.4	20434.1	14685.5	17256.8	19751.7
Q60767	Ly75	3884.85	4908.57	5503.33	3235.76	4520.2	3904.94	3127.23	3472.48	4270.64	3150.3	3125.28	3439.71
Q60770	Stxbp3	38224.9	27661.3	21607.3	33056.4	27755	22322.9	26759.4	23229.1	26549.3	18696.3	22303	39897.3
Q60772	Cdkn2c	135167	119936	93338.7	120678	113682	102170	112897	79585.1	96783.7	86523.7	96296.5	101780
Q60778	Nfkbib	5490.8	4976.79	5210.48	5553.42	6116.96	4445.91	5425.62	5348.32	4792.85	5228.81	4586.09	4616.99
Q60780	Gas7	68103.4	63528.2	71892.5	61226.6	53015.5	52278.9	51526.6	60201.7	34514.1	35552.5	35335	34406.2
Q60790	Rasa3	77940.3	68504.3	66924	68398.4	63729.7	53524.8	57908.9	54133.2	45970	46387.1	47048.4	48178.1
Q60809	Cnot7	18013.5	7871.73	17908.6	4479.86	11692.7	5049.69	3609.03	15762.6	5387.69	4215.56	8091.69	5357.05
Q60821	Zbtb17	160767	167200	297272	111488	142782	258957	179196	208556	166519	83381	119963	159192
Q60823	Akt2	15611.5	13326.8	12818.5	15085.3	12068.3	10845	13697.1	12134.1	11485.6	12272.1	12159	12119.5
Q60838	Dvl2	22616.7	20113	19981.8	21921.8	17618.9	22627.9	18918.7	21051.2	20095.6	21776.4	18774.8	12117.6
Q60847	Col12a1	16931	2868.07	5654.49	3562.51	2475.75	2103.37	1610.76	2536.74	2133.98	2359.32	1890.68	1747.6
Q60854	Serpinb6	241105	226278	195647	248520	214493	184671	203733	179975	218888	191087	213273	216580
Q60855	Ripk1	24067.7	24634	25796.6	24700.9	25115.4	22571.2	24125.5	23482	27581	23712.6	23859.1	22056.2
Q60862	Orc2	26370.8	30703.8	22440.9	27061.7	24943.4	22704.4	24576.5	30985.1	18420.7	24999.9	27571.8	22800.1
Q60864	Stip1	1.01925e+06	1.02146e+06	928859	1.07626e+06	1.02279e+06	983006	1.04918e+06	1.01403e+06	1.14205e+06	1.05197e+06	1.10915e+06	1.15344e+06
Q60865	Caprin1	223969	227710	248915	231266	218754	254201	239113	244589	220286	243515	228152	219219
Q60866	Pter	41842	37214.9	38018.8	39533.4	45250.8	37401.4	39732.9	38285.8	37866.7	30868.6	39383.9	36203.9
Q60870	Reep5	120426	110177	90147.5	94289.1	95132.3	34360.7	116001	113980	70324.9	109632	79778	71164.9
Q60872	Eif1a	276363	248441	182096	218375	239351	473103	181286	189301	255127	208903	199798	248964
Q60875	Arhgef2	19311.5	20954.8	23304	20289.9	20035.1	23393.8	18441.3	19337.8	19615.9	17918.4	15715.9	20293.4
Q60876	Eif4ebp1	172629	184527	113091	234692	163787	124133	208287	146112	147007	149854	182465	168159
Q60899	Elavl2	11368.7	11518.4	16196.9	13219	10114	16675.2	7895.4	18085.5	10255.4	11621.2	5443.39	4179.35
Q60902	Eps15l1	47494.5	48252.8	57651.7	46206.5	51395.2	43679.8	44928.6	47522.5	49553.8	53625.6	48914.5	45154.1
Q60930	Vdac2	248035	247018	1.10732e+06	259448	217779	837609	623450	1209951	225674	420461	249577	219578
Q60931	Vdac3	75618.5	76821.8	406925	71784.9	66007.8	288655	194630	396246	72134.6	115902	68191.9	62941.9
Q60932	Vdac1	334489	371637	1.42469e+06	382009	307992	1.2509e+06	860327	1.51199e+06	326471	603166	359324	302118
Q60953	Pml	32631.3	28764.9	28151.7	33861.4	31459.4	23977.5	29474.8	32579.3	29823.3	29141.6	26330.1	29798.1
Q60954	Meis1	20684.8	3916.24	10387.7	15638.2	16033	10735.8	9717.8	11698.6	15460.3	11678.2	4404.38	12225.3
Q60960	Kpna1	15236.5	15334.2	9070.36	16407.2	14592.4	13724.8	16778.9	14211.5	21134	19629.7	14646.9	19116.5
Q60961	Laptm4a	7665.19	2953.81	17341.7	7990.32	3319.53	18239.5	2838	4590.59	3171.23	7119.06	3095.73	1263.69
Q60967	Papss1	77200.8	72052	57326.6	71128.6	75584.2	54415.4	61980.2	57197.4	63495.7	63668.4	60110.5	60093.2
Q60972	Rbbp4	306048	295507	282769	318837	309153	243343	296943	301924	285535	297789	313028	305919
Q60973	Rbbp7	47483.2	48507.5	41300.3	50132	44486.1	33604.4	45397.8	44454.3	48939.1	42359.8	49769.4	43748.3
Q60974	Ncor1	9992.32	16040.5	9647.37	12233.8	15249.8	11820.1	11305.4	11694.8	14568.3	11104.7	10190.5	11059.5
Q60980	Klf3	1259.43	8949.7	6475.46	9466.17	3283.88	3200.86	2419.96	2442.71	4587.52	2681.14	5080.31	2752.58
Q60996	Ppp2r5c	48235.7	38349.9	42863.3	37409.7	36551.4	29275.1	27889.1	33065.7	38599.3	40326.8	50724.1	29298.2
Q61009	Scarb1	107906	82620.9	61842.4	74312.3	74960.4	76032.8	66514.7	70688.7	57836.7	56298.5	54453	79056.3
Q61011	Gnb3	53657.8	59287.2	43373.8	61206.1	46124.5	33519.9	61556.1	62836.7	65635	57289	76545.5	53983.5
Q61016	Gng7	20861.2	18743.4	19965	24550.2	11012.7	9345.2	4589.81	1287.9	16256.8	14114	17646.5	15812.7
Q61024	Asns	690446	645539	568417	639703	621235	560415	577465	559782	696481	611991	645803	715670
Q61025	Ift20	3419.6	2473.17	3333.52	2690.55	2167.9	2344.98	3191.39	3889.98	2597.09	1820.54	3413.63	3093.14
Q61026	Ncoa2	3794.18	3791.24	4670.7	4013.11	3175.43	3924.11	3715.89	4084.71	2371.02	4285.06	2553.4	2636.81
Q61029	Tmpo	148255	140731	134539	151472	142343	141094	143997	135258	149720	140483	141764	141575
Q61033	Tmpo	538922	553533	556638	617831	556774	530551	555471	540062	506598	571428	511548	501661
Q61035	Hars1	292715	290474	259361	268527	277607	266713	272018	270750	298060	267846	277235	323292
Q61036	Pak3	25977.1	21978.6	23144.9	35662.3	28243.4	25638.8	21511.7	32153.1	26807.4	30767.6	21830.1	22672.3
Q61037	Tsc2	5577.78	4879.87	4768.67	3828.07	5487.08	5897.64	5400.54	3435.51	3950.44	3453.68	3745.12	4661.98
Q61048	Wbp4	20169.1	27598.9	11238.8	23166.9	21062.8	23594.7	20609.3	17074.7	15214.2	17502.1	17465.6	13447.4
Q61070	Ei24	36619.5	1902.2	9005.89	12734.5	10196.4	9824.98	5640.75	7177.76	6310.35	7888.59	11475.2	9223.93
Q61072	Adam9	3676.91	4189.2	3372.41	4067.08	6506.82	4664.22	4110.45	3641.68	5132.42	4440.77	5803.87	6168.62
Q61074	Ppm1g	51786.9	54564.6	50772.4	54948.4	55161.8	52101.2	52731.9	50468.4	61413.3	56567.2	57170.1	57596.4
Q61081	Cdc37	171487	164330	146334	170181	175244	153308	170017	150610	159079	149030	151314	160669
Q61083	Map3k2	11454.4	8750.08	6197.68	11568.4	12082	10778.5	9835.2	7344.24	10631.7	16755.2	13595.5	10990.9
Q61102	Abcb7	9593.73	8776.1	6575.8	6217.69	8441.56	7304.17	10396.5	6138.03	6838	5924.15	9159.45	10714.1
Q61103	Dpf2	21876.6	24979.3	21588.9	24019.8	23499.8	28459.3	29315.7	21570.1	20957.1	24071	22751.2	19715.6
Q61112	Sdf4	5817.6	4313.24	5434.33	4374.99	3250.99	4467.52	3472.31	4664.95	3099.46	4175.79	3782.33	3832.21
Q61122	Nab1	5855.91	1382.87	1586.84	5328.3	6360.65	3382.42	2520.31	1844.25	5467.76	6958.37	6600.22	4843.87
Q61127	Nab2	40424.8	38333	31835.4	35797	34547.6	26524.5	38641.2	35485.7	38884.8	36249.5	22430.8	41777.3
Q61136	Prpf4b	15935.3	18105.8	16301.8	16393	16565.8	14838.3	17084	14758.5	18450.5	15453.9	18652.7	18990.5
Q61147	Cp	7532.89	9586.83	14550.5	7149.92	6589.27	5889.54	9976.45	9819.64	2397.32	8290.72	5837.64	2465.18
Q61151	Ppp2r5e	27951	30564.2	30943.9	29400.9	26503.9	19559.6	22988.2	28235.6	28194	31175.9	30004.6	26934
Q61164	Ctcf	6969.02	7924.45	6573.24	6154.32	5690.83	6333.11	7037.26	5523.35	5336.67	5144.98	2913.87	5178.06
Q61165	Slc9a1	7569.4	10069.8	11615	7509.64	9990	9917	10695.3	10319.6	9335.52	8472.63	7750.96	8726.08
Q61166	Mapre1	299383	317732	270340	321678	314060	287536	288940	268880	301102	269169	285808	299510
Q61171	Prdx2	1.55713e+06	1.54108e+06	1.42749e+06	1.56764e+06	1.40503e+06	1.35944e+06	1.61559e+06	1.32803e+06	1.53891e+06	1.48544e+06	1.53029e+06	1.55013e+06
Q61183	Papola	24469.2	26151.4	21991.7	27028.8	24381.1	24573.8	25623.1	25256.8	26684.4	27362.4	25781.7	25029.1
Q61187	Tsg101	74688	75092.4	65689.9	69631.1	64881.9	71410.9	66757.6	69919.1	67648.3	69635.8	73561.2	72656.8
Q61188	Ezh2	5807.73	11246.3	9413.92	15450.6	4835.54	2552.48	5520.57	4827.86	3041.18	7865.32	3622.79	3584.23
Q61189	Clns1a	49469.4	51150.9	40868.1	56872.1	55199.4	48010.4	49274	43209.4	57052.5	50733.9	53006.3	52124
Q61191	Hcfc1	93908.3	93543.9	104973	96512.8	96340.4	97341.1	100532	94912.4	87069.6	91995.4	88828.8	88480.4
Q61194	Pik3c2a	3537.46	4839.47	4075.31	3911.34	5465.45	4456.8	4258.47	4146.31	4025.43	3888.41	5435.75	2886.62
Q61205	Pafah1b3	396412	371709	292390	375033	348000	326564	296052	334771	334674	311141	349033	365773
Q61206	Pafah1b2	261554	235261	191892	239164	241563	220475	138794	242931	262349	208217	253322	267436
Q61207	Psap	2.81964e+06	2.94405e+06	2.34671e+06	3036508	3.22969e+06	2.00824e+06	2.80951e+06	3.02413e+06	3.56041e+06	3318646	3.30466e+06	3.50861e+06
Q61210	Arhgef1	64487.2	65053.1	69541.5	66200.9	61130	56244.1	61279	61412.3	64697.7	64222.2	64398.1	60976.2
Q61211	Eif2d	36392.5	45554.1	38782.4	54164	39673.9	29017.1	39518.1	31619.6	36879.2	39325.6	34266.3	41828.9
Q61216	Mre11	17330.8	16431.5	13968.9	11464.2	11343.1	14133.4	12986.8	12200	14641.8	12931.3	11669.2	16110.8
Q61235	Sntb2	75947.7	63549.5	79683.1	65679.5	60486.5	70514.1	60839	83263.9	53999.6	57665.4	52793	59778.2
Q61239	Fnta	57396.2	48107.7	47936.6	43998.6	51096.4	32131.4	43502.8	41623	47956.4	38445.9	48442.7	49763.8
Q61249	Igbp1	37819.6	33923	30033.4	37433.6	34202.3	30030.7	26459.5	29388	33909.2	35765.7	36641	36707.7
Q61263	Soat1	19957	18144.4	25118.4	15288.2	18667.4	16662.6	19801	26400.4	16469.3	18220.6	17772	16899.8
Q61286	Tcf12	8338.94	10081.8	4062.4	11238.3	7111.09	6648.44	1774.77	3498.01	2768.23	4806.03	5027.16	1077.54
Q61292	Lamb2	3188.88	2344.07	3162.01	2649.23	2122.81	2286.42	1987.1	2675.92	2198.36	2910.65	3236.54	2325.85
Q61316	Hspa4	982764	1.00198e+06	940429	1.0977e+06	1.04227e+06	921894	1.06823e+06	1.04318e+06	1.08751e+06	1.09071e+06	1.09374e+06	1.07652e+06
Q61329	Zfhx3	6019.83	7900.58	4908.98	4186.5	5696.1	7837.5	1863.86	1186.44	3499.96	2398.72	2406.51	4332.96
Q61334	Bcap29	27023.7	42231.1	51954.1	30548.7	32000.9	30203	37021.5	24189.2	46268.9	40655	36078.6	32262.5
Q61335	Bcap31	100082	111803	124112	112104	112965	123287	119343	130641	110039	114382	118310	104726
Q61337	Bad	9898.54	14934.2	7714.83	16106.9	11008.2	10143.7	10438.9	10372.8	9866.17	12644.4	9049.19	10099.4
Q61362	Chi3l1	3619.2	4137.47	1491.95	2515.2	4745.85	2214.82	3497.31	1690.22	4567.8	1855.21	1927.95	2526.33
Q61387	Cox7a2l	13775.8	16448.9	48411.8	18971	9885.87	50512.3	27088.3	47463.9	16583.6	21506.6	12048.7	10533.9
Q61398	Pcolce	54466.2	54115.9	46616.9	49515.2	41559	20657.5	30610.2	37201.8	19065.9	22502.5	14481.3	17786.3
Q61414	Krt15	81180.1	47398	69638.8	227337	33568	44998	35380.2	107544	23558.4	37606.3	40820.4	21403.3
Q61420	Slc35a1	24054.8	15169.5	22610.4	19958.8	15094.8	12428.6	16452.7	44951.7	12916.6	16880.7	14825.2	10504.1
Q61425	Hadh	342634	282736	286931	284903	304134	307267	241994	301399	313935	295954	319899	356244
Q61458	Ccnh	9318.08	8058.89	4543.44	8812.25	7513.53	4920.01	8513.58	6247.07	9464.66	6325.81	6470.47	10035.2
Q61464	Znf638	23757	31847	32372.2	29502.1	28545.7	24676	32492.4	25257.5	26111.5	30063	27731.1	28721.7
Q61466	Smarcd1	9260.47	7696.06	9220.61	7414.05	9266.48	5611.95	8538.33	7205.59	6744.97	5707.3	6071.61	5569.53
Q61469	Plpp1	9726.6	12879	23647	9425.41	12594.8	19454.3	12147.5	26122.2	10545.2	14318.2	7906.45	9060.55
Q61510	Trim25	54406.2	64573.6	53783.5	62478.2	64988.1	48801.5	57812.9	55945.5	60873.1	64036.1	58001.3	60343.9
Q61542	Stard3	5021.08	4689.8	6141.86	4190.33	2019.78	2265.01	5239.2	4916.45	5072.07	4359.18	3224.73	6442.74
Q61543	Glg1	166907	170864	175998	167256	162392	113267	181725	185254	185723	185464	168162	199913
Q61545	Ewsr1	336819	347192	321629	382280	381064	336742	352830	322420	383832	360530	370006	362245
Q61550	Rad21	27525.9	26090.1	29554.2	30070.2	26958.3	23213.2	26440.2	28017.6	23436.5	28605.1	22379.1	23992.2
Q61553	Fscn1	373541	346832	304393	364308	341138	296309	329643	345390	351912	336512	347552	366195
Q61559	Fcgrt	58119.5	58982.7	55630.1	52431.3	60246.4	33646.3	54946.5	59882.7	49926.5	58266.7	56769.8	56919.1
Q61576	Fkbp10	288122	284607	238464	283039	261541	198794	269614	240290	258474	249800	259434	267259
Q61578	Fdxr	70489.8	76315.2	63827.5	75731	74988.5	62678.9	67043.7	60009.3	70947.4	65605.9	70609.8	72225.9
Q61584	Fxr1	39869	38370.6	33181.7	35920.4	37778.5	30021.5	35181.1	35591.2	38115.5	38952.3	40172	40732.1
Q61586	Gpam	5353.5	3611.75	4932.77	3201.01	2477.89	3590.35	3685.93	2907.55	2427.41	3703.77	4247.45	4194.86
Q61595	Ktn1	29222.1	31914.2	32854.4	26817.2	31036.2	28074.7	33505.4	29543.8	28566.7	32952.1	31981.9	30264.8
Q61598	Gdi2	897737	809898	725257	883699	827900	719399	799831	810413	903521	853598	904391	920262
Q61599	Arhgdib	716016	707051	627547	877851	730090	684027	690343	686562	617306	659753	642689	616646
Q61602	Gli3	3012.68	2569.27	4082.58	3971.42	2715.71	4240.52	1642.56	3662.01	3258.3	4072.81	2901.18	2216.19
Q61655	Ddx19a	251106	246660	215373	269179	254791	213285	233500	231783	275179	267448	266347	290976
Q61656	Ddx5	564526	521473	489868	484865	491909	455088	458477	500518	473096	441805	474321	486547
Q61686	Cbx5	65985.7	64986	56416.6	62141.6	63988.9	54541.9	64431.8	52051.1	64241.2	58338.6	59578.3	63683.1
[truncated: 3,361 more rows]

## Sheet: Supplementary_table_1_rep2
PG.ProteinGroups	PG.Genes	PG.Organisms	PG.ProteinNames	PG.ProteinDescriptions	[1] 230125_SHoogendoorn_003_1A_00303_SW	[2] 230125_SHoogendoorn_003_1B_00304_SW	[3] 230125_SHoogendoorn_003_1C_00305_SW	[4] 230125_SHoogendoorn_003_1D_00306_SW	[5] 230125_SHoogendoorn_003_1E_00307_SW	[6] 230125_SHoogendoorn_003_2A_00308_SW	[7] 230125_SHoogendoorn_003_2B_00309_SW	[8] 230125_SHoogendoorn_003_2C_00310_SW	[9] 230125_SHoogendoorn_003_2D_00311_SW	[10] 230125_SHoogendoorn_003_2E_00312_SW	[11] 230125_SHoogendoorn_003_3A_00313_SW	[12] 230125_SHoogendoorn_003_3B_00314_SW	[13] 230125_SHoogendoorn_003_3C_00315_SW	[14] 230125_SHoogendoorn_003_3D_00316_SW	[15] 230125_SHoogendoorn_003_3E_00317_SW	[16] 230125_SHoogendoorn_003_4A_00318_SW	[17] 230125_SHoogendoorn_003_4B_00319_SW	[18] 230125_SHoogendoorn_003_4C_00320_SW	[19] 230125_SHoogendoorn_003_4D_00321_SW	[20] 230125_SHoogendoorn_003_4E_00322_SW	count
A0A338P6K9	Qser1	Mus musculus	QSER1_MOUSE	Glutamine and serine-rich protein 1	NaN	NaN	NaN	456.236	NaN	949.601	NaN	NaN	767.846	NaN	669.591	379.86	343.392	NaN	1031.25	1297.91	166.326	466.252	801.801	NaN	11
A2A432	Cul4b	Mus musculus	CUL4B_MOUSE	Cullin-4B	11094.1	12854.4	12816.3	10178.7	9291.68	8575.12	8991.85	9057.13	9719.2	8903.31	9814.09	9631.61	9439.57	10124.3	10322.8	9508.26	9717.38	10488.8	9808.77	9372.14	20
A2A4P0	Dhx8	Mus musculus	DHX8_MOUSE	ATP-dependent RNA helicase DHX8	7921.14	20810.6	NaN	5609.49	2232.1	6583.3	5925.7	4932.86	8464.64	3345.69	4250	5732.98	7962.4	10797.8	5208.89	7379.17	10202.5	4965.88	4315.64	5439.13	19
A2A5R2	Arfgef2	Mus musculus	BIG2_MOUSE	Brefeldin A-inhibited guanine nucleotide-exchange protein 2	2836.19	1054.24	NaN	6275.65	1305.72	3153.78	3035.4	3283.43	4089.06	2699.71	3781.56	6416.33	3992.84	3772.95	4466.15	4048.94	4264.8	3507.41	5095.26	2768.24	19
A2A5Z6	Smurf2	Mus musculus	SMUF2_MOUSE	E3 ubiquitin-protein ligase SMURF2	11834.9	NaN	41893.1	13270.3	9919.19	7367.38	6722.51	7203.91	4514.86	7221.97	10033	7840.77	9015	5596.07	3453.19	8215.46	5230.36	4679.61	6276.86	NaN	18
A2A690	Tanc2	Mus musculus	TANC2_MOUSE	Protein TANC2	18946.3	25224.2	19220	15433.5	18552.3	17374.8	16780	16922.1	11988.2	14805.3	12309.8	11984.9	11482	14389	16993.8	13504.7	15483.5	13305.2	15583.3	15427.8	20
A2A699	Fam171a2	Mus musculus	F1712_MOUSE	Protein FAM171A2	9427.38	28253.5	16398.4	5267.47	12435.9	11269.6	9629.38	9796.28	5939.27	7135.02	5492.85	6589.65	5857.63	6593.12	7241.52	7347.75	7662.77	7926.52	6002.58	7682.07	20
A2A6A1	Gpatch8	Mus musculus	GPTC8_MOUSE	G patch domain-containing protein 8	9750.39	13872.8	8949.91	7478.92	9869.84	13005.8	8938.68	12554.8	12601.1	14433.5	13668.7	11665.7	9916.88	9885.97	10401.5	14437	10361	10901.3	11131.3	11268	20
A2A6Q5	Cdc27	Mus musculus	CDC27_MOUSE	Cell division cycle protein 27 homolog	3665.63	7703.75	4013.28	3893.31	3910.69	2676.38	3757.43	4467.18	2343.85	3175.3	3218.64	4726.35	3069.63	4196.75	3490.16	3387.2	3474.51	2287.52	3690.71	3864.28	20
A2A791	Zmym4	Mus musculus	ZMYM4_MOUSE	Zinc finger MYM-type protein 4	15324.5	23767	18858.7	16537.9	15641.3	20437.9	16230.9	16953.6	20857.3	14667.4	10905	16323.3	16575.3	17193.4	15212.5	20065.7	22655.9	13690.9	16597.9	14129.8	20
A2A7S8	Kiaa1522	Mus musculus	K1522_MOUSE	Uncharacterized protein KIAA1522	NaN	NaN	530.198	393.212	NaN	639.043	332.611	NaN	371.448	NaN	466.901	NaN	NaN	NaN	NaN	339.411	482.738	373.093	358.474	NaN	10
A2A8L1	Chd5	Mus musculus	CHD5_MOUSE	Chromodomain-helicase-DNA-binding protein 5	1.03016	NaN	NaN	2123.72	NaN	655.178	NaN	NaN	1948.65	NaN	6808.77	NaN	337.988	708.298	NaN	NaN	1815.45	NaN	285.467	17.1091	10
A2A8L5	Ptprf	Mus musculus	PTPRF_MOUSE	Receptor-type tyrosine-protein phosphatase F	NaN	NaN	NaN	526.299	NaN	306.484	1500	NaN	567.364	NaN	NaN	604.12	318.392	NaN	NaN	NaN	211.253	NaN	521.125	NaN	8
A2A8U2	Tmem201	Mus musculus	TM201_MOUSE	Transmembrane protein 201	NaN	NaN	NaN	1341.25	NaN	NaN	NaN	NaN	NaN	NaN	NaN	4036.18	NaN	NaN	NaN	1016.34	NaN	NaN	2140.56	NaN	4
A2A8Z1	Osbpl9	Mus musculus	OSBL9_MOUSE	Oxysterol-binding protein-related protein 9	9888.45	9949.35	7069.72	10263.1	9476.3	8551.92	10953.9	7306.26	9611.03	9435.06	8279.54	10850.4	9895.17	8522.96	10023.5	9371.59	8680.48	10496.6	8496.74	9190.61	20
A2A9C3	Szt2	Mus musculus	SZT2_MOUSE	KICSTOR complex protein SZT2	4676.42	NaN	NaN	2425.28	NaN	1566.79	NaN	NaN	NaN	NaN	1007.23	336.27	730.852	NaN	2677.07	NaN	584.662	NaN	4634.3	NaN	9
A2AAY5	Sh3pxd2b	Mus musculus	SPD2B_MOUSE	SH3 and PX domain-containing protein 2B	18396.9	31296.6	24730.2	18368.4	22655.6	19694.4	17713.9	17925.8	14821.6	21713.6	16395.9	14749.7	13683.9	18713.7	19371.5	19517.6	19142.4	20199.4	17358	18263.7	20
A2ABV5	Med14	Mus musculus	MED14_MOUSE	Mediator of RNA polymerase II transcription subunit 14	5973.73	NaN	1824.05	7784.75	4796.41	5242.11	4370.81	5724.87	6387.62	3018.2	5154.9	9149.61	4777.7	4144.93	5062.2	3136.35	4886.06	3389.71	2816.2	NaN	18
A2ADY9	Ddi2	Mus musculus	DDI2_MOUSE	Protein DDI1 homolog 2	9889.88	14693.7	9596.72	6165.75	8250.04	8062.56	8149.56	7310.88	7059.32	8643.33	9213.04	5458.12	7866.84	8858.69	7259.26	6909.56	5758.32	8799.66	5321.21	7765.73	20
A2AF47	Dock11	Mus musculus	DOC11_MOUSE	Dedicator of cytokinesis protein 11	9651.71	11949.7	8671.72	10069.8	8816.09	9946.06	6646.17	12380.4	10004.1	8077.2	6879.15	11178.3	10390	8162.89	7308.05	9947.82	10139.5	7235.49	12435.4	9156.14	20
A2AGH6	Med12	Mus musculus	MED12_MOUSE	Mediator of RNA polymerase II transcription subunit 12	7717.59	6089.55	10333.3	6177.93	1740.87	8479.72	6995.02	7474.09	8024.24	9303.75	6448.1	7646.35	7870.85	6760.4	7075.55	8044.96	8564.4	6847.18	5692.55	2086.6	20
A2AGT5	Ckap5	Mus musculus	CKAP5_MOUSE	Cytoskeleton-associated protein 5	28354.8	39803.8	37019.4	20899.1	22594.8	28446.3	22082.1	21536.7	27294.8	25907.6	24896.8	17606	19655.1	25187.8	24237.6	26617.6	23686.5	28961	21318.8	29693	20
A2AHC3	Camsap1	Mus musculus	CAMP1_MOUSE	Calmodulin-regulated spectrin-associated protein 1	NaN	NaN	NaN	496.817	NaN	860.493	214.431	NaN	NaN	NaN	645.451	NaN	NaN	NaN	1061.86	350.979	NaN	1017.99	1203.39	NaN	8
A2AI08	Tprn	Mus musculus	TPRN_MOUSE	Taperin	1568.65	4564.69	3563.53	369.67	NaN	NaN	1838.94	NaN	865.068	418.967	NaN	520.296	NaN	328.362	735.946	NaN	NaN	1773.92	541.959	1892.94	13
A2AIG8	Accs	Mus musculus	1A1L1_MOUSE	1-aminocyclopropane-1-carboxylate synthase-like protein 1	NaN	NaN	483.626	357.768	NaN	NaN	NaN	NaN	NaN	NaN	NaN	NaN	NaN	NaN	NaN	NaN	NaN	552.254	451.561	NaN	4
A2AIV2	Virma	Mus musculus	VIR_MOUSE	Protein virilizer homolog	12790.4	33188.9	25312.5	28148.4	8099.82	12549.9	13983.6	16719.5	12281.5	10682.2	13294.9	23439.1	14425.5	14789.4	15805.8	15862.7	11346.9	14366.8	17118.8	12024	20
A2AJI0	Map7d1	Mus musculus	MA7D1_MOUSE	MAP7 domain-containing protein 1	50694.7	92693.5	68148.2	23565.6	41953.4	39959.2	39979.2	42030.6	33994.4	39312	37111.3	24359.2	25743.8	39838.9	43006.2	40045.1	33420.3	47572	28586.7	49381.8	20
A2AJT4	Pnisr	Mus musculus	PNISR_MOUSE	Arginine/serine-rich protein PNISR	8087.52	14345.4	6511.32	5754.29	4725.01	6233.86	3172.87	1699.42	5320.44	3288.88	3481.64	5165.18	2660.77	4787	3152.26	6159.63	6563.1	3352.77	3963.28	2419.86	20
A2AKG8	Focad	Mus musculus	FOCAD_MOUSE	Focadhesin	2612.6	NaN	NaN	5592.79	NaN	4787.6	2292.86	2893.28	2769.77	4110.43	3942.26	11604.5	3733.92	1962.04	NaN	6032.97	3849.33	3280.91	6967.64	2634.78	16
A2AKX3	Setx	Mus musculus	SETX_MOUSE	Probable helicase senataxin	NaN	NaN	NaN	12584.5	NaN	4944.76	NaN	NaN	5129.08	NaN	7024.23	10659.6	NaN	5993.74	NaN	3518.35	6593.14	NaN	13046.7	NaN	9
A2AKY4	Znf804a	Mus musculus	Z804A_MOUSE	Zinc finger protein 804A	32556.7	101953	80156.5	84244.3	59180.9	54602.7	59368.5	82583.2	42405.7	34892.4	50104.6	168482	84653.8	67812.6	42657.4	47936.1	89764.8	29166.6	106046	40708.7	20
A2ALW5	Dnajc25	Mus musculus	DJC25_MOUSE	DnaJ homolog subfamily C member 25	2805.63	11847.3	2945.95	7098.74	NaN	2528.83	3993.77	3558.18	4249.09	3763.93	3853.13	6467.96	4064.45	2396.21	3429.17	4245.56	2447.17	1136.36	5991.08	2973.75	19
A2AM05	Cntln	Mus musculus	CNTLN_MOUSE	Centlein	NaN	NaN	NaN	4815	NaN	1016.98	624.035	NaN	967.862	824.911	NaN	2916.35	1447.07	1883.37	2003.36	2895.18	2988.09	NaN	2535.43	NaN	12
A2AM29	Mllt3	Mus musculus	AF9_MOUSE	Protein AF-9	NaN	3264.21	NaN	1509.47	NaN	933.416	NaN	NaN	NaN	NaN	8514.3	5005.63	3315.36	6157.07	NaN	2344.04	9436.03	7705.56	NaN	5418.18	11
A2AN08	Ubr4	Mus musculus	UBR4_MOUSE	E3 ubiquitin-protein ligase UBR4	22678.9	28720.3	30287.2	23769.5	27277.6	25431.2	25210	27058.2	23779.1	19939.8	23035	33189.8	22806.9	23476.4	25183.8	22359.8	23241.7	21784.5	28788.2	21877.3	20
A2APV2	Fmnl2	Mus musculus	FMNL2_MOUSE	Formin-like protein 2	5811.04	5531.31	3831.91	3776.92	2600.25	4359.7	4139.63	3711.92	4996.59	3908.26	4547.45	4436.12	3188.72	4011.31	4044.36	5301.19	3674.16	3520.35	5271.96	3478.81	20
A2APY7	Ndufaf5	Mus musculus	NDUF5_MOUSE	Arginine-hydroxylase NDUFAF5, mitochondrial	5441.42	5538.23	5244.73	4885.64	7335.73	6463.83	5719.38	4966.72	5523.4	4104.41	4246.46	3334.16	5651.34	4990.99	3086.59	3807.47	4105.84	4073.35	3923.59	5114.59	20
A2AQ07	Tubb1	Mus musculus	TBB1_MOUSE	Tubulin beta-1 chain	167764	121116	99276.6	181142	108428	213521	110943	91126.8	181033	207188	316660	209419	176372	217581	301570	274497	133441	178229	217463	128189	20
A2AQ19	Rtf1	Mus musculus	RTF1_MOUSE	RNA polymerase-associated protein RTF1 homolog	15491.4	19425.4	16536.8	18932	12427.2	21708.4	19277	16230.9	17745.5	17980.5	20076.4	19497.1	20462.2	22754.2	20161	19808.2	15281.6	18832.7	17389.6	15707.6	20
A2AR02	Ppig	Mus musculus	PPIG_MOUSE	Peptidyl-prolyl cis-trans isomerase G	10545	21626.7	13931.3	20584.5	7234.34	11375.9	13264.4	11417.3	14033.3	10333	15354.7	27903.2	9968.46	6905.8	12759.1	12533.9	13927.5	7860.03	19580.5	11378.8	20
A2ARI4	Lgr4	Mus musculus	LGR4_MOUSE	Leucine-rich repeat-containing G-protein coupled receptor 4	5782.23	4178.53	4861.91	3873.69	4622.89	5557.73	4720.06	4743.94	5785.06	5777.57	2614.31	5197.61	4208	3218.67	3669.93	4714.64	4595.29	4204.62	5018.07	3347.88	20
A2ASQ1	Agrn	Mus musculus	AGRIN_MOUSE	Agrin	1558.79	NaN	2390.65	1446.43	1648.53	3168.63	2223.72	459.385	1726.53	2456.71	2207.35	2131.3	1689.18	1508.02	2616.48	1888.36	768.407	778.363	1768.99	688.283	19
A2ASS6	Ttn	Mus musculus	TITIN_MOUSE	Titin	63710.2	68437.5	58455.2	36551	115034	68809.2	44882.3	70914.6	104103	49267.7	29247.9	27215.6	35149.8	42524.6	36127.3	51377.1	45754.1	23479.4	22685.4	48255.6	20
A2ASZ8;Q6GQS1	Slc25a25;Slc25a23	Mus musculus	SCMC2_MOUSE;SCMC3_MOUSE	Calcium-binding mitochondrial carrier protein SCaMC-2;Calcium-binding mitochondrial carrier protein SCaMC-3	13077.9	NaN	8249.18	133306	7931.97	52148	23066.3	27852.8	59520	17033.9	44665.4	285011	60985.9	30171.8	14301.5	49282.2	114137	15665.6	210932	16128.7	19
A2AT37	Upf2	Mus musculus	RENT2_MOUSE	Regulator of nonsense transcripts 2	20879.8	20003.9	15584.3	13325.2	18203.5	19462	16596.8	17537.6	17052.4	18699.9	18159.3	18604.7	14113.7	16702.8	23602.9	18222.8	17270.5	16627.9	15650.9	16861.6	20
A2ATU0	Dhtkd1	Mus musculus	DHTK1_MOUSE	Probable 2-oxoglutarate dehydrogenase E1 component DHKTD1, mitochondrial	3979.89	3031.59	7270.59	4285.98	2884.52	6259.68	7430.03	6282.73	2708.64	4823.88	4379.69	3671.76	5221.17	3643.59	5545.46	4839.17	4955.5	5606.93	3778.18	6462.14	20
A2AUM9	Cep152	Mus musculus	CE152_MOUSE	Centrosomal protein of 152 kDa	NaN	NaN	NaN	NaN	NaN	NaN	NaN	NaN	NaN	NaN	NaN	531.59	NaN	NaN	NaN	NaN	NaN	NaN	405.336	NaN	2
A2AVA0	Svep1	Mus musculus	SVEP1_MOUSE	Sushi, von Willebrand factor type A, EGF and pentraxin domain-containing protein 1	5564.07	9835.25	8784.85	5639.74	7758.04	8725.71	7001.83	8045.1	8383.78	5786.11	5528.92	6528.08	5189.4	4978.83	6072.12	7253.19	8750.15	4585.06	7432.83	6301.47	20
A2AWA9	Rabgap1	Mus musculus	RBGP1_MOUSE	Rab GTPase-activating protein 1	8025.89	7256.73	7463.73	12589.8	6718.12	8959.38	7088.4	8479.56	9064.23	8811.42	7979.48	13273.6	8908.28	7509.78	9332.96	9012.98	9224.43	8608.51	12253	6010.27	20
A2AWL7	Mga	Mus musculus	MGAP_MOUSE	MAX gene-associated protein	NaN	NaN	NaN	NaN	NaN	NaN	NaN	NaN	NaN	NaN	NaN	424.827	62.6631	NaN	155.519	NaN	NaN	NaN	NaN	NaN	3
A2BDX3	Mocs3	Mus musculus	MOCS3_MOUSE	Adenylyltransferase and sulfurtransferase MOCS3	191006	321792	471364	571727	95065.4	396453	328692	447811	273165	121519	395965	1.01996e+06	413447	385618	383174	335870	594079	133558	468884	227613	20
A2BE28	Las1l	Mus musculus	LAS1L_MOUSE	Ribosomal biogenesis protein LAS1L	3361.34	6441.05	7326.62	2735.99	6084.43	2938.2	3341.17	3237.1	2879.29	2657.09	2418.92	2662.57	3457.75	2468.37	2087.57	2252.3	2942.27	4862.85	1941.64	2088.09	20
A2BH40	Arid1a	Mus musculus	ARI1A_MOUSE	AT-rich interactive domain-containing protein 1A	10162.5	16459.4	10244.3	8618.34	9895.52	10965	7274.81	8463.32	9216.78	6631.63	8322.44	8247.35	6942.13	7911.81	8462.31	9785.98	9019.34	8529.41	8859.5	10233.7	20
A2RSJ4	Uhrf1bp1l	Mus musculus	UH1BL_MOUSE	UHRF1-binding protein 1-like	1510.24	NaN	1567.66	2735.74	2806.25	3277.97	2138.27	2176.81	2393.82	981.44	1895.47	2163.1	1993.77	1573.83	2307.56	2666.1	2501.07	2124.67	2572.94	3318.41	19
A2RST1	Mgst2	Mus musculus	MGST2_MOUSE	Microsomal glutathione S-transferase 2	10586.4	23783.2	20020.7	14238.9	24310.1	13740	16336.1	14822.5	13603.9	8128.47	12923.9	13768.8	15682.2	17633.7	10960.8	17928.5	13880.8	13912.1	13093.6	10052.5	20
A2RSX7	Tyw5	Mus musculus	TYW5_MOUSE	tRNA wybutosine-synthesizing protein 5	1176.32	NaN	NaN	5073.89	NaN	3773.42	2364.15	1438.53	3438.41	4714.5	4925.14	7009.19	6269.32	3576.54	NaN	5722.52	4119.44	4975.2	9023.63	4867.49	16
A2RSY6	Trmt1l	Mus musculus	TRM1L_MOUSE	TRMT1-like protein	8974.87	11023.6	7729.08	6911.28	9284.34	7030.65	8067.35	6628.22	7563.44	9721.71	4362.5	6756.73	7099.49	10052.1	5240.28	5500.94	6355.07	5937.84	5081.41	9482.16	20
A2RTL5	Rsrc2	Mus musculus	RSRC2_MOUSE	Arginine/serine-rich coiled-coil protein 2	8250.41	8775.13	10170	6527.9	5395.69	7234.76	6343.38	5645.44	5123.62	8177.54	6566.6	4789.89	5776.01	5098.89	5523.13	5680.34	5177.66	8010.28	6049.1	5123.14	20
A3KFM7	Chd6	Mus musculus	CHD6_MOUSE	Chromodomain-helicase-DNA-binding protein 6	NaN	NaN	NaN	NaN	NaN	NaN	NaN	NaN	NaN	NaN	NaN	1699.91	NaN	NaN	729.395	897.313	251.525	672.713	886.46	NaN	6
A3KGB4	Tbc1d8b	Mus musculus	TBC8B_MOUSE	TBC1 domain family member 8B	771.29	NaN	NaN	2274.7	1.48147	841.301	1733.48	1182.26	805.211	1256.43	1290.74	1195.47	961.768	596.539	2712.76	2182.62	1538.48	1074.12	2179.18	16.5869	18
A3KGF9	Ccdc9b	Mus musculus	CCD9B_MOUSE	Coiled-coil domain-containing protein 9B	9070.77	11291.5	11237.3	6902.15	8997.56	8485.36	6587.19	8613.22	6944.92	6870.76	7764.56	6055.67	4771.14	6171.24	6354.1	6992.81	6426.62	9040.77	7062.96	8696.93	20
A6H5Y3	Mtr	Mus musculus	METH_MOUSE	Methionine synthase	40841.9	35053.4	34988.1	23980.1	49171.3	38930.6	32988.3	37587.6	37141.7	33561.7	37463.1	25990.5	33442.3	40729.4	39308.6	47363.7	42979	32446	31719.9	32055.9	20
A6H5Z3	Exoc6b	Mus musculus	EXC6B_MOUSE	Exocyst complex component 6B	14249.2	48966.2	23286.4	13690.6	17528.2	12532.5	14806.1	16882.5	12678.5	13315.4	15111.5	13677.8	12541.2	12881.2	14497.9	11277.5	10349.2	10028.7	13088.5	14901.4	20
A6H611	Mipep	Mus musculus	MIPEP_MOUSE	Mitochondrial intermediate peptidase	7507.7	6109.78	4370.64	5113.25	5147.65	3902.56	4657.02	2656.84	3864.24	4295.51	1110.85	4110.26	4800.03	3296.42	924.441	2684.39	2465.09	3858.46	4788.29	2649.2	20
A6H619	Phrf1	Mus musculus	PHRF1_MOUSE	PHD and RING finger domain-containing protein 1	NaN	NaN	NaN	766.632	NaN	355.262	NaN	NaN	NaN	NaN	NaN	1337.75	434.456	NaN	NaN	218.866	371.951	NaN	1122.22	NaN	7
A6H630	Armt1	Mus musculus	ARMT1_MOUSE	Damage-control phosphatase ARMT1	1600.82	861.797	NaN	684.756	NaN	NaN	811.295	NaN	NaN	NaN	294.514	1674.54	143.96	NaN	NaN	NaN	NaN	NaN	577.926	NaN	8
A6H6A9	Rabgap1l	Mus musculus	RBG1L_MOUSE	Rab GTPase-activating protein 1-like	2383.21	2876.87	3172.28	5267.72	2485.69	3281.14	2901.67	2772.43	3444.37	3140.5	2630.66	3533.04	2434.6	2052.04	2701.58	3076.61	3487.25	2458.46	4708.97	2436.62	20
A6H8H2	Dennd4c	Mus musculus	DEN4C_MOUSE	DENN domain-containing protein 4C	33829.2	54088.7	37528.3	22744.3	34868.6	30801.8	28098.7	31933	29406.7	27729.5	28572.4	21110.7	20213.1	26761.8	29364.3	29576.7	26090.1	32875.4	23179.2	32632	20
A6X919	Dpy19l1	Mus musculus	D19L1_MOUSE	Probable C-mannosyltransferase DPY19L1	NaN	NaN	NaN	4824.05	NaN	4364.38	NaN	2042.2	NaN	2258.89	1162.99	12871.4	3242.28	NaN	3615.35	3268.41	4080.28	NaN	10563.7	NaN	11
A6X935	Itih4	Mus musculus	ITIH4_MOUSE	Inter alpha-trypsin inhibitor, heavy chain 4	12441.4	2571.83	5470.4	41650.6	32065.1	9914	10715.3	20388.8	38474.8	13755.2	7443.76	46029	59435.1	21217.1	6301.13	14200.6	2256.04	11787.1	31908.4	14640.5	20
A8C756	Thada	Mus musculus	THADA_MOUSE	Thyroid adenoma-associated protein homolog	NaN	14462.6	4564.47	14014.8	6276.96	3952.8	3403.64	5672.3	NaN	3655.47	4190.96	9513.49	6004.15	4429.26	4460.67	2167.16	4465.15	3014.91	8070.47	3648.23	18
A8Y5H7	Sec14l1	Mus musculus	S14L1_MOUSE	SEC14-like protein 1	6476.59	NaN	6039.56	5553.86	2795.44	4078.47	7116.82	3341.1	7097.08	14575.1	NaN	9865.94	7894.65	3798.87	NaN	5159.7	4370.84	6376.98	7023.47	145.917	17
A9Q751	Cfap221	Mus musculus	PCDP1_MOUSE	Cilia- and flagella-associated protein 221	10608.1	NaN	NaN	8882.99	3602.25	25816.3	12833.5	NaN	28750.5	19705.8	22028.4	17989.5	17677.9	16196	22943.1	36036.8	15558.3	17264.2	17314.8	NaN	16
B0V2N1	Ptprs	Mus musculus	PTPRS_MOUSE	Receptor-type tyrosine-protein phosphatase S	1931.66	NaN	NaN	2144.27	NaN	3080.18	2906.44	2556.27	2280.06	2446.92	2770.58	4381.35	3168.27	3483.07	3026.86	3104.73	4700.75	1108.06	3956.76	7764.56	17
B1AQJ2	Usp36	Mus musculus	UBP36_MOUSE	Ubiquitin carboxyl-terminal hydrolase 36	NaN	1.29823	NaN	88.635	1021.34	NaN	328.575	778.555	245.119	224.457	NaN	41.2937	152.494	NaN	NaN	495.335	425.122	121.251	239.022	NaN	13
B1AR13	Cisd3	Mus musculus	CISD3_MOUSE	CDGSH iron-sulfur domain-containing protein 3, mitochondrial	13011	15294.4	15984.8	9754.67	13827.6	12162.4	12508.1	11931.6	13543.4	10039.9	5932.36	7957.61	10320.3	10704.3	2367.5	7947.06	9573.12	7990.97	7921.57	12664.3	20
B1ARW8		Mus musculus	CA122_MOUSE	Uncharacterized protein C1orf122 homolog	NaN	5886.1	2714.26	NaN	NaN	NaN	NaN	500.264	NaN	NaN	NaN	NaN	NaN	NaN	NaN	NaN	NaN	NaN	NaN	NaN	3
B1AVH7	Tbc1d2	Mus musculus	TBD2A_MOUSE	TBC1 domain family member 2A	3988.58	10684.4	4817.6	1300.7	NaN	1391.75	2848.15	5020.11	NaN	NaN	NaN	NaN	NaN	2154.93	NaN	2879.87	2229.07	3624.57	1786.28	3884.82	13
B1AVZ0	Uprt	Mus musculus	UPP_MOUSE	Uracil phosphoribosyltransferase homolog	7416.69	12549.5	12370.1	14811.4	7267.71	7868.02	8381.5	6444.08	6348.21	6252.31	6117.91	10391.1	8477.9	7220.78	7843.63	3321.58	8424.07	8726.68	7510.21	8384.14	20
B1AWL2	Znf462	Mus musculus	ZN462_MOUSE	Zinc finger protein 462	2083.03	6157.44	3213.85	789.974	NaN	972.452	NaN	2039.78	2017.04	1411.47	1398.8	NaN	NaN	928.742	3006.5	1900.07	2230.89	972.796	NaN	1099.36	15
B1AXP6	Tomm5	Mus musculus	TOM5_MOUSE	Mitochondrial import receptor subunit TOM5 homolog	19763.8	NaN	10192.4	30636.2	14233.6	22183.6	12297	13848.5	28880.4	14604.2	19864.3	79382.9	22473.5	17431.5	21945.1	25383.2	35280.1	8393.52	42422	11680.4	19
B1AY10	Nfx1	Mus musculus	NFX1_MOUSE	Transcriptional repressor NF-X1	3000.21	6983.57	3719.82	1677.87	2348.71	2781.33	2067.78	2970.29	2187.52	2967.25	2670.14	1901.14	1610.27	2676.6	4242	2436.93	2033.03	2818.29	1101.01	2133.76	20
B1AY13	Usp24	Mus musculus	UBP24_MOUSE	Ubiquitin carboxyl-terminal hydrolase 24	NaN	NaN	NaN	2324.33	NaN	NaN	692.403	NaN	NaN	NaN	735.031	1650.67	1047.57	NaN	761.605	537.622	1003.59	961.093	1589	2054.47	11
B1AZA5	Tmem245	Mus musculus	TM245_MOUSE	Transmembrane protein 245	9240.34	24238.4	16627.7	4235.26	8174.75	12306.2	10500.5	11617.7	15787.3	8766.81	10416.4	9968.54	10807.3	13702.4	13486.9	9865.99	13972.4	7093.44	8553.62	8619	20
B1AZI6	Thoc2	Mus musculus	THOC2_MOUSE	THO complex subunit 2	43555.1	44886.4	30910.7	35206.2	35648.9	36759.9	31699.5	40873.3	40473	33302.7	32412.9	42011.6	30311.5	34440.4	35973.4	39761.8	35424.5	35698.9	30650	36465.2	20
B1AZP2	Dlgap4	Mus musculus	DLGP4_MOUSE	Disks large-associated protein 4	10969.7	21271.9	13356.5	6183.25	13008	5482.22	6529.99	5979.23	3752.85	5561.59	4954.49	6915.52	3339.25	6468.67	4602.5	3149.92	3063.16	5794.9	3461.24	5286.2	20
B1B212	H60b	Mus musculus	H60B_MOUSE	Histocompatibility antigen 60b	5463.65	NaN	939.227	8185.9	3493.36	14169	3709.36	3741.32	NaN	NaN	9274.96	33029.1	6122.62	5982.64	3265.34	13412	10170.3	12619.1	20851.1	NaN	16
B2RQC6	Cad	Mus musculus	PYR1_MOUSE	CAD protein	66974.5	96373.9	85325.1	143778	66968.2	74514.8	73297.4	82966.2	68509	58097.2	73897.2	186720	95118	76681	88260.8	68841.5	81451.7	71724.3	130215	69188.3	20
B2RRE7	Otud4	Mus musculus	OTUD4_MOUSE	OTU domain-containing protein 4	8756.15	39216	21134.7	6638.5	8132.77	3980.16	3488.52	7360.53	4229.56	5229.29	2407.64	8417.49	2041.53	4637.63	5229.4	2551.56	3952.67	4382.07	6247.68	6116	20
B2RRF6	Znf518a	Mus musculus	Z518A_MOUSE	Zinc finger protein 518A	2740.11	NaN	NaN	NaN	4.79047	NaN	51.9606	1890.62	768.153	NaN	NaN	NaN	350.943	895.208	NaN	NaN	240.438	NaN	NaN	NaN	8
B2RUR8	Otud7b	Mus musculus	OTU7B_MOUSE	OTU domain-containing protein 7B	NaN	NaN	NaN	3851.95	1134.17	1024.13	1463.57	720.016	NaN	1809.17	1465.97	3751.18	1408.86	963.703	2564.56	2368.69	1437.08	706.623	3456.26	NaN	15
B2RVL6	Zcchc24	Mus musculus	ZCH24_MOUSE	Zinc finger CCHC domain-containing protein 24	9856.8	4753.54	7536.88	14182.4	8516.23	20416	11630.2	11116.3	15907.7	9251.92	14159.6	19310.6	8824.04	10173.3	14344.6	16700.4	20424.3	9454.68	13120.4	9409.55	20
B2RWS6	Ep300	Mus musculus	EP300_MOUSE	Histone acetyltransferase p300	9855.01	16860.8	13885.9	5500.08	11611.4	6801.99	7515.07	9832.06	9240.57	6288.96	8846.05	4734.27	3828.22	9299.71	12104.1	7254.62	5496.63	8569.43	5696.72	9751.2	20
B2RX14	Tut4	Mus musculus	TUT4_MOUSE	Terminal uridylyltransferase 4	9966.46	8775.53	4075.92	2730.37	4059.91	6587.54	5720.73	6795.96	6799.8	5667.89	6063.76	3408.78	3866.26	5475.42	8499.39	5528.48	4191.09	7763.88	4154.94	6295.16	20
B2RXC1	Trappc11	Mus musculus	TPC11_MOUSE	Trafficking protein particle complex subunit 11	3391.49	7452.27	3873.16	8395.86	4294.43	4043.18	3314.52	2973.03	2117.75	3915.53	3658.09	7432.11	3621.71	2387.73	3502.2	2972.98	3280.93	3227.74	6269.86	2981.8	20
B2RXM4	Ntmt2	Mus musculus	NTM1B_MOUSE	N-terminal Xaa-Pro-Lys N-methyltransferase 2	NaN	NaN	NaN	346.088	NaN	NaN	NaN	NaN	NaN	NaN	NaN	410.59	NaN	NaN	NaN	NaN	NaN	NaN	277.288	NaN	3
B2RXR6	Ankrd44	Mus musculus	ANR44_MOUSE	Serine/threonine-protein phosphatase 6 regulatory ankyrin repeat subunit B	1782.41	2533.71	NaN	6236.14	2765.91	1216.05	2903.91	1609.37	1875.69	2018.11	4054.96	3548.03	2150.29	2064.74	926.746	2382.89	3260.24	2323.32	4768.74	1600.07	19
B2RXS4	Plxnb2	Mus musculus	PLXB2_MOUSE	Plexin-B2	13476	18481.3	23215.5	19206.1	21640.2	19699.3	18785.3	21045.4	18868.9	12869.3	18816.2	26581.4	22780.9	24411.1	17129.7	15139.7	15901.9	10299.1	18624.8	12559.7	20
B2RY04	Dock5	Mus musculus	DOCK5_MOUSE	Dedicator of cytokinesis protein 5	14533.5	38473.9	14649.1	19006.5	17635.6	9368.68	10008.3	9161.14	11576	9716.65	7470.26	14667.4	7151.83	8676.49	9867.94	7209.11	10517.3	12739.4	6670.13	12064.6	20
B2RY50	Odad2	Mus musculus	ODAD2_MOUSE	Outer dynein arm-docking complex subunit 2	1000.9	NaN	0.835591	4.6789	2.12637	53.9097	19.1299	66.3761	2000.51	NaN	189.858	NaN	1113.06	1067.94	264.82	NaN	2515.06	0.364558	NaN	0.60735	15
B2RY56	Rbm25	Mus musculus	RBM25_MOUSE	RNA-binding protein 25	8244.59	5813.28	6846.94	13439.2	6823.27	12806	7809.92	7606.83	13355.3	10117.8	12498.7	16822.3	11541.2	8207.62	12348.6	11972.5	13710.2	8181.29	13658.3	6925.91	20
B2RY71	Dnai3	Mus musculus	DNAI3_MOUSE	Dynein axonemal intermediate chain 3	NaN	26401.1	4542.17	NaN	4623.84	NaN	792.174	2348.49	NaN	NaN	NaN	NaN	NaN	933.183	NaN	NaN	NaN	NaN	NaN	317.853	7
B7ZMP1	Xpnpep3	Mus musculus	XPP3_MOUSE	Xaa-Pro aminopeptidase 3	6256.18	11490.7	5023.45	8568.87	8669.05	8271.22	8185.68	6018.13	8115.91	8784.57	8192.98	6852.68	7637.42	8623.36	7371.73	7352.02	8646.94	6588.24	8443.12	6792.14	20
B8ZXI1	Qtrt2	Mus musculus	QTRT2_MOUSE	Queuine tRNA-ribosyltransferase accessory subunit 2	NaN	NaN	0.0600701	369.638	NaN	NaN	1288.31	NaN	2047.86	4480.11	NaN	175457	NaN	NaN	169.535	NaN	124.42	548.074	289944	0.069519	11
B9EJ80	Pdzd8	Mus musculus	PDZD8_MOUSE	PDZ domain-containing protein 8	3827.8	6901.92	4953.01	4742.15	3171.04	4830.49	4499.49	6806.21	5166.98	3879.53	3777.26	5152.24	3136.34	5767.34	5269.55	3954.94	5227.45	3281.71	4043.56	3666.95	20
B9EJ86	Osbpl8	Mus musculus	OSBL8_MOUSE	Oxysterol-binding protein-related protein 8	3043.99	19.4054	2754.62	5418.9	849.201	5717.8	5636.19	NaN	5653.74	5598.4	6603.43	5638.51	4035.15	4596.71	6876.76	5697.89	4946.11	3520.62	4660.92	4477.69	19
B9EJV3	Greb1l	Mus musculus	GRB1L_MOUSE	GREB1-like protein	NaN	NaN	NaN	1.09815e+06	NaN	NaN	NaN	NaN	NaN	NaN	131648	742460	1.15551e+06	NaN	NaN	NaN	153069	NaN	NaN	NaN	5
B9EKI3	Tmf1	Mus musculus	TMF1_MOUSE	TATA element modulatory factor	5297.61	2544.79	7086.74	5120.93	2231.91	7857.38	5876.49	5369.88	5487.33	7462.86	4577.31	4145.54	4071.86	3788.7	5057.62	5599.98	5507.69	3649.95	5230.4	3769.95	20
C0HK79;C0HK80	Arxes1;Arxes2	Mus musculus	ARXS1_MOUSE;ARXS2_MOUSE	Adipocyte-related X-chromosome expressed sequence 1;Adipocyte-related X-chromosome expressed sequence 2	NaN	1.80217	NaN	1453.51	NaN	2463.32	3373.6	2686.84	1148.57	1414.07	2392.11	7791.03	2904.27	615.101	977.727	1923.3	1860.41	766.534	3269.65	NaN	16
C0HKD8;C0HKD9	Mfap1a;Mfap1b	Mus musculus	MFA1A_MOUSE;MFA1B_MOUSE	Microfibrillar-associated protein 1A;Microfibrillar-associated protein 1B	20125.9	26436.4	28328.1	15077.8	14572.5	26372.1	23623.3	22779.8	26677.6	19399.5	19767.4	15258.3	18085.6	23484.6	20038.7	22873.9	30655	18240.3	13646.4	19592.8	20
C0HKE1;C0HKE2;C0HKE3;C0HKE4;C0HKE5;C0HKE6;C0HKE7;C0HKE8;C0HKE9;Q8CGP5;Q8CGP6	H2ac4;H2ac6;H2ac7;H2ac8;H2ac11;H2ac13;Hist1h2an;Hist1h2ao;Hist1h2ap;Hist1h2af;H2ac12	Mus musculus	H2A1B_MOUSE;H2A1C_MOUSE;H2A1D_MOUSE;H2A1E_MOUSE;H2A1G_MOUSE;H2A1I_MOUSE;H2A1N_MOUSE;H2A1O_MOUSE;H2A1P_MOUSE;H2A1F_MOUSE;H2A1H_MOUSE	Histone H2A type 1-B;Histone H2A type 1-C;Histone H2A type 1-D;Histone H2A type 1-E;Histone H2A type 1-G;Histone H2A type 1-I;Histone H2A type 1-N;Histone H2A type 1-O;Histone H2A type 1-P;Histone H2A type 1-F;Histone H2A type 1-H	109791	138873	270897	361962	44849.5	321440	233345	173185	244186	236884	400572	705815	339705	422297	360937	301130	274737	211228	311127	164854	20
C0HKG5;C0HKG6	Rnaset2a;Rnaset2b	Mus musculus	RNT2A_MOUSE;RNT2B_MOUSE	Ribonuclease T2-A;Ribonuclease T2-B	8501.37	3141.35	3403.4	13466.2	10046.9	5657.11	6909.32	5607.92	8096.48	12661.7	7966.34	9617.43	8052.96	6945.07	7529.64	8661.38	6560.48	8783.96	11789.3	9021.23	20
D3YXK1	Samd1	Mus musculus	SAMD1_MOUSE	Sterile alpha motif domain-containing protein 1	9713.44	17572.2	9573.53	4910.26	13150	8800.97	6943.15	6840.78	3501.56	5535.87	3416.49	2332.76	3684.18	3312.74	6028.37	6349.19	7381.51	9197.31	5903.23	9389.07	20
D3YXK2	Safb	Mus musculus	SAFB1_MOUSE	Scaffold attachment factor B1	65079.3	67545.1	59279.9	85718.4	56992.4	74690.9	59175.9	57156	63903.5	63103	67163.8	100195	58092.2	53205.7	72833.1	78239.1	71126.8	62405.7	89229	72372.6	20
D3YYU8	Obsl1	Mus musculus	OBSL1_MOUSE	Obscurin-like protein 1	8488.76	9560.6	12409.5	12228.1	8559.26	8552.15	8189.28	6934.79	6281.3	5164.59	6077.36	8913.3	6177.81	5490.45	6741.99	6462.48	8110.24	8263.89	9763.92	7922.61	20
D3YZP9	Ccdc6	Mus musculus	CCDC6_MOUSE	Coiled-coil domain-containing protein 6	13780.5	13193.8	17184	11060.4	14852.8	12188	10492	7369.62	8649.02	13276.1	11390	8035.82	9029.22	11852	11489.8	11899	9687.65	14719	14857.5	11825.3	20
D3Z4S3	Ptrhd1	Mus musculus	PTRD1_MOUSE	Putative peptidyl-tRNA hydrolase PTRHD1	7809.76	NaN	NaN	16815.8	9277.44	4663.28	5144.72	5974.9	7376.53	10583	4120.6	10422.2	5412.71	3308.26	3131.5	5716.49	6497	7492.55	10865.1	10089.8	18
D3Z7P3	Gls	Mus musculus	GLSK_MOUSE	Glutaminase kidney isoform, mitochondrial	56296.4	44232.2	43798.6	85693.2	60902.5	59233.8	52370.1	50321.2	58092.1	53725	71273.3	138995	69702.6	49555.6	60586.1	53218.9	50531.4	44260.2	81138	49241.3	20
D3Z7Q2	Smim20	Mus musculus	SIM20_MOUSE	Small integral membrane protein 20	6728.84	8357.24	8550.72	2976.72	4344.12	11676.2	5000.68	6962.1	5500.1	7437.56	9331.77	5880.55	4075.7	6054.42	11117.3	9079.32	10215.9	4399.06	8452.04	3704.23	20
E2JF22	Piezo1	Mus musculus	PIEZ1_MOUSE	Piezo-type mechanosensitive ion channel component 1	NaN	NaN	NaN	402.085	NaN	72.6242	112.367	NaN	87.5085	90.7893	231.774	909.284	350.683	NaN	263.537	NaN	113.127	NaN	513.82	NaN	11
E9PUQ8	Dgkd	Mus musculus	DGKD_MOUSE	Diacylglycerol kinase delta	NaN	NaN	NaN	536.912	NaN	NaN	NaN	NaN	NaN	NaN	NaN	204.873	NaN	NaN	291.199	NaN	294.712	NaN	253.939	NaN	5
E9PVA8	Gcn1	Mus musculus	GCN1_MOUSE	eIF-2-alpha kinase activator GCN1	24244.7	33439.8	27684.3	51164.3	17673.7	32272.4	28799.7	27811.3	34858.7	28476.3	26750	69200.6	33165.1	30789.6	27881.9	32926.4	37928.6	28014.4	56680.8	27040.9	20
E9PVB5	Ttc17	Mus musculus	TTC17_MOUSE	Tetratricopeptide repeat protein 17	2520.74	2.63191	2763.88	692.502	287.366	1461.19	2123.15	NaN	2318.21	1914.63	1883.54	1214.02	1338.35	1447.17	2959.2	1702.85	2208.86	1238.56	1087.84	2173.54	19
E9PVX6	Mki67	Mus musculus	KI67_MOUSE	Proliferation marker protein Ki-67	4425.57	5898.69	3982.93	5010.18	4384.15	5129.24	4258.33	5424.1	5608.95	3917.39	3724.6	3873.1	4520.95	3946.76	4028.68	5743.03	6058.26	5438.41	4555.12	4709.96	20
E9PY46	Ift140	Mus musculus	IF140_MOUSE	Intraflagellar transport protein 140 homolog	15106.7	15720.6	12928.1	11990.4	22093.8	6586.09	6378.13	11569.8	9278.95	11320.9	7405.28	6997.49	10008.5	9026.45	7934.91	5102.54	7704.24	6299.94	9162.14	3186.53	20
E9PYH6	Setd1a	Mus musculus	SET1A_MOUSE	Histone-lysine N-methyltransferase SETD1A	2667.89	5506.72	4618.06	7021.92	4410.7	3407.89	3585.99	2266.39	3934.15	4638.34	3551.7	9660.98	4379.84	3957.9	3430.22	4551.28	4767.59	3435.77	8930.32	3407.4	20
E9PYK3	Parp4	Mus musculus	PARP4_MOUSE	Protein mono-ADP-ribosyltransferase PARP4	15035.5	12611.2	9096.28	5866.61	9376.73	6497.49	5596.05	5957.44	6269.52	5941.03	5841.41	5349.12	4657.04	3639.68	7468.52	5559.01	2192.39	4061.39	5615.13	6266.69	20
E9PYL2	Prr12	Mus musculus	PRR12_MOUSE	Proline-rich protein 12	9484.84	3568.57	5271.11	6105.95	1757.14	2230.31	2898.75	1482.35	2523.45	2635.44	1640.21	3454.94	2261.07	3395.14	2480.03	2222.93	3554.36	2617.43	2961.17	1989.76	20
E9PZJ8	Ascc3	Mus musculus	ASCC3_MOUSE	Activating signal cointegrator 1 complex subunit 3	24925.3	54588	32633	22916.8	22048.5	21381.1	21611.7	22453.3	19719.6	20199.2	19700.5	21534.5	17873.2	16978.5	22401.6	20403	21941.5	21498.6	23149.2	22065	20
E9PZM4	Chd2	Mus musculus	CHD2_MOUSE	Chromodomain-helicase-DNA-binding protein 2	NaN	1757.17	339.502	3769.82	7452.39	4535.95	2396.37	1348.02	1535.1	7776.17	2325.33	3003.5	2288.15	1792.4	2139.09	3004.25	3282.25	896.698	4267.36	NaN	18
E9Q137	Tex264	Mus musculus	TX264_MOUSE	Testis-expressed protein 264 homolog	50821.7	113580	137255	49283.5	61776.2	43786.8	44154.3	47698.1	47787.8	42779.8	45951.4	60905.3	31614.5	34452	43782.1	54801.5	41568	46407.4	55232.9	49805.1	20
E9Q1P8	Irf2bp2	Mus musculus	I2BP2_MOUSE	Interferon regulatory factor 2-binding protein 2	18414.5	30717.8	19668.4	24513.6	19367.4	17842.9	16331.9	25498.7	19818.2	14431.3	24672.8	16902.7	18669.8	25343.2	17139.9	19712	17156.2	19197.1	19858.3	16581.6	20
E9Q394	Akap13	Mus musculus	AKP13_MOUSE	A-kinase anchor protein 13	11312.5	12425	9982.61	6806.06	10743.3	11032.8	9488.02	8316.98	9059.15	9028.6	9625.76	6485.12	6093.89	7632.38	9994.11	9551.74	9304.19	8929.7	8886.77	9702.37	20
E9Q3L2	Pi4ka	Mus musculus	PI4KA_MOUSE	Phosphatidylinositol 4-kinase alpha	40349.5	29064.6	43202.6	53340.1	39038.7	44016.3	28680.5	33380.1	31842.1	32282.2	43276.1	45212.4	28828.4	24144	42174	34684.4	28578.9	19438.5	52071.9	26229.7	20
E9Q4N7	Arid1b	Mus musculus	ARI1B_MOUSE	AT-rich interactive domain-containing protein 1B	10927	11626.9	16430.8	6502.93	9547.52	10630	7790.24	9269.72	9044.35	7917.07	9945.84	8614.94	6142.05	8441.91	11634.8	10484.3	9863.88	9816.92	7061.38	8967.52	20
E9Q4P1	Wdfy1	Mus musculus	WDFY1_MOUSE	WD repeat and FYVE domain-containing protein 1	5646.8	9088.85	5175.15	7753.07	4632.06	7641.77	6609.53	3739.95	2897.75	5017.93	7221.42	8382.69	8772.11	4879.42	6779.67	5983.66	5190.29	5565.17	10678	6550.4	20
E9Q555	Rnf213	Mus musculus	RN213_MOUSE	E3 ubiquitin-protein ligase RNF213	106765	108062	87379.9	99898.7	85381.9	101173	92945.7	92393.9	101119	101149	90595	104951	87537	94064.7	99487.7	104111	99848.1	102758	98475.8	91575.9	20
E9Q5C9	Nolc1	Mus musculus	NOLC1_MOUSE	Nucleolar and coiled-body phosphoprotein 1	66466.4	73972.2	54840.6	52566.4	51923	54890.3	58235	51812.3	65357.2	53402.3	59160.1	74901	61798.7	73284	73727.9	68298.7	46022.3	64103	55046.3	56364.4	20
E9Q5F9	Setd2	Mus musculus	SETD2_MOUSE	Histone-lysine N-methyltransferase SETD2	4309.07	10528.2	6042.91	4264.21	3970.41	6093.22	4113.87	4230.86	3757.61	4458.51	4773.71	3602.02	3772.96	4210.73	5602.89	5191.9	5026.18	3930.63	3378.77	2705.91	20
E9Q5G3	Kif23	Mus musculus	KIF23_MOUSE	Kinesin-like protein KIF23	2228.8	1.3583	21.7461	3895.03	NaN	3851.22	717.494	1244.12	7944.03	941.18	1314.09	9390.23	5681.15	1885.03	2035.05	3819.33	7616.13	721.237	6482.92	1391.96	19
E9Q5K9	Ythdc1	Mus musculus	YTDC1_MOUSE	YTH domain-containing protein 1	9092.17	7501.81	10009.4	11584.6	9366.28	9416.95	7915.44	6937.66	7588.57	8772.69	10870.1	9741.76	10167.7	11304.2	8844.65	10251.1	9759.11	8603.27	11076.7	7770.56	20
E9Q634	Myo1e	Mus musculus	MYO1E_MOUSE	Unconventional myosin-Ie	29215.4	33156.8	33040.7	78353.7	18080.1	31695.8	36394.2	38872.2	35647.1	36379.6	34582.9	80152.6	42466	30137.6	43314.7	43913.2	42078.8	34962.2	74280.8	32083.4	20
E9Q6J5	Bod1l	Mus musculus	BD1L1_MOUSE	Biorientation of chromosomes in cell division protein 1-like 1	7597.79	8923.62	8970.17	6596.61	7056.73	8090.99	6519.68	7357.59	7800.38	7849.7	8526.2	7154.02	6201.3	6722.78	9875.34	7543.71	7448.58	6586.33	6199.44	5907.88	20
E9Q735	Ube4a	Mus musculus	UBE4A_MOUSE	Ubiquitin conjugation factor E4 A	NaN	21125.4	9419.64	7523.63	3676.96	8027.42	5747.44	11177.5	8422.68	8329.41	6719.84	10441.7	8204.26	5715.81	8475.3	7441.91	5277.04	1703.23	8010.59	8652.3	19
E9Q784	Zc3h13	Mus musculus	ZC3HD_MOUSE	Zinc finger CCCH domain-containing protein 13	3018.28	2665.78	5559.95	2862.23	2915.64	3357.25	3284.78	3473.5	2924.18	3924.13	4172.55	5915.91	3448.2	4052.8	3975.1	1396.92	3585.17	3176.75	4210.28	3268.39	20
E9Q7E2	Arid2	Mus musculus	ARID2_MOUSE	AT-rich interactive domain-containing protein 2	18763.9	47038.2	31495.5	12467.8	16168.3	17296.8	16995.1	19619.7	18324.2	11929.8	13652.1	7373.74	10031.7	14117.9	14794.2	13075.8	16570.1	12948	9605.38	14510.6	20
E9Q7G0	Numa1	Mus musculus	NUMA1_MOUSE	Nuclear mitotic apparatus protein 1	58195.2	80145.2	68963.8	76636.5	56800.8	75925.7	62755.2	63813.8	64926.2	58299.7	66335.4	84564.4	55211.1	59106.2	70344.2	80419.3	93673.7	50319.3	82852	54766.5	20
E9Q8D0	Dnajc21	Mus musculus	DJC21_MOUSE	DnaJ homolog subfamily C member 21	1956.72	318.911	1368.75	1332.45	55.3908	1745.06	1912.55	215.582	1817.67	2919.79	960.892	907.021	991.308	1463.23	869.523	469.84	720.476	1500.13	1221.52	2213.67	20
E9Q912	Rap1gds1	Mus musculus	GDS1_MOUSE	Rap1 GTPase-GDP dissociation stimulator 1	6386.85	7173.77	6532.35	11507.1	7802.45	5221.91	6375.05	5434.59	4311.67	6208.31	5552.05	9349.97	5151.88	5974.32	5158.13	3851.5	5222.79	6466.49	6624.8	5697.18	20
E9Q942	Smim13	Mus musculus	SIM13_MOUSE	Small integral membrane protein 13	6121.96	3108.52	5570.98	NaN	6330.21	NaN	4871.72	3398.88	1334.83	3905.4	NaN	NaN	1364.28	3667.61	NaN	NaN	2955.34	NaN	NaN	2876.81	12
E9QAM5	Helz2	Mus musculus	HELZ2_MOUSE	Helicase with zinc finger domain 2	1383.28	NaN	NaN	2245.5	NaN	997.837	1407.42	2215.77	NaN	NaN	2244.44	5422.88	2044.96	2.02826	NaN	2304.08	2652.45	NaN	3556.79	3393.77	13
E9QAT4	Sec16a	Mus musculus	SC16A_MOUSE	Protein transport protein Sec16A	56194.5	75288	71333.9	39605.5	54115.6	47574.1	43409.5	54809.3	35791	42487.2	47567.6	45401	39053.6	44211.5	58722	43775.2	35450.7	44031.8	47549.5	46515.1	20
F6XLV1	Crocc2	Mus musculus	CRCC2_MOUSE	Ciliary rootlet coiled-coil protein 2	NaN	NaN	NaN	2716.86	NaN	451.325	NaN	1.00697	NaN	NaN	NaN	5022.68	NaN	304.536	NaN	NaN	743.603	381.767	1024.31	NaN	8
F6ZDS4	Tpr	Mus musculus	TPR_MOUSE	Nucleoprotein TPR	48630.3	47328.5	45941	62633.4	52216.6	63097	50236.6	49444.3	63124.6	52590.7	56612.8	93874.6	54281.4	53964.8	60562.2	63913.1	71249.7	42167	69901.2	45916.1	20
F7BJB9	Morc3	Mus musculus	MORC3_MOUSE	MORC family CW-type zinc finger protein 3	7539.11	20863.7	4255.05	4815.37	7960.06	5275.96	3503.55	5674.23	5302.93	4001.22	5248.4	4734.45	3370.47	7075.08	3882.54	5997.69	6560.69	4329.83	3548.27	4801.7	20
F8VPQ2	Arid4a	Mus musculus	ARI4A_MOUSE	AT-rich interactive domain-containing protein 4A	NaN	NaN	NaN	1438.38	NaN	NaN	215.234	NaN	915.416	NaN	164.953	1743.16	2474.03	806.105	NaN	268.041	866.875	NaN	1461.99	NaN	10
F8VPU2	Farp1	Mus musculus	FARP1_MOUSE	FERM, ARHGEF and pleckstrin domain-containing protein 1	40058.7	66714.6	49559.2	46090.9	53807.7	45330	38959.3	45701.8	40366	35798.5	35853.6	41700.8	33109.2	35452.4	44332.9	39453.5	42326.4	31819.3	40346.7	36101.7	20
G3X9J0	Sipa1l3	Mus musculus	SI1L3_MOUSE	Signal-induced proliferation-associated 1-like protein 3	586.909	NaN	NaN	NaN	NaN	6872.87	NaN	NaN	NaN	NaN	NaN	NaN	NaN	NaN	2550.6	NaN	NaN	NaN	692.644	NaN	4
G3X9K3	Arfgef1	Mus musculus	BIG1_MOUSE	Brefeldin A-inhibited guanine nucleotide-exchange protein 1	11449.7	24600.6	12875.1	9639.43	14961.7	7906.79	10254	8504.06	8023.56	9441.37	7613.78	11407.5	6903.22	7559.87	9845.17	9903.18	9038.85	8010.25	9703.26	8682.4	20
G3XA57	Rab11fip2	Mus musculus	RFIP2_MOUSE	Rab11 family-interacting protein 2	NaN	NaN	NaN	746.277	NaN	3037.48	NaN	NaN	NaN	2306.15	NaN	1774.15	2321.92	2430.18	2234.11	NaN	2706.22	NaN	2110.87	NaN	9
G5E829	Atp2b1	Mus musculus	AT2B1_MOUSE	Plasma membrane calcium-transporting ATPase 1	9897.78	10230.6	10502.1	11047.3	9342.2	11971.6	10463.1	11646.6	10692.5	10518.9	12401.2	14955.7	11180.6	12463.4	12993.7	11443.9	10731.9	8447.63	11223.1	7860.22	20
G5E870	Trip12	Mus musculus	TRIPC_MOUSE	E3 ubiquitin-protein ligase TRIP12	6768.3	16700.5	12113.4	9696.12	7853.73	7442.58	7156.69	7539.23	6482.04	7204.77	7611.58	11122.7	6998.49	7609.68	8080.83	7028.86	7593.19	6525.86	10293.9	6860.65	20
G5E897	Poglut3	Mus musculus	PLGT3_MOUSE	Protein O-glucosyltransferase 3	7691.6	6810.3	7341.61	27936.9	9316.84	4614.2	7231.6	8033.34	5958.22	4828.69	7202.76	14500.2	8780.85	4786.65	4069.15	5618.52	6902.78	8665.3	16572	6001.7	20
G5E8K5	Ank3	Mus musculus	ANK3_MOUSE	Ankyrin-3	15547.8	17927.7	18912.9	22989.5	16925.6	15892.6	15961.8	15671	13176.8	14355	13533.4	24504.2	13889.8	14326.6	16187.1	18419.7	19192.8	16316.2	22773.2	16178.5	20
G5E8P0	Tubgcp6	Mus musculus	GCP6_MOUSE	Gamma-tubulin complex component 6	11175.1	12815.9	2811.92	11184.2	12510.8	26161.6	8124.66	8834.04	7695.15	9738.23	23879.4	9537.22	5528.76	6241.28	19973.6	NaN	7553.6	11582.6	1383.11	NaN	18
G5E8V9	Arfip1	Mus musculus	ARFP1_MOUSE	Arfaptin-1	6791.18	14987.7	7755.53	8292.81	9482.71	6628.71	7172.72	5558.04	7237.67	7113.86	6813.87	8113.88	7202.65	6917.44	5616.45	6848.5	6307.45	9087.02	6346.9	7351.64	20
O08528	Hk2	Mus musculus	HXK2_MOUSE	Hexokinase-2	124939	137724	147987	241339	125212	208907	153584	187600	236851	117113	163401	393404	157598	158178	200378	219315	271158	130367	307812	121566	20
O08529	Capn2	Mus musculus	CAN2_MOUSE	Calpain-2 catalytic subunit	239408	296960	244395	157687	187372	170115	177613	199179	185427	210538	190849	132478	128511	196951	214003	172459	133134	236534	141173	191266	20
O08532	Cacna2d1	Mus musculus	CA2D1_MOUSE	Voltage-dependent calcium channel subunit alpha-2/delta-1	6096.37	24203.1	18122.9	13537.3	7102.73	9002.64	6291.29	6708.06	5831.97	6293.65	4875.63	8047.93	4255.84	4475.59	7916.9	4587.09	7340.48	3534.8	8017.57	4822.02	20
O08539	Bin1	Mus musculus	BIN1_MOUSE	Myc box-dependent-interacting protein 1	89554.4	113248	79144.2	106795	102272	81544.7	76668.9	68368	86589.9	80909.9	92065.8	95843.3	63295.8	67439.4	86345.5	85431.2	71267.8	86095.4	97602.8	88547.1	20
O08547	Sec22b	Mus musculus	SC22B_MOUSE	Vesicle-trafficking protein SEC22b	173437	196091	195547	226749	253337	167877	184964	161660	151335	172566	195267	234941	218658	171985	140166	126983	151973	158025	229157	162810	20
O08550	Kmt2b	Mus musculus	KMT2B_MOUSE	Histone-lysine N-methyltransferase 2B	NaN	3428.52	NaN	946.271	1302.48	1423.87	1229.66	679.889	872.485	NaN	2164.57	1103.02	283.213	551.869	2150.59	1847.2	1584.38	860.673	1027.25	1121.81	17
O08553	Dpysl2	Mus musculus	DPYL2_MOUSE	Dihydropyrimidinase-related protein 2	184697	297127	233208	204089	225289	163204	175286	194143	156930	160803	164611	170119	164625	177785	167631	161802	157025	188053	166223	169984	20
O08573	Lgals9	Mus musculus	LEG9_MOUSE	Galectin-9	8637.12	11179	14108.8	18963.3	10986	15093.5	10589.8	5983.59	9275.78	8787.23	10983.4	20378.1	10620.8	8022.08	7434.18	11464.3	16957.3	9352.37	24336.9	8026.76	20
O08579	Emd	Mus musculus	EMD_MOUSE	Emerin	57777.4	90873.6	92156.4	53664.6	86328.6	56111.8	65482.4	65520.6	55509.3	57087.5	78261.3	53730.4	64117.7	74324	67006.8	48034.2	52147.7	49200.3	55363	59540.3	20
O08582	Gtpbp1	Mus musculus	GTPB1_MOUSE	GTP-binding protein 1	9110.45	19769	17323.3	24748.7	12572.1	12898	13390.9	10614.5	12603	16477.2	9840.21	23879.9	16744.4	12346.6	9179.02	14404.1	13660.5	9950.93	24608.7	8714.39	20
O08583	Alyref	Mus musculus	THOC4_MOUSE	THO complex subunit 4	42641.3	51301.6	48841	44689.2	43807.6	46196.7	46627.3	41820.9	35955.7	39301.2	47756.2	53488.7	46729.8	45410.6	48236.9	46351.2	51778.6	39375.3	45299.9	38165.6	20
O08585	Clta	Mus musculus	CLCA_MOUSE	Clathrin light chain A	127234	250566	154328	147191	153311	166937	137915	158801	150087	136901	159706	218888	101528	122646	159219	132937	129885	147930	111377	123938	20
O08586	Pten	Mus musculus	PTEN_MOUSE	Phosphatidylinositol 3,4,5-trisphosphate 3-phosphatase and dual-specificity protein phosphatase PTEN	9027.55	18822.9	8803.7	19278.3	6258.82	10490.3	11149.6	6809.73	11493.5	14555.4	10896.3	22413.8	9073.32	6723.35	9013.55	13328.3	9925.32	11846.9	27725.2	7783.86	20
O08599	Stxbp1	Mus musculus	STXB1_MOUSE	Syntaxin-binding protein 1	27253.6	35999.6	32567	24313.7	23126.9	22944.5	27262.5	24278.4	26403.2	25858.9	21041.9	28703	25766	26389.5	20087.9	27598.7	24817.1	27232	24977.1	25680.8	20
O08603	Raet1b	Mus musculus	RAE1B_MOUSE	Retinoic acid early-inducible protein 1-beta	NaN	NaN	NaN	2815.22	NaN	414.812	200.113	NaN	NaN	NaN	677.516	3258.04	340.165	NaN	520.874	550.861	935.087	NaN	2289.92	833.06	11
O08605	Mknk1	Mus musculus	MKNK1_MOUSE	MAP kinase-interacting serine/threonine-protein kinase 1	4158.17	NaN	NaN	NaN	1757.01	6875.39	3110.77	NaN	4549.33	5870.36	5288.49	2071.01	2126.82	NaN	5005.25	6585.11	4268.72	6356.28	NaN	4778.43	14
O08638	Myh11	Mus musculus	MYH11_MOUSE	Myosin-11	4367.12	3239.71	9405.82	6769.32	4972.51	3918.85	10368.3	24963.9	2601.09	3077.01	730.848	11742.9	14038.9	15986	1535.45	3338.08	6088.83	3894.6	7668.71	3509.24	20
O08648	Map3k4	Mus musculus	M3K4_MOUSE	Mitogen-activated protein kinase kinase kinase 4	2507.27	2683.39	3063.67	NaN	3046.06	NaN	381.778	2098.37	NaN	1488.33	NaN	NaN	NaN	1184.89	NaN	NaN	NaN	2049.82	NaN	1801.87	10
O08663	Metap2	Mus musculus	MAP2_MOUSE	Methionine aminopeptidase 2	78327.1	63660.6	56838.4	67756.7	53244.9	66609.6	67833	57842.9	67327.9	76294.3	54481	84757.9	64412.6	65244.7	69346.9	61806.5	64532.9	73480.1	67910.8	70704.8	20
O08664	Bcl7c	Mus musculus	BCL7C_MOUSE	B-cell CLL/lymphoma 7 protein family member C	13837.5	23805.7	15283.2	9133.1	16848.3	13551.6	16356.2	8522.1	13528.4	11981.7	11845.6	8977.58	8427.76	7198.86	8097.77	10009.1	13321.5	7538.86	8273.29	13084.4	20
O08677	Kng1	Mus musculus	KNG1_MOUSE	Kininogen-1	29306.6	162932	36053.6	60287.6	85962.9	16868.3	30161.5	49919.3	65366.9	54000.4	7178.52	46938.4	71366.6	59100.2	13751.5	27186.3	26477.3	37547.9	22316.8	37745.6	20
O08709	Prdx6	Mus musculus	PRDX6_MOUSE	Peroxiredoxin-6	287686	260747	236084	587755	384867	205386	231934	229300	216956	287845	336072	462666	255852	256305	279102	217634	208725	307695	393138	281710	20
O08715	Akap1	Mus musculus	AKAP1_MOUSE	A-kinase anchor protein 1, mitochondrial	17510.3	20419.4	17889	6328.29	18723.4	19216.5	15414.9	17298	16828.9	17089	15379.2	12080.7	8680.4	14914.2	20502.1	16971	15099.6	16624	11793.6	15048.6	20
O08734	Bak1	Mus musculus	BAK_MOUSE	Bcl-2 homologous antagonist/killer	6988.36	15857.5	6558.35	9037.49	3629.73	4141.04	3473.1	4651.75	1946.95	5072.91	8934.16	16037.8	3651.41	3580.62	6425.88	3164.07	4912.32	1868.24	3276.83	2140.48	20
O08736	Casp12	Mus musculus	CASPC_MOUSE	Caspase-12	10289.2	4409.8	5717.44	9763.01	10505	4031.42	5718.65	3510.11	6624.38	6704.7	1867.42	3657.53	4633.21	3633.78	2872.76	6465.57	6019.75	8642.14	8202.83	9704.11	20
O08738	Casp6	Mus musculus	CASP6_MOUSE	Caspase-6	3653.65	3184.27	NaN	6261.29	NaN	1456.24	1451.8	4041.92	5794.03	6153.57	4422.27	4385.02	3217.9	NaN	3752.71	4732.75	5684.71	5299.04	3074.15	3337.63	17
O08739	Ampd3	Mus musculus	AMPD3_MOUSE	AMP deaminase 3	NaN	1249.18	NaN	1272.6	NaN	1102.22	1062.73	522.545	635.941	2610.37	NaN	3546.44	1611.18	725.238	1628.64	1174.32	1424.54	816.695	3487.38	1483.68	16
O08746	Matn2	Mus musculus	MATN2_MOUSE	Matrilin-2	NaN	NaN	NaN	1502.25	NaN	3485.89	2699.13	NaN	1232.1	NaN	1412.96	3007.96	3436.83	6632.89	2867.66	3708.39	3600.98	NaN	2342.29	NaN	12
O08749	Dld	Mus musculus	DLDH_MOUSE	Dihydrolipoyl dehydrogenase, mitochondrial	83141.5	127932	81252.1	124472	82165.3	107948	96032.5	96719.6	106672	106169	114188	140176	102245	108746	107464	113290	108325	74418	116866	94706.5	20
O08756	Hsd17b10	Mus musculus	HCD2_MOUSE	3-hydroxyacyl-CoA dehydrogenase type-2	14440	22437.5	20067.5	73272.6	10254.4	20166.2	24903.5	23702.6	16269.3	20905.9	21347.4	80560.5	33630.4	23607.7	17203.8	23727.7	25827.1	13109.6	42760.1	19765.2	20
O08759	Ube3a	Mus musculus	UBE3A_MOUSE	Ubiquitin-protein ligase E3A	43221.5	30111.7	28145.6	25347.9	41004.2	27523.2	28706.7	24218.9	33864.3	32412.4	21913.6	27981	26140.9	27930.1	26483.9	29033.8	24537.7	36352.3	27175.6	35294.5	20
O08784	Tcof1	Mus musculus	TCOF_MOUSE	Treacle protein	75757.4	110104	79752.1	45979.6	83099.7	76765.7	58703.2	73926.7	76491.6	66514.1	69172.6	62628.4	51225.7	73922.5	85793.4	79485.4	63806.9	64666.8	46630.4	71588.8	20
O08788	Dctn1	Mus musculus	DCTN1_MOUSE	Dynactin subunit 1	55022	44292.9	45243.4	84898.4	61217.5	56918.5	51072.8	43630	54207.6	60037.6	51262.6	86490.6	52669.6	48196.1	49140.4	54329.1	59031.1	58810.1	81732.3	50903	20
O08795	Prkcsh	Mus musculus	GLU2B_MOUSE	Glucosidase 2 subunit beta	69267.3	75739.4	83399.2	144825	87632.7	97925	85609.8	73807.3	75948.9	95047.8	111627	161567	93528.1	88582	91757.4	97014.4	86818.5	75311.4	151222	73242.1	20
O08796	Eef2k	Mus musculus	EF2K_MOUSE	Eukaryotic elongation factor 2 kinase	5905.7	6468.7	5500.08	4860.14	7479.73	4087.97	5126.07	402.732	4058.06	3536.61	4472.87	2400.76	2263.4	3394.82	4071.86	3517.7	2861.88	4536.45	3069.51	3490.63	20
O08807	Prdx4	Mus musculus	PRDX4_MOUSE	Peroxiredoxin-4	44026.7	101186	76212.3	51635.1	81782.9	42592	46578.5	63645.8	42961.1	39120.7	38783	45193.2	45362.1	39588.6	31993.3	40500.1	40968.5	35889.9	49448.4	45366.3	20
O08808	Diaph1	Mus musculus	DIAP1_MOUSE	Protein diaphanous homolog 1	20001.8	20457.2	22214.2	10202.6	27804.2	14042.9	16809.1	13781.7	15152.9	13482.4	14649.2	15497.2	11895.4	16643.1	14869.6	13600.8	11469.2	12835.7	9639.99	16960.3	20
O08810	Eftud2	Mus musculus	U5S1_MOUSE	116 kDa U5 small nuclear ribonucleoprotein component	81867.4	74926.7	86749.6	155618	83108.5	132700	101050	101232	141803	92875.3	109341	213328	117700	107859	113614	153117	192069	86929.2	160055	98023.9	20
O08842	Gfra2	Mus musculus	GFRA2_MOUSE	GDNF family receptor alpha-2	9654.15	14815.7	12769.6	4723.73	8524.13	6631.93	9084.32	8300.68	916.09	4847.74	4591.58	4927.52	3179.17	4193.36	4905.69	7244.09	6780.3	4766.53	4531.52	5133.52	20
O08848	RO60	Mus musculus	RO60_MOUSE	60 kDa SS-A/Ro ribonucleoprotein	19808.7	15078.5	NaN	10097.4	1982.43	2738.72	8385.3	8609.52	9827.1	9966.21	4762.42	10160.5	6840.18	1251.47	1591.08	5259.56	3705.46	942.075	7849.57	1685.75	19
O08908	Pik3r2	Mus musculus	P85B_MOUSE	Phosphatidylinositol 3-kinase regulatory subunit beta	5409.13	4035.24	6005.01	6173.11	1041.69	4369.69	4984.27	3612.54	2710.35	2165.53	5514.39	4179.75	3263.23	3178.17	2929.8	2069.74	4260.99	3210.09	4257.2	2391.26	20
O08912	Galnt1	Mus musculus	GALT1_MOUSE	Polypeptide N-acetylgalactosaminyltransferase 1	5053.98	NaN	3953.79	10185.7	2706.56	7608.94	7713.98	4466.86	7019.27	5492.89	6492.21	12609.3	7847.51	5250.96	5830.35	5505.81	7345.3	3751.9	11898.3	6163.86	19
O08915	Aip	Mus musculus	AIP_MOUSE	AH receptor-interacting protein	23519.4	41896.1	27899.4	29075.8	21999.3	18396	19799.1	23583.9	16550.6	23798.8	17954.7	20722.5	16583.1	17444.4	16695.3	22125.5	16510	24070.4	22710.9	21125.9	20
O08917	Flot1	Mus musculus	FLOT1_MOUSE	Flotillin-1	9386.58	17306	19294.7	17156.5	14308.3	18174.8	14901.4	24022.3	16413.7	10416.1	10088.3	30023.2	19791.7	15264.1	13933.1	14942.1	24129.3	5367.73	22082.1	7418.82	20
O08919	Numbl	Mus musculus	NUMBL_MOUSE	Numb-like protein	5449.95	8566.79	7362.3	14585.1	7513.97	7436.98	7896.53	6083.91	6700.54	9060.54	9370.34	15583.7	6788.25	6103.94	6558.03	8044.75	6885.05	6409.26	12712.6	8732.08	20
O08983	Hps1	Mus musculus	HPS1_MOUSE	Hermansky-Pudlak syndrome 1 protein homolog	9040.75	18581.3	10223.2	2870.45	9143.86	5622.82	2946.48	10200.5	5992.11	6811.59	4946.44	2391.34	3779.56	6988.36	6071.23	4738.43	4365.16	7778.99	3345.26	7978.61	20
O08989	Mras	Mus musculus	RASM_MOUSE	Ras-related protein M-Ras	8123.94	6688.38	4541.25	8321.63	6189.16	7785.4	5253.42	3898.37	7043.5	6849.57	6555.52	6634.7	7378.54	4972.41	6647.93	6700.29	7404.86	4188.01	7311.65	6191.74	20
O08992	Sdcbp	Mus musculus	SDCB1_MOUSE	Syntenin-1	51234.9	37774.3	31020.4	32999.7	20781.3	39851	32831.6	40785.5	45216.5	33122.4	32907.3	34882.2	32602.9	37583.5	37413.4	39436	39166.4	37200.9	27301.3	24579	20
O08997	Atox1	Mus musculus	ATOX1_MOUSE	Copper transport protein ATOX1	317594	357709	203426	327334	296018	152874	216820	191939	210711	264950	239363	197718	168709	198842	210506	168608	132658	302156	179755	279447	20
O09005	Degs1	Mus musculus	DEGS1_MOUSE	Sphingolipid delta(4)-desaturase DES1	10178.9	29883.4	31713.8	14003	24676.4	48648.1	25870.9	21379.9	28963.6	20038	25310.7	25423.6	26309.8	19257	31063.5	29598.8	40405.5	16131.1	28679.7	12798	20
O09012	Pex5	Mus musculus	PEX5_MOUSE	Peroxisomal targeting signal 1 receptor	25468.4	39415.6	26836.1	10971.3	24435.9	17513	18749.5	20585.3	14685.1	15200.7	17128.1	9120.28	10787.4	17539.8	16273	13937.4	12770.8	20491.8	9687.24	21546	20
O09044	Snap23	Mus musculus	SNP23_MOUSE	Synaptosomal-associated protein 23	79955.9	87901.6	87997.9	41252.7	78261.1	75250	72392.7	93902.1	70886.7	74001.7	74929.9	51675.9	66899.7	85406.9	78670.2	62628.4	50537.6	64798.7	49963.2	63278.1	20
O09053	Wrn	Mus musculus	WRN_MOUSE	Werner syndrome ATP-dependent helicase homolog	13787.7	16866.6	9291.34	4391.48	9672.14	8216.39	7722.57	7309.87	3413.09	9050.46	4921.63	4418.27	3091.07	4612.4	5653.82	7279.42	5285.95	6654.92	4855.14	6178.92	20
O09061	Psmb1	Mus musculus	PSB1_MOUSE	Proteasome subunit beta type-1	NaN	2566.42	4852.68	5194.68	NaN	12103.1	4083.57	3550.16	5745.89	3520.45	3804.23	3757.32	4050.69	4606.69	9034.23	2296.07	4158.57	3901.48	4812.99	7469.65	18
O09106	Hdac1	Mus musculus	HDAC1_MOUSE	Histone deacetylase 1	9760.19	15023.1	11985	25021.9	12113.5	11424.8	10944.1	6850.96	10403.8	10709.1	8058.93	26824.5	11704.5	9096.76	5593.89	11450.8	11687.2	10115.2	26494.2	8158.34	20
O09110	Map2k3	Mus musculus	MP2K3_MOUSE	Dual specificity mitogen-activated protein kinase kinase 3	46840.8	41658.2	33810.7	33859	41354.5	25936.6	29168.3	27442.8	35520	30600.4	26515.5	22367.9	27849.5	26776.7	29881.3	26841.3	22504.5	39391.9	28975.9	35430.1	20
O09111	Ndufb11	Mus musculus	NDUBB_MOUSE	NADH dehydrogenase [ubiquinone] 1 beta subcomplex subunit 11, mitochondrial	23539.4	25937.1	18895.2	20445.7	17323	23149.9	14185.5	30431.7	23667	11112.2	21846.2	32129.3	18883.7	11727.7	15816.6	17482.9	26975.9	11044.6	23235.4	12546	20
O09117	Sypl1	Mus musculus	SYPL1_MOUSE	Synaptophysin-like protein 1	3982.45	1379.7	2430.07	12566	2791.65	1924.33	2152.03	529.232	2834	2795.67	1373.08	8854.98	3296.62	1717.25	1716.04	2417.13	2996.75	2181.74	5368.69	1533.37	20
O09131	Gsto1	Mus musculus	GSTO1_MOUSE	Glutathione S-transferase omega-1	171571	203015	147291	248413	161710	123131	160959	128008	142527	189065	164359	200230	148151	153921	145469	135454	114707	194672	165649	176738	20
O09159	Man2b1	Mus musculus	MA2B1_MOUSE	Lysosomal alpha-mannosidase	8543.03	17692.5	16659.4	13085.6	12765	13057.9	14416.1	15835.4	9752.47	11883.8	11362.2	16793.8	15157.8	13692.3	9977.16	8894.79	11472.9	10015.5	13758.4	9038.15	20
O09164	Sod3	Mus musculus	SODE_MOUSE	Extracellular superoxide dismutase [Cu-Zn]	1548.18	6078.09	NaN	7014.69	2.44059	1862.65	3519.62	1137.24	4655.63	2838.8	3034.57	8317.69	5758.55	2764.6	3458.58	2137.69	1148.07	2637.88	3479.49	1185.49	19
O09167	Rpl21	Mus musculus	RL21_MOUSE	60S ribosomal protein L21	30070.4	34517.9	56176.6	93830.5	24288.4	82062.7	73560.9	50093.4	72798.7	69739.3	80290.7	143239	93790.8	55383.4	71220.8	103382	100040	56873.3	116279	53107.1	20
O09172	Gclm	Mus musculus	GSH0_MOUSE	Glutamate--cysteine ligase regulatory subunit	41077.2	48963.6	34756.8	59967.3	34761.5	33821.2	45873.6	31337.4	43228.4	48938.4	42105.7	58835.8	55092.3	45414.7	43067.3	35900.5	29363.4	48120.9	42261.6	40166.5	20
O09174	Amacr	Mus musculus	AMACR_MOUSE	Alpha-methylacyl-CoA racemase	67620	135851	69821.1	45145.7	69711.1	45279.2	57254.6	61610.4	57294.8	49781.1	55068.1	38587.5	59894	58381.4	47081.9	45763.5	36572.9	44896.5	38399.6	54194.1	20
O35066	Kif3c	Mus musculus	KIF3C_MOUSE	Kinesin-like protein KIF3C	1164.14	468.884	4738.4	778.749	557.003	1262.12	496.341	721.271	NaN	5050.78	1351.6	1011.67	1649.39	845.64	1792.88	1357.61	1280.95	657.999	1374.88	1861.75	19
O35071	Kif1c	Mus musculus	KIF1C_MOUSE	Kinesin-like protein KIF1C	10283.4	6128.15	10865.9	9195.74	4422.49	8423.96	4999.63	6321.1	6427.4	5308.86	5955.31	7115.75	6249.79	3679.59	5569.89	3091.84	5949.58	5123.24	5202.24	5560.3	20
O35074	Ptgis	Mus musculus	PTGIS_MOUSE	Prostacyclin synthase	8187.1	10503.5	11349.6	20291.1	12818.8	8101.92	8089.56	6651.25	7021.55	9794.88	18277.7	17210.6	8774.8	6752.44	10968	9847.07	10985.2	6305.98	16952.2	7285.02	20
O35075	Vps26c	Mus musculus	VP26C_MOUSE	Vacuolar protein sorting-associated protein 26C	16229.8	10020.4	10313.4	15456.6	10035	14233.6	11079.6	11437.9	13955.6	13143.7	16378.1	14668.4	12018.7	16106	11875.4	11460.3	13788.1	13139.2	10880.9	12586.5	20
O35083	Agpat1	Mus musculus	PLCA_MOUSE	1-acyl-sn-glycerol-3-phosphate acyltransferase alpha	1158.18	4930.97	3980.09	NaN	1496.3	1664.42	1795.12	3011.97	1855.12	NaN	277.676	NaN	692.78	2202.42	3628.65	NaN	788.654	2281.87	NaN	2342.8	15
O35114	Scarb2	Mus musculus	SCRB2_MOUSE	Lysosome membrane protein 2	5.93028	NaN	793.859	4619.14	NaN	3792.25	1861.27	NaN	2761.11	2805.58	10059.7	37050.4	8214.69	2664.13	10160.4	7175.84	3823.84	2739.25	23825.7	6.62154	17
O35126	Atn1	Mus musculus	ATN1_MOUSE	Atrophin-1	12949.4	18358.6	12138.8	6452.73	9351.65	7228.33	6242.71	4812.25	6234.99	8849.05	6794.72	4365.46	6422.62	5788.21	6860.36	7223.95	5293.21	9961.37	7858.25	7417.06	20
O35127	Grcc10	Mus musculus	C10_MOUSE	Protein C10	34532.4	25327.4	18378.7	69226.7	41450.5	13046.6	19452.3	16136.7	21901.3	17336.8	18596.7	31873.1	21416.2	21745.2	12938.5	14871.1	14541.7	21123.7	35352.2	19383.5	20
O35129	Phb2	Mus musculus	PHB2_MOUSE	Prohibitin-2	289649	355202	352901	394252	245171	321776	371648	408915	307189	305425	292265	783611	443847	409655	328890	263669	349161	290585	445246	291006	20
O35130	Emg1	Mus musculus	NEP1_MOUSE	Ribosomal RNA small subunit methyltransferase NEP1	24513.7	16194.8	10082.7	12887.8	14137.4	12632.7	20406.1	20713	18381.7	16058	11447.1	16200.5	19565.8	21020.3	13779.8	13487.8	18322	20473.3	10972.6	17752.3	20
O35134	Polr1a	Mus musculus	RPA1_MOUSE	DNA-directed RNA polymerase I subunit RPA1	5150.21	13111.3	6585.24	5683.11	5233.75	7288.92	4577.61	4795.31	5187.6	3472.19	6018.89	6892.18	4429.83	5233.01	5806.85	5765.57	5507.23	3895.75	5911.22	3752.84	20
O35143	Atp5if1	Mus musculus	ATIF1_MOUSE	ATPase inhibitor, mitochondrial	18813.7	7963.23	8479.26	79629.8	16791.6	22969.2	17009	14746.5	23423.1	31373	28432.8	79641.4	26746	17688.5	11445.9	18842.9	19892.4	20283.9	63702.6	18431	20
O35144	Terf2	Mus musculus	TERF2_MOUSE	Telomeric repeat-binding factor 2	6752	13901.5	9871.71	3696.9	6199.21	4768.69	5245.23	5713.7	3620.78	5259.74	5971.34	3104.08	4281.68	6206.38	7413.9	2617.46	3517.92	4567.09	3570.64	4402.55	20
O35166	Gosr2	Mus musculus	GOSR2_MOUSE	Golgi SNAP receptor complex member 2	49613.2	31096.1	62889.3	39143.3	73853	47787	55451.5	16438.8	35544.6	41535.9	47172.4	44417.8	44058.7	54225.7	47320.2	43499.4	38284.7	34593.8	31069.2	36989.2	20
O35177	Nedd9	Mus musculus	CASL_MOUSE	Enhancer of filamentation 1	2.41569	3.38675	4.28012	9264.61	NaN	53733.4	NaN	NaN	NaN	NaN	NaN	76960.6	83230.1	NaN	NaN	86262	105615	NaN	201941	3.06958	11
O35207;Q9CPY4	Cdk2ap1;Cdk2ap2	Mus musculus	CDKA1_MOUSE;CDKA2_MOUSE	Cyclin-dependent kinase 2-associated protein 1;Cyclin-dependent kinase 2-associated protein 2	NaN	NaN	NaN	3682.17	NaN	5014.98	NaN	NaN	NaN	1446.54	4512.37	1547.16	NaN	NaN	715.386	NaN	5653.82	2815.41	2698.08	NaN	9
O35218	Cpsf2	Mus musculus	CPSF2_MOUSE	Cleavage and polyadenylation specificity factor subunit 2	11915.5	25618.7	15716.5	22537.3	15215.4	14722.2	15828.5	18146.4	15093.8	10796.2	18925.1	26236.8	16347	15920.8	17894.3	13776.2	21901	12013.2	16865.8	15261.5	20
O35226	Psmd4	Mus musculus	PSMD4_MOUSE	26S proteasome non-ATPase regulatory subunit 4	103968	162870	159224	155711	144497	107589	115477	124547	94875.8	109773	131174	134857	102331	103791	107760	96994.4	93091.6	130638	120824	112622	20
O35231	Kifc3	Mus musculus	KIFC3_MOUSE	Kinesin-like protein KIFC3	NaN	636.402	NaN	865.177	NaN	NaN	NaN	NaN	NaN	NaN	819.72	1051.29	NaN	NaN	1425.41	484.862	570.071	515.921	962.948	NaN	9
O35239	Ptpn9	Mus musculus	PTN9_MOUSE	Tyrosine-protein phosphatase non-receptor type 9	2468.38	2132.56	1669.27	3121.13	2693.11	2383.08	2115.2	1901.09	1878.95	1873.65	1462.24	2511.08	2283.24	2155.52	3342.98	2325.67	2027.77	2429.98	2993.38	1908.05	20
O35245	Pkd2	Mus musculus	PKD2_MOUSE	Polycystin-2	3811.5	11101.1	6772.45	2651.09	4864.54	4517.81	3742.19	3903.64	3331.35	2343.9	4618.57	2052.5	2568.56	1875.68	4910.41	4338.84	5328.67	3224.89	3813.08	1561.95	20
O35250	Exoc7	Mus musculus	EXOC7_MOUSE	Exocyst complex component 7	26595.6	22361.4	15347.6	48056.8	21287.7	33122.1	22443.8	25519.8	36974	28844.3	25291.4	48234.6	33531.8	22177.3	22906.1	27700.4	30977.5	32591.2	38250.9	19981.1	20
O35286	Dhx15	Mus musculus	DHX15_MOUSE	Pre-mRNA-splicing factor ATP-dependent RNA helicase DHX15	55107.7	58050.4	51789.9	65419.6	58965.2	44744.5	56755.3	57844.4	44946.3	48082.4	49190.6	63122.3	60741.9	58918.6	51215	46889.4	52878.2	55552.1	54308.4	53434.8	20
O35295	Purb	Mus musculus	PURB_MOUSE	Transcriptional activator protein Pur-beta	12096	18853.3	18541.8	15986.1	18266.5	12188.9	10683.3	13647.1	8626.64	9540.72	12145	17113	11521	10868	10802.7	9371.63	11540.4	12485.6	12522.9	11648.9	20
O35309	Nmi	Mus musculus	NMI_MOUSE	N-myc-interactor	8760.61	NaN	2769.89	4231.8	5498.84	2026.37	2556.83	3514.39	4656.21	3454.77	4570.74	2242.12	1653.06	3289.13	2051.87	2789.74	2377.28	4192.33	2068.96	4552.46	19
O35326	Srsf5	Mus musculus	SRSF5_MOUSE	Serine/arginine-rich splicing factor 5	41453.9	47742	44263.9	53156.4	42604.1	61896.2	48057.8	41957.1	49450.4	60919.6	74120.6	57596.4	52743.6	48089.4	70360.7	63053.7	52723.9	47041.3	53745	44306.5	20
O35343	Kpna4	Mus musculus	IMA3_MOUSE	Importin subunit alpha-3	8982.36	19404.4	8749.23	14968.1	15869.3	8613.61	8489.3	12625.9	9211.83	9566.05	7752.7	15201.2	8356.18	11145.5	9873.51	6702.03	9160.58	7888.33	12218.6	9617.78	20
O35344	Kpna3	Mus musculus	IMA4_MOUSE	Importin subunit alpha-4	19878.9	23314.6	17106.1	14854.5	22227	14762.4	15305.3	17384.3	12851.8	15105.3	19470.8	14561.6	9204.72	12999.1	15155.9	13062.7	11611.2	14770.7	12963.3	12862.8	20
O35345	Kpna6	Mus musculus	IMA7_MOUSE	Importin subunit alpha-7	15281.9	24979.2	19974.4	18859.6	21225.1	17376.1	14390.4	9374.28	14513.2	13153.1	17769	15742.4	16442.1	16944.9	17149.4	9741.63	15505.7	14827.6	15357.7	17332.7	20
O35350	Capn1	Mus musculus	CAN1_MOUSE	Calpain-1 catalytic subunit	65930.8	70825.3	66312.5	83284.2	59908.3	64072.7	58376.8	56563.5	55268.9	60230.2	59354.2	65197.2	49626.5	51401	62630.4	63709.2	65605	63320.8	82927.5	57490.9	20
O35379	Abcc1	Mus musculus	MRP1_MOUSE	Multidrug resistance-associated protein 1	13610.7	NaN	19697.7	9619.06	17270.6	9443.79	11880.3	11707.9	11970.4	10363.7	11502.7	21186.8	18271.2	15016.2	17936.5	10647	10886.7	10907.7	18003.6	10622.2	19
O35381	Anp32a	Mus musculus	AN32A_MOUSE	Acidic leucine-rich nuclear phosphoprotein 32 family member A	37875.2	47806	29214.4	57148.3	44834.9	36488.5	28221.7	31140.1	38921.5	45368	39773.4	62447.1	33163.5	29069.4	31521.6	48911.4	35755.7	48347.5	53109.6	36319.2	20
O35382	Exoc4	Mus musculus	EXOC4_MOUSE	Exocyst complex component 4	18307.7	39411.2	21952.8	27573.6	19412.4	14173.3	14396.1	19460.1	13353.9	14488.6	13461.1	26531.9	15660.2	15295.9	17361.7	16080.2	15125.5	14107.5	23395.8	14324.7	20
O35405	Pld3	Mus musculus	PLD3_MOUSE	5'-3' exonuclease PLD3	35263.3	30393.5	46659.1	95377.4	44195.3	37144.1	45803	38402.1	30977.8	44816	48385.5	74236.1	49130	37506.8	31423.2	42030.7	19378.3	35128.6	65274	28877.1	20
O35445	Rnf5	Mus musculus	RNF5_MOUSE	E3 ubiquitin-protein ligase RNF5	4037.49	1107.49	5337.6	5170.02	3988.11	3412.06	1411.98	5391.54	4346.07	1794.33	9625.62	5703.21	3308.44	3951.28	23274.6	2201.82	1976.83	NaN	3060.01	2746.22	19
O35450	Fkbpl	Mus musculus	FKBPL_MOUSE	FK506-binding protein-like	NaN	7169.22	5130.08	NaN	4211.74	2038.49	2803.47	7673.08	2539.88	4577.55	1181.47	1462.9	4277.78	5634.11	4750.3	NaN	3806.85	5329.29	NaN	5656.41	16
O35459	Ech1	Mus musculus	ECH1_MOUSE	Delta(3,5)-Delta(2,4)-dienoyl-CoA isomerase, mitochondrial	28981.1	53947.3	28179	30946.5	28996.6	20134.5	21740.6	56083.9	23373.6	19181	17346.8	31206.3	33177.5	27528.3	18761.1	20941.8	19819.8	23941.3	34356.9	26563.4	20
O35465	Fkbp8	Mus musculus	FKBP8_MOUSE	Peptidyl-prolyl cis-trans isomerase FKBP8	42074.8	43506.1	56453.8	37028.2	42535.2	41166.7	41204	34603.7	31878.8	37104.5	35176.2	35027.7	33963.4	36725.6	32631.7	39051.9	37693.2	35307.4	36060.9	42883.5	20
O35474	Edil3	Mus musculus	EDIL3_MOUSE	EGF-like repeat and discoidin I-like domain-containing protein 3	722.708	NaN	NaN	NaN	NaN	NaN	NaN	2361.47	1106.7	316.344	NaN	NaN	396.357	NaN	NaN	1469.37	1861.8	855.276	209.569	NaN	9
O35495	Cdk14	Mus musculus	CDK14_MOUSE	Cyclin-dependent kinase 14	17325.6	12296	14990.6	10094.7	14361.9	10094.2	10469.2	10138	11075.4	14483.6	6964.31	4405.41	5534.73	7573.64	8239.6	10971.7	9368.36	15602.1	7464.78	15165.2	20
O35516	Notch2	Mus musculus	NOTC2_MOUSE	Neurogenic locus notch homolog protein 2	33242.8	35403.7	35756.5	10966.3	30829.5	25142.3	21941.1	25215.3	27378.2	25548.4	24984.7	21432.7	22959.2	35528.3	32093.4	27287.1	19349.4	23227.2	14322.5	26980.6	20
O35551	Rabep1	Mus musculus	RABE1_MOUSE	Rab GTPase-binding effector protein 1	16250.9	28960	17753.8	20319.9	16776.5	18868.8	16930.3	19211.1	17908.9	15302	20542.5	21856.8	15208.9	16675.1	19694.3	17005	16260.7	17189.1	17762.4	15837.4	20
O35566	Cd151	Mus musculus	CD151_MOUSE	CD151 antigen	1465.89	4014.31	3922.82	1279.53	1502	2459.12	2990.77	2094.3	1964.17	1940.45	2049.31	1083.55	2157.12	2092.96	2132.24	2041.87	1187.59	917.601	1288.07	2262.28	20
O35593	Psmd14	Mus musculus	PSDE_MOUSE	26S proteasome non-ATPase regulatory subunit 14	49557	35287.6	23862.5	106042	38778.3	43636.5	38321.9	35397.4	46866	47022.1	43883.7	82994.8	40617.9	48151.4	42558.5	53202.7	43998.1	41099.2	76922.6	55249.9	20
O35594	Ift81	Mus musculus	IFT81_MOUSE	Intraflagellar transport protein 81 homolog	4561.23	4212.49	6655.17	9548.11	1184.55	7517.03	4747.66	379.507	5785.91	4826.97	3567.41	3625.64	3974.34	2719.4	4341.84	4998.91	3884.57	2832.92	5332.5	3355.31	20
O35598	Adam10	Mus musculus	ADA10_MOUSE	Disintegrin and metalloproteinase domain-containing protein 10	2753.02	5000.81	7980.94	4987.92	8549.68	7920.71	5538.38	3759.45	5095.34	4981.27	6929.85	8961.56	6656.66	3815.73	6919.71	6367.71	5462.64	4108.69	7665.93	2730.85	20
O35604	Npc1	Mus musculus	NPC1_MOUSE	NPC intracellular cholesterol transporter 1	1569.07	7526.6	7613.43	6013.78	2793.79	4830.97	3732.52	3039.94	3502.48	1199.93	6335.46	14123.6	7528.37	4677.95	7362.19	4028.36	4837.16	480.889	10034.6	1558.76	20
O35607	Bmpr2	Mus musculus	BMPR2_MOUSE	Bone morphogenetic protein receptor type-2	NaN	NaN	NaN	1908.19	NaN	1421.66	1952.66	706.92	1143.06	3000.41	1566.44	1529.34	1552.51	NaN	2088.53	1286.71	1593.61	1243.9	1960.45	1309.77	15
O35609	Scamp3	Mus musculus	SCAM3_MOUSE	Secretory carrier-associated membrane protein 3	27523.3	51075.6	38060.3	12228.4	33604.7	20535.3	18113.6	29339.5	19836.3	18093.2	20457.6	13835.6	17645.7	24638.3	21171.9	18820.3	19059.1	18964.9	11958.4	23550.3	20
O35621	Pmm1	Mus musculus	PMM1_MOUSE	Phosphomannomutase 1	13079.3	11171.8	13736.6	15804.1	4460.41	NaN	3533.03	18821.7	2738.88	5589.23	5650.7	6044.4	4123.13	4514.31	10946	3897.02	2567.81	2772.72	NaN	5751.46	18
O35623	Bet1	Mus musculus	BET1_MOUSE	BET1 homolog	2290.99	1446.92	1347.2	5633.74	769.468	3341.74	4115.92	3632.06	4405.35	4529.47	10424.6	3732.9	7289.39	4281.24	4794.08	NaN	4608.44	2492.19	2483.4	3385.27	19
O35625	Axin1	Mus musculus	AXIN1_MOUSE	Axin-1	NaN	NaN	NaN	241.773	NaN	NaN	NaN	NaN	NaN	2.01639	190.024	339.897	306.562	115.564	88.183	160.852	52.4195	NaN	187.062	NaN	10
O35638	Stag2	Mus musculus	STAG2_MOUSE	Cohesin subunit SA-2	2847.01	2679.64	4177.46	5016.79	4902.02	2232.07	3009.18	2517.56	1529.65	2268.3	3706.92	5103.23	3430.06	2737.32	1690.51	2148.05	2900.22	2015.12	4578.3	3539.39	20
O35639	Anxa3	Mus musculus	ANXA3_MOUSE	Annexin A3	88935.3	101141	75781.7	123604	93962.5	56056.5	80492.9	72683.1	75013.1	90204.4	78657.4	101216	76643.3	78524.1	66716.2	59900.9	59571.2	94405.6	90691.8	81734.3	20
O35640	Anxa8	Mus musculus	ANXA8_MOUSE	Annexin A8	73691.6	61984.4	41309.1	80344.8	65007.8	35298.7	46841.4	43455	53437	55988	46687.5	45193	49681.4	43333.9	37893.2	51688.7	45851	68066.5	52668.9	55627.9	20
O35643	Ap1b1	Mus musculus	AP1B1_MOUSE	AP-1 complex subunit beta-1	34346.8	105353	54554	82172.3	37359.7	36830.3	38437	36488.4	34896.4	29578.1	43269.4	83287.1	44225.4	32564	33723.8	39710.3	49079.7	24945.3	76829	42883.9	20
O35646	Capn6	Mus musculus	CAN6_MOUSE	Calpain-6	10759.9	12289.2	12550.2	15466.1	10831.1	13731.2	12418.5	12438.4	11217.4	8338	7619.31	12474.4	9421.92	7271.74	8970.37	13283.1	12240.1	8624.4	13813	10797.3	20
O35654	Pold2	Mus musculus	DPOD2_MOUSE	DNA polymerase delta subunit 2	6555.15	NaN	NaN	8464.79	NaN	26684.8	10246.9	8826.12	13956	10984.1	NaN	20125.5	16422.4	7793.77	NaN	NaN	9795.84	7805.76	16747.3	8316.25	14
O35657	Neu1	Mus musculus	NEUR1_MOUSE	Sialidase-1	4499.43	8523.41	8650.22	9784.74	7293.77	2314.9	13568.3	6670.7	5859.03	8289.84	8599.66	11023.4	7929.16	9325.25	5882.12	1851.59	6363.17	3455.35	6985.78	4062.66	20
O35658	C1qbp	Mus musculus	C1QBP_MOUSE	Complement component 1 Q subcomponent-binding protein, mitochondrial	236101	184680	190774	151630	263387	293954	223776	215186	287189	234837	284247	201626	227485	249882	270425	267794	219367	225696	148147	235063	20
O35671	Itgb1bp1	Mus musculus	ITBP1_MOUSE	Integrin beta-1-binding protein 1	NaN	NaN	NaN	2076.3	NaN	3102.72	2775.68	NaN	3495.89	2337.28	2968.94	3041.52	4319.37	3312.54	NaN	6140.87	4775.99	5929.37	5194.01	NaN	13
O35680	Mrps12	Mus musculus	RT12_MOUSE	28S ribosomal protein S12, mitochondrial	6583.88	NaN	NaN	2569.85	NaN	4103.23	7918.29	NaN	12266.2	11210.8	5975.5	8945.08	8770.77	5583.87	9500.29	9639.26	10644.9	5749.14	7401.67	NaN	15
O35682	Myadm	Mus musculus	MYADM_MOUSE	Myeloid-associated differentiation marker	18017.5	24568.2	43121.1	16177.5	44913.9	16346.9	31567.3	45601.9	41493.7	16919.9	10491.2	20790.2	50908.8	48868.3	15953.7	12099.3	33769.8	10530.9	43645.1	22578.9	20
O35685	Nudc	Mus musculus	NUDC_MOUSE	Nuclear migration protein nudC	39241.7	27397.6	30182.3	38639.7	30130.1	33361.8	36925.7	28954.3	36919.6	40523	35544.2	39949.9	33975.8	35085.9	34500.4	37458	28644.8	42408.2	41643.1	38777.1	20
O35691	Pnn	Mus musculus	PININ_MOUSE	Pinin	15360.3	21585.9	25599.4	32003.4	12367.5	17258.2	18286.9	13274.8	18504.7	13442	16759.8	36700.1	18826.5	18098.7	19168.2	16795.1	19423.8	14496.3	25751.8	13450.8	20
O35704	Sptlc1	Mus musculus	SPTC1_MOUSE	Serine palmitoyltransferase 1	39899.2	40074.8	37905.7	35647.8	34404.2	50730.7	45423.6	47975.8	58141.6	46897.9	50944.4	52367.5	54996.9	52965.5	46820.8	50963.8	49272	38677	45330.7	49361.2	20
O35730	Ring1	Mus musculus	RING1_MOUSE	E3 ubiquitin-protein ligase RING1	7494.64	9497.97	11520.4	10400.2	8542.3	14676.3	10180.4	9916.04	10672.1	7746.27	13204.8	10534.5	8125.46	8193.61	9400.57	12179.6	10926.3	10373	14235.9	2421.84	20
O35737	Hnrnph1	Mus musculus	HNRH1_MOUSE	Heterogeneous nuclear ribonucleoprotein H	162906	146427	148630	245462	172199	200480	155449	169135	171761	167381	199249	253841	180793	154426	171881	198572	212536	152343	234268	145201	20
O35841	Api5	Mus musculus	API5_MOUSE	Apoptosis inhibitor 5	38584.6	57866.2	47874.4	93345.3	39777.5	56827.6	44074.4	41185.4	50431	52306	66515.7	82112.8	59135.6	47330.3	58602.9	59741.6	54819.6	47544.2	63079.8	42194.3	20
O35855	Bcat2	Mus musculus	BCAT2_MOUSE	Branched-chain-amino-acid aminotransferase, mitochondrial	15364.2	18621.1	12675.6	37995.6	16360.7	15246.2	11998.1	14467.8	12380.8	17785.8	17814.1	30844.9	19201.3	12347.5	13291.9	13936.8	15042.4	13534.1	26065.7	14822.4	20
O35857	Timm44	Mus musculus	TIM44_MOUSE	Mitochondrial import inner membrane translocase subunit TIM44	12645.1	15079	12033.4	36302.5	10433.9	15438.8	12975	16047.9	14896.7	15952.7	18349.4	48444.3	27350.2	16621	11873.1	17977.7	16413.1	12090.5	34688.2	13939.5	20
O35864	Cops5	Mus musculus	CSN5_MOUSE	COP9 signalosome complex subunit 5	12834.8	13679.7	13105.7	42141.5	19054.3	17074.3	14547	12222.6	14215.9	17167.8	13711.6	28797	17991.6	12205	12719.3	18379.7	15519	19884.1	32173.1	15462	20
O35874	Slc1a4	Mus musculus	SATT_MOUSE	Neutral amino acid transporter A	2086.59	1726.72	2702.34	2193.54	NaN	2367.19	1894.03	4332.65	1486.98	NaN	2787.66	2473.17	2658.25	2733.18	2776.79	1868.86	1794.66	1603.07	2256.44	792.197	18
O35887	Calu	Mus musculus	CALU_MOUSE	Calumenin	351332	301216	271002	485128	378055	404715	349522	256359	379140	453256	469033	518236	358937	329457	443603	413372	315476	418757	478904	355087	20
O35892	Sp100	Mus musculus	SP100_MOUSE	Nuclear autoantigen Sp-100	NaN	NaN	NaN	NaN	NaN	NaN	NaN	NaN	NaN	NaN	NaN	280.225	NaN	NaN	1606.5	637.334	NaN	3521.84	NaN	NaN	4
O35900	Lsm2	Mus musculus	LSM2_MOUSE	U6 snRNA-associated Sm-like protein LSm2	52110.9	54885.6	40659.5	52618.7	54006	25557.6	38756.7	39072	36574.7	43858.8	30315.7	44887.9	38473.1	39400.3	22903.7	31281.6	29531.1	49394.5	39004.6	43727.2	20
O35914	Bnc1	Mus musculus	BNC1_MOUSE	Zinc finger protein basonuclin-1	12654.4	51339.9	17410.2	11265.8	5006.03	8411.8	7968.37	8105.73	9371.12	7640.86	NaN	6348.35	3170.34	8033.49	3456.03	8347.86	7259.32	9041.94	6910.3	4945.38	19
O35943	Fxn	Mus musculus	FRDA_MOUSE	Frataxin, mitochondrial	3921.32	NaN	NaN	16823	NaN	2904.44	2650.02	NaN	4256.44	5468.52	8757.75	23099.7	4385.74	3672.7	4801.94	6067.06	6331.04	4064.71	13626.8	NaN	15
O35954	Pitpnm1	Mus musculus	PITM1_MOUSE	Membrane-associated phosphatidylinositol transfer protein 1	6978.7	8395.56	5692.48	5879.27	4945.82	5874.86	4835.55	6246.32	5945.77	4228.9	7229.57	6283.07	5987.2	5227.49	6367.26	7220.29	6252.65	5587.51	6067.32	4605.16	20
O35955	Psmb10	Mus musculus	PSB10_MOUSE	Proteasome subunit beta type-10	13383.2	37400.6	17158.3	4883.52	14070.7	7403.58	9480.72	12114.9	7012.51	8037.76	3565.52	2795.35	3437.55	7657.6	6663.51	6778.27	7267.45	10372.1	4897.91	9947.64	20
O35963	Rab33b	Mus musculus	RB33B_MOUSE	Ras-related protein Rab-33B	491898	215010	252068	1.19406e+06	597669	177168	383213	315495	269692	255160	270077	403199	375198	240155	184164	177441	192293	221618	516285	363067	20
O35969	Gamt	Mus musculus	GAMT_MOUSE	Guanidinoacetate N-methyltransferase	9296.28	16368.6	13173.6	7521.8	15346.7	5510.96	7224.94	8098.07	5624.76	6863	6359.78	4753.55	3049.38	5439.87	5519.38	4496.72	4937.49	7215.87	7034.4	5899.82	20
O35972	Mrpl23	Mus musculus	RM23_MOUSE	39S ribosomal protein L23, mitochondrial	NaN	3849.77	4360.89	2424.77	3509.86	3123.22	1872.23	3863.93	873.137	1125.15	2549.95	2763.56	1945.18	NaN	1712.76	1662.66	2682.74	NaN	1760.93	NaN	16
O35984	Pbx2	Mus musculus	PBX2_MOUSE	Pre-B-cell leukemia transcription factor 2	NaN	NaN	NaN	1160.53	NaN	591.629	NaN	NaN	705.473	987.818	NaN	452.579	1109.29	1077.61	NaN	NaN	513.612	1528.68	NaN	NaN	9
O35988	Sdc4	Mus musculus	SDC4_MOUSE	Syndecan-4	41476.2	47644.4	40120.5	32026	48892.1	44071.6	35033	54038.9	49249.1	51878.1	46781.9	36847.5	42295.6	48294.7	39655.5	46447.4	35790.8	38179.6	33087.5	42556.9	20
O54692	Zw10	Mus musculus	ZW10_MOUSE	Centromere/kinetochore protein zw10 homolog	6971.45	6638.09	8715.99	5518.09	7643.07	8339.48	7316.03	5811.55	9071.76	5418.35	8398.29	5825.58	5754.59	5015.1	8304.57	8186.15	7556.71	6763.02	5540.58	7266.31	20
O54724	Cavin1	Mus musculus	CAVN1_MOUSE	Caveolae-associated protein 1	277585	311287	345244	372095	188461	376140	330743	323888	359092	332000	369093	446689	362393	360265	357744	396330	427317	296054	398388	289979	20
O54734	Ddost	Mus musculus	OST48_MOUSE	Dolichyl-diphosphooligosaccharide--protein glycosyltransferase 48 kDa subunit	100222	40779	71527	654807	43320.8	228652	165298	186132	234570	167986	217136	1.13113e+06	308268	156543	229887	225369	320125	129018	643144	134904	20
O54750	Cyp2j6	Mus musculus	CP2J6_MOUSE	Cytochrome P450 2J6	4438.19	13337.9	7873.75	NaN	2657.04	471.146	2132.17	1873.73	NaN	NaN	3878.78	NaN	NaN	4518.75	1412.06	6669.44	1129.5	3738.56	NaN	2762.72	14
O54774	Ap3d1	Mus musculus	AP3D1_MOUSE	AP-3 complex subunit delta-1	14600.9	22769.8	13359.2	15037.2	12388.5	17888	12198.5	14696.6	18264.2	13863.8	13851.3	18550.9	14625.7	14534.4	16598.3	18028.5	17313.3	14704.8	18898.1	11980	20
O54781	Srpk2	Mus musculus	SRPK2_MOUSE	SRSF protein kinase 2	40437	28129.5	29430.4	37571.7	34215.3	40391.6	33110.8	34776.4	38811	34651.3	34630.8	38188.1	28961.2	38957.7	43721.2	33378.7	35088.1	39126.8	31075.9	30498.5	20
O54782	Man2b2	Mus musculus	MA2B2_MOUSE	Epididymis-specific alpha-mannosidase	111343	182185	140657	168797	147017	103123	110338	138288	103057	88317.3	106900	148534	131526	112635	96478.5	94237.7	98468.7	139391	148230	100724	20
O54784	Dapk3	Mus musculus	DAPK3_MOUSE	Death-associated protein kinase 3	NaN	4738.15	11504.8	768.763	NaN	3697.46	5470.69	4832.31	NaN	2558.59	4162.44	4743.8	5819.06	5094.4	5680.56	1797.77	5487.42	1541.63	5833.05	4413.78	17
O54786	Dffa	Mus musculus	DFFA_MOUSE	DNA fragmentation factor subunit alpha	7040.56	11608.4	7810.92	8097.06	9690.62	6235.12	7019.63	8345.95	6623.07	8112.21	10325.7	5470.29	3440.7	6229.37	6463.1	5844.69	5097.16	7298.21	5233.61	7239.04	20
O54825	Bysl	Mus musculus	BYST_MOUSE	Bystin	21959.3	30804.7	26949	10818.9	27316.1	16432.4	20209.8	16156.1	13830.7	20506.7	15718.3	12031.6	13034.8	22775.3	16530.4	9464.42	15483.8	17569.8	10851.1	19544.6	20
O54833	Csnk2a2	Mus musculus	CSK22_MOUSE	Casein kinase II subunit alpha'	14430	28682.9	23524.7	17365.5	21653.7	15431.2	14848.6	10811.6	14389.5	15923.7	16757.3	16883.1	11694.6	15579.6	16085	14776.8	14563.2	14965.1	14792.7	12856.3	20
O54836	Zmat3	Mus musculus	ZMAT3_MOUSE	Zinc finger matrin-type protein 3	4695.49	7355.5	3991.65	1916.04	3521.59	3201.12	3364.26	2872.71	3006.43	2598.99	3042.54	1819.54	1776.67	2835.6	2367.68	3138.84	2234.58	3429.45	2048.13	2766.68	20
O54879	Hmgb3	Mus musculus	HMGB3_MOUSE	High mobility group protein B3	222230	232263	214818	177999	180221	161258	150211	109909	214672	220332	167654	129821	152547	185265	137380	149010	120218	156381	142021	206969	20
O54890	Itgb3	Mus musculus	ITB3_MOUSE	Integrin beta-3	518.156	NaN	2347.61	1351.57	NaN	1481.02	1221.08	1201.69	1440.94	1198.24	703.847	1624.74	1549.28	607.192	933.555	1583.46	1354.02	563.812	2570.19	NaN	17
O54916	Reps1	Mus musculus	REPS1_MOUSE	RalBP1-associated Eps domain-containing protein 1	10637.3	12362	9431.6	7174.17	13752.2	8874.45	8488.5	11287.9	8193.31	8982.69	8823.23	7866.92	7400.94	8885.59	10937.8	7122.77	7746.88	8081.27	7819.61	7912.52	20
O54926	Siva1	Mus musculus	SIVA_MOUSE	Apoptosis regulatory protein Siva	7810.97	9154.41	10326	3402.98	7980.61	2822.94	5540.32	9632.78	4654.46	5231.49	5096.17	2668.8	4251.64	5616.38	6462.12	4004.95	3527.37	6586.52	2761.66	7479.92	20
O54931	Akap2	Mus musculus	AKAP2_MOUSE	A-kinase anchor protein 2	92614.6	119061	85361.9	56071.4	91869.4	83294.8	74126.1	74467	75626.6	90956.9	77512.5	49814.5	55773.5	70251.2	76596.9	86182.7	75572.5	96626.5	59843.9	85341.2	20
O54940	Bnip2	Mus musculus	BNIP2_MOUSE	BCL2/adenovirus E1B 19 kDa protein-interacting protein 2	202.215	NaN	302.66	NaN	238.268	NaN	58.3602	0.622237	NaN	0.634554	NaN	288.792	NaN	372.854	550.506	673.245	120.027	263.577	840.882	142.736	14
O54941	Smarce1	Mus musculus	SMCE1_MOUSE	SWI/SNF-related matrix-associated actin-dependent regulator of chromatin subfamily E member 1	12388.5	20962	25181.7	29800.9	32894.1	14241.8	15485.5	17506.7	13042.9	14592.2	13096.8	34081.7	14944	14317.5	12911.7	13501.7	17390.1	11155	22877.8	13138.4	20
O54946	Dnajb6	Mus musculus	DNJB6_MOUSE	DnaJ homolog subfamily B member 6	5911.22	NaN	2982.5	5541.45	4258.58	10551.4	6951.4	8347.21	9070.69	7770.36	7131.56	7381.08	7781.54	8936.61	7020.22	5722.16	6632.27	8682.13	4726.46	2355.4	19
O54950	Prkag1	Mus musculus	AAKG1_MOUSE	5'-AMP-activated protein kinase subunit gamma-1	9825.02	4623.33	9294.68	9765.47	2974.22	4921.95	5418.51	7063.16	5259.55	6915.2	4086.38	7993.34	4878.22	4027.51	2979	2413.35	4569.32	4723.05	5411.17	4040.92	20
O54962	Banf1	Mus musculus	BAF_MOUSE	Barrier-to-autointegration factor	19967.5	75661.2	35453.6	94146.4	33845.3	72334.1	25294.7	26766.6	49566.4	19129.1	69990.9	107763	27982.3	17117.8	67246.3	70953.4	81775.5	15629.5	66224.3	21531.4	20
O54984	Get3	Mus musculus	GET3_MOUSE	ATPase GET3	22790.5	31308.2	16319.7	35048.7	21035.4	27970.6	26265.7	23921.6	26747.1	33585.3	25499.6	27817.2	28246.5	27034.9	23722.9	26173.9	23885.7	26691.6	25357.9	21057.4	20
O54988	Slk	Mus musculus	SLK_MOUSE	STE20-like serine/threonine-protein kinase	79789.5	65726.1	59558.7	97094.1	76673.4	68257.5	68652.6	62490.8	75965.5	76350	64776.3	95147.1	64975	64696.1	70572.1	77148.7	72722	83002.7	84097.9	83053.1	20
O54998	Fkbp7	Mus musculus	FKBP7_MOUSE	Peptidyl-prolyl cis-trans isomerase FKBP7	13921.6	16720.1	9337.65	14048.7	9379.35	17582.7	12677.8	11489.7	16170	16018.8	13654.8	11383.4	9776.12	10816	12286.7	17953.9	15162.4	14401	15289.4	12260.7	20
O55013	Trappc3	Mus musculus	TPPC3_MOUSE	Trafficking protein particle complex subunit 3	48074	133091	57742.9	69262.1	56221.8	33548.7	33608.5	30939.3	21372	31667.9	25360.6	29623.6	23831.9	26671.7	18366.8	29116.9	15535.7	38377.9	13737.6	38983.4	20
O55022	Pgrmc1	Mus musculus	PGRC1_MOUSE	Membrane-associated progesterone receptor component 1	41151.7	69796.9	91193.5	127851	58929.9	88911.1	68978.8	69579	54145.1	61932.7	139100	158130	100682	73395.2	97944.3	78982.9	77189.9	49564	131817	43857.1	20
O55023	Impa1	Mus musculus	IMPA1_MOUSE	Inositol monophosphatase 1	181541	165584	147864	160772	179759	91140.7	150026	138001	124031	163250	117302	95355.1	150871	129353	116850	115257	101055	172372	109518	168089	20
O55028	Bckdk	Mus musculus	BCKD_MOUSE	[3-methyl-2-oxobutanoate dehydrogenase [lipoamide]] kinase, mitochondrial	17306.3	33046.6	25021.2	17989.4	15233	16926	21170	22696.7	13158.7	16057.3	17165.5	18693.3	17193.1	21938.7	16152	12598.1	16689.9	14898.4	13415.7	13491.5	20
O55029	Copb2	Mus musculus	COPB2_MOUSE	Coatomer subunit beta'	102315	100260	82691.1	235692	120261	117431	114475	90217.2	120853	112372	123228	240946	117567	104584	133335	139477	122484	111338	198922	99320.1	20
O55033	Nck2	Mus musculus	NCK2_MOUSE	Cytoplasmic protein NCK2	11138.9	NaN	NaN	3885.98	20378.3	4824.96	7258.75	5980.14	5510.39	15438	NaN	NaN	9201.87	11516.3	NaN	NaN	4190.16	14971.9	3810.65	2039.92	14
O55047	Tlk2	Mus musculus	TLK2_MOUSE	Serine/threonine-protein kinase tousled-like 2	5841.23	4153.88	3183.26	3273.6	3271.39	3589.87	4524.01	4514.9	4543.35	4156	1748.32	2855.61	1715.77	2287.58	3142.61	4126.38	1686.52	4417.04	2423.75	962.164	20
O55057	Pde6d	Mus musculus	PDE6D_MOUSE	Retinal rod rhodopsin-sensitive cGMP 3',5'-cyclic phosphodiesterase subunit delta	9835.33	13561.8	5633.01	16014.2	8566.29	4935.76	13433.4	10167.8	8745.85	13617.9	3501.18	7073.24	10767.1	7237.62	1793.12	4493.01	6410.11	12827.2	6621.81	8130.04	20
O55060	Tpmt	Mus musculus	TPMT_MOUSE	Thiopurine S-methyltransferase	6403.61	2324.07	3057.82	13539.9	5612.78	2285.46	5293.56	6775.15	7561.23	6431.71	5608.71	5008.64	3996.82	6402.56	4366.35	4816.58	6681.94	5762.34	8070.62	2361.92	20
O55091	Impact	Mus musculus	IMPCT_MOUSE	Protein IMPACT	43338.9	65632.2	38739.9	35044.9	38528.6	23411.6	24426.3	33207.4	33677.5	32246.4	31181.8	43071.1	31100.1	44364.2	33133	15203.3	14527.2	23415.8	16393.2	21891	20
O55098	Stk10	Mus musculus	STK10_MOUSE	Serine/threonine-protein kinase 10	10395.1	8920.1	7409.53	5195.81	8101.97	8186.44	6184.04	7316.97	6954.71	7890.23	6357.72	4092.89	5979.98	6672.3	9828.74	6994.58	5348.85	6726.95	5492.07	7069.11	20
O55102	Bloc1s1	Mus musculus	BL1S1_MOUSE	Biogenesis of lysosome-related organelles complex 1 subunit 1	8226.43	4991.83	6384.46	5706.03	6872.87	5917.95	8512.6	13036.8	6104.3	9071.37	3405.59	4756.8	6203.67	4828.32	2925.07	6323.04	7354.92	7018.35	7162.87	3098.8	20
O55106	Strn	Mus musculus	STRN_MOUSE	Striatin	31672	45308.2	33789.5	22989.8	19283.9	26926.2	23571.1	26623.9	30328.5	21470.7	24870.7	26159.7	25491.5	27244	34253.8	21422.8	22480.6	28772.9	25052.1	25173.7	20
O55125	Nipsnap1	Mus musculus	NIPS1_MOUSE	Protein NipSnap homolog 1	28922.3	31888.1	41187.4	45058.2	15227	32044.8	26976.2	23907.9	27016.4	29329.4	34445.1	37138.9	35751.3	21898.2	25411.5	31590.7	28893.3	20976.5	41918.3	21218.9	20
O55126	Nipsnap2	Mus musculus	NIPS2_MOUSE	Protein NipSnap homolog 2	21622.6	15285.8	13730.7	44005.6	19978.4	28440.7	26458.8	20867.1	37027.8	26886.2	28909.7	42761.9	34553.9	25613.9	24368.1	32667.3	29805.8	27714.3	38316.1	26029	20
O55128	Sap18	Mus musculus	SAP18_MOUSE	Histone deacetylase complex subunit SAP18	22000.8	13586.3	16800.6	34464.1	14325.4	28896.1	22570.6	16861	26122.2	26182	28868.9	53757.8	28838.3	22715.7	25164.6	30700.2	34828.2	20581.7	33039.2	18872.1	20
O55131	Septin7	Mus musculus	SEPT7_MOUSE	Septin-7	117355	107862	93535.2	117467	110619	118766	108700	100934	124236	127591	111301	153605	106440	111516	112991	120590	112386	127116	126573	92373.4	20
O55135	Eif6	Mus musculus	IF6_MOUSE	Eukaryotic translation initiation factor 6	96514.9	272274	125880	188019	133714	73044.7	96497.2	122401	83184.4	73195.6	105167	162275	104862	95526.6	92085.5	74874.6	87876.1	91306.9	108000	95136.3	20
O55137	Acot1	Mus musculus	ACOT1_MOUSE	Acyl-coenzyme A thioesterase 1	168197	262804	224944	199194	220441	115046	146331	162461	94650.5	144636	158774	150474	136646	145380	131389	115785	106577	160316	156923	168420	20
O55142	Rpl35a	Mus musculus	RL35A_MOUSE	60S ribosomal protein L35a	56404.2	34756.7	84975.3	146831	38819.9	71284.5	77035.3	71971.4	71177.7	95292.5	58876.9	231915	107955	84481.3	63378.6	82859.9	103306	68931.8	154285	64405.5	20
O55143	Atp2a2	Mus musculus	AT2A2_MOUSE	Sarcoplasmic/endoplasmic reticulum calcium ATPase 2	36291.5	35364.2	43538.7	50649.1	44667.4	72781.8	54682	54516.6	80728.4	43389.5	55135.6	108116	65789.6	59319.5	68182.5	70486.1	93167.9	35748.8	75002.1	43085.7	20
O55187	Cbx4	Mus musculus	CBX4_MOUSE	E3 SUMO-protein ligase CBX4	6026.35	5968.9	2923.54	2680.11	NaN	6005.33	4622.34	5075.56	5081.48	4891.31	3407.87	3033.73	2553.63	2658.75	2679.84	5139.81	5172.48	5632.45	2912.55	6481.31	19
O55201	Supt5h	Mus musculus	SPT5H_MOUSE	Transcription elongation factor SPT5	13392.9	16928.5	15415.3	26996.7	13575	15615.6	19577.7	17756.5	13112.4	17428.8	18324.5	25898.2	20832.4	18482	20618.9	15450.9	18848	12585.7	22056.7	13674.4	20
O55222	Ilk	Mus musculus	ILK_MOUSE	Integrin-linked protein kinase	51742.3	84643.5	59601.8	112408	53336.3	52770.3	61119.7	57846.2	47404	53964.1	59139.4	101721	66324.8	51750.9	54887.9	53163.2	66996.1	59756.2	90466.8	55667.3	20
O55229	Chkb	Mus musculus	CHKB_MOUSE	Choline/ethanolamine kinase	17225.1	21691.7	11716.7	5549.83	13853.4	6861.26	8706.79	12801.2	10404	10984.1	5795.73	4184.05	6367.96	9759.7	8053.29	6150.96	6794.75	12452.2	4320.39	15461.2	20
O55236	Rngtt	Mus musculus	MCE1_MOUSE	mRNA-capping enzyme	1638.8	435.311	NaN	3218.22	NaN	1818.45	1658.58	947.71	1849.03	1543.7	1703.57	3167.84	1928.09	1643.14	1206.39	2126.82	1483.24	1893.28	1496.88	2036.34	18
O70133	Dhx9	Mus musculus	DHX9_MOUSE	ATP-dependent RNA helicase A	90192.5	133429	128773	182189	114102	148696	127452	123289	119059	109986	150997	242116	147306	116832	143986	137718	158363	99121.3	175364	100249	20
O70139	Pkig	Mus musculus	IPKG_MOUSE	cAMP-dependent protein kinase inhibitor gamma	33602.8	73546.2	49089.6	8591.87	41322.1	7174.68	16042.2	19902.5	13105.4	10706.1	10695.4	15018.2	8600.77	12567.4	7601.78	6197.52	4011.36	12908.1	10913.9	14212.7	20
O70152	Dpm1	Mus musculus	DPM1_MOUSE	Dolichol-phosphate mannosyltransferase subunit 1	69948.2	304215	43556.3	174913	104486	76439.9	98663.9	95938.5	82072.3	98671.4	83760.6	164275	130898	72848.9	68645.7	73952.3	72201.5	65617.4	146613	65156.6	20
O70172	Pip4k2a	Mus musculus	PI42A_MOUSE	Phosphatidylinositol 5-phosphate 4-kinase type-2 alpha	49534.4	71101.4	49976.3	18846	48450.1	28225.8	26867.8	30820.4	30743.5	36615.7	27292.4	18547.5	20118	25750.3	26970.9	25154.4	23838	34521.2	18107.4	37668.4	20
O70194	Eif3d	Mus musculus	EIF3D_MOUSE	Eukaryotic translation initiation factor 3 subunit D	92464.7	101464	113324	92470.6	104093	78726.4	85620.9	75647	51035.1	77998.9	65938.7	94113.2	78748.4	76918.8	78539.2	77558.5	72097.5	88369.3	77940.8	78787.9	20
O70251	Eef1b	Mus musculus	EF1B_MOUSE	Elongation factor 1-beta	629490	830301	896333	573548	768625	742694	648090	714889	614105	597810	789390	603619	524533	698358	780604	665882	596625	637928	579018	599603	20
O70252	Hmox2	Mus musculus	HMOX2_MOUSE	Heme oxygenase 2	85279.9	94337.6	90781.2	76130.5	117266	65534	63168.2	76040.4	68191.4	59202.8	44682.3	80321.7	54459.9	70263.1	45879.2	44914.8	48626	51459	76473.3	67390.6	20
O70274	Ptp4a2	Mus musculus	TP4A2_MOUSE	Protein tyrosine phosphatase type IVA 2	11807.7	NaN	8557.58	8367.17	10089.4	8034.03	10865.3	4723.75	4599.65	7070.7	7338.15	6259.5	12121.4	7255	4388.54	4747.2	6634.32	9605.68	4581.99	6125.02	19
O70279	Ess2	Mus musculus	ESS2_MOUSE	Splicing factor ESS-2 homolog	NaN	20938.9	4389.39	3890.25	4581.2	4910.2	4255.65	4084.84	4171.54	5617.04	4246.96	4209.88	3838.4	3238.41	4348.72	4234.23	5032.81	3044.16	2079.8	2293.61	19
O70281	Tpst1	Mus musculus	TPST1_MOUSE	Protein-tyrosine sulfotransferase 1	4149.62	6778.73	5679.82	4525.79	2240.31	5502.75	4581.9	6029	NaN	4509	5729.12	3285.27	5197.51	3564.28	4025.94	2791.26	3773.75	2367.67	3081.02	580.089	19
O70293	Grk6	Mus musculus	GRK6_MOUSE	G protein-coupled receptor kinase 6	9341.62	7561.72	6830.71	1532.44	8677.79	4798.48	3071.29	9079.66	3845.06	4263.79	3628.2	2434.16	2231.51	4899.3	1666.7	2014.09	2828.19	4922.02	1928.61	6079.55	20
O70305	Atxn2	Mus musculus	ATX2_MOUSE	Ataxin-2	23438.7	25538.7	22012.8	18417.1	20514.3	22364.4	17722.1	16763.8	18190	20238.3	21528.6	20650.2	16737.2	18656.8	24577.2	19838.5	16893.6	20518.7	19099	18821.2	20
O70309	Itgb5	Mus musculus	ITB5_MOUSE	Integrin beta-5	15150	12761.6	20239.7	18218.5	17111.2	25262.3	17011.9	21443.9	23801.7	18137.2	27188.5	24820.7	18507.2	21337.5	33091.7	24176.7	20343.1	14131.8	20192.2	16700.7	20
O70310	Nmt1	Mus musculus	NMT1_MOUSE	Glycylpeptide N-tetradecanoyltransferase 1	100761	73916.3	52820	98512.4	76946	99653	90265.7	65925.5	94147	95611.9	85340.7	86427.3	91048	84790	94432.1	101638	85397.5	101321	86397.3	85038.2	20
O70311	Nmt2	Mus musculus	NMT2_MOUSE	Glycylpeptide N-tetradecanoyltransferase 2	1711.54	7436.55	6031.6	3619.49	1049.46	2940.96	2739.91	4188.74	3046.14	2780.98	4345.83	2828.44	3210.09	2119.61	2826.17	2535.95	1970.83	1417.67	3109.18	1646.32	20
O70318	Epb41l2	Mus musculus	E41L2_MOUSE	Band 4.1-like protein 2	137328	176698	145192	126963	139822	127691	114316	129139	119159	120992	128273	176706	114096	135113	136170	129703	124214	113911	132453	123278	20
O70325	Gpx4	Mus musculus	GPX4_MOUSE	Phospholipid hydroperoxide glutathione peroxidase	11576.5	7444.96	6144.82	12005.5	12451.6	6253.38	8003.93	7849.55	7251.31	8702.99	7431.67	10962.6	7984.46	4874.56	7338.84	9105.69	6215.97	9476.11	7876.03	6585.05	20
O70333	Cript	Mus musculus	CRIPT_MOUSE	Cysteine-rich PDZ-binding protein	1066.11	NaN	736.872	676.722	883.933	662.243	894.23	777.172	1278.44	1548.27	1919.11	512.812	931.041	1139.51	1765.59	986.997	323.089	1528.4	368.583	3289.98	19
O70338	Rnaseh1	Mus musculus	RNH1_MOUSE	Ribonuclease H1	6591.47	6456.72	5187.66	3510.16	3827.44	3172.42	7081.83	8394.83	3385.54	5233.21	4695.98	3161.89	5229.47	6194.56	2932.95	4345.42	2819.51	3175.5	3189.53	5096.31	20
O70374	Cbfa2t2	Mus musculus	MTG8R_MOUSE	Protein CBFA2T2	NaN	NaN	NaN	580.729	NaN	538.156	290.815	NaN	774.198	NaN	NaN	365.695	654.163	NaN	799.152	625.635	566.025	1004.44	534.532	NaN	11
O70378	Emc8	Mus musculus	EMC8_MOUSE	ER membrane protein complex subunit 8	13398.9	15335.8	11385.7	15241.3	17286.6	19352.9	13995	16347.8	18025.9	16104.6	22323.3	20256.1	15958.3	17163	15128.3	16122.5	17858.7	11579.3	18757.2	13238.1	20
O70400	Pdlim1	Mus musculus	PDLI1_MOUSE	PDZ and LIM domain protein 1	83468	95462.6	85943.3	47794.7	91933.4	70219.2	70362.9	74005.3	72362.9	73446.7	77393.5	45764.8	53146.4	71663.6	82613.2	69367.1	52555.5	78898.9	44810.4	73446.5	20
O70401	Tspan6	Mus musculus	TSN6_MOUSE	Tetraspanin-6	NaN	0.0298921	NaN	1.92971	0.00677887	NaN	NaN	NaN	4.48703	NaN	NaN	13.8791	NaN	NaN	NaN	NaN	NaN	NaN	5.34757	NaN	6
O70404	Vamp8	Mus musculus	VAMP8_MOUSE	Vesicle-associated membrane protein 8	17464.4	7054.9	14797.5	12862.2	19686.5	13238.3	13222.8	18133.8	12277.4	15704	11891.4	9344.98	13425.1	13977	12239.1	11134.3	11721.4	13655.7	10877.7	15059.2	20
O70421	Fzd1	Mus musculus	FZD1_MOUSE	Frizzled-1	9087.28	19055.2	21181.7	17069.4	18274.9	13368.7	8927.86	9803.56	8814.13	12721.3	7738.58	21433.6	6617.33	10682.4	8681.26	7327.68	9195.16	5331.99	10098	14350.4	20
O70422	Gtf2h4	Mus musculus	TF2H4_MOUSE	General transcription factor IIH subunit 4	NaN	NaN	NaN	2121.38	NaN	926.484	NaN	NaN	1079.43	NaN	NaN	2319.14	1810.25	1270.35	631.724	2516.31	1015.91	848.078	2394.02	NaN	11
O70433	Fhl2	Mus musculus	FHL2_MOUSE	Four and a half LIM domains protein 2	126392	166423	148444	123031	124266	155778	117501	118436	135542	132332	180941	102543	102090	120859	175920	148070	123085	137687	107612	114894	20
O70435	Psma3	Mus musculus	PSA3_MOUSE	Proteasome subunit alpha type-3	17501	23275.9	28687.2	33972.6	24692.7	28518	23293.1	17317.7	16507.3	17793.7	21602.6	21879.2	19192.8	19896.6	25794.5	11745.6	13560.7	19083.8	17486.1	21081.9	20
O70439	Stx7	Mus musculus	STX7_MOUSE	Syntaxin-7	14963.4	12941.2	14602.1	21289.1	17217.3	14636.2	14934.9	14064.4	12943.2	14543.3	16841.6	21103.4	13861.2	13205.7	15951.6	12145.7	13454	9957.06	18628.5	12554.4	20
O70458	Osmr	Mus musculus	OSMR_MOUSE	Oncostatin-M-specific receptor subunit beta	3285.19	3916.8	16349.6	5684.59	1089.38	3699.38	2440.19	2629.39	3832.77	2696.17	5175.69	11702.7	4668.51	3357.16	4567.32	4201.27	3014.81	2111.07	6687.57	1757.17	20
O70469	Dok2	Mus musculus	DOK2_MOUSE	Docking protein 2	11.1258	0.010283	0.0105732	8.76776	0.0424498	5.47864	16.6367	NaN	15.3917	0.011255	NaN	5.44756	NaN	0.0089389	NaN	11.7595	6.50951	NaN	27.1119	NaN	14
O70472	Tmem131	Mus musculus	TM131_MOUSE	Transmembrane protein 131	NaN	NaN	0.936072	439.717	0.899994	275.948	504.273	871.93	NaN	NaN	996.508	904.647	362.252	202.815	574.472	480.889	264.051	225.05	737.663	NaN	15
O70475	Ugdh	Mus musculus	UGDH_MOUSE	UDP-glucose 6-dehydrogenase	49020.1	50722	54197.1	150164	56404.3	66449.1	60589.2	54044	57323.4	62854.1	82041.5	138103	75610.9	54525.7	68916.9	64512.7	66049.9	65953.6	118295	56810.2	20
O70480	Vamp4	Mus musculus	VAMP4_MOUSE	Vesicle-associated membrane protein 4	2352.45	4916.93	2061.87	3948.73	2625.72	6228.1	3843.54	4344.89	4423.81	6011.62	4454.09	3650.88	4832.77	4371.11	3125.5	1304.82	2808.98	3722.68	2299.14	1738.04	20
O70481	Ubr1	Mus musculus	UBR1_MOUSE	E3 ubiquitin-protein ligase UBR1	4726.23	NaN	NaN	2894.5	NaN	3310.28	3048.95	3316.94	2783.92	2974.44	3264.61	2719.44	2332.97	2061.78	1320.42	2280.69	2731.77	2808.19	3495.8	2355.57	17
O70492	Snx3	Mus musculus	SNX3_MOUSE	Sorting nexin-3	99789	121411	128721	117901	132641	82770.1	89697.3	114145	73248.6	94290.7	90422.2	78812	84716.5	73171.5	81715.6	84551.4	79490.8	104196	87978	104226	20
O70493	Snx12	Mus musculus	SNX12_MOUSE	Sorting nexin-12	98894.8	171440	121535	81816.4	123576	60489.8	84314.7	98721.8	57191.2	88312.1	72629.9	55621.8	67540.6	86638.9	67705	63165.7	62695.7	103196	65272.5	94251.5	20
O70494	Sp3	Mus musculus	SP3_MOUSE	Transcription factor Sp3	1386.29	4323.06	1187.12	2126.18	2274.58	3061.7	2363.6	3244.36	2004.95	1085.5	5275.83	1852.3	1376.16	1923.56	2506.01	1096.32	2111.11	1919.56	1474.51	1101.53	20
O70496	Clcn7	Mus musculus	CLCN7_MOUSE	H(+)/Cl(-) exchange transporter 7	7834.53	12151.1	14289.2	7908.36	8542.46	13232.3	11877.4	13168.4	9305.81	10438.1	5952.02	10893.7	10154.5	11591.1	15394.4	8270.85	8924.6	5160.18	7006.7	3668.45	20
O70503	Hsd17b12	Mus musculus	DHB12_MOUSE	Very-long-chain 3-oxoacyl-CoA reductase	19347.3	24660.9	15592.4	100944	16816.6	43359	33728.5	24441.7	33609.2	38435.8	36894.4	151258	52193.7	36095.4	24401	46301.6	44780.6	21379	106659	25575	20
O70551	Srpk1	Mus musculus	SRPK1_MOUSE	SRSF protein kinase 1	23703.2	42089.4	33245.7	21736.3	18436.8	24890.7	28458.3	37223.2	24719.7	23489.2	18082.8	24252	25461	20287.6	20257.9	25588.6	25205	20517.8	23343	15623.4	20
O70566	Diaph2	Mus musculus	DIAP2_MOUSE	Protein diaphanous homolog 2	6856.64	4377.18	7155.19	7074.71	NaN	3333.62	4244.88	3835.81	4670.88	3010.54	4009.09	6068.36	3999.77	3087.38	2630.94	3077.15	4434.73	3752.79	5653.43	2519.55	19
O70572	Smpd2	Mus musculus	NSMA_MOUSE	Sphingomyelin phosphodiesterase 2	1842.66	4965.66	9349.47	4284.51	NaN	3562.35	2659.06	3306.6	1809.27	4930.34	2206.06	3744	3096.27	1904.66	1646.39	1948.3	1515.02	2595.15	3114.15	1500.27	19
O70583	Mid1	Mus musculus	TRI18_MOUSE	E3 ubiquitin-protein ligase Midline-1	8478.25	10647.9	7321.11	3701.18	7432.12	4826.57	5711.44	6671.56	5800.17	3759.12	5444.46	2586.08	3801.63	2925.6	2838.45	3985.35	3563.9	3594.62	4525.71	5363.05	20
O70585	Dtnb	Mus musculus	DTNB_MOUSE	Dystrobrevin beta	7518.33	16623.5	15886.7	4893.98	7470.64	3838.83	3234.49	3774.39	389.754	2107.19	3133.89	5439.14	2657.44	4141.01	4491.73	3896.62	5678.62	7046.67	5565.12	2835.41	20
O70589	Cask	Mus musculus	CSKP_MOUSE	Peripheral plasma membrane protein CASK	23868.3	24343.2	27129.8	47768.9	27639.7	33319.1	28722.4	25308.5	28803.7	23724.1	31952.9	52421.4	30434.7	25008.7	29013.7	33213.6	34132.4	19366.4	50541	24945.5	20
O70591	Pfdn2	Mus musculus	PFD2_MOUSE	Prefoldin subunit 2	29806.4	43909.7	40319.1	38749.9	39764.3	17629.1	22775.2	36252.4	19241.4	22270.8	26739.6	46492.7	21385.5	24727.9	19769.4	19944.4	16224.5	28462.1	22294.6	20696.4	20
O88196	Ttc3	Mus musculus	TTC3_MOUSE	E3 ubiquitin-protein ligase TTC3	4049.14	13295.2	8793.02	1833.84	2999.19	3431.75	2927.14	4377.37	2233.09	2796.04	2456.88	2006.31	1009.44	2993.97	3711.08	2930	2109.43	2932.69	2405.07	2974.53	20
O88207	Col5a1	Mus musculus	CO5A1_MOUSE	Collagen alpha-1(V) chain	35487.9	44652	58845.7	45002.5	37192.1	52262.9	46848.2	47809.6	54036.1	31155.1	28773.7	47298.4	30851.5	35520.5	40152.9	49937.4	80438.9	29018.8	44096.3	42642.3	20
O88271	Cfdp1	Mus musculus	CFDP1_MOUSE	Craniofacial development protein 1	11573.5	9632.47	7516.21	8889.55	9867.27	8582.01	7909.56	8229.4	10056.6	11662.7	8150.26	8855.68	7134.58	8052.35	7862.01	9206.32	6780.77	12463.3	8802.62	9608.99	20
O88286	Wiz	Mus musculus	WIZ_MOUSE	Protein Wiz	8200.89	12256.1	11860	7657.43	8731.73	11584.8	8713.44	10223	10212.7	9214.11	10877	9702.67	7431.73	9720.26	12067.3	9199.96	9488.49	7520.36	8537.74	10466.8	20
O88291	Znf326	Mus musculus	ZN326_MOUSE	DBIRD complex subunit ZNF326	7569.15	8392.41	7614.51	10585.7	8141.74	7903.79	7155.04	8522.9	5296.39	5977.22	9463.86	8431.06	4879.06	4386.58	8386.13	6144.6	7812.53	4761.81	11524.7	4604.96	20
O88322	Nid2	Mus musculus	NID2_MOUSE	Nidogen-2	NaN	NaN	NaN	434.065	NaN	709.927	570.125	2670.22	4951.07	1870.44	NaN	NaN	NaN	1900.43	NaN	2330.54	2245.4	NaN	NaN	NaN	9
O88342	Wdr1	Mus musculus	WDR1_MOUSE	WD repeat-containing protein 1	53505.1	52776.4	38626.6	141957	55927.8	41827.2	57270	38809	53839.7	67700	75808	108889	76738.2	53705.3	49614.5	55050.4	53824.3	62980.8	96861.7	57293.4	20
O88351	Ikbkb	Mus musculus	IKKB_MOUSE	Inhibitor of nuclear factor kappa-B kinase subunit beta	10267.7	13674.4	5709.96	7807.98	12277.5	5879.77	4104.34	7958.42	NaN	4355.91	5539.67	7958.54	3486.9	6342.99	10088.2	5191.76	3555.51	5534.98	4905.7	9097.55	19
O88384	Vti1b	Mus musculus	VTI1B_MOUSE	Vesicle transport through interaction with t-SNAREs homolog 1B	11419.4	29697.8	19024.9	19952.4	19699.5	20660.5	19980.6	24378.7	18371.7	17577.1	23281.7	21750.2	19215.3	19696.3	21049.9	17352	18596	14743.7	18220.6	14433.4	20
O88393	Tgfbr3	Mus musculus	TGBR3_MOUSE	Transforming growth factor beta receptor type 3	3326.62	NaN	NaN	8316.12	3034.15	5615.73	4480.48	5290.81	5348.75	4337.13	4327.12	19301.4	7278.92	2418.59	6267.5	7224.31	4533.64	1331.55	8907.88	3042.48	18
O88413	Tulp3	Mus musculus	TULP3_MOUSE	Tubby-related protein 3	25607.9	31764	28912.5	19117.3	23178.3	17081	22197.6	24054.3	18390.9	24873.2	20106.7	18792.4	19631.4	21739.4	21761.2	15213.5	15189.3	21927.4	15282.7	21508.2	20
O88428	Papss2	Mus musculus	PAPS2_MOUSE	Bifunctional 3'-phosphoadenosine 5'-phosphosulfate synthase 2	5796.78	15074.9	9587.98	2997.99	2392.62	5534.46	3982.94	3150.69	3979.7	4086.6	1690.01	909.728	1900.04	1656.7	2065.43	4113.17	2558.06	3361.73	102.285	1574.3	20
O88441	Mtx2	Mus musculus	MTX2_MOUSE	Metaxin-2	14994.6	16548.6	26822.8	21263.8	14651.8	31921.8	16938	14072.7	32581.1	13812.5	24515.3	47055.9	15944.4	13306.4	18080.1	32439.8	34683.3	7442.66	39085.9	6878.97	20
O88445	Aurkc	Mus musculus	AURKC_MOUSE	Aurora kinase C	12444.4	NaN	7249.23	9133.54	7378.98	35680.7	23618.8	8292.63	10243.9	12440.9	NaN	62228.9	25937.4	53576.1	NaN	17744.4	56452.6	10247.6	15191.7	18843.7	17
O88447	Klc1	Mus musculus	KLC1_MOUSE	Kinesin light chain 1	19149.3	13222.9	12086.9	17530.5	14626.2	22169.9	16671.5	17153.2	18360.1	19844.4	20380.7	18547.2	14819.7	15477.1	18624.9	18266.6	14900.8	20561.3	18478.5	17700.5	20
O88448	Klc2	Mus musculus	KLC2_MOUSE	Kinesin light chain 2	14502.6	19863.8	17236.5	21450.6	18316.9	17474.6	18844.4	18578.4	19388.7	17191.8	23099.1	24019.3	20381.6	18447.9	20080.2	14122.7	18390.3	16255	19722.2	15717.6	20
O88455	Dhcr7	Mus musculus	DHCR7_MOUSE	7-dehydrocholesterol reductase	NaN	NaN	NaN	6820.31	NaN	996.964	1482.85	NaN	3447.51	1809.18	654.081	10653.2	2997.8	1254.07	1910.73	3580.54	5905.88	654.514	8135.39	NaN	14
O88456	Capns1	Mus musculus	CPNS1_MOUSE	Calpain small subunit 1	20651	34424.8	34110.7	85500.1	15123.6	21974.2	18864.2	14274.6	13037	13434.7	37702	66707.3	22087.2	14483.2	23864.6	16215.1	21068	19199.9	46643.9	11258.4	20
O88477	Igf2bp1	Mus musculus	IF2B1_MOUSE	Insulin-like growth factor 2 mRNA-binding protein 1	74864.3	55195.4	64769.5	69271.2	68655.7	88855.5	71854	64761.5	97326.4	73022	64292.1	93167.4	69567.2	76797.9	77912	98536.4	110573	73085	83134.6	70621.5	20
O88487	Dync1i2	Mus musculus	DC1I2_MOUSE	Cytoplasmic dynein 1 intermediate chain 2	148995	185178	136745	115761	157808	110342	102267	111879	114575	122628	102756	111324	100531	115676	108862	107300	99179.3	135070	113967	124889	20
O88492	Plin4	Mus musculus	PLIN4_MOUSE	Perilipin-4	987.91	NaN	NaN	508.711	NaN	1389.85	919.296	NaN	451.375	NaN	1152.79	NaN	358.285	NaN	978.395	880.052	610.873	597.739	930.552	1017.7	13
O88520	Shoc2	Mus musculus	SHOC2_MOUSE	Leucine-rich repeat protein SHOC-2	6216.42	8736.1	7346.72	6154.35	6311.3	6212.66	7168.52	5329.98	5695.1	8318.67	6072.46	9108.12	6765.48	6053.41	6321.09	6846.63	7449.07	5979.25	6600.74	5584.05	20
O88522	Ikbkg	Mus musculus	NEMO_MOUSE	NF-kappa-B essential modulator	26231.2	32012.2	40063.4	20631.8	19653	35450.5	28218.1	27683.6	25304.4	20153.5	27647.4	23889.4	18084.2	22112.2	27997.6	24109.3	21095.2	31489.4	18583.4	25519.2	20
O88531	Ppt1	Mus musculus	PPT1_MOUSE	Palmitoyl-protein thioesterase 1	24978.4	15091.5	22439.7	92998.8	27731.8	25202.8	33352.1	29424.4	26762.6	39785.4	43611.2	89539.8	41863.2	23623.8	30947.6	18960.1	22452.8	32636.6	62512.4	28245	20
O88532	Zfr	Mus musculus	ZFR_MOUSE	Zinc finger RNA-binding protein	34640	36860.9	34548.8	32599.8	29334.7	36923.4	32497.7	34554.2	40059	38548.9	41845.2	35396	32422.2	35711.5	44061	42293.4	39641.3	39295.1	33040.9	37234.3	20
O88543	Cops3	Mus musculus	CSN3_MOUSE	COP9 signalosome complex subunit 3	113841	106431	84873	46341.3	77741.9	71713	75908.2	77122.6	83408.7	72205.6	71577.5	48899	50184.5	74807.7	83109	73656.2	60325.2	86827.6	47773	81192.1	20
O88544	Cops4	Mus musculus	CSN4_MOUSE	COP9 signalosome complex subunit 4	41441.7	38931	39426.4	68480.1	40890.2	42067	43317.6	38003.1	40912	39931.9	50349.9	64770	42741	44482.3	35862.1	41201.7	40646.5	42145.2	63058.1	40928.4	20
O88545	Cops6	Mus musculus	CSN6_MOUSE	COP9 signalosome complex subunit 6	8105.63	2320.23	4117.02	37707.5	8177.12	10529.6	11487.3	12267.7	9861.01	11858.4	13477.5	33441.8	13840	7731.39	12120.6	11214.7	11275.9	10510.1	26937.3	9344.79	20
O88559	Men1	Mus musculus	MEN1_MOUSE	Menin	NaN	NaN	2938.74	6648.07	NaN	9836.1	3617.04	2881.76	4059.38	5953.78	2091.4	7535.63	6258.39	4542.94	NaN	7358.51	7107.7	NaN	6412.66	NaN	14
O88569	Hnrnpa2b1	Mus musculus	ROA2_MOUSE	Heterogeneous nuclear ribonucleoproteins A2/B1	268599	384061	361924	507300	345372	347931	317528	322333	259171	316235	648764	456268	370116	326027	562599	289110	306441	291217	444996	271146	20
O88572	Lrp6	Mus musculus	LRP6_MOUSE	Low-density lipoprotein receptor-related protein 6	2343.6	1791.29	5810.43	860.639	NaN	2999.28	2136.18	2091.87	2674.03	2052.13	2735.24	1297.24	2221.05	3179.52	2727.15	1342.52	1960.86	2191.85	763.292	NaN	18
O88587	Comt	Mus musculus	COMT_MOUSE	Catechol O-methyltransferase	200869	295325	237694	478365	320913	167119	178491	196985	180255	216357	166099	286626	234346	177927	123248	173038	200122	157380	289827	222829	20
O88597	Becn1	Mus musculus	BECN1_MOUSE	Beclin-1	7171.47	7136.35	7203.28	5977.8	7376.11	10881.8	7563.08	10327.2	8775.72	7767.97	5939.93	6111.96	7986.96	8162.41	7423.01	8630.87	4959.44	10094.2	4318.3	3121.58	20
O88622	Parg	Mus musculus	PARG_MOUSE	Poly(ADP-ribose) glycohydrolase	7432.28	12004.6	8840.43	4162.76	8252.55	4532.13	4754.13	4169.93	5572.06	6756.79	5643.1	3235.29	3105.03	5950.33	8265.85	4682.43	3142.12	7184.43	2688.46	6497.83	20
O88630	Gosr1	Mus musculus	GOSR1_MOUSE	Golgi SNAP receptor complex member 1	2576.53	4962.75	4325.51	5832.89	2090.82	4040.32	3460.52	2906.6	2366.83	3156.31	1915.09	4361.48	2308.94	1681.97	4668.52	3029.73	3690.74	2987.82	5220.85	2936.76	20
O88643	Pak1	Mus musculus	PAK1_MOUSE	Serine/threonine-protein kinase PAK 1	30005.9	43289.3	26988.6	13075.9	29938.7	15286.3	15706.4	12756.3	19073.2	17804.6	14171.6	9981.18	11009.4	15883.7	15911.3	16366.6	12023.4	22087.6	11819.6	23788	20
O88653	Lamtor3	Mus musculus	LTOR3_MOUSE	Ragulator complex protein LAMTOR3	15388.1	10910	10729.6	42053	12557	17881.6	16241	14008.3	21486.8	17584.8	12275.7	38154.9	18362.5	20029.1	14761.8	23100.2	19663.9	16361	25915.7	15542.3	20
O88665	Brd7	Mus musculus	BRD7_MOUSE	Bromodomain-containing protein 7	NaN	NaN	NaN	387.574	NaN	458.258	955.911	NaN	552.948	NaN	227.51	NaN	NaN	NaN	1415.9	1350.79	1583.85	1019.49	307.808	NaN	10
O88668	Creg1	Mus musculus	CREG1_MOUSE	Protein CREG1	2089.75	NaN	4334.64	21771.6	3925.23	7927.44	8853.62	5852.85	3203.2	7563.91	13272.5	20054.8	15368.5	6638.43	5821.35	3332.26	3804.65	8106.07	10752	5717.44	19
O88685	Psmc3	Mus musculus	PRS6A_MOUSE	26S proteasome regulatory subunit 6A	190995	219016	246239	212545	227745	201220	185713	205376	204024	191276	202810	239630	195148	210418	196951	207952	206398	198031	222833	184900	20
O88696	Clpp	Mus musculus	CLPP_MOUSE	ATP-dependent Clp protease proteolytic subunit, mitochondrial	52144.3	62361.4	69626.8	40890.5	63447.7	40947.5	34488.6	39811.2	49007.8	39641	36406.4	47923.4	45537	50264.5	41433.8	41389.8	37660.4	41933.2	36440.7	44990.7	20
O88712	Ctbp1	Mus musculus	CTBP1_MOUSE	C-terminal-binding protein 1	17998.9	18393.9	15496.9	20219.2	16112.2	14454.1	17426.4	17582	16922.7	12299.1	13805.3	21889.7	17774.2	14895.2	14659.9	15661.9	14645	15983.9	20565.6	14988.9	20
O88736	Hsd17b7	Mus musculus	DHB7_MOUSE	3-keto-steroid reductase/17-beta-hydroxysteroid dehydrogenase 7	4057.69	5521.4	7506.39	15029.2	NaN	6652.67	6924.9	8909.8	5937.4	5491.92	8363.67	11141.7	7519.94	2755.49	3591.86	3470.92	6304.13	3991.89	10439.6	1222.3	19
O88738	Birc6	Mus musculus	BIRC6_MOUSE	Baculoviral IAP repeat-containing protein 6	5321.35	5739.18	5144.4	9722.32	5863.65	7006.9	6926	7486.29	6370.33	5878.71	4950.32	10387.1	8090.52	6032.29	6975.96	5900.69	8603.95	6303.61	10278.8	4830.34	20
O88741	Gdap1	Mus musculus	GDAP1_MOUSE	Ganglioside-induced differentiation-associated protein 1	NaN	NaN	NaN	3408.95	NaN	NaN	NaN	NaN	NaN	NaN	NaN	NaN	NaN	NaN	NaN	1113	1512.57	NaN	1378.34	NaN	4
O88746	Tom1	Mus musculus	TOM1_MOUSE	Target of Myb protein 1	62684.2	120515	75369.4	34584.9	75033.3	51136.2	51196.3	62389.1	44514.8	47514.7	50479.6	37283.4	41991.6	56056.3	47804.2	40203.1	37260.3	50430.3	31450.8	52531.9	20
O88783	F5	Mus musculus	FA5_MOUSE	Coagulation factor V	12838.3	14739.3	14731.6	66966.9	15995.2	19465.9	17675.3	18726.6	21141.7	21703.2	10144.1	71058.7	44429.1	18644.9	18731.7	13748.1	19267.2	10330.3	38395.8	11579.5	20
O88796	Rpp30	Mus musculus	RPP30_MOUSE	Ribonuclease P protein subunit p30	NaN	5485.52	7374.71	7459.26	5646.51	3350.78	1985.6	10678.8	418.107	NaN	1540.34	9177.12	2468.37	1536.44	2033.93	1495.66	2442.98	3304.88	4606.91	NaN	17
O88811	Stam2	Mus musculus	STAM2_MOUSE	Signal transducing adapter molecule 2	45929.2	46788.8	32448	52834.7	44869.4	48849.6	42314.8	40883.8	49320.4	49794	49401.1	48504.8	42118.8	39569.8	50959.2	51186.3	48919.1	50654.1	46607.9	49581	20
O88824	Jtb	Mus musculus	JTB_MOUSE	Protein JTB	17044	21385	20982.8	9349.21	22686	23736.9	15300	25732	23177.6	15191.6	18205.2	10797.1	15216.2	20565.2	20200.1	14221.9	15151.1	19803.3	12479.7	19117.6	20
O88843	Cradd	Mus musculus	CRADD_MOUSE	Death domain-containing protein CRADD	3655.45	21982.7	538.835	4509.58	NaN	1253.4	4051.55	6254.24	3594.18	4135.3	2436.4	1574.51	616.857	NaN	2839.41	3139.81	2417.67	2382.2	1967.25	1254.27	18
O88844	Idh1	Mus musculus	IDHC_MOUSE	Isocitrate dehydrogenase [NADP] cytoplasmic	148066	127218	133826	241710	142642	130917	152680	139329	148921	171588	198101	250199	165331	158824	156919	134886	122662	170646	184144	137286	20
O88845	Akap10	Mus musculus	AKA10_MOUSE	A-kinase anchor protein 10, mitochondrial	2471.79	3578.34	1937.48	3087.49	1207.75	1670.72	1575.22	2623.12	822.45	1545.39	3163.59	2299.75	1838.83	1783.96	4170.82	1912.33	825.697	2232.43	1942.98	1724.24	20
O88848	Arl6	Mus musculus	ARL6_MOUSE	ADP-ribosylation factor-like protein 6	1.41372	NaN	NaN	4842.84	NaN	1592.25	NaN	NaN	2355.71	NaN	2229.09	11891.9	4171.73	1617.14	2001.26	NaN	NaN	NaN	3438	2787.01	11
O88851	Rbbp9	Mus musculus	RBBP9_MOUSE	Putative hydrolase RBBP9	756.27	22887.8	NaN	16983.7	5182.4	3166.29	3891.25	5145.89	4799.51	4517.45	6169.91	9229.87	5900.73	2189.63	2735.18	3728.34	4555.67	4155.89	8438.87	1924.42	19
O88874	Ccnk	Mus musculus	CCNK_MOUSE	Cyclin-K	4692.47	NaN	NaN	4364.11	6357.69	NaN	NaN	NaN	NaN	11961.4	NaN	9604.36	4338.99	NaN	NaN	5296.66	7362.1	NaN	4875.24	NaN	9
O88878	Zfand5	Mus musculus	ZFAN5_MOUSE	AN1-type zinc finger protein 5	3163.66	592.545	3223.21	1324.63	1644.42	2058	2240.06	2008.33	1673.52	3362.38	2231.68	760.646	1409.48	2183.72	3043.11	1986.99	1245.12	2511.21	1116.04	2599.09	20
O88879	Apaf1	Mus musculus	APAF_MOUSE	Apoptotic protease-activating factor 1	NaN	NaN	NaN	4595.68	NaN	1216.64	922.949	NaN	2690.13	1474.72	2087.67	3955.81	1691.43	1837.31	2832	2768.53	1418.95	1843.29	2942.67	885.521	15
O88888	Apba3	Mus musculus	APBA3_MOUSE	Amyloid-beta A4 precursor protein-binding family A member 3	36644.2	65411.7	41942.2	5385.41	29097.5	17191.8	23595.6	31740.9	27966.9	24101.8	17013.2	7044.43	9117.47	26927.2	35847.8	25662.7	17106.1	32480.9	4200.31	31519.8	20
O88895	Hdac3	Mus musculus	HDAC3_MOUSE	Histone deacetylase 3	NaN	NaN	NaN	1828.48	NaN	442.632	NaN	NaN	NaN	NaN	NaN	1326.54	601.595	NaN	NaN	840.091	149.567	NaN	1637.14	NaN	7
O88907;Q8C5D8	Pias1;Pias2	Mus musculus	PIAS1_MOUSE;PIAS2_MOUSE	E3 SUMO-protein ligase PIAS1;E3 SUMO-protein ligase PIAS2	NaN	NaN	NaN	1992.99	NaN	NaN	NaN	NaN	NaN	NaN	1194.05	1859.66	1266.08	NaN	1551.56	NaN	1454.79	NaN	2152.38	NaN	7
O88935	Syn1	Mus musculus	SYN1_MOUSE	Synapsin-1	5587.03	6231.65	4772.8	1752.94	3987.43	4883.74	2971.27	3352.98	3406.69	2559.69	1427.11	747.367	1284.03	2131.82	3253.15	1389.93	2473.91	3218.17	1144.28	3747.5	20
O88939	Zbtb7a	Mus musculus	ZBT7A_MOUSE	Zinc finger and BTB domain-containing protein 7A	NaN	NaN	NaN	3405.08	NaN	1968.33	NaN	NaN	NaN	2258.55	1354.28	718.908	1075.19	NaN	2374.53	NaN	1011.46	NaN	1510.19	NaN	9
O88942	Nfatc1	Mus musculus	NFAC1_MOUSE	Nuclear factor of activated T-cells, cytoplasmic 1	NaN	NaN	181.126	4321.87	NaN	2395.98	4206.98	1457.65	5633.27	NaN	2064.57	8379.27	6005.51	4033.82	4049.88	2886.63	5502.94	3366.85	5610.42	NaN	15
O88952	Lin7c	Mus musculus	LIN7C_MOUSE	Protein lin-7 homolog C	22112.1	14681	17213.5	27661	24121.4	26539.2	26265.3	23881.2	20339.2	22553.5	30183.2	28119.1	32152.1	30975	23761.6	23930.8	19532.6	20157.3	24719.1	20653.1	20
O88958	Gnpda1	Mus musculus	GNPI1_MOUSE	Glucosamine-6-phosphate isomerase 1	5059.37	8056.66	7714.27	11207.3	1870.34	5590.28	5884.14	7776.86	3596.01	5892.87	5612.98	11696.4	8334.65	5766.32	4667.66	5026.75	5212.16	5958.23	9429.48	5156.77	20
O88967	Yme1l1	Mus musculus	YMEL1_MOUSE	ATP-dependent zinc metalloprotease YME1L1	2833.23	901.183	3613.99	11644.9	4740.58	6490.37	4312.52	5805.66	6030.11	5511.1	7484.5	11451.3	8176.16	4419.6	5038.26	7305.35	6896.78	3890.89	10746.6	3465.54	20
O88974	Setdb1	Mus musculus	SETB1_MOUSE	Histone-lysine N-methyltransferase SETDB1	5819.26	4492.47	5858.34	3064.04	5766.97	4118.41	3589.87	3244.54	3440.7	2502.53	2090.3	2878.45	2459.84	5448.24	3864.71	3285.28	2402.36	4300.15	2628.04	3680.45	20
O88983	Stx8	Mus musculus	STX8_MOUSE	Syntaxin-8	7074.19	12290	13602.7	7350.31	10905.4	8962.55	7791.93	12636.4	7084.16	8142.92	10002.9	11304.7	10441.5	10856.8	7760.41	6466.35	9274.58	6482.05	7525.5	8099.94	20
O88986	Gcat	Mus musculus	KBL_MOUSE	2-amino-3-ketobutyrate coenzyme A ligase, mitochondrial	7546.96	12602.2	7967.18	13328.9	8685.5	6755.21	9537.51	10087.6	7513.18	5547.16	4936.91	11792.6	10775.8	7393.56	5040.46	5823.46	7134.68	6377.41	9761.22	8783.24	20
O89001	Cpd	Mus musculus	CBPD_MOUSE	Carboxypeptidase D	NaN	NaN	NaN	934.349	NaN	NaN	990.457	373.19	NaN	NaN	637.082	788.053	NaN	NaN	NaN	NaN	518.833	NaN	917.241	NaN	7
O89017	Lgmn	Mus musculus	LGMN_MOUSE	Legumain	40005	19262.3	17913.2	45399.3	32129	35616.9	39179.5	32087	34859.9	38121.4	42289.1	31925.4	33104.6	24556	45942.1	32679.5	23412.9	24219.8	28809.1	16240.3	20
O89023	Tpp1	Mus musculus	TPP1_MOUSE	Tripeptidyl-peptidase 1	8068.7	4408.46	6906.63	50134.5	884.959	2328.38	6099.8	7516.58	3203.33	5610.13	9894.17	37543.8	11918.1	6168.6	4814.7	945.157	6272.8	4810.15	18185.5	2948.3	20
O89032	Sh3pxd2a	Mus musculus	SPD2A_MOUSE	SH3 and PX domain-containing protein 2A	20709.3	26295.8	22155.5	11413.6	25497.6	17477.7	14570.5	14602.3	18754.3	14150.2	16411	10805.6	14270.7	17960.7	18952.2	17985	14241.5	21266.2	13469.4	20689	20
O89050	Mkln1	Mus musculus	MKLN1_MOUSE	Muskelin	2232.69	11048.4	8522.64	4000.57	10190	5266.79	5182.44	3443.57	3729.5	3528.47	6275.99	2781.68	2765.7	3507.91	4407.22	3285.09	3846.25	3825.51	4147.93	1788.39	20
O89051	Itm2b	Mus musculus	ITM2B_MOUSE	Integral membrane protein 2B	7173.92	6290.4	5540.86	5188.57	5668.97	6681.92	6072.37	5614.66	7950.27	5333.98	5994.59	3816.43	5991.34	5897.23	5083.08	5164.28	6300.37	5095.72	5773.17	5341.06	20
O89079	Cope	Mus musculus	COPE_MOUSE	Coatomer subunit epsilon	125778	142487	130993	92510.5	175227	76618.1	89014	92234.3	91301.2	79782.6	51198.4	98158.9	69324.7	84535	71137.8	80764.9	74903.8	103137	74889	100193	20
O89086	Rbm3	Mus musculus	RBM3_MOUSE	RNA-binding protein 3	36441.7	46452.3	55900.6	32982	45250.6	43453.3	43400.8	41399.6	27981.9	43784.6	59758.9	24083.5	39067.5	46182.8	60309.4	33242.1	28798.8	47667.1	28431.6	39553.4	20
O89090	Sp1	Mus musculus	SP1_MOUSE	Transcription factor Sp1	12625.8	18589.9	14821	14890.8	9855.83	14371.2	12287.3	11218.4	17524.2	11146.2	10669.5	9452.91	10270.6	12997.4	12468.7	14924.1	12495.7	16006.2	14071.5	11469.3	20
O89110	Casp8	Mus musculus	CASP8_MOUSE	Caspase-8	22718.3	13757.9	14584.4	15641.3	22158.2	14225	15844.9	14934.7	14940	16052.2	13015.7	9037.09	11303.7	11351.6	13541.3	16678.1	13812.1	22714.9	12820.4	20497.9	20
O89112	Lancl1	Mus musculus	LANC1_MOUSE	Glutathione S-transferase LANCL1	64583.8	74830.6	43606.3	79347.1	61482.9	25077.1	29453.5	41756.9	35072.6	43258	28446.4	61521.2	36895.1	35478.2	31709.9	31283.2	31917.9	41096.6	47068.8	36472.5	20
O89116	Vti1a	Mus musculus	VTI1A_MOUSE	Vesicle transport through interaction with t-SNAREs homolog 1A	12445.5	8844.39	13509	6865.14	8629.51	8650.35	10965.1	8420.95	12884.1	8156.59	11375.4	7001.52	10302.2	13403.6	5623.38	5416.52	5635.8	7068.42	6693.1	3852.27	20
P00329	Adh1	Mus musculus	ADH1_MOUSE	Alcohol dehydrogenase 1	8338.68	18885.6	12927.1	NaN	8965.78	2208.33	6626.29	9370.22	1165.43	3008.49	3414.96	NaN	4078.64	7452.31	3153.63	2106.05	2038.04	6849.36	NaN	6704.77	17
P00375	Dhfr	Mus musculus	DYR_MOUSE	Dihydrofolate reductase	53613.9	37451.2	24166.2	103990	22838.1	30637.6	37777.7	30150.8	38092.8	47994.3	37838.9	74501.9	41560.5	37208.1	32657.2	40616	33262.2	47550.2	69688.8	43371.2	20
P00405	Mtco2	Mus musculus	COX2_MOUSE	Cytochrome c oxidase subunit 2	11363.9	13053.6	29096.9	91837.7	22820.5	54858.9	26455.4	41838.1	51275.3	18476.6	56188.1	311173	88301.9	30335.4	63078.5	52298	107648	6153.9	188037	16120.7	20
P00493	Hprt1	Mus musculus	HPRT_MOUSE	Hypoxanthine-guanine phosphoribosyltransferase	109005	82304.9	111000	126385	101178	78352.6	94730.2	91664.3	70858.2	106019	96680.3	105366	77257.1	82386.7	86245.2	72896.3	65575.3	106728	83044.9	98855.8	20
P00520	Abl1	Mus musculus	ABL1_MOUSE	Tyrosine-protein kinase ABL1	4027.21	5303.25	4023.78	4088.85	3290.41	3590.8	2622	3248.63	3186.29	7999.31	1911.21	2491.19	2220.64	3155.89	2749.32	2430.28	2976.74	4192.58	2779.84	2239.89	20
P01027	C3	Mus musculus	CO3_MOUSE	Complement C3	30288.2	28057.4	18792.1	103113	100106	28109.6	28222.7	54922.1	108629	31316.3	12006.3	71974.4	104098	58127.8	19503.6	44669.3	30907.3	27701.7	70852.2	42841.5	20
P01029	C4b	Mus musculus	CO4B_MOUSE	Complement C4-B	NaN	NaN	NaN	2765.98	NaN	NaN	NaN	NaN	NaN	NaN	NaN	2633.91	NaN	NaN	NaN	NaN	NaN	NaN	1123.8	NaN	3
P01823;P18532		Mus musculus	HVM47_MOUSE;HVM61_MOUSE	Ig heavy chain V region 36-60;Ig heavy chain V region 1B43	8691.37	NaN	NaN	1638.34	10599.6	NaN	NaN	NaN	11534.3	NaN	NaN	NaN	2660.61	6070.72	NaN	2428.57	NaN	4850.16	1155.58	5661.54	10
P01831	Thy1	Mus musculus	THY1_MOUSE	Thy-1 membrane glycoprotein	19057.3	6873.36	21281.7	93353.8	18036.7	61794.8	41821.8	33522.7	51882	26873.5	55170.6	174348	57859.8	38692.7	48964.6	63702.4	84807.7	19295.6	100549	24519.6	20
P01887	B2m	Mus musculus	B2MG_MOUSE	Beta-2-microglobulin	109304	88574.4	95970.7	73103	81733.4	85216.5	73109.1	76995.8	75527.9	98858.6	70989.3	51755.8	78641.9	74090.5	73149.4	77523.4	62236.9	83462.6	82830.5	86427.8	20
P01897	H2-L	Mus musculus	HA1L_MOUSE	H-2 class I histocompatibility antigen, L-D alpha chain	61855	143230	128254	81185.9	81370.8	106602	106731	121647	56747.4	79982.9	199484	116566	123014	115798	155081	70453.7	78726.5	47497.3	74953.3	48224.2	20
P01899	H2-D1	Mus musculus	HA11_MOUSE	H-2 class I histocompatibility antigen, D-B alpha chain	26396.9	32138.6	24739.2	40231.7	25558.9	41740.7	34378.8	38280.2	32041.8	34431.4	54863	62219.7	49322.8	35303.6	44340.3	26667.8	26844.2	22811.6	42526	24145.4	20
P01900	H2-D1	Mus musculus	HA12_MOUSE	H-2 class I histocompatibility antigen, D-D alpha chain	11341.4	59231.6	20684.7	10469.2	12449.4	29484.5	23697.7	16371.6	NaN	18425.5	18450	7163.85	18504.9	11289.5	10146.2	5179.52	6708.54	6328.13	8344.77	13664.8	19
P01901	H2-K1	Mus musculus	HA1B_MOUSE	H-2 class I histocompatibility antigen, K-B alpha chain	4086.51	1458.96	2692.65	1322.25	2819.36	2025.13	1833.16	3136.29	3812.99	2295.72	2423.41	919.843	984.552	1399.47	4701.03	1797.44	1183.83	2275.45	1023.76	2728.69	20
P01942	Hba	Mus musculus	HBA_MOUSE	Hemoglobin subunit alpha	48753.6	72166.3	67060.1	227864	232312	24465.4	75214.9	115213	102276	69754.4	32544.6	176635	152418	124607	21698.3	33359.7	39451.8	41876.7	93785.1	59505.5	20
P02104	Hbb-y	Mus musculus	HBE_MOUSE	Hemoglobin subunit epsilon-Y2	NaN	NaN	2535.2	4118.35	4242.2	2418.78	2205.65	4506.34	7478.93	NaN	7144.31	62809.4	17543.1	4755.11	5513.73	4919.04	6497.43	NaN	22107.7	NaN	15
P02301;P84244	H3-5;H3-3a	Mus musculus	H3C_MOUSE;H33_MOUSE	Histone H3.3C;Histone H3.3	NaN	6684.28	3281.92	680.684	NaN	2368.67	691.933	1694.57	1626.57	NaN	13323.9	2292.55	398.134	1347.43	14005.5	2878.17	902.801	NaN	6407.77	189.187	16
P02463	Col4a1	Mus musculus	CO4A1_MOUSE	Collagen alpha-1(IV) chain	119.241	NaN	2332.17	2632.77	1066.4	4058.19	2120.22	4835.49	282.147	2130.8	1964.49	4970.94	2192.32	1223.95	2352.41	2392.41	2806.58	NaN	2082.94	2882.82	18
P02468	Lamc1	Mus musculus	LAMC1_MOUSE	Laminin subunit gamma-1	15002.3	24844.2	16941	13569.2	17846.4	26434.2	18229.3	19623.2	23717.2	21190.4	22042	16880.7	15714.6	17875.9	23080.1	19379.3	19502	13642.6	15643.9	17127.3	20
P02469	Lamb1	Mus musculus	LAMB1_MOUSE	Laminin subunit beta-1	16305.3	20104.8	14052.3	23691.5	21042.7	22594.1	18754.1	16914	23222.6	19326.7	13215.1	28906.6	18713.8	16250.1	16339.2	20905	22096.7	14353.2	33213.9	15491.1	20
P02535	Krt10	Mus musculus	K1C10_MOUSE	Keratin, type I cytoskeletal 10	41819.9	6419.44	582.03	2073.53	13492.9	NaN	NaN	3837.85	2838.36	NaN	3306.55	149569	80633.1	198.754	NaN	NaN	3279.59	NaN	19771	3489.59	14
P02798	Mt2	Mus musculus	MT2_MOUSE	Metallothionein-2	200746	372189	285137	86825.5	160580	138284	221476	238608	204545	234281	216496	105614	165331	344939	299818	107053	72396.5	175099	50748.5	175753	20
P02802	Mt1	Mus musculus	MT1_MOUSE	Metallothionein-1	112082	198983	200389	64512.9	153396	61988.1	93339.9	142102	126789	138646	104596	69032.6	93533	193548	173969	52294.2	34968.7	94623.9	24816.1	120538	20
P03911	Mtnd4	Mus musculus	NU4M_MOUSE	NADH-ubiquinone oxidoreductase chain 4	NaN	NaN	NaN	2564.21	NaN	NaN	NaN	NaN	NaN	NaN	NaN	9113.57	NaN	NaN	NaN	NaN	NaN	NaN	5400.36	NaN	3
P03921	Mtnd5	Mus musculus	NU5M_MOUSE	NADH-ubiquinone oxidoreductase chain 5	NaN	NaN	NaN	311.714	NaN	NaN	NaN	NaN	NaN	NaN	NaN	1305.01	NaN	NaN	NaN	1860.27	8352.41	NaN	2330.33	NaN	5
P03930	Mtatp8	Mus musculus	ATP8_MOUSE	ATP synthase protein 8	34979.7	34820.2	27970.3	15702.1	35383.4	44732.2	32306.5	26089.4	46570.6	42025.1	36575.5	30854	30512.1	39563.1	44088.4	41590.4	35419.9	37866.3	20418.8	32436.1	20
P03958	Ada	Mus musculus	ADA_MOUSE	Adenosine deaminase	12525.5	13022.9	7590.38	8923.82	9374.62	5785.14	8872.25	8463.05	8452.2	13475.2	7070.48	5336.8	7817.6	8677.16	6679.61	5867.36	6148.23	10517.6	5637.45	11472.8	20
P04104	Krt1	Mus musculus	K2C1_MOUSE	Keratin, type II cytoskeletal 1	3742.36	NaN	NaN	NaN	1400.84	NaN	1112.62	NaN	NaN	NaN	NaN	15778.1	7703.86	1048.36	NaN	NaN	NaN	NaN	1973.99	NaN	7
P04627	Araf	Mus musculus	ARAF_MOUSE	Serine/threonine-protein kinase A-Raf	NaN	NaN	NaN	1766.26	NaN	NaN	NaN	NaN	NaN	NaN	NaN	331.008	NaN	NaN	NaN	NaN	NaN	NaN	NaN	NaN	2
P04918	Saa3	Mus musculus	SAA3_MOUSE	Serum amyloid A-3 protein	NaN	NaN	NaN	4522.16	9399.54	NaN	751.17	NaN	NaN	655.68	NaN	3343.13	3468.57	2382.9	NaN	NaN	595.082	1383.81	1739.1	NaN	10
P04925	Prnp	Mus musculus	PRIO_MOUSE	Major prion protein	3724.69	1942.83	6134.65	7615.97	2591.49	5788.43	2935.23	4385.76	3280.53	2214.2	8998.7	8553.75	4101.37	3806.61	3770.02	6966.59	5743.75	3320.73	8871.74	2892.05	20
P05064	Aldoa	Mus musculus	ALDOA_MOUSE	Fructose-bisphosphate aldolase A	186621	156265	150191	399797	183657	186850	191960	180722	163920	213429	314861	378935	239936	185161	248557	193678	180244	180174	303541	182268	20
P05132	Prkaca	Mus musculus	KAPCA_MOUSE	cAMP-dependent protein kinase catalytic subunit alpha	2704.66	16133.2	994.383	1266.41	6018.51	NaN	NaN	NaN	NaN	NaN	NaN	13421.8	NaN	1824.4	125.648	4296.03	NaN	NaN	8018.79	NaN	10
P05201	Got1	Mus musculus	AATC_MOUSE	Aspartate aminotransferase, cytoplasmic	15778.4	15764.9	11495	42882.7	18824.3	8536.88	12738.6	14781.6	8600.59	9625.62	14268.2	33063.9	17367.8	11163.1	8615.47	8169.9	9920.1	10706	26312.9	12389.9	20
P05202	Got2	Mus musculus	AATM_MOUSE	Aspartate aminotransferase, mitochondrial	261078	370772	253257	420629	298301	252352	255996	289523	231433	279239	253780	377689	336783	281560	234284	212326	207421	266542	353597	259242	20
P05213	Tuba1b	Mus musculus	TBA1B_MOUSE	Tubulin alpha-1B chain	2.67322e+06	3.62982e+06	3.51201e+06	3.85849e+06	3.22608e+06	2232374	2.59971e+06	2712393	2.37756e+06	2.62409e+06	3.00125e+06	3.85589e+06	2674177	2.76099e+06	2729752	2.20468e+06	2.00946e+06	2.7761e+06	3.26522e+06	2.48071e+06	20
P05480	Src	Mus musculus	SRC_MOUSE	Neuronal proto-oncogene tyrosine-protein kinase Src	14113.3	17867.2	16748.3	34137.8	14237.6	11716.4	17670.3	12767.1	11228.5	14128.6	8412.85	22148.5	13728	10277	6750.47	10347.9	15063.1	10307.9	18855.7	11751.5	20
P05533	Ly6a	Mus musculus	LY6A_MOUSE	Lymphocyte antigen 6A-2/6E-1	1071.29	14550.6	11289.1	24505.7	NaN	71706.3	20620.5	48250.6	37783.6	7038.55	41213	28692.7	9284	1393.8	32458.2	39855.5	34006.9	6623.84	31753.9	5242.67	19
P05622	Pdgfrb	Mus musculus	PGFRB_MOUSE	Platelet-derived growth factor receptor beta	14461.9	16726.3	26138.8	19449.6	8936.48	17461.8	15704	15948.3	17465.3	14887.5	16567.5	22689.7	15725.7	17705.4	17937.9	19593.6	19476.7	11480.4	20725.4	13152.4	20
P05627	Jun	Mus musculus	JUN_MOUSE	Transcription factor AP-1	22093.2	27365.8	29041.3	13523.5	21161.4	14233.2	12259.8	14089.8	13618.2	12419.4	9256.06	8280.49	8402.36	9499.25	10297	17597.2	17921.6	19255	14013.9	17894.1	20
P06151	Ldha	Mus musculus	LDHA_MOUSE	L-lactate dehydrogenase A chain	222087	187858	140288	490262	217648	162262	210052	159348	216594	260398	221051	502847	260179	190182	178656	224095	206916	258478	394957	211097	20
P06537	Nr3c1	Mus musculus	GCR_MOUSE	Glucocorticoid receptor	45456	37360.9	32541.6	30407.9	35317.5	29564	32501.2	34653.1	35722.3	35655.1	24013.7	32741.5	25666	30992.1	27805.2	31884.1	30865.8	41900.1	32554.3	40731	20
P06745	Gpi	Mus musculus	G6PI_MOUSE	Glucose-6-phosphate isomerase	54062.7	38051.5	25962.3	104170	33776.7	46318.9	55269.4	49968.1	56156.6	63380.8	61175.3	123195	67622.1	50353.1	50571.6	61096.9	52144.6	59374.6	82643.7	48708.1	20
P06795;P21447	Abcb1b;Abcb1a	Mus musculus	MDR1B_MOUSE;MDR1A_MOUSE	ATP-dependent translocase ABCB1	NaN	NaN	NaN	1219.35	NaN	992.022	411.117	NaN	537.094	NaN	NaN	1666.65	684.08	635.517	NaN	600.014	623.361	429.705	476.838	NaN	11
P06797	Ctsl	Mus musculus	CATL1_MOUSE	Procathepsin L	74195.6	77492.6	76577	40135.9	92143.1	59198.6	68443.2	56686.1	85328.2	84310.2	59081.3	40967.1	59752.2	76793	59611.9	54982.4	45997	79557.6	35111.8	69191.7	20
P06801	Me1	Mus musculus	MAOX_MOUSE	NADP-dependent malic enzyme	2807.95	NaN	NaN	11191.5	9.77353	3475.13	5885.98	2262.16	4604.89	749.351	3340.55	14579.2	5701.49	3396.21	2710.16	4082.75	4584.46	3193	10633.7	6.98308	18
P06802	Enpp1	Mus musculus	ENPP1_MOUSE	Ectonucleotide pyrophosphatase/phosphodiesterase family member 1	6849.05	5805.95	12299.8	9844.82	8338.44	9554.92	7648.89	9430.85	8128.44	7877.07	9646.15	11449	7537.11	7598.22	13133.5	9158.63	9724.76	5957.97	13334.3	7162.82	20
P07091	S100a4	Mus musculus	S10A4_MOUSE	Protein S100-A4	16373.6	13318.6	13872.9	27136.5	18647.5	17223.8	14531.5	12793.2	14243.7	25374.1	20045	25284.3	15744.2	11440.2	18243.2	13153.9	14462.2	18012.2	23603.4	19393.5	20
P07141	Csf1	Mus musculus	CSF1_MOUSE	Macrophage colony-stimulating factor 1	1198.52	2559.23	NaN	540.277	NaN	1122.01	1219.62	2425.01	284.996	NaN	NaN	1376.32	1831.15	2118.29	1907.45	1004.73	1328.99	NaN	435.266	NaN	14
P07214	Sparc	Mus musculus	SPRC_MOUSE	SPARC	12696.9	9425.35	8992.84	13217.6	20719.8	11445.8	9422.9	9760.16	11108.8	11878.3	9006.19	9353.13	8282.27	9493.11	9476.77	11322.5	10233.2	13571.2	10963.6	16145.6	20
P07356	Anxa2	Mus musculus	ANXA2_MOUSE	Annexin A2	753173	877052	978952	1.38821e+06	887918	1.28972e+06	1044590	1.01384e+06	1.21745e+06	899997	1.29511e+06	2489863	1.24532e+06	1.03205e+06	1.27711e+06	1.23754e+06	1.73851e+06	791707	1.46712e+06	789797	20
P07607	Tyms	Mus musculus	TYSY_MOUSE	Thymidylate synthase	1644.8	NaN	NaN	4177.89	NaN	873.235	2007.57	1112.91	1619.3	NaN	1447.27	4865.56	1750.64	775.02	2349.02	1319.44	1462.81	1023.35	3966.73	821.06	16
P07724	Alb	Mus musculus	ALBU_MOUSE	Albumin	574245	553284	473128	1.54136e+06	2.41531e+06	321281	390505	410890	1.42279e+06	422403	163881	897965	441689	753950	134581	236429	115850	383783	1.0772e+06	755701	20
P07742	Rrm1	Mus musculus	RIR1_MOUSE	Ribonucleoside-diphosphate reductase large subunit	10250.9	1345.02	4953	14777	8458.96	5405.7	6173.02	3994.52	7486.75	9218.76	3236.83	8890.02	5968.92	4167.61	3569.26	6672.05	7608.2	9501.38	10963.3	9115.26	20
P07901	Hsp90aa1	Mus musculus	HS90A_MOUSE	Heat shock protein HSP 90-alpha	635310	472331	527216	1.23626e+06	674314	630289	654660	565138	624552	816348	726230	1.20686e+06	765041	629871	617302	664791	653399	687304	1.10262e+06	649228	20
P08003	Pdia4	Mus musculus	PDIA4_MOUSE	Protein disulfide-isomerase A4	206156	181070	147930	319066	218243	241221	205060	172439	227574	253439	258237	339163	248953	193617	222462	234891	210156	205877	280681	207794	20
P08030	Aprt	Mus musculus	APT_MOUSE	Adenine phosphoribosyltransferase	9762.55	24289.2	29578.2	20839.4	24298	8329.87	5209.94	7497.8	6282.34	4161.38	7176.42	12384.2	10192	5847.17	4623.25	6768.92	5255.43	8524.77	11651	6452.57	20
P08043	Zfp2	Mus musculus	ZFP2_MOUSE	Zinc finger protein 2	437.611	1234.87	1779.4	1253.12	1126.42	1739.08	1679.17	736.6	1277.83	556.491	694.737	1255.44	772.024	1444.19	803.749	1279.12	519.116	1278.92	NaN	1020.99	19
P08074	Cbr2	Mus musculus	CBR2_MOUSE	Carbonyl reductase [NADPH] 2	12792.1	14542.4	12474.8	21200.9	19375.4	12772.4	8636.3	10658.3	14432.9	12503.8	11277.5	18736.3	13110	9326.45	9344.21	14306	12983.6	12662.3	13696.3	10170.2	20
P08103	Hck	Mus musculus	HCK_MOUSE	Tyrosine-protein kinase HCK	14926.4	27289.5	29406	25577.1	28001	17203.5	14019.7	35430.1	8920.68	7946.09	16012.6	26933.5	17658.4	14215.2	13343.3	11620.2	18009.5	14426.1	26927.3	8935.69	20
P08113	Hsp90b1	Mus musculus	ENPL_MOUSE	Endoplasmin	361790	353282	377278	570999	410941	428621	398620	380560	399971	423096	436192	621053	411612	395265	388148	409506	397906	358888	555698	362206	20
P08121	Col3a1	Mus musculus	CO3A1_MOUSE	Collagen alpha-1(III) chain	55194.2	48071.6	59996.1	72098.4	58415.2	70710.8	47543.2	56667.4	65600.8	43129.5	25062.9	54499.5	27371.5	33483.4	34756.1	76305.1	91344.8	35674.2	90963.5	47244.9	20
P08122	Col4a2	Mus musculus	CO4A2_MOUSE	Collagen alpha-2(IV) chain	1854.12	NaN	4959.29	2638.55	4623.65	1417.52	2150.17	4255.89	2997.11	1876.81	NaN	4248.44	3339.92	2988.51	NaN	NaN	3317.5	NaN	2077	NaN	14
P08207	S100a10	Mus musculus	S10AA_MOUSE	Protein S100-A10	8802.06	12716.4	20521.8	153712	14386.2	30184.4	19630.8	22755.1	11923.3	21537.4	65404.8	208212	43455	16597.2	42545.4	23523	35918.1	15205.1	120967	9732.42	20
P08228	Sod1	Mus musculus	SODC_MOUSE	Superoxide dismutase [Cu-Zn]	83698.4	8977.98	63333	71294.7	95401.2	49631.1	69942	62513.8	66204.8	80977.2	77433.7	50960	69024.2	78423.9	75722.8	50451.2	47111.5	91708.4	38594.8	79567.9	20
P08249	Mdh2	Mus musculus	MDHM_MOUSE	Malate dehydrogenase, mitochondrial	391311	502048	347299	560096	450644	371837	404631	424195	401211	403573	501785	539324	464375	439096	448110	369388	319913	377725	471319	412425	20
P08556	Nras	Mus musculus	RASN_MOUSE	GTPase NRas	9327.18	7090.51	6977.53	10528.9	5656.81	18373.1	17229.3	12927	17065.4	16752.7	12357.7	6114.24	12790.2	13500.4	13408.3	9677.79	11484.7	13802.1	7570.62	12605.2	20
P08752	Gnai2	Mus musculus	GNAI2_MOUSE	Guanine nucleotide-binding protein G(i) subunit alpha-2	58663.8	51571.9	76334.8	109618	63725.3	58343.6	66904.7	68336.3	57051.8	68940.1	50277.6	133996	85363.5	69282.2	43592.1	62793.9	59757.2	57517.2	101175	62261	20
P08775	Polr2a	Mus musculus	RPB1_MOUSE	DNA-directed RNA polymerase II subunit RPB1	13088.4	19169.7	20646.3	19278.4	18262.5	21434.6	19063.4	17883.4	19881.1	13153.2	14480.5	19883.8	14545.6	15485.1	17208.9	23176.9	25972.7	14985	20744.5	16204.9	20
P09021	Hoxa5	Mus musculus	HXA5_MOUSE	Homeobox protein Hox-A5	7112.21	3907.25	NaN	800.05	4825.39	5245.96	2801.41	7826.22	5555.12	7625.75	2162.45	2940.08	2058.96	3012.49	3681.09	4819.5	4910.59	NaN	876.205	6450.01	18
P09055	Itgb1	Mus musculus	ITB1_MOUSE	Integrin beta-1	81684.5	81167.9	82988.2	70092.3	71674.9	116090	81098.4	89985.4	101770	90058.4	98749.8	95577.7	84353.7	91722.3	104527	96280.3	85941	69559.7	91468.2	83984.3	20
P09103	P4hb	Mus musculus	PDIA1_MOUSE	Protein disulfide-isomerase	810856	928822	653681	949594	939854	950407	873881	750202	922568	1.00005e+06	1098098	825124	935031	862205	947957	899324	808344	868197	828792	848632	20
P09405	Ncl	Mus musculus	NUCL_MOUSE	Nucleolin	411076	377683	383419	549025	424525	529756	423551	386910	480188	413838	523122	936899	483390	500970	553703	532898	570170	387134	547909	372606	20
P09411	Pgk1	Mus musculus	PGK1_MOUSE	Phosphoglycerate kinase 1	937952	661300	593478	1.2036e+06	776816	577542	740551	678031	734961	890118	781493	994130	770335	755058	701829	776665	660206	896664	867780	805556	20
P09450	Junb	Mus musculus	JUNB_MOUSE	Transcription factor jun-B	1647.4	479.224	2704.2	1240.71	4612.91	1065.32	578.433	2079.01	644.299	539.281	1000.98	971.44	709.128	498.816	939.987	591.55	502.353	1242.47	1064.9	896.422	20
P09528	Fth1	Mus musculus	FRIH_MOUSE	Ferritin heavy chain	12724.8	9884.94	8977.63	10495.7	10359.4	14205.6	16803.9	10639.8	18985.3	19438.1	10426	3980.46	11086.4	17427.7	11683	13494.8	10791.4	11736.6	4240.18	13850.1	20
P09535	Igf2	Mus musculus	IGF2_MOUSE	Insulin-like growth factor II	52607.7	108014	96450.4	75031.1	80513.5	52841.4	61010	75581.1	41545.5	53556.9	13812.7	17130.2	16052.9	14822.7	13162.8	45454.8	52394.9	56615.1	65108.3	67422.7	20
P09602	Hmgn2	Mus musculus	HMGN2_MOUSE	Non-histone chromosomal protein HMG-17	18517.3	5960.05	8266.54	30346	2826.65	18316.2	20771.6	15814.3	20151	15432.4	21426.7	27756.2	22227.1	14217.8	25308.7	19915	19285	16802.3	18467.8	15407.1	20
P09671	Sod2	Mus musculus	SODM_MOUSE	Superoxide dismutase [Mn], mitochondrial	34676.2	4527.76	10549.6	27245.7	14205.4	25869.8	13867.9	20082.9	31235.7	39388.8	33327	13625.3	18510.3	26243.8	38436.4	25359.6	7975.8	31871.4	14203.4	28630.3	20
P09925	Surf1	Mus musculus	SURF1_MOUSE	Surfeit locus protein 1	24160.2	43355.7	38664.8	30183.3	27215.2	36615.7	35266.6	45945	42816.7	21966.1	20014	61773.3	45884.8	35105.1	25416.9	31304.6	50113.4	23486.7	40759.8	23870.3	20
P09926	Surf2	Mus musculus	SURF2_MOUSE	Surfeit locus protein 2	5909.29	6192.46	5981.99	5433.07	3144.94	6239.47	5520.33	3845.11	5109.85	4399.72	6125.33	3778.93	4917.62	5577.09	6093.84	4617.36	4242.8	6358.88	4162.19	5242.81	20
P0C0A3	Chmp6	Mus musculus	CHMP6_MOUSE	Charged multivesicular body protein 6	34609.7	42334.9	30068.7	34286.1	29363.5	16443.2	16810.8	18471.5	12617.6	19941.4	17551.1	18964.9	16264.5	16098.8	15172.5	13951.3	12164.4	15114	23291.3	15751.4	20
P0C0S6	H2az1	Mus musculus	H2AZ_MOUSE	Histone H2A.Z	NaN	NaN	NaN	NaN	NaN	120554	NaN	NaN	NaN	12950.4	37784.9	NaN	NaN	1267.8	142881	27886.7	NaN	8900.57	9730.54	NaN	8
P0C7N9	Psmg4	Mus musculus	PSMG4_MOUSE	Proteasome assembly chaperone 4	8516.65	28900.9	9391.75	16662.1	6799.91	4816.92	10090.5	12240.9	7842.85	4385.58	2005.46	4602.97	12044.4	12325.2	1059.02	108.746	18168.6	8252.75	5753.13	103.7	20
P0C7T6	Atxn1l	Mus musculus	ATX1L_MOUSE	Ataxin-1-like	24798.5	5200.34	25780	6284.07	19143.4	8084.76	11888.5	13019.9	12012.6	NaN	14423.9	1685.15	8420.11	21241.6	12000.8	10068.5	9300.06	10682.2	3619.48	4516.56	19
P0C8B4	Gon7	Mus musculus	GON7_MOUSE	EKC/KEOPS complex subunit GON7	16019.1	32162.4	24473.8	7287.77	19620.7	6051.07	10185	13895.3	5237.68	9709.85	6668.28	4611.99	4328.85	6622.3	5162.95	4191.35	4946.56	9302.09	3529.38	12895.2	20
P0CG14	Derpc	Mus musculus	DERPC_MOUSE	Decreased expression in renal and prostate cancer protein	33857.8	42393.2	34412.8	18247.7	34562.1	21965.7	24424	26138.7	22178.7	26103.1	18934.5	16097	20345.3	19666.5	18963.6	19809	15972.2	33097.6	16325.6	26934.2	20
P0CW02;P0CW03	Ly6c1;Ly6c2	Mus musculus	LY6C1_MOUSE;LY6C2_MOUSE	Lymphocyte antigen 6C1;Lymphocyte antigen 6C2	11010.7	9030.22	21179.6	2349.25	4.78824	7438.16	10036.8	9729.95	8791.72	10270.6	7972.98	NaN	6042.4	6023.57	5735.51	11957.8	13485.3	10503.8	1867.52	8119.39	19
P0DN34	Ndufb1	Mus musculus	NDUB1_MOUSE	NADH dehydrogenase [ubiquinone] 1 beta subcomplex subunit 1	1888.65	2777.08	NaN	4638.98	1983.95	5155.08	1715.5	1283.96	9410.49	3193.81	3626.03	4442.79	4755.35	3022.2	3541.59	3976.95	4928.91	1739.03	6423.96	2353.11	19
P0DOV1	Mnda	Mus musculus	IFI5B_MOUSE	Interferon-activable protein 205-B	35423.6	36390.8	29305.6	48131.3	35009.5	21286.6	26679.5	22902.6	21325.8	27015.2	28173.5	31311.5	23560.1	24954.7	30869.6	27322.5	23628.3	31357.3	28429.9	31388.1	20
P0DOV2	Ifi204	Mus musculus	IFI4_MOUSE	Interferon-activable protein 204	10422.6	35149.4	13850.3	18051.6	11092.3	7048.49	6055.93	5739.42	7352.84	10593	6626.94	16135.9	8541.5	5217.86	7411.22	9083.06	9105.16	10408.3	14117.5	6763.64	20
P0DP26;P0DP27;P0DP28	Calm1;Calm2;Calm3	Mus musculus	CALM1_MOUSE;CALM2_MOUSE;CALM3_MOUSE	Calmodulin-1;Calmodulin-2;Calmodulin-3	841295	756761	687652	787931	894396	568110	742990	644419	548585	768204	809430	607888	628724	721020	576784	639012	566239	797625	601001	704029	20
P0DP60	Lynx1	Mus musculus	LYNX1_MOUSE	Ly-6/neurotoxin-like protein 1	3723.11	1977.81	3464.66	2062.66	NaN	4624.87	3558.72	3247.6	4063.12	3875.62	2202.59	2526.65	2128.76	3497.7	2017.47	2642.02	3689.69	3174.49	1261.96	4080.82	19
P10078	Zfp28	Mus musculus	ZFP28_MOUSE	Zinc finger protein 28	1057.12	NaN	NaN	NaN	1238.69	NaN	1521.64	1900.57	NaN	877.905	NaN	NaN	NaN	368.586	NaN	NaN	1030.61	NaN	NaN	393.412	8
P10107	Anxa1	Mus musculus	ANXA1_MOUSE	Annexin A1	876332	977102	908481	1.67189e+06	957533	828209	916628	862836	808677	911582	1.21526e+06	1.83217e+06	1.02063e+06	868278	1.04883e+06	947633	786654	892455	1.49562e+06	858444	20
P10126	Eef1a1	Mus musculus	EF1A1_MOUSE	Elongation factor 1-alpha 1	416747	388222	367386	767678	421381	368917	392702	374757	388974	475376	420925	760454	495058	452159	359907	420329	405628	432619	639927	417043	20
P10493	Nid1	Mus musculus	NID1_MOUSE	Nidogen-1	7516.74	13390.8	9127.81	4792.34	5721.97	4119.48	7869.08	1129.45	3186.05	2141.15	3251.53	4182.78	4015.76	4313.16	3930.75	6151.4	5472.64	7111.05	5078	3975.44	20
P10518	Alad	Mus musculus	HEM2_MOUSE	Delta-aminolevulinic acid dehydratase	1261.16	22284.4	10466.6	19425.8	11885.4	12568	8225.17	14096.5	8314.48	4617.82	10469.3	6418.56	7062.55	6574.5	6924.76	1267.74	6432.14	7486.96	7157.67	6167.36	20
P10605	Ctsb	Mus musculus	CATB_MOUSE	Cathepsin B	32449.6	22738.5	28228.1	235533	41058.4	39209.8	46185.2	35756.7	55560.2	68163.3	64853.5	232081	74291.1	44949.8	40633	43641.8	40340.1	54014.8	111386	47774.7	20
P10630	Eif4a2	Mus musculus	IF4A2_MOUSE	Eukaryotic initiation factor 4A-II	18463	33255	21179.2	26642.6	25927.8	17829.8	19596.2	19950.5	14484.7	19456.3	21919.4	28214.2	22101.6	21485.3	19539.1	18495.8	15029.3	18762	18267.6	19775.3	20
P10639	Txn	Mus musculus	THIO_MOUSE	Thioredoxin	459774	422755	295845	362675	500275	340974	393974	364331	403445	519343	327563	282709	350477	402703	330632	348056	286989	506397	213967	480566	20
P10649	Gstm1	Mus musculus	GSTM1_MOUSE	Glutathione S-transferase Mu 1	130020	122869	128540	367000	99994.5	101576	133453	123739	111188	152626	122572	264904	152682	130767	98221.5	102308	107746	142664	207760	135475	20
P10711	Tcea1	Mus musculus	TCEA1_MOUSE	Transcription elongation factor A protein 1	109682	166958	129838	119035	145461	76907.3	86527.4	89548.6	79189	91393.5	96228.5	85933.5	80560	93662.7	83484.7	67553.8	65874.4	83972.9	82832	95837	20
P10755	Zfp14	Mus musculus	ZFP14_MOUSE	Zinc finger protein 14	1253.13	NaN	1613.73	3202.29	243.642	2170.25	3642.76	1936.07	2813.68	1228.05	2818.97	2277.18	1276.4	3287.37	NaN	1716.16	1641.65	3820.89	1924.44	1595.81	18
P10833	Rras	Mus musculus	RRAS_MOUSE	Ras-related protein R-Ras	4334.16	7997.01	8542.37	9033.5	12169.8	3837.14	3878.73	6432.21	4682.55	6665.42	3385.01	7803.91	5840.25	1625.6	2129.81	2658.25	3970.35	2219.07	10002	4835.22	20
P10852	Slc3a2	Mus musculus	4F2_MOUSE	4F2 cell-surface antigen heavy chain	58467.3	82749	61959.1	106302	51773.3	86046.8	77455.8	65403.4	87974.6	67908.3	77803.7	175894	95690.2	71580.7	79915.1	93171.3	102973	54811.7	115142	59635.1	20
P10853	H2bc7	Mus musculus	H2B1F_MOUSE	Histone H2B type 1-F/J/L	2565535	7486312	8511085	4665472	2.36917e+06	10543736	8129582	8.03563e+06	8759696	6743663	11568001	7.14262e+06	9029673	8941142	10723828	9094300	8495174	5086045	4.46837e+06	5106147	20
P10922	H1-0	Mus musculus	H10_MOUSE	Histone H1.0	70052.1	120039	100208	70683.7	68138.3	170030	97361.4	108716	130129	111748	175231	133987	132251	137756	188302	158201	166366	74833.4	98357.5	98761.8	20
P11031	Sub1	Mus musculus	TCP4_MOUSE	Activated RNA polymerase II transcriptional coactivator p15	105696	81032.2	68603.1	75484.4	78100.9	76655.8	83626.5	74560.7	87626.8	74548.9	79066.7	77879.9	78390.7	93278.1	73201.7	75045.3	68772.7	82403.2	75847.1	91264	20
P11087	Col1a1	Mus musculus	CO1A1_MOUSE	Collagen alpha-1(I) chain	71746.7	83301.8	95697.1	122890	97260.6	83110	69962.7	78900.9	74484.1	62521.2	37814.8	107562	45461.3	44688.9	50016.5	90383.9	142196	62171.4	136047	80986.5	20
P11103	Parp1	Mus musculus	PARP1_MOUSE	Poly [ADP-ribose] polymerase 1	23366.6	18313.4	16077.1	39029.2	17242.2	31603.2	27349.9	27105.2	32492.8	30464.3	29641	42183	34535.8	26647	28090.5	34551	31222.8	30725.9	36481.9	25070.1	20
P11276	Fn1	Mus musculus	FINC_MOUSE	Fibronectin	67533	76551.5	101473	150584	81762.9	109231	88521.2	101116	110422	66680.9	95057.9	196305	117768	89324.7	95924.8	130266	171954	67332.5	176521	69174.6	20
P11352	Gpx1	Mus musculus	GPX1_MOUSE	Glutathione peroxidase 1	6476.55	99790.6	13224.5	36376	7115.51	17355.2	16728.5	18895.3	22033.8	18538.8	21955.2	44240.6	26510.6	14467.1	6474.31	15692.8	19699.6	12722.7	28103.7	6757.26	20
P11438	Lamp1	Mus musculus	LAMP1_MOUSE	Lysosome-associated membrane glycoprotein 1	10082.9	10941.6	8067.08	55792	9659.38	13132.1	11088.9	10418.1	17538.4	21942.7	10881.7	100413	29652.8	12402.7	11360.9	12181.5	16562.7	9495.03	41114.7	11549.8	20
P11440	Cdk1	Mus musculus	CDK1_MOUSE	Cyclin-dependent kinase 1	10642.9	3042.42	9662.45	17988.4	11092.9	7443.71	11188.8	9813.39	9249.28	12743.6	7659.21	21326.6	13447.2	6772.11	7205.55	8368.9	6767.8	12133.4	11622.4	11275.9	20
P11499	Hsp90ab1	Mus musculus	HS90B_MOUSE	Heat shock protein HSP 90-beta	1.55817e+06	1.30652e+06	1.32612e+06	2922575	1452724	1.54286e+06	1567193	1.28222e+06	1.47898e+06	1.83658e+06	1.63156e+06	2.91757e+06	1.80532e+06	1.57674e+06	1.46865e+06	1.67296e+06	1.53148e+06	1.84818e+06	2.38633e+06	1.47298e+06	20
P11531	Dmd	Mus musculus	DMD_MOUSE	Dystrophin	2480.52	NaN	NaN	2973.8	1761.54	3781.22	4150.78	2478.5	3197.82	NaN	4089.06	7650.64	3846	3114.56	2235.01	6265.72	5341.72	1653.85	7113.66	1615.55	17
P11688	Itga5	Mus musculus	ITA5_MOUSE	Integrin alpha-5	32466.3	51443.9	39517.4	56838.2	40464.7	36611.7	34523	36092.6	35674	35947.2	23451.2	64617.5	34264	34190.5	24409.1	33905.4	37693.4	27637.8	55078	31381.2	20
P11862	Gas2	Mus musculus	GAS2_MOUSE	Growth arrest-specific protein 2	53855.6	39291.5	40829.7	33845.9	41967.9	25439.3	32223.8	31196.9	34639.2	31930.7	26755.9	26078.2	27042.1	30436.3	30119.7	34707.9	33153	43380.7	30285.2	44142.3	20
P11881	Itpr1	Mus musculus	ITPR1_MOUSE	Inositol 1,4,5-trisphosphate receptor type 1	10660.8	25586	21097.6	22622.8	NaN	24320.3	15796	22201.8	25333.1	16435.3	11646.9	42934.1	21941.6	16022.7	20774.9	20963.5	27744.9	8029.81	25600.1	7381.81	19
P11983	Tcp1	Mus musculus	TCPA_MOUSE	T-complex protein 1 subunit alpha	129435	134434	121696	266068	144244	125408	136356	141042	123760	137554	150706	250481	159815	144603	143107	121909	122329	148759	224629	117415	20
P12023	App	Mus musculus	A4_MOUSE	Amyloid-beta precursor protein	3897.87	7313.1	3911.69	2279.49	NaN	4061.96	4138.47	3054.84	3261.03	4086.02	4664.58	2506.81	3003.09	2857.53	4230.56	4923.23	4158.26	3004.54	3704.27	3402.89	19
P12367	Prkar2a	Mus musculus	KAP2_MOUSE	cAMP-dependent protein kinase type II-alpha regulatory subunit	6909.17	17534	9965.69	14612.3	6700.32	9262.84	9776.01	9263.56	6976.65	7311.34	12333.4	14179	11056.3	10161.6	12474.3	7892.08	9932.33	8452.34	13273.2	6368.1	20
P12382	Pfkl	Mus musculus	PFKAL_MOUSE	ATP-dependent 6-phosphofructokinase, liver type	24852.6	32344.8	27549.2	52268.9	23860.6	20501.3	23180.6	23915.4	19299.6	18832	22102.4	44117.1	30300.1	23438.2	16994.7	15258.7	16803.1	21266.1	28587.1	18446.6	20
P12787	Cox5a	Mus musculus	COX5A_MOUSE	Cytochrome c oxidase subunit 5A, mitochondrial	67923	105551	186553	280424	93404.7	452016	144603	283064	503931	122386	395942	648342	384978	272970	338738	388990	593880	43936.4	681649	99775.4	20
P12815	Pdcd6	Mus musculus	PDCD6_MOUSE	Programmed cell death protein 6	NaN	NaN	NaN	15596.1	NaN	2163.22	2616.12	NaN	NaN	NaN	3903.06	15705.5	2778.33	NaN	1164.47	1675.17	1051.63	1576.74	12365.6	NaN	11
P12970	Rpl7a	Mus musculus	RL7A_MOUSE	60S ribosomal protein L7a	248686	471558	434010	591950	235608	699301	476677	474101	546495	433036	533865	915826	465191	498715	570588	752292	774617	272396	725038	362325	20
P13011	Scd2	Mus musculus	SCD2_MOUSE	Stearoyl-CoA desaturase 2	NaN	NaN	NaN	7405.56	NaN	NaN	NaN	NaN	NaN	NaN	NaN	7769.22	10370.4	NaN	4677.1	NaN	NaN	NaN	5999.72	NaN	5
P13020	Gsn	Mus musculus	GELS_MOUSE	Gelsolin	697696	931188	786053	1.17203e+06	915478	759373	779915	758671	665487	778468	940255	1.19322e+06	780221	739221	854891	765978	758659	776645	958698	715052	20
P13439	Umps	Mus musculus	UMPS_MOUSE	Uridine 5'-monophosphate synthase	20492	30038.7	22107.8	69349	13903.8	29459.4	31738.6	24709	36842.9	37020.7	37572.4	67940.9	40703.8	27400	33202	31756.4	30981.4	31716.6	47995.6	26864.5	20
P13595	Ncam1	Mus musculus	NCAM1_MOUSE	Neural cell adhesion molecule 1	32189.4	33808.1	32407.8	48050.7	36946.7	40454.8	31523.2	29966.7	35669.2	29210.7	36932.3	71032.6	34269.9	34272	35508.9	41425.9	37098.8	26446.7	51743.3	26168.9	20
P13808	Slc4a2	Mus musculus	B3A2_MOUSE	Anion exchange protein 2	6268.35	5624.35	16321.6	5886.19	6809.5	8215.96	5618.83	9332.94	10022	4876.19	5715.9	4241.2	3476.86	2103.55	12458.2	4659.24	6290.43	2949.44	2781.59	9319.73	20
P13864	Dnmt1	Mus musculus	DNMT1_MOUSE	DNA (cytosine-5)-methyltransferase 1	10944.7	8341.02	10640.1	11912.1	9416.95	10970.9	10334.2	9550.35	11262.3	10285.9	9046.3	10791	9860.41	9358.82	12263.6	12697.8	13430.9	11058.8	11383.3	8939.23	20
P14069	S100a6	Mus musculus	S10A6_MOUSE	Protein S100-A6	93304.3	92811.7	75938.4	693444	98726.5	102882	121389	111362	81233.1	123089	204453	581678	162677	89807.2	117300	84879.6	120904	110507	285448	95893.1	20
P14094	Atp1b1	Mus musculus	AT1B1_MOUSE	Sodium/potassium-transporting ATPase subunit beta-1	20612.7	5628.85	12190.7	11350.1	15915.2	24676.1	24375.7	24300.7	32249	23107.3	18831.1	13171.9	18294.5	19489.5	24264.6	26615.1	24279.3	19896.5	12783.9	16061.1	20
P14115	Rpl27a	Mus musculus	RL27A_MOUSE	60S ribosomal protein L27a	44955.3	48564.3	53004.8	91486.2	30806.2	108486	85715.4	58944.1	93409.5	95533	119383	96966.6	84747.5	70858.2	100874	129640	113287	65589.9	101704	65441.4	20
P14131	Rps16	Mus musculus	RS16_MOUSE	40S ribosomal protein S16	161533	270089	188101	212373	89449.2	133832	168942	163058	138226	143119	141088	293868	183398	183050	110171	161175	153633	162918	225880	161108	20
P14148	Rpl7	Mus musculus	RL7_MOUSE	60S ribosomal protein L7	162962	288783	236889	219937	198514	317581	198231	245754	240243	188084	343234	422379	196676	209639	373963	305261	304200	165855	290985	173725	20
P14152	Mdh1	Mus musculus	MDHC_MOUSE	Malate dehydrogenase, cytoplasmic	129149	136593	96207.5	171040	157098	123642	135443	107284	122499	148245	145903	171694	117166	115880	121322	90041.5	85399.2	138396	108656	147348	20
P14206	Rpsa	Mus musculus	RSSA_MOUSE	40S ribosomal protein SA	119068	166452	146806	258303	160607	147516	150053	153118	101897	137555	191651	238731	171785	139352	152394	157357	152563	121916	253965	128552	20
P14211	Calr	Mus musculus	CALR_MOUSE	Calreticulin	928271	560234	538950	1.95567e+06	958944	1.1628e+06	1.09749e+06	752530	1.18184e+06	1.36433e+06	1.33918e+06	2241708	1.26362e+06	928507	1.11166e+06	1.24968e+06	1.09224e+06	1104141	1.75233e+06	1.07803e+06	20
P14404	Mecom	Mus musculus	MECOM_MOUSE	Histone-lysine N-methyltransferase MECOM	NaN	NaN	NaN	NaN	NaN	NaN	NaN	NaN	NaN	NaN	351.993	NaN	NaN	NaN	890.619	170.759	NaN	946.454	NaN	NaN	4
P14576	Srp54	Mus musculus	SRP54_MOUSE	Signal recognition particle 54 kDa protein	18120	12630.2	13176.5	20579.8	14837	21458.6	18328.9	16338.3	22507.7	21670.9	17595	23278	20269	16512.4	18278.2	21100	22160.7	21917.5	24922.5	17207.4	20
P14685	Psmd3	Mus musculus	PSMD3_MOUSE	26S proteasome non-ATPase regulatory subunit 3	31082.7	27894.2	25730.6	84847.4	41027.8	31105.6	34189.6	35228.1	31243	38440.5	28173.7	75046.7	49797.7	30220.7	30330.9	34400.3	36685.2	36866	68219.2	27970.2	20
P14719	Il1rl1	Mus musculus	ILRL1_MOUSE	Interleukin-1 receptor-like 1	5228.85	8061.96	10667.2	1885.69	8325.14	6962.7	8516.36	9488.86	7634.77	7146.79	3699.66	2298.42	4320.21	5598.52	4688	5691.98	5103.07	6079.67	3522.78	6402.35	20
P14733	Lmnb1	Mus musculus	LMNB1_MOUSE	Lamin-B1	163122	215848	203210	223189	159193	248409	207757	216296	220201	199281	250849	316584	255882	241725	261502	251080	303721	156727	250143	189553	20
P14824	Anxa6	Mus musculus	ANXA6_MOUSE	Annexin A6	140554	131058	159212	224119	183044	231770	163797	159477	188698	140380	184551	338788	168834	145846	178948	238172	291584	138022	315935	120364	20
P14869	Rplp0	Mus musculus	RLA0_MOUSE	60S acidic ribosomal protein P0	407499	424475	361746	748711	276263	539025	423071	426683	591580	389538	365142	1.34543e+06	506196	436121	403594	600090	754662	376261	755597	414656	20
P14873	Map1b	Mus musculus	MAP1B_MOUSE	Microtubule-associated protein 1B	38381.8	39872.3	35917.2	31979.3	37195.2	37652.8	29343.5	32832.8	30354	37832.5	28916.1	25640.4	20195.4	21990.4	31445.9	39156	37498.9	40023.5	33490.3	33742.6	20
P14901	Hmox1	Mus musculus	HMOX1_MOUSE	Heme oxygenase 1	26561.2	21137.6	25993.6	26266.9	31327.4	39483.1	38353.8	39726.5	37971.8	33359.2	92542.2	94272.8	93357.5	90729.8	93967.9	27185.4	22157.5	26745.5	26020.2	23385.5	20
P15066	Jund	Mus musculus	JUND_MOUSE	Transcription factor jun-D	23102.7	21751.2	18731.4	9097.23	22413.1	11929.7	19223.9	15951.8	15461.6	14563.9	5522.75	9002.6	9815.51	18544.9	12149.9	8056.98	11016.4	10090.3	6642.94	18132.4	20
P15105	Glul	Mus musculus	GLNA_MOUSE	Glutamine synthetase	3682.63	6549.08	4194.07	2459.83	524.612	1802.36	2067.35	2444.96	2434.9	2723.41	1799.97	743.601	967.182	1772.63	2283.4	1576.7	795.183	1872.79	1236.46	1113.97	20
P15116	Cdh2	Mus musculus	CADH2_MOUSE	Cadherin-2	10448	9044.89	13337.2	5779.8	9789.22	11179	9814.8	4929.44	10088.3	8687.6	13519.3	7474.52	8479.06	12711.8	11524.8	11043.5	9601.37	10249.6	7828.59	6933.22	20
P15208	Insr	Mus musculus	INSR_MOUSE	Insulin receptor	666.785	NaN	2.06178	1282.08	1.46069	1207.47	679.911	NaN	2588.81	1145.98	995.686	2574.24	1133.18	1548.68	850.917	735.533	883.342	846.799	1468	821.008	18
P15306	Thbd	Mus musculus	TRBM_MOUSE	Thrombomodulin	8815.24	10041.3	19495.1	15806.2	14117.6	8967.29	11103.7	9538.31	9777.03	8969.22	9897.72	16602.6	9875.33	9728.9	11206.9	8136.74	8355.47	6089.6	12825.6	8743.94	20
P15307	Rel	Mus musculus	REL_MOUSE	Proto-oncogene c-Rel	12967.3	24747.8	12434.1	11573.3	12752	6938.11	11237	10506.4	14072.1	7308.6	7084.84	10324.3	8998.02	11736.3	13656	7265.95	10835.8	9261.21	15905.7	7376.56	20
P15379	Cd44	Mus musculus	CD44_MOUSE	CD44 antigen	12444.4	5957.42	17436.8	26630.3	14197.5	25526.8	15768.8	18664.5	25690.1	16525.1	23249.9	49075.1	21076.3	16665.1	25068.2	24860.7	31912.7	10412.7	24809.1	13239.3	20
P15532	Nme1	Mus musculus	NDKA_MOUSE	Nucleoside diphosphate kinase A	194228	283454	204684	137060	190433	89910	116619	140475	113290	115348	106294	102864	100133	126643	71570.6	86430.6	73385.2	132210	76695.4	150455	20
P15535	B4galt1	Mus musculus	B4GT1_MOUSE	Beta-1,4-galactosyltransferase 1	NaN	NaN	NaN	574.687	NaN	NaN	NaN	NaN	NaN	NaN	NaN	861.428	344.033	NaN	NaN	NaN	NaN	NaN	NaN	NaN	3
P15626	Gstm2	Mus musculus	GSTM2_MOUSE	Glutathione S-transferase Mu 2	89264.6	99576.3	90727.1	107142	80922.3	51457.8	77480	77727.5	61149.7	93654.6	53870.1	96626	56926	70475.7	46958.2	56101.1	55281	79273.3	86293	97202.5	20
P15806	Tcf3	Mus musculus	TFE2_MOUSE	Transcription factor E2-alpha	7066.47	7713.35	6896.59	5393.93	5203.27	4987.03	4716.93	4041.5	4527.24	4317.46	4285.82	3612.15	3916.3	2501.41	2287.05	4520.61	6464.69	6444.79	4861.69	4942.05	20
P15864	H1-2	Mus musculus	H12_MOUSE	Histone H1.2	591184	1.88072e+06	1.18395e+06	486905	684772	674920	555074	859900	723550	536504	653827	638071	343672	668031	725505	584472	669764	458934	487448	731371	20
P15920	Atp6v0a2	Mus musculus	VPP2_MOUSE	V-type proton ATPase 116 kDa subunit a2	NaN	NaN	NaN	3662.51	NaN	1223.77	3717.11	NaN	NaN	NaN	NaN	3564.21	1898.21	2291.72	NaN	4025.97	3400.62	NaN	3946.63	NaN	9
P16045	Lgals1	Mus musculus	LEG1_MOUSE	Galectin-1	4.78952e+06	6486701	5881789	5540884	6499420	5090716	4302952	4501607	4.8232e+06	6.33986e+06	9095701	5703807	3857415	4122551	6.17484e+06	5.17608e+06	3.57397e+06	5442382	6.03896e+06	4712287	20
P16054	Prkce	Mus musculus	KPCE_MOUSE	Protein kinase C epsilon type	1734.56	NaN	2172.48	1914.36	1560.64	2350.04	1473.58	2610.68	1819.77	1952.44	1283.68	1287.85	1137.65	1030.78	1865.81	1798.81	1532.32	1952.2	1176.02	1858.2	19
P16092	Fgfr1	Mus musculus	FGFR1_MOUSE	Fibroblast growth factor receptor 1	6095.06	7229.87	8858.83	4310.96	6115.45	6774.84	6492.94	7644.5	5644.03	6939.15	6343.16	5291.15	5057.71	7030.73	5147.75	5825.67	7416.96	5505.54	5928.47	2426.19	20
P16110	Lgals3	Mus musculus	LEG3_MOUSE	Galectin-3	21677.3	22375.3	30518.3	154814	18777.8	34756.6	26746.8	18500.1	17986.7	27763.6	51258.2	173557	46966.4	25194	43938.2	33170.6	34893.6	26515.6	88105.1	20322.7	20
P16125	Ldhb	Mus musculus	LDHB_MOUSE	L-lactate dehydrogenase B chain	365510	372963	297654	488497	332961	289367	309958	309478	311019	346279	330911	365324	338341	331707	299544	305613	308746	384008	324443	362920	20
P16254	Srp14	Mus musculus	SRP14_MOUSE	Signal recognition particle 14 kDa protein	29315.2	34250.9	23154.7	18431.4	20095.9	25497	23082.7	26975.5	21400.5	25539.6	20055.2	16674.4	20173.9	20269.9	20426.4	21360.3	24525.6	19832	16923.9	27671.5	20
P16332	Mmut	Mus musculus	MUTA_MOUSE	Methylmalonyl-CoA mutase, mitochondrial	53442.9	46107.2	39999.5	60525.9	45789.8	58218.1	53810.5	48757.9	60789.4	46735	52193.3	68717.3	61433.8	51699.9	41210.5	46987.9	52411.5	44482.9	59598.7	46987.4	20
P16460	Ass1	Mus musculus	ASSY_MOUSE	Argininosuccinate synthase	26782.1	25245.3	21096.5	5477.51	20220.7	19507.4	11116.8	15873.7	9309.66	15128.5	8299.9	5974.92	8668.3	13953.1	5194.91	9993.5	8343.23	16920.6	6006.49	20301.3	20
P16546	Sptan1	Mus musculus	SPTN1_MOUSE	Spectrin alpha chain, non-erythrocytic 1	98621.5	97299.6	95651	215574	103720	171753	123836	118906	149654	117298	166029	299269	148188	128589	172745	177805	199486	108153	233951	104560	20
P16627	Hspa1l	Mus musculus	HS71L_MOUSE	Heat shock 70 kDa protein 1-like	NaN	NaN	NaN	61988.6	4957.72	26205.8	15262.8	9119.22	12674.7	8537.21	18793.1	25472.5	10898.9	4499.95	10213.7	10064.6	9032.84	9397.67	16994.6	6198.99	17
P16675	Ctsa	Mus musculus	PPGB_MOUSE	Lysosomal protective protein	70073	70951.9	68205.2	175900	86849.3	61724.6	89022	76929.1	70786.2	99175.6	76882.8	128979	106165	80477.9	66836.8	67785.5	66823.5	88960.9	117903	80203.8	20
P16858	Gapdh	Mus musculus	G3P_MOUSE	Glyceraldehyde-3-phosphate dehydrogenase	1.48667e+06	1851069	1517094	1.88076e+06	1.3034e+06	1081342	1.38086e+06	1.47133e+06	1.29227e+06	1790492	1.56911e+06	2.04112e+06	1.47536e+06	1.59343e+06	1.33958e+06	1.12048e+06	1.06363e+06	1.60197e+06	1523999	1.32172e+06	20
P16882	Ghr	Mus musculus	GHR_MOUSE	Growth hormone receptor	5917.37	10679	7763.01	344.873	3146.63	6180.51	8418.41	8302.89	4912.69	6055.2	4915.57	5070.59	5339.2	6120.42	2191.89	4935.01	3800.39	4769.01	2601.37	7562.18	20
P16951	Atf2	Mus musculus	ATF2_MOUSE	Cyclic AMP-dependent transcription factor ATF-2	6159.86	8926.37	5262.7	3170.6	5777.24	4856.52	5391.6	6013.94	3154.6	3558.98	4079.97	1789.72	2247.24	4843.76	4371.77	3647.03	3202.74	5056.95	2966.98	1931.53	20
P17012;P23607	Zfx;Zfa	Mus musculus	ZFX_MOUSE;ZFA_MOUSE	Zinc finger X-chromosomal protein;Zinc finger autosomal protein	NaN	NaN	NaN	4347.79	2.65017	1820.38	3669.29	1875.81	4043	NaN	2682.86	6551.47	4367.17	3087.95	2500.77	3171.92	4278.26	1388.82	3755.09	NaN	15
P17047	Lamp2	Mus musculus	LAMP2_MOUSE	Lysosome-associated membrane glycoprotein 2	16857	6096.08	14312.6	123901	16251.3	29403.2	24760.3	28062.1	20532.5	25040.9	48621	221835	49947	28924.9	36209.4	25749.5	29037.7	17833.5	84468.1	14208.8	20
P17095	Hmga1	Mus musculus	HMGA1_MOUSE	High mobility group protein HMG-I/HMG-Y	71945.7	141528	136642	41170.1	46075.6	65500.8	66363.5	94253.8	53557.9	42231.9	62821.8	76941.3	42042.6	89867.8	56314.6	20399.6	41260.1	36855.9	49925.2	53641.7	20
P17141	Zfp37	Mus musculus	ZFP37_MOUSE	Zinc finger protein 37	1559.04	1439.93	1614.78	1020.89	2574.53	1361.16	1401.08	1337.13	1268.21	902.397	3269.81	679.16	662.242	1038.46	2461.97	1511.65	1049.09	1557.2	890.837	618.81	20
P17156	Hspa2	Mus musculus	HSP72_MOUSE	Heat shock-related 70 kDa protein 2	40158.6	44063.7	36468.3	28538.8	37160.1	28058.8	31674.8	33912.7	34716.3	34610.7	24722.7	27658.9	16022.5	22429.2	27707.3	36304.7	33791.7	31928.3	27028.2	33213.9	20
P17182	Eno1	Mus musculus	ENOA_MOUSE	Alpha-enolase	3202137	2.80186e+06	2.14097e+06	3.53893e+06	2859009	2187127	2.61369e+06	2.43141e+06	2635945	3.11341e+06	3010928	3.17317e+06	2.61952e+06	2.75025e+06	2.51108e+06	2.52576e+06	2.30856e+06	3.22794e+06	2815083	2929909	20
P17183	Eno2	Mus musculus	ENOG_MOUSE	Gamma-enolase	13882.4	36676	26784.6	8000.31	9850.3	11550.6	9459.53	9581.57	4078.82	11952.9	9082.57	3656.94	3708.59	8751.81	6508.45	9592.03	8235.48	9986.95	5542.62	7816.62	20
P17225	Ptbp1	Mus musculus	PTBP1_MOUSE	Polypyrimidine tract-binding protein 1	264767	348407	310398	656301	252852	312795	333472	379790	306442	324056	395583	588572	401426	322270	412305	389075	440798	294991	589192	309605	20
P17426	Ap2a1	Mus musculus	AP2A1_MOUSE	AP-2 complex subunit alpha-1	21104	25276.2	27004.5	60710.8	20805.8	24386	25500.6	22259.2	23777.8	23918.8	23443.6	75760.4	30129.8	18131.8	22423.2	31843.8	31597.7	22064.3	56475.1	20593.8	20
P17427	Ap2a2	Mus musculus	AP2A2_MOUSE	AP-2 complex subunit alpha-2	15225.1	10095.8	16686.1	35905.4	17634.8	17290.9	16209.5	15950.8	16293.6	15521.7	17500.1	41890.1	20797.9	18229.8	12672.3	19184	16288.8	14634.6	32610.7	15022.6	20
P17439	Gba	Mus musculus	GLCM_MOUSE	Lysosomal acid glucosylceramidase	5826.04	NaN	NaN	18610.4	5446.36	4129.37	9148.61	2348.11	5892.61	4707.94	5474.38	25690.2	9375.47	4039.88	6232.06	4261.89	7681.65	4307.63	18806	1851.87	18
P17665	Cox7c	Mus musculus	COX7C_MOUSE	Cytochrome c oxidase subunit 7C, mitochondrial	NaN	NaN	636.862	NaN	1.25214	NaN	NaN	NaN	NaN	NaN	NaN	NaN	NaN	NaN	NaN	NaN	NaN	NaN	NaN	1007.35	3
P17710	Hk1	Mus musculus	HXK1_MOUSE	Hexokinase-1	58300.5	115847	99605.8	218849	66136.5	144801	93493.1	138159	154743	81486.3	107279	445253	138825	97481.7	104045	171000	271634	46688.9	338066	67971.3	20
P17742	Ppia	Mus musculus	PPIA_MOUSE	Peptidyl-prolyl cis-trans isomerase A	3579405	4547629	3832841	5185403	4453839	3453313	3.54694e+06	3.51164e+06	2.94703e+06	4.2081e+06	5228201	4297593	3.88767e+06	3.58802e+06	4.16308e+06	3.52807e+06	3.105e+06	4448662	3.9381e+06	3.5294e+06	20
P17751	Tpi1	Mus musculus	TPIS_MOUSE	Triosephosphate isomerase	1.17493e+06	836934	756067	1530013	1.14936e+06	853674	954177	847887	914147	1.21619e+06	1258683	1.15823e+06	966919	902752	1033521	994860	779004	1.20991e+06	1.0908e+06	1.09137e+06	20
P17809	Slc2a1	Mus musculus	GTR1_MOUSE	Solute carrier family 2, facilitated glucose transporter member 1	3017.73	1675.98	2043.75	324.824	NaN	3241.1	1626.75	3120.48	NaN	2629.49	6668.37	2323.87	2702.32	2645.73	4255.91	969.201	1422.89	NaN	910.943	NaN	16
P17879;Q61696	Hspa1b;Hspa1a	Mus musculus	HS71B_MOUSE;HS71A_MOUSE	Heat shock 70 kDa protein 1B;Heat shock 70 kDa protein 1A	83988.2	90667.7	61888.4	111764	81285.7	73490.2	67901.3	72058.2	74420.4	58560.1	69128.4	103586	55360.4	55225.7	61882.1	69108.6	76600.4	60487.3	95188.5	71963.9	20
P17918	Pcna	Mus musculus	PCNA_MOUSE	Proliferating cell nuclear antigen	422888	451516	451255	410023	485522	336889	369512	412013	370424	406200	422945	340282	336834	413097	401471	342566	270110	421442	286320	434722	20
P18052	Ptpra	Mus musculus	PTPRA_MOUSE	Receptor-type tyrosine-protein phosphatase alpha	NaN	NaN	13125.4	11288.5	6262.54	10191.5	6579.83	10361.3	8312.38	6817.85	9762.61	12725.4	7744.49	7223.36	6646.5	5274.23	7327.13	4165.88	7556.55	3845.82	18
P18155	Mthfd2	Mus musculus	MTDC_MOUSE	Bifunctional methylenetetrahydrofolate dehydrogenase/cyclohydrolase, mitochondrial	17740.4	16679.8	13125.7	17847.1	12143.2	14939.5	19145	11657.3	22688.8	15134.3	18869.8	17597.9	21730.5	16410.9	20011.5	15725.4	15821.3	15265	12967.8	18350.3	20
P18242	Ctsd	Mus musculus	CATD_MOUSE	Cathepsin D	225215	181066	148639	255685	236671	169268	184913	195816	216316	247978	168650	213425	203659	194289	159641	161412	139647	208257	208421	200081	20
P18572	Bsg	Mus musculus	BASI_MOUSE	Basigin	17600.2	9762.48	8377.33	7598.04	10126.3	11169.5	11319	10831.3	17879.5	10573.3	9471.88	7160.64	11979.4	14255.3	14909.3	11074.8	6066.2	7205.37	4285.33	8904.18	20
P18608	Hmgn1	Mus musculus	HMGN1_MOUSE	Non-histone chromosomal protein HMG-14	43762.5	58518.9	44025.7	16362.8	37079.5	38489.6	38017.6	43810.7	38178.4	38150.6	31755.6	15594.9	30948.5	39220.7	28257.4	28328	25274.2	47148.2	16171.1	48545.2	20
P18654	Rps6ka3	Mus musculus	KS6A3_MOUSE	Ribosomal protein S6 kinase alpha-3	29625.6	22370.7	19423.3	24971.6	15349	14880.1	17483.6	14119.8	19589.8	19769.5	11940.1	16834.9	18987.2	17475.8	17482.5	14387.3	14700.3	20267.9	19505	16941.6	20
P18760	Cfl1	Mus musculus	COF1_MOUSE	Cofilin-1	4194654	2362992	2.4527e+06	3.64076e+06	4.42598e+06	3.19176e+06	3.40396e+06	2.7217e+06	3.97901e+06	4.19896e+06	3.77487e+06	2.7907e+06	3.18271e+06	3.42242e+06	3416005	3.41373e+06	2.85342e+06	4.26039e+06	2.62734e+06	4093734	20
P18828	Sdc1	Mus musculus	SDC1_MOUSE	Syndecan-1	8902.8	15499.1	9731.11	9255.82	998.107	10910	5316.66	6334.32	8621.23	7931.88	NaN	5588.27	6936.7	9175.03	7129.69	2533.24	3728.59	4843.7	4629.87	3572.73	19
P18872	Gnao1	Mus musculus	GNAO_MOUSE	Guanine nucleotide-binding protein G(o) subunit alpha	32413.9	19057.2	28372.5	51109.6	29591	39869.6	38456.2	36874.7	36581.4	33587.3	39634.3	54393.8	39154.6	29933	34162	37156.7	36126.3	30583.8	52126.8	30141.5	20
P18911	Rarg	Mus musculus	RARG_MOUSE	Retinoic acid receptor gamma	1162.26	NaN	756.648	511.798	2.13807	2545.71	1290.81	NaN	1370.21	1913.84	NaN	1220.89	910.76	801.114	NaN	1958.31	1166.51	1324.61	1867.91	NaN	15
P19096	Fasn	Mus musculus	FAS_MOUSE	Fatty acid synthase	46950.5	62807.6	59086	120625	56204.6	53889.1	57308.6	53242.2	47997.6	52250	52441.7	122256	62530.7	53511.4	54036	53627.1	62492.4	52933.4	108930	49599.8	20
P19137	Lama1	Mus musculus	LAMA1_MOUSE	Laminin subunit alpha-1	0.915302	0.929255	1.12872	44.5668	2.53949	439.796	NaN	NaN	NaN	158.355	893.757	9.84083	127.733	107.752	758.746	274.689	NaN	119.095	204.642	0.575582	16
P19157	Gstp1	Mus musculus	GSTP1_MOUSE	Glutathione S-transferase P 1	137831	70412.6	116122	285505	125756	98026.4	124230	86871.6	115641	141153	146512	231868	152048	111996	122473	127481	107800	147330	183297	126670	20
P19182	Ifrd1	Mus musculus	IFRD1_MOUSE	Interferon-related developmental regulator 1	6829.38	5784.29	4138.44	3378.49	8209.05	4655.89	4563.69	5649.31	6034.13	4741.41	7542.19	2724.67	2415.55	5507.73	7673.6	6168.14	3383.74	6141.88	3508.99	5641.06	20
P19221	F2	Mus musculus	THRB_MOUSE	Prothrombin	667.107	677.495	NaN	26368.3	4306.36	3669.38	4806.22	4226.55	12704.4	5239.89	2482	31372.4	13921.6	6421.01	2605.33	4583.22	3591.67	2463.4	17596.5	1957.24	19
P19246	Nefh	Mus musculus	NFH_MOUSE	Neurofilament heavy polypeptide	0.0120801	0.0188993	0.0128196	2.7456	0.0396307	9.79134	NaN	NaN	NaN	NaN	35.1371	0.62653	NaN	NaN	52.551	14.8226	NaN	12.3329	20.4269	0.0109124	13
P19253	Rpl13a	Mus musculus	RL13A_MOUSE	60S ribosomal protein L13a	108170	316434	260347	226510	101690	385428	224977	190003	229847	192884	395877	455022	190202	197616	414978	362640	307342	130353	332717	134474	20
P19258	Mpv17	Mus musculus	MPV17_MOUSE	Protein Mpv17	NaN	NaN	NaN	1852.29	NaN	NaN	NaN	NaN	1016.3	NaN	NaN	9831.45	NaN	NaN	NaN	NaN	1090.36	NaN	6149.44	NaN	5
P19324	Serpinh1	Mus musculus	SERPH_MOUSE	Serpin H1	333188	289319	278224	691521	331370	357695	358250	328566	345374	428694	387518	654141	444347	337287	313215	425526	387402	347086	586570	361193	20
P19426	Nelfe	Mus musculus	NELFE_MOUSE	Negative elongation factor E	16100.7	14482.9	9345.33	6759.46	9837.73	11441.9	10950	10263.4	10551.1	15388.9	11065.5	4614.86	8842.56	13040.1	13078.9	11391.6	9765.61	15265.8	5768.86	11635.7	20
P19536	Cox5b	Mus musculus	COX5B_MOUSE	Cytochrome c oxidase subunit 5B, mitochondrial	77414.2	105492	144962	148930	92463	288566	141089	197295	499945	93752.7	189169	453746	262369	190356	202099	318594	488544	54233.4	310629	105041	20
P19783	Cox4i1	Mus musculus	COX41_MOUSE	Cytochrome c oxidase subunit 4 isoform 1, mitochondrial	28491	20613.4	113428	123339	43451.4	220026	86886.1	109425	327807	78790.5	203943	517279	262849	140351	230248	213402	438491	35359.6	377703	66109	20
P19973	Lsp1	Mus musculus	LSP1_MOUSE	Lymphocyte-specific protein 1	14159	25314	15425.3	8151.68	17808.3	4819.07	5833.1	4874.52	5337.99	6036.37	2613.74	1785.72	2289.38	3527.89	2196.05	9612.75	6973.11	10846.2	7233.14	10958.9	20
P20029	Hspa5	Mus musculus	BIP_MOUSE	Endoplasmic reticulum chaperone BiP	497640	633081	528406	772873	543964	665665	582372	608326	629786	565664	712206	1.04744e+06	730606	671178	675754	613782	631377	476094	792509	469381	20
P20060	Hexb	Mus musculus	HEXB_MOUSE	Beta-hexosaminidase subunit beta	9488.58	20502.4	12755.6	5291.26	17134.9	6961.51	9643.07	9027.59	8562.43	9352.33	6135.53	7770.94	5772.85	9891.9	7122.78	6764.5	7374.65	6634.47	4159.39	8138.44	20
P20065	Tmsb4x	Mus musculus	TYB4_MOUSE	Thymosin beta-4	53315	95116	29211.1	33335.8	61861.9	27656.1	40990.7	59397.2	45557.4	53668.3	30557.5	16994.6	22821.6	40310.6	43848.9	32839.8	21389.2	61079.9	22038.8	47911.9	20
P20108	Prdx3	Mus musculus	PRDX3_MOUSE	Thioredoxin-dependent peroxide reductase, mitochondrial	22289.6	28132.9	24979.1	73579.7	26382.4	30652.2	29825.5	21434.3	29412.4	30693.5	45423.2	72785.1	41406.7	26912.4	30346.5	29302.4	27996.6	26064.8	54333.6	23696.2	20
P20152	Vim	Mus musculus	VIME_MOUSE	Vimentin	3.14277e+06	4.18759e+06	4.21854e+06	10454126	3926910	4536747	4.63134e+06	5309724	4.27543e+06	3.94426e+06	5.61629e+06	16093984	7.98915e+06	6301614	4.89248e+06	4085670	5.31107e+06	3.28475e+06	10547324	3.55141e+06	20
P20352	F3	Mus musculus	TF_MOUSE	Tissue factor	1589.48	2.26778	12547.3	3617.81	NaN	702.218	1743.04	2761.71	1628.6	NaN	1439.76	2494.5	494.945	NaN	510.629	1992.89	445.318	388.219	2684.25	2464.07	17
P20444	Prkca	Mus musculus	KPCA_MOUSE	Protein kinase C alpha type	105225	168352	129878	146805	110194	151863	113927	113446	144468	108668	109795	177776	130078	129004	123799	141681	135463	104035	143577	107138	20
P20664	Prim1	Mus musculus	PRI1_MOUSE	DNA primase small subunit	13394.9	12076.8	13437.4	13244.3	13071.3	5191.27	9161.28	12098.9	10223	9097.85	6429.65	9471.42	8199.56	4230.35	6957.41	4577.16	6480.38	8745.14	7454.07	4200.25	20
P20918	Plg	Mus musculus	PLMN_MOUSE	Plasminogen	8923.28	392.021	3011.54	5724.12	26763.5	5022.74	4832.21	2843.53	40266.5	4394.67	2420.12	4202.35	11580.6	9145.89	5199.5	7588.5	530.105	12464	5793.57	8238.13	20
P21107	Tpm3	Mus musculus	TPM3_MOUSE	Tropomyosin alpha-3 chain	1.28816e+06	926015	988853	1.0154e+06	1.25866e+06	1.08465e+06	1.11338e+06	1.0032e+06	1.14713e+06	1.23056e+06	1.1234e+06	950426	1.05734e+06	1.07231e+06	1.1571e+06	1.03721e+06	1.02496e+06	1.33939e+06	885616	1.23463e+06	20
P21126	Ubl4a	Mus musculus	UBL4A_MOUSE	Ubiquitin-like protein 4A	7118.39	11420.7	8379.96	12262.7	7258.82	6939.21	7982.08	6590.18	9701.74	10855.2	9094.02	10250.3	7782.54	5888.62	6415.95	9196.8	7089.67	8073.92	11265.4	10832.2	20
P21271	Myo5b	Mus musculus	MYO5B_MOUSE	Unconventional myosin-Vb	NaN	1054.16	NaN	830.669	NaN	NaN	NaN	NaN	NaN	NaN	NaN	990.521	NaN	NaN	NaN	3238.16	858.991	NaN	1114.96	NaN	6
P21278	Gna11	Mus musculus	GNA11_MOUSE	Guanine nucleotide-binding protein subunit alpha-11	14704.9	15323.9	17850.7	50600.3	23062.3	21629.8	19266.5	20939.8	16212.1	21578.5	28978.4	47199.9	26705.9	19409.8	20742.2	16752.1	21080.2	13267.4	39817.7	16810.4	20
P21279	Gnaq	Mus musculus	GNAQ_MOUSE	Guanine nucleotide-binding protein G(q) subunit alpha	18517.4	18366.6	22013.3	31962.4	20804.4	31561.7	27782.8	20959.4	22935.1	24693.8	37841.4	30358.6	31226.6	27165.6	37351.7	28470.5	25839.5	24005.5	30962.6	19981	20
P21300	Akr1b7	Mus musculus	ALD1_MOUSE	Aldo-keto reductase family 1 member B7	123349	120607	88212.9	158062	56812.8	41946.8	70311.7	74009.7	51787.8	70757.1	62428.3	93818.1	67305.9	60602.1	59573.5	50006.1	51825.2	89563.4	80481.6	75396.4	20
P21460	Cst3	Mus musculus	CYTC_MOUSE	Cystatin-C	19206.1	17446.8	28215.3	20210.8	22825.1	11420.1	16548.1	15058.4	8473.77	10164	18237.3	13129.5	14031.4	13278.9	14659.3	10774.8	8652.96	16243.5	14667.2	19054.4	20
P21550	Eno3	Mus musculus	ENOB_MOUSE	Beta-enolase	8038.86	15224.6	9954.86	9637.33	8183.27	4015.98	6383.59	5941.95	6307.31	5545.86	5949.04	9201.19	4683.29	9459.94	4767.02	3843.4	5641.19	4637.63	6833.13	5416.56	20
P21614	Gc	Mus musculus	VTDB_MOUSE	Vitamin D-binding protein	NaN	NaN	NaN	2592.07	NaN	NaN	NaN	NaN	2400.53	NaN	NaN	1045.77	456.624	NaN	NaN	NaN	NaN	NaN	1625.55	NaN	5
P21619	Lmnb2	Mus musculus	LMNB2_MOUSE	Lamin-B2	66959.4	95422.8	99907.8	79150.7	72282.3	96765.5	88210.3	106132	82811	67010.2	108130	121191	101535	105046	116990	83526.4	112677	64808	82534.2	67766.1	20
P21956	Mfge8	Mus musculus	MFGM_MOUSE	Lactadherin	934.94	3174.56	1916.85	5597.48	2571.52	3002.7	2544.87	3500.86	3077.26	1411.57	2612.52	9225.69	5286.52	2719.37	1513.44	2205.26	4045.24	2207.78	4285.54	1911.44	20
P21958	Tap1	Mus musculus	TAP1_MOUSE	Antigen peptide transporter 1	747.082	NaN	2742.19	4151.97	NaN	3109.38	2478.03	4158.41	2963.87	2293.75	2279.19	5606.37	3143.14	1962.66	1663.52	3436.03	3798.49	2068.43	5485.23	1510.33	18
P21981	Tgm2	Mus musculus	TGM2_MOUSE	Protein-glutamine gamma-glutamyltransferase 2	48169.2	45807.1	48235.6	31762.6	47942.7	38161.5	27389.9	34950.2	45125.6	29970.6	29516.1	46441.4	26986.4	32939.8	38483.2	42719.5	47400	33017.9	38308.7	42627.3	20
P21995	Emb	Mus musculus	EMB_MOUSE	Embigin	7620.15	22133.3	10528	32528.2	12238	28224.6	16691.2	11836.5	22788.1	22392.3	36630.9	58399.8	36515.4	22229.3	36243.1	23717.5	20087.5	12518.8	33812.3	12741.6	20
P22315	Fech	Mus musculus	HEMH_MOUSE	Ferrochelatase, mitochondrial	41604.3	39354	32018.3	45593.4	28184.4	36898.6	37646	37917.5	39196.9	35986.7	41339.1	63759.8	52019.2	34876.4	37834.7	39496.4	42306.5	31699.3	46247.1	27903.6	20
P22366	Myd88	Mus musculus	MYD88_MOUSE	Myeloid differentiation primary response protein MyD88	10169.5	5117.9	8821.94	11603.1	9943.38	4730.98	7904.52	9589.11	8967.8	8252.23	6118.21	7597.68	9369.22	8282.28	5579.99	6844.84	6357.52	9151.41	8126.49	9263.63	20
P22437	Ptgs1	Mus musculus	PGH1_MOUSE	Prostaglandin G/H synthase 1	69744.9	63425.4	69662.6	78245.1	64719	75556.5	75040.8	66166.8	66627.7	74012.5	63059.3	95196.8	74589.1	65011.4	62694.8	76664.7	71328.7	59485.9	97585.1	61233.7	20
P22682	Cbl	Mus musculus	CBL_MOUSE	E3 ubiquitin-protein ligase CBL	NaN	978.844	NaN	760.867	2415.31	NaN	487.106	772.926	NaN	563.781	1287.77	1245.06	NaN	NaN	1600.96	542.198	615.849	NaN	1163.69	NaN	12
P22892	Ap1g1	Mus musculus	AP1G1_MOUSE	AP-1 complex subunit gamma-1	5963.47	4248.61	4274.9	15089.1	4382.69	4092.45	5816.11	5872.41	4432.58	4531.35	3988.45	12055.2	5339.65	3838.95	1822.96	1940.29	2225.18	4535.13	7028.82	5015.8	20
P22907	Hmbs	Mus musculus	HEM3_MOUSE	Porphobilinogen deaminase	19963.1	32046.9	19366.2	27087	16676.5	8789.09	16003.2	28189.9	19251.1	17551.3	11289.3	15724.4	20528.1	22330.1	9119.74	11490.8	12260.8	18314.2	9940.44	20898.9	20
P23116	Eif3a	Mus musculus	EIF3A_MOUSE	Eukaryotic translation initiation factor 3 subunit A	68913.7	95628.6	104735	144529	79834.4	81672.9	77798.6	70802.1	63427.7	76371.3	99291.8	161045	91332.4	79617.6	96040.8	79914.3	85417.2	72155.1	158995	66966.4	20
P23188	Furin	Mus musculus	FURIN_MOUSE	Furin	NaN	1721.9	1962.64	NaN	5955.41	2067.56	3876.98	4488.45	4725.53	3977.22	5254.35	1387.06	2782.9	4190.47	3392.27	1343.65	2006.39	3209.09	1110.93	2242.78	18
P23198	Cbx3	Mus musculus	CBX3_MOUSE	Chromobox protein homolog 3	127195	159519	147813	149774	154068	133270	128299	128909	111442	103798	150127	132008	135256	140927	148744	122092	116962	124336	108172	112665	20
P23249	Mov10	Mus musculus	MOV10_MOUSE	Putative helicase MOV-10	6382.91	7146.3	6325.86	15993.6	3189.2	10368.8	7050.04	6688.33	7341.03	6170.79	8782.19	26705.5	8121.51	6384.48	6087.71	9028.17	15626.5	2927.88	22520.3	5307.71	20
P23475	Xrcc6	Mus musculus	XRCC6_MOUSE	X-ray repair cross-complementing protein 6	14230.2	21085.2	13006.3	23323.3	10277.2	21173	14220	15245.3	18221.2	14470.5	14764.2	23116.3	16761.8	17931	15088.9	15875.3	18890.4	16436.6	18811.3	13530.8	20
P23492	Pnp	Mus musculus	PNPH_MOUSE	Purine nucleoside phosphorylase	50626.9	41861.1	37742.3	125516	64768.4	37684.5	47592.2	41663.5	39677.6	60257.3	63493.1	106779	67512.7	46118	42850.4	46052.4	40083.5	56030.8	83577.4	47118.8	20
P23506	Pcmt1	Mus musculus	PIMT_MOUSE	Protein-L-isoaspartate(D-aspartate) O-methyltransferase	44719.2	37265.6	34107.3	52358.8	48774.4	34202.9	41748.4	44212.8	32847.6	44510.1	38228.8	44450.9	41100.3	42070.3	36805	31483.6	33559.3	42969.8	41824.6	45312.8	20
P23591	Gfus	Mus musculus	FCL_MOUSE	GDP-L-fucose synthase	74606.9	86226.9	76678.7	139033	49550.5	43233.1	58514.7	60329.2	44098.3	65794.8	51666.2	95877.6	56454.2	60488	52887.8	44952.1	44382.4	68781.7	74011.5	70971.1	20
P23708	Nfya	Mus musculus	NFYA_MOUSE	Nuclear transcription factor Y subunit alpha	7483.05	4998.45	5462.36	2130.21	3621.85	2799.83	2651.41	4066.51	3935.14	2132.01	2773.63	1361.45	1525.19	1949.82	2113.48	3186.86	1925.44	2926.29	2936.08	3159	20
P23780	Glb1	Mus musculus	BGAL_MOUSE	Beta-galactosidase	NaN	NaN	NaN	6081.79	NaN	NaN	NaN	NaN	NaN	NaN	NaN	8068.89	NaN	NaN	NaN	NaN	NaN	NaN	3254.12	NaN	3
P23949	Zfp36l2	Mus musculus	TISD_MOUSE	mRNA decay activator protein ZFP36L2	2957.07	7259.05	4747.84	3839.34	3148.47	3642.42	3805.84	3148.29	2808.7	4444.81	3245.41	4240.67	2465.83	4201.61	3265.88	2060.72	2112.26	2358.58	3729.48	4011.98	20
P23950	Zfp36l1	Mus musculus	TISB_MOUSE	mRNA decay activator protein ZFP36L1	5171.11	11061	6469.5	9022.79	7938.27	8899.38	7309.37	9071.34	3923.74	4549.34	8963.49	7208.77	5618.35	5766.54	5746.58	4806.54	5266.05	7425.49	10698.5	3164.4	20
P24270	Cat	Mus musculus	CATA_MOUSE	Catalase	49560.4	73768.8	63483.5	57083.5	56759.4	58600.9	52693.2	49238	50369	50609	58443.4	61773.3	55429.4	48586.8	57035.2	47841.4	51171.2	46083.4	62366.1	47056.5	20
P24288	Bcat1	Mus musculus	BCAT1_MOUSE	Branched-chain-amino-acid aminotransferase, cytosolic	123161	129830	107587	101020	116130	50775.5	62494.9	73843.8	55709	77580.2	64123.4	84738.1	53359.9	59437.4	66527.2	62820.4	51615.1	79765.5	75565.1	86223.9	20
P24369	Ppib	Mus musculus	PPIB_MOUSE	Peptidyl-prolyl cis-trans isomerase B	135597	73272.6	65131	720695	118204	195538	162265	104446	205386	238268	231645	871243	313052	137591	173046	281753	270298	185870	652236	186728	20
P24452	Capg	Mus musculus	CAPG_MOUSE	Macrophage-capping protein	358229	477792	390576	365794	419700	253242	325565	325799	236034	317757	315256	252275	279500	304797	264920	286041	249820	349327	271556	312639	20
P24472	Gsta4	Mus musculus	GSTA4_MOUSE	Glutathione S-transferase A4	4190.56	1604.94	246.33	13100.8	NaN	5212.09	4306.53	NaN	6343.09	5324.63	8847.1	2143.4	8219.38	6759.38	8682.68	NaN	1610.72	13806.6	6593.8	6998.98	17
P24527	Lta4h	Mus musculus	LKHA4_MOUSE	Leukotriene A-4 hydrolase	121752	116662	109430	233631	141455	104973	126590	101271	114286	142348	133951	202120	139269	111492	117352	116197	100536	137181	173820	115688	20
P24547	Impdh2	Mus musculus	IMDH2_MOUSE	Inosine-5'-monophosphate dehydrogenase 2	82983.4	92953	81514.2	118068	77989.5	92233.9	92776.3	86123.9	79139.3	93004.5	106321	120955	105610	100796	98288.1	87496.5	81680.8	89046.5	105639	88899.4	20
P24610;P47239	Pax3;Pax7	Mus musculus	PAX3_MOUSE;PAX7_MOUSE	Paired box protein Pax-3;Paired box protein Pax-7	10080.2	NaN	2771.56	1232.33	NaN	12449.4	12227.6	NaN	17402.7	13323	9131.56	697.396	6718.71	8095.5	7831.25	17202.1	14026.4	14502.3	2744.74	NaN	16
P24638	Acp2	Mus musculus	PPAL_MOUSE	Lysosomal acid phosphatase	NaN	NaN	8352.24	7594.67	4571.12	1672.25	4629.56	2108.94	NaN	3429.72	5053.95	19204	4319.91	3449.99	3417.15	1423.95	2436.99	666.828	7051.06	1904.74	17
P24668	M6pr	Mus musculus	MPRD_MOUSE	Cation-dependent mannose-6-phosphate receptor	20130.5	17293.1	20542	14255.1	18822.6	15074.1	14259.9	19359.9	13931.8	15384	15644	15483.7	13771.1	16433.2	19340.8	14841.4	13897	13715	12496.8	13097.5	20
P24788	Cdk11b	Mus musculus	CD11B_MOUSE	Cyclin-dependent kinase 11B	13421.9	81519.7	69807.1	20703.5	23576.8	21150.8	13179.8	15016.6	12909.9	17221.1	17351.1	26823.5	13215.3	5216.41	19237.3	18761.3	20579.4	11410.8	20133	10588.1	20
P25118	Tnfrsf1a	Mus musculus	TNR1A_MOUSE	Tumor necrosis factor receptor superfamily member 1A	1995.89	NaN	2209.15	2167.65	1531.6	3480.89	3132.33	3258	3058.93	5536.13	3001.97	1747.33	3486.09	2471.37	3273.14	4827.42	3953.28	2947.83	3228.92	4001.26	19
P25206	Mcm3	Mus musculus	MCM3_MOUSE	DNA replication licensing factor MCM3	77136.1	105822	81181.5	136727	79658.6	74153.8	77532.9	83145.6	71959.5	75949.1	98843.9	150215	80005.9	82110.1	95829.9	83768.6	74599.7	79283.4	143657	76564.2	20
P25425	Pou2f1	Mus musculus	PO2F1_MOUSE	POU domain, class 2, transcription factor 1	1160.85	1615.3	NaN	814.778	NaN	1593.2	1331.63	2072.72	734.883	966.08	1673.83	1078.09	985.802	1166.01	1699.36	1347.98	1312.16	1548.07	873.804	NaN	17
P25444	Rps2	Mus musculus	RS2_MOUSE	40S ribosomal protein S2	97681.8	150719	180624	228452	83057.9	144593	153487	142226	144591	143322	134370	265565	136351	138900	137788	175746	163299	123521	149175	124185	20
P25446	Fas	Mus musculus	TNR6_MOUSE	Tumor necrosis factor receptor superfamily member 6	7049.61	5614.38	6248.89	4995.76	5446.61	6229.23	5781.14	4759.23	5343.18	7959.86	5366.03	4954.03	5029.21	5353.56	5384.62	6211.3	4625.76	4133.07	4402.39	6256.76	20
P25785	Timp2	Mus musculus	TIMP2_MOUSE	Metalloproteinase inhibitor 2	1688.02	NaN	2206.08	2925.8	1374.43	2065.52	1829.49	1609.24	2649.37	2711.08	2886.11	3954.19	3217.84	2515.92	2211.78	2601.01	2040.6	2646.44	3125.17	1791.88	19
P25799	Nfkb1	Mus musculus	NFKB1_MOUSE	Nuclear factor NF-kappa-B p105 subunit	9340.73	11962.2	13560.6	5132.76	6233.38	5326.8	7903.89	7828.04	5003.27	7141.4	5661.75	6662.5	5001.94	7399.16	5758.82	6363.97	6157.96	5984.14	6581.26	4864.93	20
P25916	Bmi1	Mus musculus	BMI1_MOUSE	Polycomb complex protein BMI-1	3975.52	NaN	8508.79	16292	14029.5	8476.94	9223.65	7392.16	6976.25	8287.44	2737.8	9770.49	9853.31	9155	2865.05	4891.63	12438.5	8377.88	8761.87	3765.93	19
P25976	Ubtf	Mus musculus	UBF1_MOUSE	Nucleolar transcription factor 1	32360	55412.1	43004.1	56669.8	38205.1	35600.7	30761.4	34052.4	34588.2	29673.2	41446.8	56565.6	32383.8	29448.6	40712.7	43407.1	48324.8	34931	64690.7	30208.6	20
P26039	Tln1	Mus musculus	TLN1_MOUSE	Talin-1	248961	316238	273947	362038	269846	253613	240833	244075	244549	243185	227406	376560	211438	223002	263153	261959	267168	259822	346948	252002	20
P26040	Ezr	Mus musculus	EZRI_MOUSE	Ezrin	13717.7	8479.8	9736.85	12266.8	14454	10714.9	11084.3	11646.4	12219.4	14277.8	9403.11	11330.4	13140.8	11671	11759.1	11941	10731.5	12993.2	10972.7	13449.1	20
P26041	Msn	Mus musculus	MOES_MOUSE	Moesin	201522	156223	160314	220199	214661	194584	186930	157768	183147	214986	206386	248892	200326	191548	217984	205856	198967	209629	236076	190960	20
P26043	Rdx	Mus musculus	RADI_MOUSE	Radixin	63281	54842.6	51444.9	116972	61375.8	59493.7	63740.4	47543.6	54641.2	60970.7	54932.4	104306	65748.5	53417.5	57945.2	68068.2	68039.4	63260	94808.3	61918.3	20
P26187	Mgmt	Mus musculus	MGMT_MOUSE	Methylated-DNA--protein-cysteine methyltransferase	20352.5	33349.1	24347.7	24614.6	26467.7	14803.7	18313.3	16861.7	16887.5	19873.8	21405	23623.3	22452.3	24984.5	16206.9	13504.9	16535.3	21751.4	18737.6	26366.3	20
P26231	Ctnna1	Mus musculus	CTNA1_MOUSE	Catenin alpha-1	58780.8	87123.2	66409.5	63781.2	52020	75328.2	65012.4	67785.9	75309.8	69463.5	70368.6	72320	63565.6	68204.2	83868.8	70303	65914.7	58494	61058.9	59820.3	20
P26350	Ptma	Mus musculus	PTMA_MOUSE	Prothymosin alpha	1.42345e+06	928631	806591	3.0322e+06	1.49104e+06	888012	1.05556e+06	1.1976e+06	915921	1.50614e+06	2.00689e+06	1.92736e+06	1.49002e+06	1.02629e+06	2.79488e+06	984496	1.03074e+06	1.30919e+06	1.72286e+06	1.35034e+06	20
P26369	U2af2	Mus musculus	U2AF2_MOUSE	Splicing factor U2AF 65 kDa subunit	119461	153528	149933	188561	156414	148969	136521	119637	137169	109925	177630	214039	139008	127164	159985	151290	154698	127709	166258	117419	20
P26443	Glud1	Mus musculus	DHE3_MOUSE	Glutamate dehydrogenase 1, mitochondrial	439401	391432	398567	600537	519915	436908	420022	402190	445559	461655	466134	801370	513795	464785	441659	436987	439897	405892	614189	434686	20
P26450	Pik3r1	Mus musculus	P85A_MOUSE	Phosphatidylinositol 3-kinase regulatory subunit alpha	408.639	670.204	NaN	1004.97	NaN	1701.56	1640.8	1320.7	511.521	806.453	867.914	1679.15	NaN	1331.13	1549.99	922.843	1606.03	NaN	989.915	NaN	15
P26516	Psmd7	Mus musculus	PSMD7_MOUSE	26S proteasome non-ATPase regulatory subunit 7	66657.4	83211	75599.1	139340	68540.1	70278.2	78507.8	69002.4	68411.2	87018	76695.2	116086	91099.5	67192.9	60058.8	78066.8	67682.9	81331.4	112998	63990.3	20
P26618	Pdgfra	Mus musculus	PGFRA_MOUSE	Platelet-derived growth factor receptor alpha	25123	20994.6	22470.8	44470.9	25458.8	31701.8	28332.8	25248.1	30248	29808.5	25356.8	47886.9	27942.4	23865.8	23813.9	37595.5	33553.8	22328.5	44986.8	23159.4	20
P26638	Sars1	Mus musculus	SYSC_MOUSE	Serine--tRNA ligase, cytoplasmic	24469.4	24638.9	24346.4	35769.6	24923.4	22354.6	25613.5	19269.5	20819.9	25634.8	26247.5	33794.2	25058.7	22419.3	27168.5	22284.6	20360	27930.2	31787.4	22026.7	20
P26645	Marcks	Mus musculus	MARCS_MOUSE	Myristoylated alanine-rich C-kinase substrate	72955.2	37481.5	40124.5	131272	76986.2	61977.3	54352.9	40596.3	59772.2	84205.2	51986.1	87676.8	50010.6	27769.5	57857.8	82539.6	73804.9	80690.5	132081	82747.6	20
P26883	Fkbp1a	Mus musculus	FKB1A_MOUSE	Peptidyl-prolyl cis-trans isomerase FKBP1A	350080	350691	205050	308119	306862	128943	247635	193386	252352	209901	206557	181332	174818	220384	181630	164857	144328	272014	133454	267088	20
P27046	Man2a1	Mus musculus	MA2A1_MOUSE	Alpha-mannosidase 2	33477.5	33418.2	35746.8	71753.5	36096	33683.1	31881.2	34798.5	28994.9	29374	23649.8	61935.8	32752.6	25929	20613	39510.3	45750.1	30702.7	81044.7	32828.4	20
P27048;P63163	Snrpb;Snrpn	Mus musculus	RSMB_MOUSE;RSMN_MOUSE	Small nuclear ribonucleoprotein-associated protein B;Small nuclear ribonucleoprotein-associated protein N	2106.59	415.383	6285.91	7470.74	1513.28	6769.09	8439.81	12465	3851.46	5484.52	4369.84	22305	25772.1	10444	2746.01	2113.64	3818.16	3862.24	5666.88	2290.63	20
P27546	Map4	Mus musculus	MAP4_MOUSE	Microtubule-associated protein 4	197966	198832	162554	135984	198385	160518	153944	168226	168511	166732	141393	146350	125708	161454	165822	153113	139432	182516	123155	185220	20
P27601	Gna13	Mus musculus	GNA13_MOUSE	Guanine nucleotide-binding protein subunit alpha-13	NaN	NaN	4598.04	4124.02	NaN	3472.46	1171.6	NaN	NaN	NaN	757.556	3031.9	4082.89	2780.23	NaN	790.781	NaN	NaN	433.829	NaN	10
P27612	Plaa	Mus musculus	PLAP_MOUSE	Phospholipase A-2-activating protein	29607.1	27725.9	24394.4	56847.2	29741.7	27581.9	28033.5	28323	24545.1	30431.3	33479.3	56103.8	32803.1	29543.3	30609.2	28594.9	25125.3	28048.3	46288.5	28044.2	20
P27641	Xrcc5	Mus musculus	XRCC5_MOUSE	X-ray repair cross-complementing protein 5	14345.6	19323.3	14766.3	23069.3	14841	15757.8	13586.6	16252.8	13924.3	13934.4	15384.7	27228.2	14919.1	14337.5	16162.5	17890	18098.4	15909.9	23217.5	11758.9	20
P27659	Rpl3	Mus musculus	RL3_MOUSE	60S ribosomal protein L3	88106.3	86647.8	89349.7	201987	62000	168156	126040	89696.9	125802	130575	140042	309056	151390	112915	156766	185388	169987	102347	215243	91393.1	20
P27661	H2ax	Mus musculus	H2AX_MOUSE	Histone H2AX	113258	203508	187650	20689.3	31665	189247	151432	180425	179600	160615	173647	14518	117866	212697	155055	158984	121782	154736	28016.4	164736	20
P27773	Pdia3	Mus musculus	PDIA3_MOUSE	Protein disulfide-isomerase A3	527198	673080	493129	719978	606969	498596	508721	447259	489909	543382	585421	706821	493243	493202	502710	463072	443541	517696	591884	524700	20
P27808	Mgat1	Mus musculus	MGAT1_MOUSE	Alpha-1,3-mannosyl-glycoprotein 2-beta-N-acetylglucosaminyltransferase	18034.8	37380.7	12614.1	15551.3	20728.6	11883.6	17457.7	16793.7	14315.3	12965.9	14606.6	16255.6	16334.7	16245.5	9843.19	14846.5	15947.4	14311.8	16270.2	18444.9	20
P27870	Vav1	Mus musculus	VAV_MOUSE	Proto-oncogene vav	789.309	1074.35	1117.17	1159.84	5.29334	800.909	979.702	992.799	451.328	2828.39	2634.65	1560.58	1713.26	741.978	2542.81	1802.76	953.933	1643.67	2009.04	492.078	20
P28033	Cebpb	Mus musculus	CEBPB_MOUSE	CCAAT/enhancer-binding protein beta	10233.1	26216.4	15529.2	16796.1	7819.92	30115.6	16334.5	17146.9	17592.4	12771.5	32613.8	37095.8	25204.8	22597.5	27264.2	25427.4	25622.3	10172.1	14750.4	14308.3	20
P28271	Aco1	Mus musculus	ACOHC_MOUSE	Cytoplasmic aconitate hydratase	26782.6	24027.7	26699.5	44557	21316.2	19883.5	26742.4	19413.5	27952.2	28225.2	20062.5	33260.5	28266.1	24986.4	23022.5	18884.1	21018.1	27116.4	28100.3	24919.1	20
P28301	Lox	Mus musculus	LYOX_MOUSE	Protein-lysine 6-oxidase	65784.5	88405.6	99243.9	96257.7	93626.1	78824.8	74657.8	78345.2	59679.4	67656.6	46491.6	63512.8	59596.6	56535.4	47378.2	67597.9	74024.2	66580.2	88538.1	77470.6	20
P28352	Apex1	Mus musculus	APEX1_MOUSE	DNA-(apurinic or apyrimidinic site) endonuclease	53134.7	74930.7	51222	30522.5	48799.8	41081.6	47365.3	50321.9	41878.1	52727.7	53199.2	26912.9	34409.1	47272.2	58796.7	37069.9	32264.6	56474.6	28551.5	50529.6	20
P28474	Adh5	Mus musculus	ADHX_MOUSE	Alcohol dehydrogenase class-3	152398	164156	89961.9	153713	135054	94991.3	125153	108654	128250	124011	117590	122492	103483	115121	114977	106492	87175.2	135479	111168	135122	20
P28571	Slc6a9	Mus musculus	SC6A9_MOUSE	Sodium- and chloride-dependent glycine transporter 1	NaN	NaN	NaN	6747.08	NaN	7164.96	2720.76	4353.88	2174.09	NaN	NaN	3978.01	3659.68	NaN	2007.07	6478.15	8325.05	NaN	5880.75	3830.05	12
P28574	Max	Mus musculus	MAX_MOUSE	Protein max	6253.46	NaN	2772.13	1584.13	NaN	3377.41	2900.66	NaN	5629.7	4180.28	4762.12	1872.71	3067.9	5131.14	3085.56	2820.18	1952.87	5277.74	1222.97	2539.48	17
P28653	Bgn	Mus musculus	PGS1_MOUSE	Biglycan	40787	76698.7	35381.9	45980.6	43757.7	27587.2	27649.8	27383.8	13732.8	22146	32425.1	45369.6	17206.1	18472.8	23419.5	23316.9	22310	20932.3	44937.8	21272.5	20
[truncated: 5,030 more rows]
