# Supplementary material for: Targeted protein degradation reveals BET bromodomains as the cellular target of Hedgehog pathway inhibitor-1
Source: Nat Commun. 2023 Jul 1;14:3893. doi: 10.1038/s41467-023-39657-1 (PMC10314895; doi:10.1038/s41467-023-39657-1)
Supplement: Supplementary file 4 — Supplementary Data 2 [file 41467_2023_39657_MOESM4_ESM.xlsx]

## Sheet: overview
directDIA_candidates_rep1	first replicate, candidate hits
directDIA_candidates_rep2	second replicate, candidate hits
replicate 2 conditions:
condition 1: DMSO
condition 2: 1 uM HPI-1
condition 3: 1 uM HPP-9
condition 4: 1 uM hydroxythalidomide
directDIA_candidates_rep1_filter	first replicate filtered for common proteins with replicate 2, candidate hits
directDIA_candidates_rep2_filter	second replicate filtered for common proteins with replicate 1, candidate hits

## Sheet: directDIA_candidates_rep1
Comparison (group1/group2)	Genes	ProteinDescriptions	ProteinNames	% Change	Ratio	Pvalue	Qvalue	Condition Numerator	Condition Denominator
ProF / HPI	Timp1	Metalloproteinase inhibitor 1	TIMP1_MOUSE	705.661	8.05661	1.77e-13	1.1e-09	ProF	HPI
ProF / DMSO	Pdgfra	Platelet-derived growth factor receptor alpha	PGFRA_MOUSE	-45.1177	0.548823	6.3e-12	1.95e-08	ProF	DMSO
ProF / DMSO	Timp1	Metalloproteinase inhibitor 1	TIMP1_MOUSE	569.875	6.69875	9.55e-12	1.97e-08	ProF	DMSO
ProF / HPI	Lox	Protein-lysine 6-oxidase	LYOX_MOUSE	-41.0265	0.589735	1.61e-11	2.48e-08	ProF	HPI
ProF / HPI	Col6a1	Collagen alpha-1(VI) chain	CO6A1_MOUSE	-44.0419	0.559581	4e-11	4.95e-08	ProF	HPI
ProF / DMSO	Hmox1	Heme oxygenase 1	HMOX1_MOUSE	163.793	2.63793	6.44e-11	5.69e-08	ProF	DMSO
ProF / HPI	Col1a2	Collagen alpha-2(I) chain	CO1A2_MOUSE	-45.387	0.54613	1.49e-09	1.15e-06	ProF	HPI
ProF / DMSO	Brd4	Bromodomain-containing protein 4	BRD4_MOUSE	-50.2975	0.497025	1.79e-09	1.23e-06	ProF	DMSO
ProF / HPI	Col1a1	Collagen alpha-1(I) chain	CO1A1_MOUSE	-52.7341	0.472659	2.48e-09	1.36e-06	ProF	HPI
ProF / DMSO	Pcolce	Procollagen C-endopeptidase enhancer 1	PCOC1_MOUSE	-63.9322	0.360678	2.65e-09	1.36e-06	ProF	DMSO
ProF / DMSO	Bcl7a	B-cell CLL/lymphoma 7 protein family member A	BCL7A_MOUSE	-80.6711	0.193289	2.54e-09	1.36e-06	ProF	DMSO
ProF / HPI	Hmox1	Heme oxygenase 1	HMOX1_MOUSE	87.7382	1.87738	3.34e-09	1.38e-06	ProF	HPI
ProF / HPI	Dcn	Decorin	PGS2_MOUSE	-41.3411	0.586589	3.22e-09	1.38e-06	ProF	HPI
ProF / DMSO	Col1a2	Collagen alpha-2(I) chain	CO1A2_MOUSE	-47.3672	0.526328	3.01e-09	1.38e-06	ProF	DMSO
ProF / HPI	Fn1	Fibronectin	FINC_MOUSE	-34.4248	0.655752	3.71e-09	1.43e-06	ProF	HPI
ProF / DMSO	Gas7	Growth arrest-specific protein 7	GAS7_MOUSE	-47.1926	0.528074	3.99e-09	1.45e-06	ProF	DMSO
ProF / DMSO	Pdgfrb	Platelet-derived growth factor receptor beta	PGFRB_MOUSE	-33.449	0.66551	5.07e-09	1.68e-06	ProF	DMSO
ProF / DMSO	Cbx6	Chromobox protein homolog 6	CBX6_MOUSE	-55.8227	0.441773	5.17e-09	1.68e-06	ProF	DMSO
ProF / HPI	Col6a2	Collagen alpha-2(VI) chain	CO6A2_MOUSE	-52.8268	0.471732	6.6e-09	2.04e-06	ProF	HPI
ProF / HPI	Gas7	Growth arrest-specific protein 7	GAS7_MOUSE	-35.5791	0.644209	1.18e-08	3.45e-06	ProF	HPI
ProF / HPI	Pdlim2	PDZ and LIM domain protein 2	PDLI2_MOUSE	-69.3504	0.306496	1.26e-08	3.45e-06	ProF	HPI
ProF / DMSO	Kif4	Chromosome-associated kinesin KIF4	KIF4_MOUSE	-67.0726	0.329274	1.5e-08	3.86e-06	ProF	DMSO
ProF / DMSO	Col6a1	Collagen alpha-1(VI) chain	CO6A1_MOUSE	-51.3053	0.486947	2.02e-08	4.98e-06	ProF	DMSO
HPI / DMSO	Lsp1	Lymphocyte-specific protein 1	LSP1_MOUSE	-51.8367	0.481633	2.59e-08	5.71e-06	HPI	DMSO
HPI / DMSO	Itih4	Inter alpha-trypsin inhibitor, heavy chain 4	ITIH4_MOUSE	236.737	3.36737	4.08e-08	8.39e-06	HPI	DMSO
ProF / DMSO	Psmb10	Proteasome subunit beta type-10	PSB10_MOUSE	-40.4722	0.595278	7.89e-08	1.36e-05	ProF	DMSO
ProF / DMSO	Tmem104	Transmembrane protein 104	TM104_MOUSE	-72.4191	0.275809	8.15e-08	1.36e-05	ProF	DMSO
ProF / HPI	Aebp1	Adipocyte enhancer-binding protein 1	AEBP1_MOUSE	-33.5408	0.664592	7.72e-08	1.36e-05	ProF	HPI
ProF / DMSO	Adat3	Probable inactive tRNA-specific adenosine deaminase-like protein 3	ADAT3_MOUSE	-56.6147	0.433853	1.23e-07	1.86e-05	ProF	DMSO
ProF / DMSO	Tmem205	Transmembrane protein 205	TM205_MOUSE	-71.4559	0.285441	1.56e-07	2.25e-05	ProF	DMSO
ProF / DMSO	Lox	Protein-lysine 6-oxidase	LYOX_MOUSE	-49.7423	0.502577	1.96e-07	2.74e-05	ProF	DMSO
ProF / DMSO	Naalad2	N-acetylated-alpha-linked acidic dipeptidase 2	NALD2_MOUSE	-46.0671	0.539329	2.3e-07	3.09e-05	ProF	DMSO
ProF / DMSO	Col1a1	Collagen alpha-1(I) chain	CO1A1_MOUSE	-60.7061	0.392939	2.49e-07	3.21e-05	ProF	DMSO
ProF / DMSO	NaN	Uncharacterized protein C19orf47 homolog	CS047_MOUSE	-66.4085	0.335915	2.66e-07	3.35e-05	ProF	DMSO
ProF / DMSO	Dnajc17	DnaJ homolog subfamily C member 17	DJC17_MOUSE	-76.2284	0.237716	3.07e-07	3.57e-05	ProF	DMSO
ProF / DMSO	Lipt2	Putative lipoyltransferase 2, mitochondrial	LIPT2_MOUSE	-50.2063	0.497937	3.04e-07	3.57e-05	ProF	DMSO
ProF / DMSO	Clec2d	C-type lectin domain family 2 member D	CLC2D_MOUSE	-80.8753	0.191247	3.43e-07	3.85e-05	ProF	DMSO
ProF / DMSO	Itm2c	Integral membrane protein 2C	ITM2C_MOUSE	-43.3999	0.566001	5.1e-07	5.34e-05	ProF	DMSO
ProF / DMSO	Rasa3	Ras GTPase-activating protein 3	RASA3_MOUSE	-33.426	0.66574	7.75e-07	7.15e-05	ProF	DMSO
ProF / DMSO	Tap1	Antigen peptide transporter 1	TAP1_MOUSE	-34.0798	0.659202	8.42e-07	7.54e-05	ProF	DMSO
ProF / DMSO	Col6a2	Collagen alpha-2(VI) chain	CO6A2_MOUSE	-63.4559	0.365441	8.64e-07	7.56e-05	ProF	DMSO
ProF / DMSO	Znf385a	Zinc finger protein 385A	Z385A_MOUSE	-80.7563	0.192437	8.91e-07	7.64e-05	ProF	DMSO
ProF / DMSO	Phf23	PHD finger protein 23	PHF23_MOUSE	-63.7084	0.362916	1.28e-06	9.44e-05	ProF	DMSO
ProF / DMSO	Tgfb1i1	Transforming growth factor beta-1-induced transcript 1 protein	TGFI1_MOUSE	-47.6109	0.523891	1.42e-06	0.00010075	ProF	DMSO
ProF / HPI	Gas1	Growth arrest-specific protein 1	GAS1_MOUSE	-35.6788	0.643212	2.13e-06	0.000131011	ProF	HPI
ProF / DMSO	Srxn1	Sulfiredoxin-1	SRXN1_MOUSE	191.42	2.9142	2.13e-06	0.000131011	ProF	DMSO
ProF / HPI	Polr2k	DNA-directed RNA polymerases I, II, and III subunit RPABC4	RPAB4_MOUSE	-56.3553	0.436447	2.28e-06	0.000134056	ProF	HPI
ProF / DMSO	Phldb1	Pleckstrin homology-like domain family B member 1	PHLB1_MOUSE	-36.7628	0.632372	2.26e-06	0.000134056	ProF	DMSO
ProF / DMSO	Hoxa5	Homeobox protein Hox-A5	HXA5_MOUSE	-54.6893	0.453107	2.33e-06	0.000134508	ProF	DMSO
HPI / DMSO	NaN	Uncharacterized protein C19orf47 homolog	CS047_MOUSE	-60.2625	0.397375	2.4e-06	0.000134859	HPI	DMSO
HPI / DMSO	Desi1	Desumoylating isopeptidase 1	DESI1_MOUSE	-93.5072	0.0649282	2.47e-06	0.000134859	HPI	DMSO
ProF / HPI	Fiz1	Flt3-interacting zinc finger protein 1	FIZ1_MOUSE	-51.4365	0.485635	2.45e-06	0.000134859	ProF	HPI
ProF / HPI	Romo1	Reactive oxygen species modulator 1	ROMO1_MOUSE	-73.6382	0.263618	2.64e-06	0.000136177	ProF	HPI
ProF / DMSO	Ptgfrn	Prostaglandin F2 receptor negative regulator	FPRP_MOUSE	-49.1039	0.508961	3.33e-06	0.000158086	ProF	DMSO
ProF / HPI	Col3a1	Collagen alpha-1(III) chain	CO3A1_MOUSE	-40.703	0.59297	3.54e-06	0.000165104	ProF	HPI
HPI / DMSO	Gng7	Guanine nucleotide-binding protein G(I)/G(S)/G(O) subunit gamma-7	GBG7_MOUSE	-68.8115	0.311885	3.55e-06	0.000165104	HPI	DMSO
ProF / HPI	Rgcc	Regulator of cell cycle RGCC	RGCC_MOUSE	-54.8456	0.451544	4.17e-06	0.000184478	ProF	HPI
ProF / HPI	Epha3	Ephrin type-A receptor 3	EPHA3_MOUSE	325.61	4.2561	4.43e-06	0.000192679	ProF	HPI
ProF / HPI	Pdgfra	Platelet-derived growth factor receptor alpha	PGFRA_MOUSE	-41.269	0.58731	4.51e-06	0.000194999	ProF	HPI
ProF / DMSO	Cd9	CD9 antigen	CD9_MOUSE	-47.2517	0.527483	4.68e-06	0.000199349	ProF	DMSO
ProF / HPI	Srxn1	Sulfiredoxin-1	SRXN1_MOUSE	360.144	4.60144	4.65e-06	0.000199349	ProF	HPI
ProF / HPI	Itih4	Inter alpha-trypsin inhibitor, heavy chain 4	ITIH4_MOUSE	-53.8562	0.461438	5.1e-06	0.000210874	ProF	HPI
ProF / DMSO	Capn6	Calpain-6	CAN6_MOUSE	-34.7061	0.652939	6.02e-06	0.000228671	ProF	DMSO
ProF / DMSO	Lsp1	Lymphocyte-specific protein 1	LSP1_MOUSE	-48.9404	0.510596	6.03e-06	0.000228671	ProF	DMSO
ProF / HPI	Ramac	RNA guanine-N7 methyltransferase activating subunit	RAMAC_MOUSE	-73.6687	0.263313	5.99e-06	0.000228671	ProF	HPI
ProF / DMSO	Dcn	Decorin	PGS2_MOUSE	-63.7379	0.362621	6.56e-06	0.000241099	ProF	DMSO
ProF / DMSO	Ccdc12	Coiled-coil domain-containing protein 12	CCD12_MOUSE	-84.5359	0.154641	6.95e-06	0.000248271	ProF	DMSO
ProF / DMSO	Lsm3	U6 snRNA-associated Sm-like protein LSm3	LSM3_MOUSE	-35.9679	0.640321	7.04e-06	0.000248578	ProF	DMSO
ProF / HPI	Map1lc3a	Microtubule-associated proteins 1A/1B light chain 3A	MLP3A_MOUSE	-70.9789	0.290211	7.14e-06	0.000248578	ProF	HPI
ProF / DMSO	Ift22	Intraflagellar transport protein 22 homolog	IFT22_MOUSE	-43.1692	0.568308	7.3e-06	0.000248578	ProF	DMSO
ProF / DMSO	Zfpl1	Zinc finger protein-like 1	ZFPL1_MOUSE	-37.2175	0.627825	7.38e-06	0.000248578	ProF	DMSO
ProF / DMSO	Rgcc	Regulator of cell cycle RGCC	RGCC_MOUSE	-73.7407	0.262593	7.32e-06	0.000248578	ProF	DMSO
ProF / DMSO	Vamp5	Vesicle-associated membrane protein 5	VAMP5_MOUSE	-61.2135	0.387865	7.96e-06	0.000262985	ProF	DMSO
HPI / DMSO	Ccdc102a	Coiled-coil domain-containing protein 102A	C102A_MOUSE	-44.028	0.55972	8.63e-06	0.000280589	HPI	DMSO
ProF / DMSO	Fbxo6	F-box only protein 6	FBX6_MOUSE	-37.3828	0.626172	9.18e-06	0.000289309	ProF	DMSO
ProF / DMSO	Jun	Transcription factor AP-1	JUN_MOUSE	-67.8364	0.321636	9.61e-06	0.000299819	ProF	DMSO
ProF / DMSO	Nr2f2	COUP transcription factor 2	COT2_MOUSE	-33.9573	0.660427	9.85e-06	0.0003029	ProF	DMSO
ProF / DMSO	Srgap3	SLIT-ROBO Rho GTPase-activating protein 3	SRGP3_MOUSE	-38.2439	0.617561	1.01e-05	0.000308467	ProF	DMSO
ProF / DMSO	C1sa	Complement C1s-A subcomponent	CS1A_MOUSE	-43.8892	0.561108	1.06e-05	0.000316202	ProF	DMSO
HPI / DMSO	Pomp	Proteasome maturation protein	POMP_MOUSE	-47.949	0.52051	1.06e-05	0.000316202	HPI	DMSO
ProF / HPI	Gemin6	Gem-associated protein 6	GEMI6_MOUSE	-43.24	0.5676	1.09e-05	0.00031946	ProF	HPI
ProF / DMSO	Mt2	Metallothionein-2	MT2_MOUSE	129.868	2.29868	1.16e-05	0.000332605	ProF	DMSO
ProF / HPI	Clec2d	C-type lectin domain family 2 member D	CLC2D_MOUSE	-69.0343	0.309657	1.22e-05	0.000341587	ProF	HPI
ProF / DMSO	Sp1	Transcription factor Sp1	SP1_MOUSE	-40.7318	0.592682	1.24e-05	0.00034179	ProF	DMSO
HPI / DMSO	Bud23	Probable 18S rRNA (guanine-N(7))-methyltransferase	BUD23_MOUSE	-43.2442	0.567558	1.23e-05	0.00034179	HPI	DMSO
ProF / DMSO	Tns2	Tensin-2	TNS2_MOUSE	-41.0447	0.589553	1.25e-05	0.000342389	ProF	DMSO
ProF / HPI	Runx1	Runt-related transcription factor 1	RUNX1_MOUSE	-36.1137	0.638863	1.3e-05	0.000350399	ProF	HPI
ProF / DMSO	Col5a2	Collagen alpha-2(V) chain	CO5A2_MOUSE	-36.7918	0.632082	1.37e-05	0.000361211	ProF	DMSO
ProF / DMSO	Rnf149	E3 ubiquitin-protein ligase RNF149	RN149_MOUSE	-37.098	0.62902	1.39e-05	0.000363831	ProF	DMSO
ProF / DMSO	Lmf1	Lipase maturation factor 1	LMF1_MOUSE	-45.3893	0.546107	1.5e-05	0.000372341	ProF	DMSO
ProF / DMSO	Dap	Death-associated protein 1	DAP1_MOUSE	-39.7931	0.602069	1.5e-05	0.000372341	ProF	DMSO
ProF / HPI	Nmd3	60S ribosomal export protein NMD3	NMD3_MOUSE	56.7189	1.56719	1.46e-05	0.000372341	ProF	HPI
ProF / DMSO	Scamp4	Secretory carrier-associated membrane protein 4	SCAM4_MOUSE	-53.0339	0.469661	1.52e-05	0.000372341	ProF	DMSO
ProF / DMSO	Crabp1	Cellular retinoic acid-binding protein 1	RABP1_MOUSE	-35.9292	0.640708	1.55e-05	0.000375906	ProF	DMSO
ProF / DMSO	Nradd	Death domain-containing membrane protein NRADD	NRADD_MOUSE	-38.93	0.6107	1.57e-05	0.00037846	ProF	DMSO
ProF / HPI	Mt2	Metallothionein-2	MT2_MOUSE	126.403	2.26403	1.73e-05	0.000400212	ProF	HPI
ProF / HPI	Desi1	Desumoylating isopeptidase 1	DESI1_MOUSE	1090.01	11.9001	1.74e-05	0.000400212	ProF	HPI
ProF / HPI	Alg3	Dol-P-Man:Man(5)GlcNAc(2)-PP-Dol alpha-1,3-mannosyltransferase	ALG3_MOUSE	-59.6497	0.403503	1.77e-05	0.000401688	ProF	HPI
HPI / DMSO	Epha3	Ephrin type-A receptor 3	EPHA3_MOUSE	-69.7237	0.302763	1.82e-05	0.000406331	HPI	DMSO
ProF / HPI	Serping1	Plasma protease C1 inhibitor	IC1_MOUSE	-85.0883	0.149117	1.84e-05	0.000407879	ProF	HPI
ProF / DMSO	B4galt7	Beta-1,4-galactosyltransferase 7	B4GT7_MOUSE	-55.5054	0.444946	1.84e-05	0.000407879	ProF	DMSO
ProF / HPI	Pde6d	Retinal rod rhodopsin-sensitive cGMP 3',5'-cyclic phosphodiesterase subunit delta	PDE6D_MOUSE	-35.9206	0.640794	1.86e-05	0.000409899	ProF	HPI
ProF / HPI	Rgl1	Ral guanine nucleotide dissociation stimulator-like 1	RGL1_MOUSE	-62.3223	0.376777	1.9e-05	0.000413994	ProF	HPI
HPI / DMSO	Ly6c1	Lymphocyte antigen 6C1	LY6C1_MOUSE	-59.1396	0.408604	2.01e-05	0.000423224	HPI	DMSO
ProF / HPI	C1sa	Complement C1s-A subcomponent	CS1A_MOUSE	-35.7283	0.642717	2.04e-05	0.000424758	ProF	HPI
HPI / DMSO	Rhob	Rho-related GTP-binding protein RhoB	RHOB_MOUSE	-61.5544	0.384456	2.12e-05	0.000432959	HPI	DMSO
ProF / DMSO	Acd	Adrenocortical dysplasia protein	ACD_MOUSE	-51.5246	0.484754	2.14e-05	0.000433811	ProF	DMSO
ProF / DMSO	Cd276	CD276 antigen	CD276_MOUSE	-38.82	0.6118	2.19e-05	0.000438204	ProF	DMSO
ProF / HPI	Fam32a	Protein FAM32A	FA32A_MOUSE	-89.2039	0.107961	2.26e-05	0.000444394	ProF	HPI
ProF / DMSO	Ccdc102a	Coiled-coil domain-containing protein 102A	C102A_MOUSE	-38.7893	0.612107	2.36e-05	0.000461935	ProF	DMSO
ProF / DMSO	Ly6c1	Lymphocyte antigen 6C1	LY6C1_MOUSE	-77.6813	0.223187	2.39e-05	0.000466813	ProF	DMSO
ProF / HPI	Igf2	Insulin-like growth factor II	IGF2_MOUSE	-60.1827	0.398173	2.49e-05	0.000481344	ProF	HPI
ProF / DMSO	Armcx3	Armadillo repeat-containing X-linked protein 3	ARMX3_MOUSE	-37.694	0.62306	2.51e-05	0.000483043	ProF	DMSO
ProF / DMSO	Sufu	Suppressor of fused homolog	SUFU_MOUSE	-34.3201	0.656799	2.54e-05	0.000485423	ProF	DMSO
ProF / HPI	Gng7	Guanine nucleotide-binding protein G(I)/G(S)/G(O) subunit gamma-7	GBG7_MOUSE	143.295	2.43295	2.56e-05	0.000486087	ProF	HPI
ProF / DMSO	Ten1	CST complex subunit TEN1	TEN1L_MOUSE	-43.8359	0.561641	2.56e-05	0.000486087	ProF	DMSO
HPI / DMSO	Zfpl1	Zinc finger protein-like 1	ZFPL1_MOUSE	-53.4066	0.465934	2.66e-05	0.000495367	HPI	DMSO
ProF / DMSO	Arglu1	Arginine and glutamate-rich protein 1	ARGL1_MOUSE	-57.6039	0.423961	2.8e-05	0.000500652	ProF	DMSO
ProF / DMSO	Rgl3	Ral guanine nucleotide dissociation stimulator-like 3	RGL3_MOUSE	-48.2228	0.517772	2.8e-05	0.000500652	ProF	DMSO
ProF / DMSO	Slc38a4	Sodium-coupled neutral amino acid transporter 4	S38A4_MOUSE	-42.1599	0.578401	2.83e-05	0.000502628	ProF	DMSO
ProF / DMSO	Tubb4a	Tubulin beta-4A chain	TBB4A_MOUSE	-50.509	0.49491	2.85e-05	0.000503488	ProF	DMSO
HPI / DMSO	Neo1	Neogenin	NEO1_MOUSE	-43.9789	0.560211	2.94e-05	0.000509696	HPI	DMSO
HPI / DMSO	Hbb-b1;Hbb-b2;Hbb-y	Hemoglobin subunit beta-1;Hemoglobin subunit beta-2;Hemoglobin subunit epsilon-Y2	HBB1_MOUSE;HBB2_MOUSE;HBE_MOUSE	76.2194	1.76219	3.02e-05	0.000516281	HPI	DMSO
ProF / DMSO	Lamtor3	Ragulator complex protein LAMTOR3	LTOR3_MOUSE	-36.9288	0.630712	3.38e-05	0.000554471	ProF	DMSO
ProF / HPI	Tle5	TLE family member 5	TLE5_MOUSE	-66.462	0.33538	3.38e-05	0.000554471	ProF	HPI
ProF / HPI	Cmtm3	CKLF-like MARVEL transmembrane domain-containing protein 3	CKLF3_MOUSE	-43.2374	0.567626	3.49e-05	0.000567781	ProF	HPI
ProF / DMSO	Rgl1	Ral guanine nucleotide dissociation stimulator-like 1	RGL1_MOUSE	-71.4191	0.285809	3.7e-05	0.000588881	ProF	DMSO
ProF / DMSO	Slc39a11	Zinc transporter ZIP11	S39AB_MOUSE	-48.9028	0.510972	3.76e-05	0.000591383	ProF	DMSO
HPI / DMSO	Swi5	DNA repair protein SWI5 homolog	SWI5_MOUSE	-40.1445	0.598555	3.77e-05	0.000591383	HPI	DMSO
ProF / DMSO	Pcgf2	Polycomb group RING finger protein 2	PCGF2_MOUSE	-89.7423	0.102577	3.83e-05	0.000593501	ProF	DMSO
ProF / DMSO	Sh3d19	SH3 domain-containing protein 19	SH319_MOUSE	-37.9586	0.620414	4.06e-05	0.0006133	ProF	DMSO
ProF / HPI	Ormdl1	ORM1-like protein 1	ORML1_MOUSE	-46.7137	0.532863	4.07e-05	0.000613352	ProF	HPI
ProF / DMSO	Cemip	Cell migration-inducing and hyaluronan-binding protein	CEMIP_MOUSE	-81.9234	0.180766	4.17e-05	0.000625348	ProF	DMSO
ProF / HPI	Ndufa13	NADH dehydrogenase [ubiquinone] 1 alpha subcomplex subunit 13	NDUAD_MOUSE	-50.1732	0.498268	4.21e-05	0.000629418	ProF	HPI
HPI / DMSO	Rbis	Ribosomal biogenesis factor	RBIS_MOUSE	139.835	2.39835	4.35e-05	0.000642832	HPI	DMSO
ProF / DMSO	Igf2	Insulin-like growth factor II	IGF2_MOUSE	-73.9076	0.260924	4.47e-05	0.000649376	ProF	DMSO
ProF / DMSO	Polr2d	DNA-directed RNA polymerase II subunit RPB4	RPB4_MOUSE	-52.2642	0.477358	4.58e-05	0.000650214	ProF	DMSO
ProF / DMSO	Ovca2	Esterase OVCA2	OVCA2_MOUSE	-49.2912	0.507088	4.72e-05	0.000663909	ProF	DMSO
ProF / DMSO	Cd81	CD81 antigen	CD81_MOUSE	-37.2228	0.627772	4.87e-05	0.000679166	ProF	DMSO
ProF / DMSO	Wdsub1	WD repeat, SAM and U-box domain-containing protein 1	WSDU1_MOUSE	-38.0811	0.619189	4.96e-05	0.000686811	ProF	DMSO
ProF / HPI	Mr1	Major histocompatibility complex class I-related gene protein	HMR1_MOUSE	-36.8013	0.631987	5.05e-05	0.000698096	ProF	HPI
ProF / DMSO	Zfp36l1	mRNA decay activator protein ZFP36L1	TISB_MOUSE	-44.6703	0.553297	5.18e-05	0.000710722	ProF	DMSO
HPI / DMSO	Ddt	D-dopachrome decarboxylase	DOPD_MOUSE	-37.4917	0.625083	5.27e-05	0.000716267	HPI	DMSO
ProF / HPI	Ankmy2	Ankyrin repeat and MYND domain-containing protein 2	ANKY2_MOUSE	-36.7667	0.632333	5.35e-05	0.000718551	ProF	HPI
ProF / DMSO	Tssc4	Protein TSSC4	TSSC4_MOUSE	-44.3573	0.556427	5.48e-05	0.000728724	ProF	DMSO
ProF / DMSO	Zfyve21	Zinc finger FYVE domain-containing protein 21	ZFY21_MOUSE	-47.0059	0.529941	5.63e-05	0.000736411	ProF	DMSO
ProF / DMSO	Klhl6	Kelch-like protein 6	KLHL6_MOUSE	-73.2689	0.267311	5.67e-05	0.0007372	ProF	DMSO
ProF / DMSO	Ddr2	Discoidin domain-containing receptor 2	DDR2_MOUSE	-33.8019	0.661981	5.87e-05	0.000758512	ProF	DMSO
ProF / HPI	Vrk3	Inactive serine/threonine-protein kinase VRK3	VRK3_MOUSE	-42.7489	0.572511	5.94e-05	0.000760886	ProF	HPI
ProF / DMSO	Dpep1	Dipeptidase 1	DPEP1_MOUSE	-49.846	0.50154	5.99e-05	0.000760916	ProF	DMSO
ProF / DMSO	Tpk1	Thiamin pyrophosphokinase 1	TPK1_MOUSE	-41.2223	0.587777	5.98e-05	0.000760916	ProF	DMSO
ProF / DMSO	Col5a1	Collagen alpha-1(V) chain	CO5A1_MOUSE	-35.7938	0.642062	6.06e-05	0.000761636	ProF	DMSO
ProF / HPI	Mrpl52	39S ribosomal protein L52, mitochondrial	RM52_MOUSE	-59.3614	0.406386	6.07e-05	0.000761636	ProF	HPI
ProF / HPI	Brd4	Bromodomain-containing protein 4	BRD4_MOUSE	-50.3866	0.496134	6.01e-05	0.000761636	ProF	HPI
ProF / DMSO	Prrx1	Paired mesoderm homeobox protein 1	PRRX1_MOUSE	-48.6066	0.513934	6.43e-05	0.000785525	ProF	DMSO
ProF / HPI	H2-L	H-2 class I histocompatibility antigen, L-D alpha chain	HA1L_MOUSE	-46.8401	0.531599	6.49e-05	0.000787468	ProF	HPI
ProF / HPI	Nom1	Nucleolar MIF4G domain-containing protein 1	NOM1_MOUSE	-41.4205	0.585795	6.67e-05	0.000795683	ProF	HPI
ProF / DMSO	Nptxr	Neuronal pentraxin receptor	NPTXR_MOUSE	-41.5516	0.584484	6.99e-05	0.000818539	ProF	DMSO
ProF / HPI	Ifitm3	Interferon-induced transmembrane protein 3	IFM3_MOUSE	-38.2212	0.617788	6.98e-05	0.000818539	ProF	HPI
ProF / DMSO	Casp12	Caspase-12	CASPC_MOUSE	-61.3877	0.386123	7.07e-05	0.000825893	ProF	DMSO
ProF / DMSO	Gusb	Beta-glucuronidase	BGLR_MOUSE	-54.8582	0.451418	7.3e-05	0.0008423	ProF	DMSO
ProF / HPI	Ttf1	Transcription termination factor 1	TTF1_MOUSE	-49.9972	0.500028	7.4e-05	0.000850371	ProF	HPI
ProF / HPI	Pcolce	Procollagen C-endopeptidase enhancer 1	PCOC1_MOUSE	-43.2156	0.567844	7.73e-05	0.000879087	ProF	HPI
ProF / DMSO	Usp30	Ubiquitin carboxyl-terminal hydrolase 30	UBP30_MOUSE	-36.6482	0.633518	8.3e-05	0.000921751	ProF	DMSO
ProF / DMSO	Fam32a	Protein FAM32A	FA32A_MOUSE	-90.84	0.0915997	8.57e-05	0.000944625	ProF	DMSO
ProF / HPI	Cd248	Endosialin	CD248_MOUSE	60.9566	1.60957	8.85e-05	0.000966025	ProF	HPI
ProF / DMSO	Apbb2	Amyloid beta precursor protein binding family B member 2	APBB2_MOUSE	-39.5104	0.604896	8.95e-05	0.0009739	ProF	DMSO
HPI / DMSO	Ptrhd1	Putative peptidyl-tRNA hydrolase PTRHD1	PTRD1_MOUSE	-33.4609	0.665391	9.01e-05	0.000975298	HPI	DMSO
ProF / DMSO	Itih4	Inter alpha-trypsin inhibitor, heavy chain 4	ITIH4_MOUSE	55.3835	1.55383	9.2e-05	0.000984502	ProF	DMSO
HPI / DMSO	Tpk1	Thiamin pyrophosphokinase 1	TPK1_MOUSE	-35.9803	0.640197	9.31e-05	0.000985395	HPI	DMSO
ProF / HPI	Etfrf1	Electron transfer flavoprotein regulatory factor 1	ETFR1_MOUSE	101.585	2.01585	9.57e-05	0.00100185	ProF	HPI
ProF / DMSO	Bag4	BAG family molecular chaperone regulator 4	BAG4_MOUSE	-58.2968	0.417032	9.61e-05	0.00100262	ProF	DMSO
ProF / DMSO	Plin4	Perilipin-4	PLIN4_MOUSE	-60.7727	0.392273	9.66e-05	0.0010032	ProF	DMSO
ProF / DMSO	Chchd4	Mitochondrial intermembrane space import and assembly protein 40	MIA40_MOUSE	-42.6568	0.573432	9.67e-05	0.0010032	ProF	DMSO
ProF / DMSO	Mrpl41	39S ribosomal protein L41, mitochondrial	RM41_MOUSE	-81.3306	0.186694	9.67e-05	0.0010032	ProF	DMSO
ProF / DMSO	Frmd6	FERM domain-containing protein 6	FRMD6_MOUSE	-34.2076	0.657924	0.000101223	0.00102517	ProF	DMSO
HPI / DMSO	Ube2e3	Ubiquitin-conjugating enzyme E2 E3	UB2E3_MOUSE	-51.2825	0.487175	0.000101772	0.00102736	HPI	DMSO
ProF / DMSO	Hacl1	2-hydroxyacyl-CoA lyase 1	HACL1_MOUSE	-34.3317	0.656683	0.000105163	0.00104179	ProF	DMSO
ProF / DMSO	Col3a1	Collagen alpha-1(III) chain	CO3A1_MOUSE	-48.8667	0.511333	0.000108432	0.00106157	ProF	DMSO
ProF / DMSO	Cbr2	Carbonyl reductase [NADPH] 2	CBR2_MOUSE	-50.5703	0.494297	0.000112523	0.00108762	ProF	DMSO
ProF / HPI	Slc25a46	Solute carrier family 25 member 46	S2546_MOUSE	-53.104	0.46896	0.000113985	0.00109517	ProF	HPI
ProF / DMSO	Lamtor1	Ragulator complex protein LAMTOR1	LTOR1_MOUSE	-39.1954	0.608046	0.000119814	0.00113009	ProF	DMSO
HPI / DMSO	Krt10	Keratin, type I cytoskeletal 10	K1C10_MOUSE	57.8789	1.57879	0.000121225	0.00113358	HPI	DMSO
HPI / DMSO	Jun	Transcription factor AP-1	JUN_MOUSE	-58.0232	0.419768	0.000122044	0.00113896	HPI	DMSO
ProF / DMSO	Supt4h1a;Supt4h1b	Transcription elongation factor SPT4-A;Transcription elongation factor SPT4-B	SPT4A_MOUSE;SPT4B_MOUSE	-44.2922	0.557078	0.000123331	0.00114455	ProF	DMSO
ProF / DMSO	Serping1	Plasma protease C1 inhibitor	IC1_MOUSE	-84.9717	0.150283	0.000129199	0.00118031	ProF	DMSO
ProF / HPI	Cmc1	COX assembly mitochondrial protein homolog	COXM1_MOUSE	-61.1537	0.388463	0.00012952	0.00118031	ProF	HPI
ProF / DMSO	Cdkn1b	Cyclin-dependent kinase inhibitor 1B	CDN1B_MOUSE	-33.6793	0.663207	0.000135555	0.00120758	ProF	DMSO
ProF / DMSO	Tma7	Translation machinery-associated protein 7	TMA7_MOUSE	-51.2233	0.487767	0.000139548	0.00123278	ProF	DMSO
ProF / DMSO	Fads1	Acyl-CoA (8-3)-desaturase	FADS1_MOUSE	-36.9749	0.630251	0.000143528	0.00125597	ProF	DMSO
ProF / DMSO	Snx8	Sorting nexin-8	SNX8_MOUSE	-34.1905	0.658095	0.000147393	0.00128252	ProF	DMSO
ProF / HPI	Kif4	Chromosome-associated kinesin KIF4	KIF4_MOUSE	-51.6942	0.483058	0.000150221	0.00129666	ProF	HPI
ProF / DMSO	Vps37a	Vacuolar protein sorting-associated protein 37A	VP37A_MOUSE	-40.1844	0.598156	0.000150652	0.00129808	ProF	DMSO
ProF / HPI	Bnip2	BCL2/adenovirus E1B 19 kDa protein-interacting protein 2	BNIP2_MOUSE	244.379	3.44379	0.000151368	0.00130063	ProF	HPI
ProF / DMSO	Atp6v0c	V-type proton ATPase 16 kDa proteolipid subunit	VATL_MOUSE	-79.4022	0.205978	0.000154226	0.00132151	ProF	DMSO
ProF / HPI	Trim3	Tripartite motif-containing protein 3	TRIM3_MOUSE	-35.2537	0.647463	0.000155609	0.00132461	ProF	HPI
HPI / DMSO	Hba	Hemoglobin subunit alpha	HBA_MOUSE	208.231	3.08231	0.000155935	0.00132512	HPI	DMSO
HPI / DMSO	Ddx49	Probable ATP-dependent RNA helicase DDX49	DDX49_MOUSE	-70.3835	0.296165	0.000165237	0.00136937	HPI	DMSO
ProF / HPI	Chid1	Chitinase domain-containing protein 1	CHID1_MOUSE	75.5616	1.75562	0.000166179	0.00136937	ProF	HPI
ProF / HPI	Ddx49	Probable ATP-dependent RNA helicase DDX49	DDX49_MOUSE	72.7507	1.72751	0.000174514	0.00142287	ProF	HPI
HPI / DMSO	Plin4	Perilipin-4	PLIN4_MOUSE	-48.6303	0.513697	0.000176996	0.00143502	HPI	DMSO
ProF / DMSO	Dnase2	Deoxyribonuclease-2-alpha	DNS2A_MOUSE	-41.6178	0.583822	0.000178133	0.00143943	ProF	DMSO
ProF / DMSO	Cnep1r1	Nuclear envelope phosphatase-regulatory subunit 1	NEPR1_MOUSE	-61.5589	0.384411	0.000178807	0.00144025	ProF	DMSO
ProF / HPI	Klhl6	Kelch-like protein 6	KLHL6_MOUSE	-71.5885	0.284115	0.000183401	0.00146579	ProF	HPI
ProF / HPI	Vkorc1l1	Vitamin K epoxide reductase complex subunit 1-like protein 1	VKORL_MOUSE	204.912	3.04912	0.000187653	0.00149013	ProF	HPI
HPI / DMSO	Vkorc1l1	Vitamin K epoxide reductase complex subunit 1-like protein 1	VKORL_MOUSE	-64.7635	0.352365	0.000189088	0.00149522	HPI	DMSO
ProF / DMSO	Brd3	Bromodomain-containing protein 3	BRD3_MOUSE	-60.0031	0.399969	0.000188849	0.00149522	ProF	DMSO
ProF / HPI	Rasa2	Ras GTPase-activating protein 2	RASA2_MOUSE	-77.0713	0.229287	0.000197328	0.00154124	ProF	HPI
ProF / HPI	Cpne2	Copine-2	CPNE2_MOUSE	-72.4501	0.275499	0.000202338	0.001549	ProF	HPI
ProF / DMSO	Ireb2	Iron-responsive element-binding protein 2	IREB2_MOUSE	-53.2705	0.467295	0.000201576	0.001549	ProF	DMSO
ProF / HPI	Scamp4	Secretory carrier-associated membrane protein 4	SCAM4_MOUSE	-44.0472	0.559528	0.000199993	0.001549	ProF	HPI
ProF / DMSO	Smarcal1	SWI/SNF-related matrix-associated actin-dependent regulator of chromatin subfamily A-like protein 1	SMAL1_MOUSE	-36.3954	0.636046	0.000204166	0.00155374	ProF	DMSO
ProF / DMSO	Shisa4	Protein shisa-4	SHSA4_MOUSE	-37.6171	0.623829	0.000205703	0.00156122	ProF	DMSO
ProF / HPI	Adat3	Probable inactive tRNA-specific adenosine deaminase-like protein 3	ADAT3_MOUSE	-37.1956	0.628044	0.00021184	0.00158444	ProF	HPI
HPI / DMSO	Alg8	Probable dolichyl pyrophosphate Glc1Man9GlcNAc2 alpha-1,3-glucosyltransferase	ALG8_MOUSE	307.665	4.07665	0.000213448	0.00158686	HPI	DMSO
ProF / DMSO	Grb14	Growth factor receptor-bound protein 14	GRB14_MOUSE	-39.022	0.60978	0.000216524	0.00160202	ProF	DMSO
ProF / DMSO	Eva1b	Protein eva-1 homolog B	EVA1B_MOUSE	-43.197	0.56803	0.000217776	0.00160462	ProF	DMSO
HPI / DMSO	Zfp36l1	mRNA decay activator protein ZFP36L1	TISB_MOUSE	-42.8613	0.571387	0.000219288	0.00161089	HPI	DMSO
ProF / DMSO	Baiap2l1	Brain-specific angiogenesis inhibitor 1-associated protein 2-like protein 1	BI2L1_MOUSE	-45.979	0.54021	0.000220677	0.00161737	ProF	DMSO
ProF / DMSO	Trappc13	Trafficking protein particle complex subunit 13	TPC13_MOUSE	-34.0282	0.659718	0.000223285	0.00163443	ProF	DMSO
ProF / DMSO	Arhgef25	Rho guanine nucleotide exchange factor 25	ARHGP_MOUSE	-33.8346	0.661654	0.000223757	0.00163594	ProF	DMSO
ProF / DMSO	Gins2	DNA replication complex GINS protein PSF2	PSF2_MOUSE	-49.2326	0.507674	0.00022489	0.00163841	ProF	DMSO
ProF / HPI	B3gat3	Galactosylgalactosylxylosylprotein 3-beta-glucuronosyltransferase 3	B3GA3_MOUSE	-46.7034	0.532966	0.000225668	0.00164214	ProF	HPI
ProF / HPI	Hba	Hemoglobin subunit alpha	HBA_MOUSE	-73.4815	0.265185	0.000226921	0.00164737	ProF	HPI
ProF / DMSO	Tapbpl	Tapasin-related protein	TPSNR_MOUSE	-41.5429	0.584571	0.000226901	0.00164737	ProF	DMSO
ProF / HPI	Casp12	Caspase-12	CASPC_MOUSE	-48.4172	0.515828	0.000228107	0.00165405	ProF	HPI
ProF / HPI	Nol7	Nucleolar protein 7	NOL7_MOUSE	-36.6096	0.633904	0.000230448	0.00166127	ProF	HPI
ProF / HPI	Lmbrd1	Lysosomal cobalamin transport escort protein LMBD1	LMBD1_MOUSE	-40.3992	0.596008	0.000234682	0.00168393	ProF	HPI
ProF / DMSO	Helb	DNA helicase B	HELB_MOUSE	-36.4676	0.635324	0.000235889	0.00168596	ProF	DMSO
ProF / HPI	Spsb2	SPRY domain-containing SOCS box protein 2	SPSB2_MOUSE	-53.7618	0.462382	0.000238703	0.00169084	ProF	HPI
ProF / DMSO	Cfap418	Cilia- and flagella-associated protein 418	CF418_MOUSE	-78.5602	0.214398	0.000238929	0.00169084	ProF	DMSO
ProF / HPI	Isy1	Pre-mRNA-splicing factor ISY1 homolog	ISY1_MOUSE	-47.2896	0.527104	0.000238321	0.00169084	ProF	HPI
ProF / DMSO	Dcun1d2	DCN1-like protein 2	DCNL2_MOUSE	-58.7033	0.412967	0.000241407	0.00170252	ProF	DMSO
ProF / DMSO	Ndufb6	NADH dehydrogenase [ubiquinone] 1 beta subcomplex subunit 6	NDUB6_MOUSE	-56.2087	0.437913	0.000245551	0.00170886	ProF	DMSO
ProF / DMSO	Vrk3	Inactive serine/threonine-protein kinase VRK3	VRK3_MOUSE	-54.1807	0.458193	0.00024609	0.00170886	ProF	DMSO
ProF / DMSO	Erlin1	Erlin-1	ERLN1_MOUSE	-34.9317	0.650683	0.000251881	0.00173675	ProF	DMSO
HPI / DMSO	Rfk	Riboflavin kinase	RIFK_MOUSE	-64.1795	0.358205	0.000256327	0.0017615	HPI	DMSO
HPI / DMSO	Ap5z1	AP-5 complex subunit zeta-1	AP5Z1_MOUSE	-38.7431	0.612569	0.000258388	0.00176976	HPI	DMSO
ProF / DMSO	Btbd1	BTB/POZ domain-containing protein 1	BTBD1_MOUSE	-35.7965	0.642035	0.000261089	0.00178075	ProF	DMSO
ProF / HPI	Anpep	Aminopeptidase N	AMPN_MOUSE	-40.1421	0.598579	0.000261146	0.00178075	ProF	HPI
ProF / DMSO	Tpst1	Protein-tyrosine sulfotransferase 1	TPST1_MOUSE	-47.7373	0.522627	0.000263437	0.00178848	ProF	DMSO
HPI / DMSO	Sphk2	Sphingosine kinase 2	SPHK2_MOUSE	-35.0534	0.649466	0.000263828	0.00178917	HPI	DMSO
ProF / HPI	Slc38a4	Sodium-coupled neutral amino acid transporter 4	S38A4_MOUSE	-38.4097	0.615903	0.000265671	0.00179575	ProF	HPI
ProF / HPI	Tmem168	Transmembrane protein 168	TM168_MOUSE	-33.1807	0.668193	0.000268483	0.00181024	ProF	HPI
ProF / DMSO	Tcf12	Transcription factor 12	HTF4_MOUSE	-59.4355	0.405645	0.000277946	0.00184184	ProF	DMSO
HPI / DMSO	Ssu72	RNA polymerase II subunit A C-terminal domain phosphatase SSU72	SSU72_MOUSE	-43.5593	0.564407	0.000278086	0.00184184	HPI	DMSO
ProF / DMSO	Ube2e3	Ubiquitin-conjugating enzyme E2 E3	UB2E3_MOUSE	-35.0357	0.649643	0.000280404	0.00185276	ProF	DMSO
ProF / HPI	Dph5	Diphthine methyl ester synthase	DPH5_MOUSE	58.5622	1.58562	0.000282261	0.00185983	ProF	HPI
HPI / DMSO	Elof1	Transcription elongation factor 1 homolog	ELOF1_MOUSE	-43.8955	0.561045	0.000298827	0.00192426	HPI	DMSO
ProF / HPI	Kdelr3	ER lumen protein-retaining receptor 3	ERD23_MOUSE	-61.017	0.38983	0.000299322	0.00192426	ProF	HPI
ProF / DMSO	Cmc1	COX assembly mitochondrial protein homolog	COXM1_MOUSE	-54.5731	0.454269	0.000298341	0.00192426	ProF	DMSO
ProF / HPI	Raly	RNA-binding protein Raly	RALY_MOUSE	-39.3084	0.606916	0.000304204	0.0019375	ProF	HPI
ProF / DMSO	Polr2k	DNA-directed RNA polymerases I, II, and III subunit RPABC4	RPAB4_MOUSE	-79.0346	0.209654	0.000305925	0.00194186	ProF	DMSO
ProF / DMSO	Gltp	Glycolipid transfer protein	GLTP_MOUSE	-37.4029	0.625971	0.000307848	0.00194865	ProF	DMSO
HPI / DMSO	Znf385a	Zinc finger protein 385A	Z385A_MOUSE	-57.4649	0.425351	0.000319098	0.00198728	HPI	DMSO
HPI / DMSO	Gas2	Growth arrest-specific protein 2	GAS2_MOUSE	-33.642	0.66358	0.00031992	0.0019904	HPI	DMSO
ProF / DMSO	Ube2b	Ubiquitin-conjugating enzyme E2 B	UBE2B_MOUSE	-50.8225	0.491775	0.000327164	0.00201951	ProF	DMSO
ProF / DMSO	Epdr1	Mammalian ependymin-related protein 1	EPDR1_MOUSE	-52.8048	0.471952	0.000334982	0.0020531	ProF	DMSO
ProF / DMSO	Tnfrsf23	Tumor necrosis factor receptor superfamily member 23	TNR23_MOUSE	-52.5736	0.474264	0.000343751	0.00208002	ProF	DMSO
ProF / HPI	Chchd4	Mitochondrial intermembrane space import and assembly protein 40	MIA40_MOUSE	-43.1904	0.568096	0.000344638	0.00208334	ProF	HPI
ProF / DMSO	Romo1	Reactive oxygen species modulator 1	ROMO1_MOUSE	-65.2663	0.347337	0.000345342	0.00208555	ProF	DMSO
HPI / DMSO	Sclt1	Sodium channel and clathrin linker 1	SCLT1_MOUSE	-59.0686	0.409314	0.000355759	0.00212235	HPI	DMSO
HPI / DMSO	Fam168a	Protein FAM168A	F168A_MOUSE	728.409	8.28409	0.000358787	0.00213338	HPI	DMSO
ProF / DMSO	Mllt3	Protein AF-9	AF9_MOUSE	-55.1921	0.448079	0.000360988	0.00213735	ProF	DMSO
ProF / DMSO	Neo1	Neogenin	NEO1_MOUSE	-33.9335	0.660665	0.000360711	0.00213735	ProF	DMSO
HPI / DMSO	Emc6	ER membrane protein complex subunit 6	EMC6_MOUSE	-76.2366	0.237634	0.000368472	0.00217187	HPI	DMSO
ProF / DMSO	Map1lc3a	Microtubule-associated proteins 1A/1B light chain 3A	MLP3A_MOUSE	-84.564	0.15436	0.000372663	0.00219268	ProF	DMSO
ProF / DMSO	Tmem87b	Transmembrane protein 87B	TM87B_MOUSE	-39.2884	0.607116	0.000376131	0.00220468	ProF	DMSO
ProF / HPI	Sclt1	Sodium channel and clathrin linker 1	SCLT1_MOUSE	175.12	2.7512	0.000380248	0.00222249	ProF	HPI
HPI / DMSO	Dgat1	Diacylglycerol O-acyltransferase 1	DGAT1_MOUSE	72.2325	1.72232	0.000382339	0.00222419	HPI	DMSO
ProF / DMSO	Rdh10	Retinol dehydrogenase 10	RDH10_MOUSE	-63.7827	0.362173	0.000384153	0.00223051	ProF	DMSO
ProF / DMSO	Hbb-b1;Hbb-b2;Hbb-y	Hemoglobin subunit beta-1;Hemoglobin subunit beta-2;Hemoglobin subunit epsilon-Y2	HBB1_MOUSE;HBB2_MOUSE;HBE_MOUSE	49.5066	1.49507	0.000392925	0.00226739	ProF	DMSO
ProF / HPI	Atp6v0c	V-type proton ATPase 16 kDa proteolipid subunit	VATL_MOUSE	-50.7967	0.492033	0.000398155	0.00229245	ProF	HPI
ProF / HPI	Cbx6	Chromobox protein homolog 6	CBX6_MOUSE	-50.7576	0.492424	0.000402146	0.00230683	ProF	HPI
HPI / DMSO	Rplp1	60S acidic ribosomal protein P1	RLA1_MOUSE	55.3085	1.55309	0.000402651	0.00230712	HPI	DMSO
HPI / DMSO	Dcn	Decorin	PGS2_MOUSE	-38.1815	0.618185	0.000403757	0.00230964	HPI	DMSO
HPI / DMSO	Chchd1	Coiled-coil-helix-coiled-coil-helix domain-containing protein 1	CHCH1_MOUSE	121.166	2.21166	0.000410469	0.00233077	HPI	DMSO
ProF / DMSO	Ccnt2	Cyclin-T2	CCNT2_MOUSE	80.7711	1.80771	0.000418163	0.00235928	ProF	DMSO
ProF / DMSO	Pdlim2	PDZ and LIM domain protein 2	PDLI2_MOUSE	-79.9173	0.200827	0.000422242	0.00237579	ProF	DMSO
ProF / HPI	Mrpl51	39S ribosomal protein L51, mitochondrial	RM51_MOUSE	-65.7429	0.342571	0.000435622	0.00242021	ProF	HPI
HPI / DMSO	Cd276	CD276 antigen	CD276_MOUSE	-41.5713	0.584287	0.000436885	0.00242505	HPI	DMSO
ProF / DMSO	Usf2	Upstream stimulatory factor 2	USF2_MOUSE	-45.5717	0.544283	0.000440889	0.00244069	ProF	DMSO
HPI / DMSO	Atn1	Atrophin-1	ATN1_MOUSE	-33.5482	0.664518	0.000448275	0.00245272	HPI	DMSO
ProF / DMSO	Nucks1	Nuclear ubiquitous casein and cyclin-dependent kinase substrate 1	NUCKS_MOUSE	-34.2306	0.657694	0.00044888	0.00245272	ProF	DMSO
ProF / HPI	Lamtor1	Ragulator complex protein LAMTOR1	LTOR1_MOUSE	-48.2293	0.517707	0.0004481	0.00245272	ProF	HPI
HPI / DMSO	Cd9	CD9 antigen	CD9_MOUSE	-49.0008	0.509992	0.000452732	0.00246213	HPI	DMSO
ProF / HPI	Bud23	Probable 18S rRNA (guanine-N(7))-methyltransferase	BUD23_MOUSE	82.5419	1.82542	0.000454502	0.00246741	ProF	HPI
ProF / HPI	Suv39h2	Histone-lysine N-methyltransferase SUV39H2	SUV92_MOUSE	59.5703	1.5957	0.000471323	0.00251889	ProF	HPI
ProF / DMSO	Lrch2	Leucine-rich repeat and calponin homology domain-containing protein 2	LRCH2_MOUSE	-63.792	0.36208	0.000472951	0.00252322	ProF	DMSO
HPI / DMSO	Morc2a	ATPase MORC2A	MOR2A_MOUSE	-35.0732	0.649268	0.000480864	0.00255441	HPI	DMSO
HPI / DMSO	Anapc11	Anaphase-promoting complex subunit 11	APC11_MOUSE	-48.4148	0.515852	0.000483849	0.00256365	HPI	DMSO
ProF / HPI	Tubb4a	Tubulin beta-4A chain	TBB4A_MOUSE	-41.0133	0.589867	0.000485901	0.00256792	ProF	HPI
ProF / DMSO	Zcchc24	Zinc finger CCHC domain-containing protein 24	ZCH24_MOUSE	-58.2047	0.417953	0.000492208	0.00258608	ProF	DMSO
ProF / DMSO	Elavl2	ELAV-like protein 2	ELAV2_MOUSE	-39.7752	0.602248	0.000495645	0.0025972	ProF	DMSO
ProF / DMSO	Cdh11	Cadherin-11	CAD11_MOUSE	-38.8892	0.611108	0.000498058	0.00260322	ProF	DMSO
ProF / HPI	Dpep1	Dipeptidase 1	DPEP1_MOUSE	-36.1108	0.638892	0.000505897	0.00262641	ProF	HPI
HPI / DMSO	Mzt1	Mitotic-spindle organizing protein 1	MZT1_MOUSE	-49.2296	0.507704	0.000513196	0.00264861	HPI	DMSO
ProF / DMSO	Mrpl51	39S ribosomal protein L51, mitochondrial	RM51_MOUSE	-53.9708	0.460292	0.000519037	0.00265691	ProF	DMSO
HPI / DMSO	Ifit1	Interferon-induced protein with tetratricopeptide repeats 1	IFIT1_MOUSE	-37.469	0.62531	0.000522124	0.00266333	HPI	DMSO
ProF / DMSO	Gsta4	Glutathione S-transferase A4	GSTA4_MOUSE	-47.5902	0.524098	0.000527211	0.00266675	ProF	DMSO
ProF / DMSO	Fads2	Acyl-CoA 6-desaturase	FADS2_MOUSE	-34.3552	0.656448	0.000529019	0.00266798	ProF	DMSO
ProF / HPI	Dctpp1	dCTP pyrophosphatase 1	DCTP1_MOUSE	-53.8197	0.461803	0.000530571	0.00267322	ProF	HPI
ProF / HPI	Mrpl34	39S ribosomal protein L34, mitochondrial	RM34_MOUSE	-59.9581	0.400419	0.000534986	0.00268711	ProF	HPI
HPI / DMSO	Mtatp6	ATP synthase subunit a	ATP6_MOUSE	-40.8679	0.591321	0.00054312	0.00271033	HPI	DMSO
ProF / DMSO	Timm22	Mitochondrial import inner membrane translocase subunit Tim22	TIM22_MOUSE	-49.8023	0.501977	0.000557279	0.00276448	ProF	DMSO
ProF / HPI	Aga	N(4)-(beta-N-acetylglucosaminyl)-L-asparaginase	ASPG_MOUSE	-39.7384	0.602616	0.000559695	0.0027664	ProF	HPI
HPI / DMSO	Uri1	Unconventional prefoldin RPB5 interactor	RMP_MOUSE	-37.7277	0.622723	0.000574018	0.00281451	HPI	DMSO
ProF / DMSO	Rhoj	Rho-related GTP-binding protein RhoJ	RHOJ_MOUSE	-49.0239	0.509761	0.000589876	0.00285824	ProF	DMSO
ProF / DMSO	Ttf1	Transcription termination factor 1	TTF1_MOUSE	-51.1509	0.488491	0.000592466	0.00286405	ProF	DMSO
HPI / DMSO	Tfb2m	Dimethyladenosine transferase 2, mitochondrial	TFB2M_MOUSE	-41.5761	0.584239	0.000596186	0.0028651	HPI	DMSO
ProF / HPI	Scd2	Stearoyl-CoA desaturase 2	SCD2_MOUSE	-57.6522	0.423478	0.000599219	0.00287642	ProF	HPI
ProF / HPI	Tomm22	Mitochondrial import receptor subunit TOM22 homolog	TOM22_MOUSE	-42.7049	0.572951	0.000599682	0.00287642	ProF	HPI
HPI / DMSO	Ahsa2	Activator of 90 kDa heat shock protein ATPase homolog 2	AHSA2_MOUSE	-59.9754	0.400246	0.00060504	0.00288969	HPI	DMSO
HPI / DMSO	Dnajc17	DnaJ homolog subfamily C member 17	DJC17_MOUSE	-61.7618	0.382382	0.000604677	0.00288969	HPI	DMSO
ProF / DMSO	Ppp1r12b	Protein phosphatase 1 regulatory subunit 12B	MYPT2_MOUSE	-50.8774	0.491226	0.000611256	0.002909	ProF	DMSO
ProF / DMSO	Odad2	Outer dynein arm-docking complex subunit 2	ODAD2_MOUSE	1867.97	19.6797	0.000621474	0.00293987	ProF	DMSO
ProF / HPI	Zbed6	Zinc finger BED domain-containing protein 6	ZBED6_MOUSE	-46.6461	0.533539	0.00062844	0.00295922	ProF	HPI
ProF / DMSO	Yju2	Splicing factor YJU2	YJU2_MOUSE	-41.0659	0.589341	0.000637778	0.00299407	ProF	DMSO
ProF / DMSO	Decr2	Peroxisomal 2,4-dienoyl-CoA reductase [(3E)-enoyl-CoA-producing]	DECR2_MOUSE	-57.8076	0.421924	0.00064043	0.00300196	ProF	DMSO
HPI / DMSO	Ctdsp1	Carboxy-terminal domain RNA polymerase II polypeptide A small phosphatase 1	CTDS1_MOUSE	-74.8867	0.251133	0.00065278	0.00303306	HPI	DMSO
ProF / HPI	Tspan9	Tetraspanin-9	TSN9_MOUSE	-39.6343	0.603657	0.000657046	0.00303909	ProF	HPI
HPI / DMSO	Rmdn1	Regulator of microtubule dynamics protein 1	RMD1_MOUSE	-43.6861	0.563139	0.000656575	0.00303909	HPI	DMSO
ProF / DMSO	Fiz1	Flt3-interacting zinc finger protein 1	FIZ1_MOUSE	-38.4354	0.615646	0.000656447	0.00303909	ProF	DMSO
HPI / DMSO	Pcolce	Procollagen C-endopeptidase enhancer 1	PCOC1_MOUSE	-36.4829	0.635171	0.000661422	0.00305599	HPI	DMSO
HPI / DMSO	Uevld	Ubiquitin-conjugating enzyme E2 variant 3	UEVLD_MOUSE	-38.7181	0.612819	0.000663597	0.00305948	HPI	DMSO
ProF / DMSO	Phf10	PHD finger protein 10	PHF10_MOUSE	-38.3134	0.616866	0.000674709	0.00308831	ProF	DMSO
HPI / DMSO	Tmem41b	Transmembrane protein 41B	TM41B_MOUSE	-35.4565	0.645435	0.000682731	0.00310797	HPI	DMSO
HPI / DMSO	Bcl7a	B-cell CLL/lymphoma 7 protein family member A	BCL7A_MOUSE	-61.8605	0.381395	0.000687438	0.00311967	HPI	DMSO
HPI / DMSO	Znf346	Zinc finger protein 346	ZN346_MOUSE	66.7578	1.66758	0.000689579	0.00312562	HPI	DMSO
HPI / DMSO	Rpa2	Replication protein A 32 kDa subunit	RFA2_MOUSE	-40.6034	0.593966	0.000691779	0.003131	HPI	DMSO
ProF / DMSO	Gon7	EKC/KEOPS complex subunit GON7	GON7_MOUSE	-74.7756	0.252244	0.000694524	0.0031387	ProF	DMSO
HPI / DMSO	Yrdc	YrdC domain-containing protein, mitochondrial	YRDC_MOUSE	-63.8478	0.361522	0.00071965	0.00321636	HPI	DMSO
ProF / DMSO	Slc16a13	Monocarboxylate transporter 13	MOT13_MOUSE	-48.4691	0.515309	0.000720532	0.00321636	ProF	DMSO
ProF / HPI	Ovca2	Esterase OVCA2	OVCA2_MOUSE	-54.0089	0.459911	0.000719523	0.00321636	ProF	HPI
HPI / DMSO	Dnase2	Deoxyribonuclease-2-alpha	DNS2A_MOUSE	-36.9678	0.630322	0.000721584	0.00321641	HPI	DMSO
ProF / HPI	Ndufa8	NADH dehydrogenase [ubiquinone] 1 alpha subcomplex subunit 8	NDUA8_MOUSE	-53.2339	0.467661	0.000726746	0.00322778	ProF	HPI
ProF / HPI	Eva1b	Protein eva-1 homolog B	EVA1B_MOUSE	-44.2232	0.557768	0.000730659	0.00323817	ProF	HPI
ProF / DMSO	Mrpl52	39S ribosomal protein L52, mitochondrial	RM52_MOUSE	-63.5387	0.364613	0.000734025	0.00325076	ProF	DMSO
ProF / HPI	Rpp14	Ribonuclease P protein subunit p14	RPP14_MOUSE	-61.339	0.38661	0.00074189	0.00327619	ProF	HPI
ProF / DMSO	Tfb2m	Dimethyladenosine transferase 2, mitochondrial	TFB2M_MOUSE	-42.8195	0.571805	0.000753001	0.00331106	ProF	DMSO
ProF / HPI	Eef1akmt1	EEF1A lysine methyltransferase 1	EFMT1_MOUSE	-61.9886	0.380114	0.000752751	0.00331106	ProF	HPI
ProF / HPI	Ly6c1	Lymphocyte antigen 6C1	LY6C1_MOUSE	-45.3781	0.546219	0.000771562	0.00335921	ProF	HPI
ProF / DMSO	Raet1b	Retinoic acid early-inducible protein 1-beta	RAE1B_MOUSE	-43.6641	0.563359	0.000774426	0.00336693	ProF	DMSO
ProF / DMSO	Alg8	Probable dolichyl pyrophosphate Glc1Man9GlcNAc2 alpha-1,3-glucosyltransferase	ALG8_MOUSE	232.586	3.32586	0.00077417	0.00336693	ProF	DMSO
HPI / DMSO	F2	Prothrombin	THRB_MOUSE	67.7848	1.67785	0.000776688	0.00337439	HPI	DMSO
ProF / DMSO	Adat2	tRNA-specific adenosine deaminase 2	ADAT2_MOUSE	-36.8543	0.631457	0.000779001	0.00337494	ProF	DMSO
HPI / DMSO	Ube2b	Ubiquitin-conjugating enzyme E2 B	UBE2B_MOUSE	-57.6771	0.423229	0.000780687	0.00337988	HPI	DMSO
ProF / DMSO	Mcts2	Malignant T-cell-amplified sequence 2	MCTS2_MOUSE	-37.0274	0.629726	0.000781533	0.00338112	ProF	DMSO
HPI / DMSO	Krt2	Keratin, type II cytoskeletal 2 epidermal	K22E_MOUSE	79.2747	1.79275	0.000812577	0.00347412	HPI	DMSO
ProF / HPI	Yipf6	Protein YIPF6	YIPF6_MOUSE	-57.3357	0.426643	0.000822177	0.00350546	ProF	HPI
ProF / DMSO	Sde2	Replication stress response regulator SDE2	SDE2_MOUSE	-47.152	0.52848	0.000848419	0.0035766	ProF	DMSO
ProF / HPI	Rbms3	RNA-binding motif, single-stranded-interacting protein 3	RBMS3_MOUSE	-68.6681	0.313319	0.000872433	0.00362956	ProF	HPI
HPI / DMSO	Acot3	Acyl-coenzyme A thioesterase 3	ACOT3_MOUSE	-36.2674	0.637326	0.000892097	0.00366098	HPI	DMSO
ProF / DMSO	Emc6	ER membrane protein complex subunit 6	EMC6_MOUSE	-74.3056	0.256944	0.000894939	0.00366605	ProF	DMSO
ProF / HPI	Brd3	Bromodomain-containing protein 3	BRD3_MOUSE	-53.4961	0.465039	0.000899003	0.00367197	ProF	HPI
ProF / DMSO	Cp	Ceruloplasmin	CERU_MOUSE	-51.0798	0.489202	0.000902183	0.00368143	ProF	DMSO
ProF / DMSO	Cirbp	Cold-inducible RNA-binding protein	CIRBP_MOUSE	57.5585	1.57558	0.000920089	0.00373231	ProF	DMSO
ProF / HPI	Cnep1r1	Nuclear envelope phosphatase-regulatory subunit 1	NEPR1_MOUSE	-54.1595	0.458405	0.00093633	0.00377414	ProF	HPI
ProF / DMSO	Prdx4	Peroxiredoxin-4	PRDX4_MOUSE	-36.362	0.63638	0.000950599	0.00381351	ProF	DMSO
ProF / DMSO	Egr1	Early growth response protein 1	EGR1_MOUSE	215.896	3.15896	0.000953103	0.00381671	ProF	DMSO
ProF / HPI	Ndufs4	NADH dehydrogenase [ubiquinone] iron-sulfur protein 4, mitochondrial	NDUS4_MOUSE	-54.2382	0.457618	0.000955722	0.00381671	ProF	HPI
HPI / DMSO	Tgfb1i1	Transforming growth factor beta-1-induced transcript 1 protein	TGFI1_MOUSE	-40.5323	0.594677	0.000956457	0.00381718	HPI	DMSO
HPI / DMSO	Mitf	Microphthalmia-associated transcription factor	MITF_MOUSE	-37.1917	0.628083	0.000957664	0.00381953	HPI	DMSO
ProF / DMSO	Zbed6	Zinc finger BED domain-containing protein 6	ZBED6_MOUSE	-67.909	0.32091	0.000969736	0.00385523	ProF	DMSO
ProF / DMSO	Vmp1	Vacuole membrane protein 1	VMP1_MOUSE	-36.0846	0.639154	0.000971096	0.00385816	ProF	DMSO
ProF / DMSO	Mrpl54	39S ribosomal protein L54, mitochondrial	RM54_MOUSE	-55.3695	0.446305	0.000975431	0.00387289	ProF	DMSO
ProF / HPI	Aven	Cell death regulator Aven	AVEN_MOUSE	77.4998	1.775	0.000979846	0.00388542	ProF	HPI
ProF / DMSO	Ube2q1	Ubiquitin-conjugating enzyme E2 Q1	UB2Q1_MOUSE	-47.7857	0.522143	0.000990782	0.00392124	ProF	DMSO
ProF / DMSO	Tle5	TLE family member 5	TLE5_MOUSE	-76.9805	0.230195	0.000998565	0.00393511	ProF	DMSO
ProF / DMSO	Serpinb8	Serpin B8	SPB8_MOUSE	-46.4879	0.535121	0.00100315	0.0039374	ProF	DMSO
ProF / DMSO	NaN	Uncharacterized protein C4orf3 homolog	CD003_MOUSE	-49.4864	0.505136	0.00100163	0.0039374	ProF	DMSO
ProF / DMSO	Angel2	Protein angel homolog 2	ANGE2_MOUSE	-43.3445	0.566555	0.00101688	0.00396581	ProF	DMSO
HPI / DMSO	Tram1	Translocating chain-associated membrane protein 1	TRAM1_MOUSE	-77.0162	0.229838	0.00101586	0.00396581	HPI	DMSO
ProF / DMSO	Gpatch11	G patch domain-containing protein 11	GPT11_MOUSE	-36.3157	0.636843	0.00102866	0.00399185	ProF	DMSO
ProF / DMSO	Ssc5d	Soluble scavenger receptor cysteine-rich domain-containing protein SSC5D	SRCRL_MOUSE	-51.7292	0.482708	0.00103305	0.00399634	ProF	DMSO
ProF / DMSO	Cyp4f14	Leukotriene-B4 omega-hydroxylase 3	CP4FE_MOUSE	-42.1479	0.578521	0.00103193	0.00399634	ProF	DMSO
ProF / DMSO	Slc25a19	Mitochondrial thiamine pyrophosphate carrier	TPC_MOUSE	-62.4709	0.375291	0.00107054	0.00408005	ProF	DMSO
HPI / DMSO	Tpst1	Protein-tyrosine sulfotransferase 1	TPST1_MOUSE	-40.2899	0.597101	0.00107469	0.00409086	HPI	DMSO
HPI / DMSO	Plekhh2	Pleckstrin homology domain-containing family H member 2	PKHH2_MOUSE	-44.8428	0.551572	0.0010802	0.00410675	HPI	DMSO
HPI / DMSO	Rgcc	Regulator of cell cycle RGCC	RGCC_MOUSE	-41.8455	0.581545	0.00108314	0.00410783	HPI	DMSO
HPI / DMSO	Phf10	PHD finger protein 10	PHF10_MOUSE	-35.8847	0.641153	0.00109796	0.00414003	HPI	DMSO
ProF / DMSO	Rmdn1	Regulator of microtubule dynamics protein 1	RMD1_MOUSE	-41.5679	0.584321	0.0011032	0.00414747	ProF	DMSO
ProF / DMSO	D8Ertd738e	Leydig cell tumor 10 kDa protein homolog	L10K_MOUSE	-49.6719	0.503281	0.00111173	0.00416765	ProF	DMSO
ProF / DMSO	Zmym3	Zinc finger MYM-type protein 3	ZMYM3_MOUSE	-57.2972	0.427028	0.00112367	0.00418827	ProF	DMSO
ProF / DMSO	Cmtm3	CKLF-like MARVEL transmembrane domain-containing protein 3	CKLF3_MOUSE	-40.0164	0.599836	0.00112615	0.00419369	ProF	DMSO
ProF / HPI	Hdac10	Polyamine deacetylase HDAC10	HDA10_MOUSE	-64.465	0.35535	0.00114536	0.00424222	ProF	HPI
ProF / DMSO	Zfhx3	Zinc finger homeobox protein 3	ZFHX3_MOUSE	-45.0895	0.549105	0.00114678	0.00424346	ProF	DMSO
HPI / DMSO	Alkbh3	Alpha-ketoglutarate-dependent dioxygenase alkB homolog 3	ALKB3_MOUSE	-59.6921	0.403079	0.00114737	0.00424346	HPI	DMSO
ProF / DMSO	Aen	Apoptosis-enhancing nuclease	AEN_MOUSE	-36.2893	0.637107	0.00114956	0.00424505	ProF	DMSO
ProF / DMSO	Ass1	Argininosuccinate synthase	ASSY_MOUSE	-46.3455	0.536545	0.00117337	0.00430214	ProF	DMSO
ProF / DMSO	Pank2	Pantothenate kinase 2, mitochondrial	PANK2_MOUSE	-37.9889	0.620111	0.0011725	0.00430214	ProF	DMSO
ProF / DMSO	Bmi1	Polycomb complex protein BMI-1	BMI1_MOUSE	-34.0826	0.659174	0.00118987	0.00433415	ProF	DMSO
ProF / HPI	Nktr	NK-tumor recognition protein	NKTR_MOUSE	-42.9641	0.570359	0.00119427	0.00434269	ProF	HPI
ProF / HPI	Vbp1	Prefoldin subunit 3	PFD3_MOUSE	50.5888	1.50589	0.00119407	0.00434269	ProF	HPI
ProF / HPI	Mrpl23	39S ribosomal protein L23, mitochondrial	RM23_MOUSE	-50.0298	0.499702	0.00119583	0.00434427	ProF	HPI
ProF / HPI	Hoxa5	Homeobox protein Hox-A5	HXA5_MOUSE	-36.3732	0.636268	0.00121472	0.00438982	ProF	HPI
ProF / HPI	Timm17b	Mitochondrial import inner membrane translocase subunit Tim17-B	TI17B_MOUSE	-69.9598	0.300402	0.00121307	0.00438982	ProF	HPI
HPI / DMSO	Cd248	Endosialin	CD248_MOUSE	-61.0378	0.389622	0.0012265	0.00441258	HPI	DMSO
ProF / DMSO	Unc119	Protein unc-119 homolog A	U119A_MOUSE	-48.8841	0.511159	0.00124081	0.00444595	ProF	DMSO
HPI / DMSO	Gng2	Guanine nucleotide-binding protein G(I)/G(S)/G(O) subunit gamma-2	GBG2_MOUSE	-54.7453	0.452547	0.00124752	0.00445246	HPI	DMSO
ProF / HPI	Cemip	Cell migration-inducing and hyaluronan-binding protein	CEMIP_MOUSE	-71.6203	0.283797	0.00125323	0.00446694	ProF	HPI
ProF / HPI	Tm7sf2	Delta(14)-sterol reductase TM7SF2	ERG24_MOUSE	-41.3247	0.586753	0.00125993	0.00448119	ProF	HPI
HPI / DMSO	Vps37c	Vacuolar protein sorting-associated protein 37C	VP37C_MOUSE	-38.1359	0.618641	0.00126702	0.00448616	HPI	DMSO
ProF / DMSO	Setd7	Histone-lysine N-methyltransferase SETD7	SETD7_MOUSE	-56.8562	0.431438	0.00126817	0.0044862	ProF	DMSO
ProF / DMSO	Chmp1b2	Charged multivesicular body protein 1b-2	CH1B2_MOUSE	-33.2966	0.667034	0.00130424	0.00455232	ProF	DMSO
ProF / DMSO	Pmm1	Phosphomannomutase 1	PMM1_MOUSE	-40.6302	0.593698	0.00131804	0.0045705	ProF	DMSO
ProF / DMSO	Med22	Mediator of RNA polymerase II transcription subunit 22	MED22_MOUSE	-61.7339	0.382661	0.00131857	0.0045705	ProF	DMSO
ProF / HPI	Ndufb6	NADH dehydrogenase [ubiquinone] 1 beta subcomplex subunit 6	NDUB6_MOUSE	-87.6253	0.123747	0.00133752	0.00459951	ProF	HPI
ProF / DMSO	Dmac1	Distal membrane-arm assembly complex protein 1	DMAC1_MOUSE	-60.5568	0.394432	0.00133537	0.00459951	ProF	DMSO
ProF / DMSO	Ssbp1	Single-stranded DNA-binding protein, mitochondrial	SSBP_MOUSE	-47.2067	0.527933	0.00133728	0.00459951	ProF	DMSO
ProF / HPI	Mtif3	Translation initiation factor IF-3, mitochondrial	IF3M_MOUSE	-58.3602	0.416398	0.00133911	0.00460123	ProF	HPI
ProF / HPI	Celsr3	Cadherin EGF LAG seven-pass G-type receptor 3	CELR3_MOUSE	77.2629	1.77263	0.0013502	0.00461706	ProF	HPI
ProF / DMSO	Nubpl	Iron-sulfur protein NUBPL	NUBPL_MOUSE	-50.8087	0.491913	0.00135708	0.00462441	ProF	DMSO
ProF / DMSO	Ndufs7	NADH dehydrogenase [ubiquinone] iron-sulfur protein 7, mitochondrial	NDUS7_MOUSE	-34.1336	0.658664	0.00136705	0.00464477	ProF	DMSO
HPI / DMSO	Trim21	E3 ubiquitin-protein ligase TRIM21	RO52_MOUSE	-39.9487	0.600513	0.00137258	0.00465349	HPI	DMSO
ProF / DMSO	Lrrc41	Leucine-rich repeat-containing protein 41	LRC41_MOUSE	-33.4167	0.665833	0.00138894	0.00469353	ProF	DMSO
ProF / HPI	Rdh10	Retinol dehydrogenase 10	RDH10_MOUSE	-54.7396	0.452604	0.00141151	0.00474964	ProF	HPI
ProF / DMSO	Rbis	Ribosomal biogenesis factor	RBIS_MOUSE	102.179	2.02179	0.001417	0.00476412	ProF	DMSO
ProF / HPI	Egr1	Early growth response protein 1	EGR1_MOUSE	201.877	3.01877	0.00142064	0.00476994	ProF	HPI
ProF / DMSO	Ctdsp1	Carboxy-terminal domain RNA polymerase II polypeptide A small phosphatase 1	CTDS1_MOUSE	-70.5102	0.294898	0.00143382	0.00479595	ProF	DMSO
ProF / DMSO	Phlda3	Pleckstrin homology-like domain family A member 3	PHLA3_MOUSE	-49.9208	0.500792	0.00146473	0.0048651	ProF	DMSO
ProF / HPI	Pcgf2	Polycomb group RING finger protein 2	PCGF2_MOUSE	-88.5819	0.114182	0.0014798	0.00489243	ProF	HPI
HPI / DMSO	Cfap418	Cilia- and flagella-associated protein 418	CF418_MOUSE	-66.5749	0.334251	0.00147703	0.00489243	HPI	DMSO
HPI / DMSO	Gins2	DNA replication complex GINS protein PSF2	PSF2_MOUSE	-42.574	0.57426	0.00148439	0.0048962	HPI	DMSO
ProF / HPI	Mcts2	Malignant T-cell-amplified sequence 2	MCTS2_MOUSE	-38.9901	0.610099	0.00148531	0.00489661	ProF	HPI
HPI / DMSO	Sh3d19	SH3 domain-containing protein 19	SH319_MOUSE	-38.6492	0.613508	0.00149875	0.00492541	HPI	DMSO
ProF / HPI	Sfxn3	Sideroflexin-3	SFXN3_MOUSE	-45.0961	0.549039	0.00150188	0.00493046	ProF	HPI
ProF / HPI	Isca2	Iron-sulfur cluster assembly 2 homolog, mitochondrial	ISCA2_MOUSE	-66.5736	0.334264	0.00150413	0.00493493	ProF	HPI
ProF / HPI	Ptgfrn	Prostaglandin F2 receptor negative regulator	FPRP_MOUSE	-37.3471	0.626529	0.00150768	0.00493872	ProF	HPI
HPI / DMSO	Mug1	Murinoglobulin-1	MUG1_MOUSE	104.238	2.04238	0.00151298	0.00495345	HPI	DMSO
HPI / DMSO	Nfatc4	Nuclear factor of activated T-cells, cytoplasmic 4	NFAC4_MOUSE	-37.2565	0.627435	0.00151869	0.00496163	HPI	DMSO
ProF / HPI	Tomm40	Mitochondrial import receptor subunit TOM40 homolog	TOM40_MOUSE	-42.599	0.57401	0.00152975	0.00499249	ProF	HPI
ProF / HPI	Lamtor3	Ragulator complex protein LAMTOR3	LTOR3_MOUSE	-37.2997	0.627003	0.00155057	0.00501508	ProF	HPI
ProF / DMSO	Zfp37	Zinc finger protein 37	ZFP37_MOUSE	-66.2916	0.337084	0.00154648	0.00501508	ProF	DMSO
ProF / DMSO	Etnk1	Ethanolamine kinase 1	EKI1_MOUSE	49.6299	1.4963	0.00155897	0.00502941	ProF	DMSO
ProF / HPI	Cdc42ep4	Cdc42 effector protein 4	BORG4_MOUSE	-47.6277	0.523723	0.00157142	0.00504885	ProF	HPI
ProF / HPI	D8Ertd738e	Leydig cell tumor 10 kDa protein homolog	L10K_MOUSE	-39.0544	0.609456	0.00157701	0.00506382	ProF	HPI
ProF / DMSO	Mtatp8	ATP synthase protein 8	ATP8_MOUSE	-38.56	0.6144	0.0015819	0.00507159	ProF	DMSO
ProF / DMSO	Yrdc	YrdC domain-containing protein, mitochondrial	YRDC_MOUSE	-51.9374	0.480626	0.00158601	0.00508214	ProF	DMSO
ProF / DMSO	Mtrfr	Mitochondrial translation release factor in rescue	MTRFR_MOUSE	-37.5945	0.624055	0.00158815	0.00508373	ProF	DMSO
ProF / DMSO	Mtif3	Translation initiation factor IF-3, mitochondrial	IF3M_MOUSE	-80.4707	0.195293	0.00160634	0.00510402	ProF	DMSO
ProF / HPI	Strbp	Spermatid perinuclear RNA-binding protein	STRBP_MOUSE	-49.3727	0.506273	0.00161625	0.00512164	ProF	HPI
ProF / HPI	Vamp5	Vesicle-associated membrane protein 5	VAMP5_MOUSE	-42.0431	0.579569	0.0016182	0.00512164	ProF	HPI
ProF / HPI	Tbc1d20	TBC1 domain family member 20	TBC20_MOUSE	70.7382	1.70738	0.00161971	0.00512179	ProF	HPI
ProF / DMSO	Fah	Fumarylacetoacetase	FAAA_MOUSE	-41.2707	0.587293	0.00167121	0.00519877	ProF	DMSO
ProF / HPI	Ppp2cb	Serine/threonine-protein phosphatase 2A catalytic subunit beta isoform	PP2AB_MOUSE	108.136	2.08136	0.00166751	0.00519877	ProF	HPI
HPI / DMSO	Frmd8	FERM domain-containing protein 8	FRMD8_MOUSE	-35.9692	0.640308	0.00167064	0.00519877	HPI	DMSO
HPI / DMSO	Gpat4	Glycerol-3-phosphate acyltransferase 4	GPAT4_MOUSE	-61.1976	0.388024	0.00166485	0.00519877	HPI	DMSO
ProF / DMSO	Ccdc43	Coiled-coil domain-containing protein 43	CCD43_MOUSE	-45.7268	0.542732	0.00166935	0.00519877	ProF	DMSO
ProF / HPI	Tspo	Translocator protein	TSPO_MOUSE	-45.9968	0.540032	0.00168657	0.00523599	ProF	HPI
ProF / DMSO	Pomp	Proteasome maturation protein	POMP_MOUSE	-40.5009	0.594991	0.00168967	0.00524036	ProF	DMSO
ProF / DMSO	Znf414	Zinc finger protein 414	ZN414_MOUSE	-43.0253	0.569747	0.00171062	0.0052894	ProF	DMSO
ProF / DMSO	Xpnpep2	Xaa-Pro aminopeptidase 2	XPP2_MOUSE	-57.1607	0.428393	0.00172729	0.00532494	ProF	DMSO
ProF / DMSO	Kmt2a	Histone-lysine N-methyltransferase 2A	KMT2A_MOUSE	-34.8541	0.651459	0.00174075	0.00534776	ProF	DMSO
ProF / DMSO	Cfap298	Cilia- and flagella-associated protein 298	CF298_MOUSE	-44.0989	0.559011	0.00174026	0.00534776	ProF	DMSO
ProF / DMSO	Crocc2	Ciliary rootlet coiled-coil protein 2	CRCC2_MOUSE	-42.1277	0.578723	0.00174705	0.00535697	ProF	DMSO
HPI / DMSO	Pmm1	Phosphomannomutase 1	PMM1_MOUSE	-45.2994	0.547006	0.00174568	0.00535697	HPI	DMSO
ProF / DMSO	Mrpl34	39S ribosomal protein L34, mitochondrial	RM34_MOUSE	-49.8366	0.501634	0.00175077	0.0053574	ProF	DMSO
ProF / HPI	Crls1	Cardiolipin synthase (CMP-forming)	CRLS1_MOUSE	-37.8578	0.621422	0.00180131	0.00546856	ProF	HPI
ProF / DMSO	Fzd1	Frizzled-1	FZD1_MOUSE	-50.3275	0.496725	0.0018146	0.00549271	ProF	DMSO
ProF / HPI	Mzt1	Mitotic-spindle organizing protein 1	MZT1_MOUSE	276.952	3.76952	0.00181693	0.00549704	ProF	HPI
ProF / DMSO	Brd1	Bromodomain-containing protein 1	BRD1_MOUSE	-47.4417	0.525583	0.00182286	0.00550423	ProF	DMSO
ProF / DMSO	Ube2v1	Ubiquitin-conjugating enzyme E2 variant 1	UB2V1_MOUSE	-43.4709	0.565291	0.00183055	0.00552475	ProF	DMSO
HPI / DMSO	Dcun1d2	DCN1-like protein 2	DCNL2_MOUSE	-49.0044	0.509956	0.00184512	0.00554702	HPI	DMSO
ProF / DMSO	Mrps18c	28S ribosomal protein S18c, mitochondrial	RT18C_MOUSE	-69.1245	0.308755	0.00184797	0.0055502	ProF	DMSO
HPI / DMSO	Haus2	HAUS augmin-like complex subunit 2	HAUS2_MOUSE	-43.6769	0.563231	0.00186319	0.00558234	HPI	DMSO
ProF / HPI	Rnf170	E3 ubiquitin-protein ligase RNF170	RN170_MOUSE	-38.726	0.61274	0.00187466	0.00560583	ProF	HPI
ProF / HPI	Flot1	Flotillin-1	FLOT1_MOUSE	-33.16	0.6684	0.00187924	0.00560994	ProF	HPI
HPI / DMSO	Ass1	Argininosuccinate synthase	ASSY_MOUSE	-43.6922	0.563078	0.00192976	0.00567862	HPI	DMSO
HPI / DMSO	Tspan6	Tetraspanin-6	TSN6_MOUSE	-49.1397	0.508603	0.00193822	0.00568555	HPI	DMSO
ProF / DMSO	Stard4	StAR-related lipid transfer protein 4	STAR4_MOUSE	-42.1459	0.578541	0.00195622	0.00571689	ProF	DMSO
ProF / DMSO	Plekhh2	Pleckstrin homology domain-containing family H member 2	PKHH2_MOUSE	-47.936	0.52064	0.00196248	0.00572707	ProF	DMSO
ProF / HPI	Tmem205	Transmembrane protein 205	TM205_MOUSE	-48.4373	0.515627	0.0019624	0.00572707	ProF	HPI
HPI / DMSO	Exosc5	Exosome complex component RRP46	EXOS5_MOUSE	-35.0738	0.649262	0.00198275	0.00576716	HPI	DMSO
HPI / DMSO	Odad2	Outer dynein arm-docking complex subunit 2	ODAD2_MOUSE	2530.75	26.3075	0.00199794	0.00580041	HPI	DMSO
ProF / DMSO	Dock4;Dock3	Dedicator of cytokinesis protein 4;Dedicator of cytokinesis protein 3	DOCK4_MOUSE;DOCK3_MOUSE	-49.0961	0.509039	0.00204391	0.00588629	ProF	DMSO
HPI / DMSO	Slc25a19	Mitochondrial thiamine pyrophosphate carrier	TPC_MOUSE	-55.5307	0.444693	0.00204543	0.00588629	HPI	DMSO
ProF / DMSO	Ntan1	Protein N-terminal asparagine amidohydrolase	NTAN1_MOUSE	-52.1977	0.478023	0.00205258	0.0059005	ProF	DMSO
ProF / DMSO	Vps37c	Vacuolar protein sorting-associated protein 37C	VP37C_MOUSE	-37.0523	0.629477	0.002053	0.0059005	ProF	DMSO
HPI / DMSO	Lrch2	Leucine-rich repeat and calponin homology domain-containing protein 2	LRCH2_MOUSE	-56.2625	0.437375	0.00206121	0.00591735	HPI	DMSO
ProF / DMSO	Rab11fip2	Rab11 family-interacting protein 2	RFIP2_MOUSE	-61.3722	0.386278	0.00206668	0.00592481	ProF	DMSO
ProF / DMSO	Kyat3	Kynurenine--oxoglutarate transaminase 3	KAT3_MOUSE	-46.5627	0.534373	0.00207344	0.00594143	ProF	DMSO
HPI / DMSO	Wdr46	WD repeat-containing protein 46	WDR46_MOUSE	51.9381	1.51938	0.00212137	0.00603955	HPI	DMSO
HPI / DMSO	Atrnl1	Attractin-like protein 1	ATRN1_MOUSE	92.1294	1.92129	0.00212899	0.00605288	HPI	DMSO
ProF / DMSO	Gemin6	Gem-associated protein 6	GEMI6_MOUSE	-36.8378	0.631622	0.00212829	0.00605288	ProF	DMSO
ProF / DMSO	Rsrc1	Serine/Arginine-related protein 53	RSRC1_MOUSE	-38.7168	0.612832	0.00216772	0.00615166	ProF	DMSO
ProF / DMSO	Tspan3	Tetraspanin-3	TSN3_MOUSE	-37.5417	0.624583	0.00217393	0.00615798	ProF	DMSO
ProF / HPI	Dennd1b	DENN domain-containing protein 1B	DEN1B_MOUSE	-51.923	0.48077	0.00217668	0.00616294	ProF	HPI
HPI / DMSO	Rhoj	Rho-related GTP-binding protein RhoJ	RHOJ_MOUSE	-41.3823	0.586177	0.00220332	0.00621842	HPI	DMSO
ProF / HPI	Thyn1	Thymocyte nuclear protein 1	THYN1_MOUSE	62.1625	1.62162	0.00220558	0.0062207	ProF	HPI
ProF / DMSO	Med28	Mediator of RNA polymerase II transcription subunit 28	MED28_MOUSE	-73.0734	0.269266	0.00221568	0.00624473	ProF	DMSO
ProF / HPI	Ndufa6	NADH dehydrogenase [ubiquinone] 1 alpha subcomplex subunit 6	NDUA6_MOUSE	-58.4264	0.415736	0.00221832	0.00624933	ProF	HPI
HPI / DMSO	Ufsp1	Ufm1-specific protease 1	UFSP1_MOUSE	-56.9594	0.430406	0.00222492	0.00625935	HPI	DMSO
ProF / DMSO	Daam2	Disheveled-associated activator of morphogenesis 2	DAAM2_MOUSE	-49.5432	0.504568	0.00224673	0.00629207	ProF	DMSO
ProF / HPI	Uqcc2	Ubiquinol-cytochrome-c reductase complex assembly factor 2	UQCC2_MOUSE	51.4602	1.5146	0.0022483	0.00629362	ProF	HPI
ProF / DMSO	Furin	Furin	FURIN_MOUSE	-40.4727	0.595273	0.00227606	0.00633657	ProF	DMSO
HPI / DMSO	Ccnt2	Cyclin-T2	CCNT2_MOUSE	59.3578	1.59358	0.00228655	0.00633657	HPI	DMSO
ProF / HPI	Vdac3	Voltage-dependent anion-selective channel protein 3	VDAC3_MOUSE	-66.2446	0.337554	0.00229259	0.00634572	ProF	HPI
ProF / DMSO	Surf1	Surfeit locus protein 1	SURF1_MOUSE	-36.9991	0.630009	0.00230203	0.00634949	ProF	DMSO
ProF / HPI	Mrpl41	39S ribosomal protein L41, mitochondrial	RM41_MOUSE	-78.0234	0.219766	0.00230663	0.00635679	ProF	HPI
ProF / DMSO	Mrpl23	39S ribosomal protein L23, mitochondrial	RM23_MOUSE	-43.2758	0.567242	0.00230913	0.0063573	ProF	DMSO
HPI / DMSO	Bnip2	BCL2/adenovirus E1B 19 kDa protein-interacting protein 2	BNIP2_MOUSE	-52.079	0.47921	0.00236642	0.00648037	HPI	DMSO
ProF / HPI	Alkbh5	RNA demethylase ALKBH5	ALKB5_MOUSE	-37.0589	0.629411	0.00237671	0.00650568	ProF	HPI
HPI / DMSO	Phlda3	Pleckstrin homology-like domain family A member 3	PHLA3_MOUSE	-53.856	0.46144	0.00240391	0.00653957	HPI	DMSO
ProF / DMSO	Rpp25l	Ribonuclease P protein subunit p25-like protein	RP25L_MOUSE	-39.9245	0.600755	0.00240613	0.00654273	ProF	DMSO
ProF / DMSO	Rrp8	Ribosomal RNA-processing protein 8	RRP8_MOUSE	-42.1346	0.578654	0.00242318	0.00657403	ProF	DMSO
ProF / DMSO	Tmsb10	Thymosin beta-10	TYB10_MOUSE	-52.8758	0.471242	0.00242976	0.00657442	ProF	DMSO
ProF / DMSO	Slc25a46	Solute carrier family 25 member 46	S2546_MOUSE	-71.4306	0.285694	0.00247062	0.00664316	ProF	DMSO
ProF / DMSO	Cdc42ep4	Cdc42 effector protein 4	BORG4_MOUSE	-69.0341	0.309659	0.00249153	0.00667216	ProF	DMSO
ProF / DMSO	Spsb2	SPRY domain-containing SOCS box protein 2	SPSB2_MOUSE	-64.0961	0.359039	0.00250097	0.00668874	ProF	DMSO
ProF / DMSO	Relb	Transcription factor RelB	RELB_MOUSE	-45.4069	0.545931	0.0025141	0.00670353	ProF	DMSO
ProF / DMSO	Rfk	Riboflavin kinase	RIFK_MOUSE	-37.145	0.62855	0.0025283	0.00673268	ProF	DMSO
ProF / HPI	Clasrp	CLK4-associating serine/arginine rich protein	CLASR_MOUSE	-45.5646	0.544354	0.00256653	0.00678296	ProF	HPI
HPI / DMSO	Tmem245	Transmembrane protein 245	TM245_MOUSE	101.656	2.01656	0.00257611	0.00679557	HPI	DMSO
ProF / HPI	Metap1d	Methionine aminopeptidase 1D, mitochondrial	MAP12_MOUSE	-43.7321	0.562679	0.00258145	0.00680093	ProF	HPI
HPI / DMSO	Gpr180	Integral membrane protein GPR180	GP180_MOUSE	-48.8859	0.511141	0.00259097	0.0068115	HPI	DMSO
HPI / DMSO	Epdr1	Mammalian ependymin-related protein 1	EPDR1_MOUSE	-43.7528	0.562472	0.0025908	0.0068115	HPI	DMSO
ProF / DMSO	Gmpr	GMP reductase 1	GMPR1_MOUSE	-43.3124	0.566876	0.00261922	0.00687114	ProF	DMSO
ProF / HPI	Ndufs6	NADH dehydrogenase [ubiquinone] iron-sulfur protein 6, mitochondrial	NDUS6_MOUSE	-40.7899	0.592101	0.00262482	0.0068712	ProF	HPI
ProF / HPI	Taf6l	TAF6-like RNA polymerase II p300/CBP-associated factor-associated factor 65 kDa subunit 6L	TAF6L_MOUSE	-45.1776	0.548224	0.00262331	0.0068712	ProF	HPI
HPI / DMSO	Ntmt1	N-terminal Xaa-Pro-Lys N-methyltransferase 1	NTM1A_MOUSE	-36.4353	0.635647	0.00262812	0.0068712	HPI	DMSO
ProF / DMSO	Sec61g	Protein transport protein Sec61 subunit gamma	SC61G_MOUSE	-39.1665	0.608335	0.00263324	0.00687335	ProF	DMSO
HPI / DMSO	Ccdc12	Coiled-coil domain-containing protein 12	CCD12_MOUSE	-59.9691	0.400309	0.00263402	0.00687335	HPI	DMSO
ProF / DMSO	Anpep	Aminopeptidase N	AMPN_MOUSE	-38.7111	0.612889	0.00265869	0.00690561	ProF	DMSO
HPI / DMSO	Sdhaf4	Succinate dehydrogenase assembly factor 4, mitochondrial	SDHF4_MOUSE	-73.1071	0.268929	0.00269558	0.00698711	HPI	DMSO
ProF / DMSO	Pdcl	Phosducin-like protein	PHLP_MOUSE	-59.289	0.40711	0.00272531	0.0070314	ProF	DMSO
ProF / DMSO	Cpne2	Copine-2	CPNE2_MOUSE	-63.9908	0.360092	0.00275096	0.00706455	ProF	DMSO
HPI / DMSO	Serinc3	Serine incorporator 3	SERC3_MOUSE	-57.7464	0.422536	0.00278909	0.00712319	HPI	DMSO
ProF / HPI	Vdac1	Voltage-dependent anion-selective channel protein 1	VDAC1_MOUSE	-59.527	0.40473	0.00279574	0.00713721	ProF	HPI
ProF / DMSO	Tusc3	Tumor suppressor candidate 3	TUSC3_MOUSE	-36.1773	0.638227	0.00280086	0.00714325	ProF	DMSO
HPI / DMSO	Nubpl	Iron-sulfur protein NUBPL	NUBPL_MOUSE	-52.7402	0.472598	0.00280702	0.00715419	HPI	DMSO
ProF / DMSO	Ap3m2	AP-3 complex subunit mu-2	AP3M2_MOUSE	-42.696	0.57304	0.00286349	0.0072372	ProF	DMSO
ProF / DMSO	Fam168a	Protein FAM168A	F168A_MOUSE	422.69	5.2269	0.00288599	0.00727953	ProF	DMSO
ProF / DMSO	Dtx2	Probable E3 ubiquitin-protein ligase DTX2	DTX2_MOUSE	-41.2513	0.587487	0.00288919	0.00727953	ProF	DMSO
ProF / HPI	Ndufs7	NADH dehydrogenase [ubiquinone] iron-sulfur protein 7, mitochondrial	NDUS7_MOUSE	-42.2649	0.577351	0.00291451	0.00731649	ProF	HPI
HPI / DMSO	Wdr54	WD repeat-containing protein 54	WDR54_MOUSE	-35.2222	0.647778	0.00291691	0.00731838	HPI	DMSO
ProF / HPI	Med31	Mediator of RNA polymerase II transcription subunit 31	MED31_MOUSE	-34.6103	0.653897	0.00292371	0.00732751	ProF	HPI
ProF / HPI	Dmac1	Distal membrane-arm assembly complex protein 1	DMAC1_MOUSE	-69.9049	0.300951	0.00294504	0.00736324	ProF	HPI
HPI / DMSO	Amfr	E3 ubiquitin-protein ligase AMFR	AMFR_MOUSE	49.5343	1.49534	0.00295865	0.00739123	HPI	DMSO
HPI / DMSO	Tma16	Translation machinery-associated protein 16	TMA16_MOUSE	-40.9801	0.590199	0.00299959	0.00745614	HPI	DMSO
ProF / DMSO	Fbxo21	F-box only protein 21	FBX21_MOUSE	-54.323	0.45677	0.00300903	0.00746877	ProF	DMSO
ProF / DMSO	Rbms3	RNA-binding motif, single-stranded-interacting protein 3	RBMS3_MOUSE	-74.0985	0.259015	0.00302517	0.00749077	ProF	DMSO
ProF / HPI	Mrfap1	MORF4 family-associated protein 1	MOFA1_MOUSE	52.9121	1.52912	0.00303863	0.00751207	ProF	HPI
HPI / DMSO	Alb	Albumin	ALBU_MOUSE	-41.9763	0.580237	0.00306253	0.00754898	HPI	DMSO
ProF / DMSO	Smim12	Small integral membrane protein 12	SIM12_MOUSE	-65.1663	0.348337	0.00307671	0.00756987	ProF	DMSO
HPI / DMSO	Kat7	Histone acetyltransferase KAT7	KAT7_MOUSE	-67.7458	0.322542	0.00315079	0.00770121	HPI	DMSO
ProF / DMSO	Rnf170	E3 ubiquitin-protein ligase RNF170	RN170_MOUSE	-38.0874	0.619126	0.00315607	0.00770984	ProF	DMSO
ProF / HPI	mt-Co3	Cytochrome c oxidase subunit 3	COX3_MOUSE	-59.5323	0.404677	0.00317962	0.00773983	ProF	HPI
ProF / HPI	F2r	Proteinase-activated receptor 1	PAR1_MOUSE	51.6364	1.51636	0.00323642	0.00783181	ProF	HPI
HPI / DMSO	Brd1	Bromodomain-containing protein 1	BRD1_MOUSE	-49.8701	0.501299	0.00325313	0.00785509	HPI	DMSO
ProF / DMSO	Mrpl33	39S ribosomal protein L33, mitochondrial	RM33_MOUSE	-33.328	0.66672	0.00325806	0.00785955	ProF	DMSO
HPI / DMSO	Macrod1	ADP-ribose glycohydrolase MACROD1	MACD1_MOUSE	-33.912	0.66088	0.00327109	0.00787632	HPI	DMSO
HPI / DMSO	Etfrf1	Electron transfer flavoprotein regulatory factor 1	ETFR1_MOUSE	-40.673	0.59327	0.00327429	0.00788023	HPI	DMSO
ProF / HPI	Ctdnep1	CTD nuclear envelope phosphatase 1	CNEP1_MOUSE	-39.8517	0.601483	0.00328593	0.00789291	ProF	HPI
ProF / DMSO	Gng2	Guanine nucleotide-binding protein G(I)/G(S)/G(O) subunit gamma-2	GBG2_MOUSE	-50.8862	0.491138	0.00329591	0.0079015	ProF	DMSO
ProF / HPI	Cox6c	Cytochrome c oxidase subunit 6C	COX6C_MOUSE	-53.1896	0.468104	0.00330785	0.0079209	ProF	HPI
ProF / DMSO	Bak1	Bcl-2 homologous antagonist/killer	BAK_MOUSE	-40.3846	0.596154	0.00331969	0.00793387	ProF	DMSO
ProF / HPI	Fbxo21	F-box only protein 21	FBX21_MOUSE	-37.9791	0.620209	0.00339197	0.00802282	ProF	HPI
ProF / HPI	Znf385a	Zinc finger protein 385A	Z385A_MOUSE	-54.758	0.45242	0.00348364	0.0081677	ProF	HPI
ProF / HPI	Rnf115	E3 ubiquitin-protein ligase RNF115	RN115_MOUSE	118.293	2.18293	0.00350788	0.00819321	ProF	HPI
ProF / DMSO	Frs2	Fibroblast growth factor receptor substrate 2	FRS2_MOUSE	-35.215	0.64785	0.00356759	0.00828863	ProF	DMSO
ProF / HPI	Nr2c2ap	Nuclear receptor 2C2-associated protein	NR2CA_MOUSE	-44.9641	0.550359	0.0036016	0.00834609	ProF	HPI
ProF / DMSO	Mustn1	Musculoskeletal embryonic nuclear protein 1	MSTN1_MOUSE	-71.8594	0.281406	0.00364771	0.00840878	ProF	DMSO
ProF / DMSO	Tspan14	Tetraspanin-14	TSN14_MOUSE	-44.1948	0.558052	0.00369397	0.00848586	ProF	DMSO
ProF / DMSO	Fam76a	Protein FAM76A	FA76A_MOUSE	-50.2484	0.497516	0.00371608	0.00851871	ProF	DMSO
ProF / HPI	Hk1	Hexokinase-1	HXK1_MOUSE	-42.3093	0.576907	0.00373318	0.00854304	ProF	HPI
HPI / DMSO	Ltn1	E3 ubiquitin-protein ligase listerin	LTN1_MOUSE	-37.0589	0.629411	0.0037587	0.00857188	HPI	DMSO
ProF / DMSO	Gpx7	Glutathione peroxidase 7	GPX7_MOUSE	-41.7235	0.582765	0.00378804	0.00860703	ProF	DMSO
ProF / HPI	Timm23	Mitochondrial import inner membrane translocase subunit Tim23	TIM23_MOUSE	-38.0578	0.619422	0.0037915	0.00860733	ProF	HPI
ProF / DMSO	Pttg1ip	Pituitary tumor-transforming gene 1 protein-interacting protein	PTTG_MOUSE	-73.7215	0.262785	0.00381892	0.00864858	ProF	DMSO
ProF / HPI	Cox4i1	Cytochrome c oxidase subunit 4 isoform 1, mitochondrial	COX41_MOUSE	-54.5387	0.454613	0.00382527	0.0086566	ProF	HPI
ProF / HPI	Vdac2	Voltage-dependent anion-selective channel protein 2	VDAC2_MOUSE	-61.3925	0.386075	0.003841	0.00867668	ProF	HPI
ProF / DMSO	Rabac1	Prenylated Rab acceptor protein 1	PRAF1_MOUSE	-77.7002	0.222998	0.00384958	0.00867982	ProF	DMSO
ProF / DMSO	Eef1akmt1	EEF1A lysine methyltransferase 1	EFMT1_MOUSE	-70.4755	0.295245	0.00385691	0.00869	ProF	DMSO
ProF / HPI	Rsrc1	Serine/Arginine-related protein 53	RSRC1_MOUSE	-41.6808	0.583192	0.00386566	0.0087002	ProF	HPI
ProF / DMSO	Patl1	Protein PAT1 homolog 1	PATL1_MOUSE	-33.3579	0.666421	0.00387582	0.00870403	ProF	DMSO
ProF / HPI	Nnt	NAD(P) transhydrogenase, mitochondrial	NNTM_MOUSE	-49.7483	0.502517	0.00388103	0.00870625	ProF	HPI
ProF / DMSO	Laptm4a	Lysosomal-associated transmembrane protein 4A	LAP4A_MOUSE	-59.2509	0.407491	0.00389825	0.00872903	ProF	DMSO
ProF / DMSO	Ahdc1	AT-hook DNA-binding motif-containing protein 1	AHDC1_MOUSE	-39.5129	0.604871	0.00393291	0.00878322	ProF	DMSO
ProF / DMSO	Srfbp1	Serum response factor-binding protein 1	SRFB1_MOUSE	-41.0255	0.589745	0.00394151	0.00879403	ProF	DMSO
ProF / DMSO	Loxl1	Lysyl oxidase homolog 1	LOXL1_MOUSE	-46.4776	0.535224	0.00395033	0.00880417	ProF	DMSO
HPI / DMSO	Cdk19	Cyclin-dependent kinase 19	CDK19_MOUSE	-42.0783	0.579217	0.00396385	0.00882475	HPI	DMSO
ProF / DMSO	Hdac10	Polyamine deacetylase HDAC10	HDA10_MOUSE	-65.3265	0.346735	0.00401554	0.00889494	ProF	DMSO
ProF / HPI	Slc39a11	Zinc transporter ZIP11	S39AB_MOUSE	-44.8513	0.551487	0.00403592	0.00891818	ProF	HPI
ProF / DMSO	Anapc11	Anaphase-promoting complex subunit 11	APC11_MOUSE	-42.634	0.57366	0.00404874	0.00893964	ProF	DMSO
ProF / HPI	Kat7	Histone acetyltransferase KAT7	KAT7_MOUSE	221.054	3.21054	0.00405181	0.00894322	ProF	HPI
HPI / DMSO	Sdhaf2	Succinate dehydrogenase assembly factor 2, mitochondrial	SDHF2_MOUSE	-58.099	0.41901	0.00408584	0.00898622	HPI	DMSO
HPI / DMSO	Mrpl54	39S ribosomal protein L54, mitochondrial	RM54_MOUSE	-44.9583	0.550417	0.00411193	0.00902255	HPI	DMSO
ProF / HPI	Plgrkt	Plasminogen receptor (KT)	PLRKT_MOUSE	-58.5166	0.414834	0.00416012	0.00908172	ProF	HPI
ProF / HPI	Arl6ip4	ADP-ribosylation factor-like protein 6-interacting protein 4	AR6P4_MOUSE	-58.0009	0.419991	0.00418511	0.00910925	ProF	HPI
ProF / HPI	Magee1	Melanoma-associated antigen E1	MAGE1_MOUSE	-34.078	0.65922	0.00431383	0.00931522	ProF	HPI
HPI / DMSO	Fam76a	Protein FAM76A	FA76A_MOUSE	-55.985	0.44015	0.00432873	0.00932783	HPI	DMSO
ProF / DMSO	Ramac	RNA guanine-N7 methyltransferase activating subunit	RAMAC_MOUSE	-56.4445	0.435555	0.00433116	0.00932982	ProF	DMSO
HPI / DMSO	Cdc42bpa	Serine/threonine-protein kinase MRCK alpha	MRCKA_MOUSE	-40.7932	0.592068	0.00433735	0.00933664	HPI	DMSO
ProF / HPI	Rce1	CAAX prenyl protease 2	FACE2_MOUSE	-36.6191	0.633809	0.00434537	0.00935064	ProF	HPI
ProF / HPI	Slc25a32	Mitochondrial folate transporter/carrier	MFTC_MOUSE	-35.8154	0.641846	0.00435383	0.00936233	ProF	HPI
ProF / HPI	Ccdc12	Coiled-coil domain-containing protein 12	CCD12_MOUSE	-61.3697	0.386303	0.00436295	0.00936241	ProF	HPI
HPI / DMSO	Tbc1d20	TBC1 domain family member 20	TBC20_MOUSE	-38.7524	0.612476	0.00435811	0.00936241	HPI	DMSO
ProF / DMSO	Cox5b	Cytochrome c oxidase subunit 5B, mitochondrial	COX5B_MOUSE	-52.4113	0.475887	0.00436628	0.00936628	ProF	DMSO
HPI / DMSO	Actr8	Actin-related protein 8	ARP8_MOUSE	-48.2771	0.517229	0.00439293	0.0094006	HPI	DMSO
ProF / HPI	Sin3b	Paired amphipathic helix protein Sin3b	SIN3B_MOUSE	-35.4932	0.645068	0.00442795	0.00944074	ProF	HPI
ProF / HPI	Casc3	Protein CASC3	CASC3_MOUSE	67.8068	1.67807	0.00443527	0.00944074	ProF	HPI
HPI / DMSO	Nme7	Nucleoside diphosphate kinase 7	NDK7_MOUSE	-33.6118	0.663882	0.00444779	0.00944926	HPI	DMSO
ProF / DMSO	Atpaf2	ATP synthase mitochondrial F1 complex assembly factor 2	ATPF2_MOUSE	-34.6431	0.653569	0.00445289	0.00945684	ProF	DMSO
ProF / HPI	Sfxn1	Sideroflexin-1	SFXN1_MOUSE	-44.6929	0.553071	0.00449949	0.00951655	ProF	HPI
ProF / DMSO	Ndufa8	NADH dehydrogenase [ubiquinone] 1 alpha subcomplex subunit 8	NDUA8_MOUSE	-57.0023	0.429977	0.00450636	0.00952079	ProF	DMSO
ProF / DMSO	Polr1h	DNA-directed RNA polymerase I subunit RPA12	RPA12_MOUSE	-35.5145	0.644855	0.00453483	0.00955532	ProF	DMSO
ProF / HPI	Rbpms	RNA-binding protein with multiple splicing	RBPMS_MOUSE	-41.7964	0.582036	0.00454476	0.00956971	ProF	HPI
ProF / DMSO	Cryab	Alpha-crystallin B chain	CRYAB_MOUSE	70.3375	1.70338	0.00456908	0.00959523	ProF	DMSO
ProF / DMSO	Procr	Endothelial protein C receptor	EPCR_MOUSE	-55.5344	0.444656	0.00456748	0.00959523	ProF	DMSO
ProF / DMSO	Ezh2	Histone-lysine N-methyltransferase EZH2	EZH2_MOUSE	-56.7888	0.432112	0.00459841	0.00963342	ProF	DMSO
HPI / DMSO	Taf1	Transcription initiation factor TFIID subunit 1	TAF1_MOUSE	93.8479	1.93848	0.00460504	0.00964078	HPI	DMSO
ProF / HPI	Tssc4	Protein TSSC4	TSSC4_MOUSE	-34.1335	0.658665	0.0046159	0.00965369	ProF	HPI
ProF / HPI	Fam89b	Leucine repeat adapter protein 25	LRA25_MOUSE	95.404	1.95404	0.00463622	0.00967883	ProF	HPI
ProF / HPI	Haus2	HAUS augmin-like complex subunit 2	HAUS2_MOUSE	86.6893	1.86689	0.00470526	0.00977845	ProF	HPI
ProF / HPI	Cox7c	Cytochrome c oxidase subunit 7C, mitochondrial	COX7C_MOUSE	-46.4698	0.535302	0.00471902	0.00979282	ProF	HPI
ProF / DMSO	Nom1	Nucleolar MIF4G domain-containing protein 1	NOM1_MOUSE	-52.2129	0.477871	0.00475302	0.00982737	ProF	DMSO
ProF / HPI	Enpp3	Ectonucleotide pyrophosphatase/phosphodiesterase family member 3	ENPP3_MOUSE	-33.8432	0.661568	0.00475719	0.0098294	ProF	HPI
ProF / HPI	Cox7a2	Cytochrome c oxidase subunit 7A2, mitochondrial	CX7A2_MOUSE	-57.9752	0.420248	0.00477676	0.00985007	ProF	HPI
HPI / DMSO	Nptxr	Neuronal pentraxin receptor	NPTXR_MOUSE	-35.2454	0.647546	0.00480383	0.0098861	HPI	DMSO
HPI / DMSO	Med9	Mediator of RNA polymerase II transcription subunit 9	MED9_MOUSE	-44.8739	0.551261	0.00483593	0.0099323	HPI	DMSO
HPI / DMSO	Ssc5d	Soluble scavenger receptor cysteine-rich domain-containing protein SSC5D	SRCRL_MOUSE	-38.222	0.61778	0.00484836	0.00994461	HPI	DMSO
ProF / DMSO	Polrmt	DNA-directed RNA polymerase, mitochondrial	RPOM_MOUSE	-33.9367	0.660633	0.00485791	0.00995097	ProF	DMSO
ProF / HPI	Tmem256	Transmembrane protein 256	TM256_MOUSE	-57.9129	0.420871	0.00487469	0.00996553	ProF	HPI
HPI / DMSO	Tmem263	Transmembrane protein 263	TM263_MOUSE	-33.736	0.66264	0.00488003	0.00997315	HPI	DMSO
ProF / HPI	Timm22	Mitochondrial import inner membrane translocase subunit Tim22	TIM22_MOUSE	-38.4872	0.615128	0.00488388	0.00997441	ProF	HPI
ProF / HPI	Samm50	Sorting and assembly machinery component 50 homolog	SAM50_MOUSE	-36.5353	0.634647	0.00489637	0.00998343	ProF	HPI
HPI / DMSO	Ezh2	Histone-lysine N-methyltransferase EZH2	EZH2_MOUSE	-57.6883	0.423117	0.00491679	0.0100086	HPI	DMSO
HPI / DMSO	Pyurf	Protein preY, mitochondrial	PREY_MOUSE	-47.5364	0.524636	0.00492155	0.0100149	HPI	DMSO
ProF / DMSO	Znf346	Zinc finger protein 346	ZN346_MOUSE	70.6828	1.70683	0.00494778	0.0100518	ProF	DMSO
ProF / DMSO	Mug1	Murinoglobulin-1	MUG1_MOUSE	56.6633	1.56663	0.00498101	0.010106	ProF	DMSO
HPI / DMSO	Gusb	Beta-glucuronidase	BGLR_MOUSE	-43.2586	0.567414	0.00499908	0.0101301	HPI	DMSO
HPI / DMSO	Gon7	EKC/KEOPS complex subunit GON7	GON7_MOUSE	-60.6102	0.393898	0.00500835	0.0101385	HPI	DMSO
ProF / HPI	Rogdi	Protein rogdi homolog	ROGDI_MOUSE	-46.0595	0.539405	0.00504407	0.0101937	ProF	HPI
ProF / HPI	Pdcl	Phosducin-like protein	PHLP_MOUSE	-73.9397	0.260603	0.00506994	0.0102226	ProF	HPI
ProF / DMSO	Mrps21	28S ribosomal protein S21, mitochondrial	RT21_MOUSE	-34.3359	0.656641	0.00510792	0.0102757	ProF	DMSO
ProF / HPI	Dhcr7	7-dehydrocholesterol reductase	DHCR7_MOUSE	-40.2948	0.597052	0.00511554	0.0102795	ProF	HPI
ProF / DMSO	Tspan9	Tetraspanin-9	TSN9_MOUSE	-47.033	0.52967	0.00511972	0.0102795	ProF	DMSO
HPI / DMSO	Chmp1b2	Charged multivesicular body protein 1b-2	CH1B2_MOUSE	-45.1631	0.548369	0.00511444	0.0102795	HPI	DMSO
HPI / DMSO	Atp6v0c	V-type proton ATPase 16 kDa proteolipid subunit	VATL_MOUSE	-58.1374	0.418626	0.00515491	0.0103281	HPI	DMSO
ProF / HPI	Slc25a12	Calcium-binding mitochondrial carrier protein Aralar1	CMC1_MOUSE	-48.831	0.51169	0.00515847	0.0103281	ProF	HPI
HPI / DMSO	Tcf12	Transcription factor 12	HTF4_MOUSE	-43.5603	0.564397	0.00517348	0.0103358	HPI	DMSO
ProF / HPI	Ufsp1	Ufm1-specific protease 1	UFSP1_MOUSE	79.4158	1.79416	0.00517942	0.0103421	ProF	HPI
ProF / DMSO	Ahsa2	Activator of 90 kDa heat shock protein ATPase homolog 2	AHSA2_MOUSE	-44.8286	0.551714	0.00525974	0.0104518	ProF	DMSO
HPI / DMSO	Echdc3	Enoyl-CoA hydratase domain-containing protein 3, mitochondrial	ECHD3_MOUSE	-36.8639	0.631361	0.00525521	0.0104518	HPI	DMSO
ProF / DMSO	Mgst1	Microsomal glutathione S-transferase 1	MGST1_MOUSE	-53.1987	0.468013	0.00530824	0.010511	ProF	DMSO
ProF / HPI	Gan	Gigaxonin	GAN_MOUSE	101.762	2.01762	0.00531577	0.0105191	ProF	HPI
ProF / DMSO	Cdc42ep5	Cdc42 effector protein 5	BORG3_MOUSE	-88.7331	0.112669	0.00534718	0.0105475	ProF	DMSO
ProF / DMSO	Timm23	Mitochondrial import inner membrane translocase subunit Tim23	TIM23_MOUSE	-39.9477	0.600523	0.00536938	0.0105707	ProF	DMSO
HPI / DMSO	Klf3	Krueppel-like factor 3	KLF3_MOUSE	-56.6078	0.433922	0.00537442	0.0105742	HPI	DMSO
ProF / HPI	Tbce	Tubulin-specific chaperone E	TBCE_MOUSE	-36.9603	0.630397	0.00539329	0.0106012	ProF	HPI
ProF / HPI	Med28	Mediator of RNA polymerase II transcription subunit 28	MED28_MOUSE	-58.4187	0.415813	0.00540966	0.0106199	ProF	HPI
HPI / DMSO	Cdc42ep5	Cdc42 effector protein 5	BORG3_MOUSE	-88.6158	0.113842	0.00549148	0.0107327	HPI	DMSO
ProF / DMSO	Pcbd2	Pterin-4-alpha-carbinolamine dehydratase 2	PHS2_MOUSE	-38.0217	0.619783	0.00552369	0.0107624	ProF	DMSO
ProF / HPI	Eml2	Echinoderm microtubule-associated protein-like 2	EMAL2_MOUSE	53.24	1.5324	0.00553895	0.0107806	ProF	HPI
ProF / HPI	Slc25a10	Mitochondrial dicarboxylate carrier	DIC_MOUSE	-50.7639	0.492361	0.00555984	0.0107993	ProF	HPI
ProF / HPI	Cox7a2l	Cytochrome c oxidase subunit 7A-related protein, mitochondrial	COX7R_MOUSE	-55.0406	0.449594	0.00558159	0.010825	ProF	HPI
HPI / DMSO	Celsr3	Cadherin EGF LAG seven-pass G-type receptor 3	CELR3_MOUSE	-33.1347	0.668653	0.00558246	0.010825	HPI	DMSO
ProF / HPI	Itm2c	Integral membrane protein 2C	ITM2C_MOUSE	-33.4444	0.665556	0.00560009	0.0108456	ProF	HPI
ProF / DMSO	Actr8	Actin-related protein 8	ARP8_MOUSE	-45.8102	0.541898	0.00564578	0.0108947	ProF	DMSO
ProF / HPI	Flot2	Flotillin-2	FLOT2_MOUSE	-41.6432	0.583568	0.00565478	0.0109036	ProF	HPI
ProF / HPI	Mtco2	Cytochrome c oxidase subunit 2	COX2_MOUSE	-52.0366	0.479634	0.00570234	0.0109611	ProF	HPI
ProF / DMSO	Rsbn1	Lysine-specific demethylase 9	RSBN1_MOUSE	-64.7536	0.352464	0.00570354	0.0109611	ProF	DMSO
ProF / HPI	Ifi202	Interferon-activable protein 202	IFI2_MOUSE	-43.8984	0.561016	0.00570409	0.0109611	ProF	HPI
ProF / DMSO	Sdhaf4	Succinate dehydrogenase assembly factor 4, mitochondrial	SDHF4_MOUSE	-59.4365	0.405635	0.00571494	0.0109785	ProF	DMSO
ProF / HPI	Frmd8	FERM domain-containing protein 8	FRMD8_MOUSE	71.4705	1.71471	0.00573658	0.0110033	ProF	HPI
HPI / DMSO	NaN	Uncharacterized protein CXorf38 homolog	CX038_MOUSE	-44.8544	0.551456	0.00574389	0.0110033	HPI	DMSO
ProF / DMSO	Glcci1	Glucocorticoid-induced transcript 1 protein	GLCI1_MOUSE	-48.9298	0.510702	0.00575393	0.0110157	ProF	DMSO
ProF / DMSO	Limd2	LIM domain-containing protein 2	LIMD2_MOUSE	-33.7365	0.662635	0.00578599	0.0110615	ProF	DMSO
ProF / DMSO	Kdelr3	ER lumen protein-retaining receptor 3	ERD23_MOUSE	-49.114	0.50886	0.00578961	0.0110615	ProF	DMSO
ProF / DMSO	Timm17b	Mitochondrial import inner membrane translocase subunit Tim17-B	TI17B_MOUSE	-33.8018	0.661982	0.00579034	0.0110615	ProF	DMSO
ProF / DMSO	Krt15	Keratin, type I cytoskeletal 15	K1C15_MOUSE	-71.0053	0.289947	0.00582435	0.0110887	ProF	DMSO
ProF / HPI	NaN	Uncharacterized protein C1orf21 homolog	CA021_MOUSE	-38.3619	0.616381	0.00583524	0.0111045	ProF	HPI
ProF / HPI	Cp	Ceruloplasmin	CERU_MOUSE	-41.159	0.58841	0.00589581	0.011156	ProF	HPI
ProF / HPI	Cox5b	Cytochrome c oxidase subunit 5B, mitochondrial	COX5B_MOUSE	-78.4764	0.215236	0.00590061	0.0111582	ProF	HPI
ProF / DMSO	Ddx49	Probable ATP-dependent RNA helicase DDX49	DDX49_MOUSE	-48.8372	0.511628	0.00590467	0.0111625	ProF	DMSO
ProF / HPI	Uxt	Protein UXT	UXT_MOUSE	-45.0021	0.549979	0.00596587	0.0112232	ProF	HPI
ProF / DMSO	Slc20a2	Sodium-dependent phosphate transporter 2	S20A2_MOUSE	-46.3728	0.536272	0.00596963	0.0112269	ProF	DMSO
ProF / DMSO	Yipf6	Protein YIPF6	YIPF6_MOUSE	-46.147	0.53853	0.00605049	0.0113273	ProF	DMSO
HPI / DMSO	Mustn1	Musculoskeletal embryonic nuclear protein 1	MSTN1_MOUSE	-61.603	0.38397	0.00616838	0.0114853	HPI	DMSO
ProF / HPI	Nfkbia	NF-kappa-B inhibitor alpha	IKBA_MOUSE	-53.5847	0.464153	0.00618167	0.0114968	ProF	HPI
ProF / DMSO	Lgals8	Galectin-8	LEG8_MOUSE	-90.6661	0.0933388	0.00626243	0.011601	ProF	DMSO
ProF / DMSO	Mid1	E3 ubiquitin-protein ligase Midline-1	TRI18_MOUSE	-42.5621	0.574379	0.00629491	0.0116263	ProF	DMSO
ProF / HPI	Unc119	Protein unc-119 homolog A	U119A_MOUSE	-36.9868	0.630132	0.00629401	0.0116263	ProF	HPI
ProF / DMSO	Mrps18a	28S ribosomal protein S18a, mitochondrial	RT18A_MOUSE	-68.4493	0.315507	0.00636013	0.0117175	ProF	DMSO
ProF / HPI	Elavl2	ELAV-like protein 2	ELAV2_MOUSE	-40.3083	0.596917	0.00636417	0.0117186	ProF	HPI
HPI / DMSO	Ap3m2	AP-3 complex subunit mu-2	AP3M2_MOUSE	-53.5303	0.464697	0.006472	0.0118577	HPI	DMSO
ProF / HPI	Med9	Mediator of RNA polymerase II transcription subunit 9	MED9_MOUSE	67.9499	1.6795	0.00648053	0.0118662	ProF	HPI
HPI / DMSO	Chchd5	Coiled-coil-helix-coiled-coil-helix domain-containing protein 5	CHCH5_MOUSE	-67.5197	0.324803	0.00648987	0.0118798	HPI	DMSO
ProF / DMSO	Rbpms	RNA-binding protein with multiple splicing	RBPMS_MOUSE	-44.8465	0.551535	0.00651147	0.0119057	ProF	DMSO
ProF / DMSO	Chchd5	Coiled-coil-helix-coiled-coil-helix domain-containing protein 5	CHCH5_MOUSE	-71.0567	0.289433	0.00652902	0.0119232	ProF	DMSO
ProF / HPI	Raet1b	Retinoic acid early-inducible protein 1-beta	RAE1B_MOUSE	-51.5345	0.484655	0.00655209	0.0119512	ProF	HPI
ProF / DMSO	Cab39l	Calcium-binding protein 39-like	CB39L_MOUSE	-49.638	0.50362	0.00656618	0.0119577	ProF	DMSO
HPI / DMSO	Slc16a13	Monocarboxylate transporter 13	MOT13_MOUSE	-56.487	0.43513	0.00659294	0.0119833	HPI	DMSO
ProF / HPI	Phf23	PHD finger protein 23	PHF23_MOUSE	-55.8044	0.441956	0.00659883	0.0119885	ProF	HPI
ProF / DMSO	Uxt	Protein UXT	UXT_MOUSE	-48.3692	0.516308	0.00660553	0.0119885	ProF	DMSO
HPI / DMSO	Znf414	Zinc finger protein 414	ZN414_MOUSE	-35.6094	0.643906	0.00674049	0.0121663	HPI	DMSO
HPI / DMSO	Rtf2	Replication termination factor 2	RTF2_MOUSE	-33.4003	0.665997	0.00676864	0.0121879	HPI	DMSO
ProF / HPI	Sdhaf4	Succinate dehydrogenase assembly factor 4, mitochondrial	SDHF4_MOUSE	50.8334	1.50833	0.00678991	0.0122091	ProF	HPI
ProF / DMSO	Ndufa6	NADH dehydrogenase [ubiquinone] 1 alpha subcomplex subunit 6	NDUA6_MOUSE	-61.8361	0.381639	0.00679031	0.0122091	ProF	DMSO
ProF / HPI	Slc25a11	Mitochondrial 2-oxoglutarate/malate carrier protein	M2OM_MOUSE	-33.6431	0.663569	0.00680581	0.0122157	ProF	HPI
ProF / HPI	Mrpl47	39S ribosomal protein L47, mitochondrial	RM47_MOUSE	-36.9687	0.630313	0.00682792	0.0122305	ProF	HPI
ProF / HPI	Usf2	Upstream stimulatory factor 2	USF2_MOUSE	-60.8477	0.391523	0.00687444	0.0122782	ProF	HPI
HPI / DMSO	Mrpl15	39S ribosomal protein L15, mitochondrial	RM15_MOUSE	50.4879	1.50488	0.00699782	0.0124257	HPI	DMSO
ProF / DMSO	Runx1	Runt-related transcription factor 1	RUNX1_MOUSE	-46.3856	0.536144	0.00710671	0.0125623	ProF	DMSO
ProF / DMSO	Mccc2	Methylcrotonoyl-CoA carboxylase beta chain, mitochondrial	MCCB_MOUSE	-37.7884	0.622116	0.00719107	0.0126824	ProF	DMSO
ProF / DMSO	Sin3b	Paired amphipathic helix protein Sin3b	SIN3B_MOUSE	-46.0894	0.539106	0.00724131	0.0127391	ProF	DMSO
ProF / HPI	Scamp2	Secretory carrier-associated membrane protein 2	SCAM2_MOUSE	-34.1937	0.658063	0.00728824	0.0127917	ProF	HPI
ProF / DMSO	Bnip2	BCL2/adenovirus E1B 19 kDa protein-interacting protein 2	BNIP2_MOUSE	65.0298	1.6503	0.0073854	0.0129262	ProF	DMSO
ProF / HPI	Lmf1	Lipase maturation factor 1	LMF1_MOUSE	-35.0131	0.649869	0.00740093	0.012938	ProF	HPI
ProF / HPI	Med22	Mediator of RNA polymerase II transcription subunit 22	MED22_MOUSE	-49.2198	0.507802	0.0074268	0.0129576	ProF	HPI
ProF / HPI	Plpp1	Phospholipid phosphatase 1	PLPP1_MOUSE	-40.5133	0.594867	0.00745497	0.0129994	ProF	HPI
ProF / DMSO	Faim	Fas apoptotic inhibitory molecule 1	FAIM1_MOUSE	-49.5058	0.504942	0.00749442	0.0130498	ProF	DMSO
ProF / DMSO	Arl6ip4	ADP-ribosylation factor-like protein 6-interacting protein 4	AR6P4_MOUSE	-79.2063	0.207937	0.00753744	0.0130951	ProF	DMSO
ProF / DMSO	Vps72	Vacuolar protein sorting-associated protein 72 homolog	VPS72_MOUSE	788.01	8.8801	0.00763142	0.0131897	ProF	DMSO
ProF / DMSO	NaN	Uncharacterized protein KIAA0930 homolog	K0930_MOUSE	-75.8789	0.241211	0.00764146	0.0131905	ProF	DMSO
ProF / HPI	Prl7c1	Prolactin-7C1	PR7C1_MOUSE	-35.3946	0.646054	0.00772307	0.0132832	ProF	HPI
ProF / DMSO	Grcc10	Protein C10	C10_MOUSE	-35.7227	0.642773	0.00773767	0.0132935	ProF	DMSO
ProF / DMSO	Chmp1b1	Charged multivesicular body protein 1b-1	CH1B1_MOUSE	-49.6397	0.503603	0.0077801	0.0133404	ProF	DMSO
HPI / DMSO	Zmym3	Zinc finger MYM-type protein 3	ZMYM3_MOUSE	-36.7987	0.632013	0.00778615	0.0133471	HPI	DMSO
HPI / DMSO	Trmt44	Probable tRNA (uracil-O(2)-)-methyltransferase	TRM44_MOUSE	-48.5527	0.514473	0.00780951	0.0133735	HPI	DMSO
ProF / HPI	Fars2	Phenylalanine--tRNA ligase, mitochondrial	SYFM_MOUSE	50.6579	1.50658	0.00784775	0.0134192	ProF	HPI
ProF / DMSO	Ndufa13	NADH dehydrogenase [ubiquinone] 1 alpha subcomplex subunit 13	NDUAD_MOUSE	-33.6042	0.663958	0.00785312	0.0134246	ProF	DMSO
ProF / HPI	Bcl2l1	Bcl-2-like protein 1	B2CL1_MOUSE	-40.2776	0.597224	0.00788004	0.0134513	ProF	HPI
ProF / DMSO	Nsd3	Histone-lysine N-methyltransferase NSD3	NSD3_MOUSE	-40.4773	0.595227	0.00788409	0.0134513	ProF	DMSO
ProF / DMSO	NaN	Uncharacterized protein CXorf38 homolog	CX038_MOUSE	-43.565	0.56435	0.0079615	0.013535	ProF	DMSO
HPI / DMSO	Krt17	Keratin, type I cytoskeletal 17	K1C17_MOUSE	69.251	1.69251	0.0079781	0.0135371	HPI	DMSO
HPI / DMSO	Prdx4	Peroxiredoxin-4	PRDX4_MOUSE	-33.6264	0.663736	0.00804482	0.0136279	HPI	DMSO
HPI / DMSO	Lgals8	Galectin-8	LEG8_MOUSE	-89.3632	0.106368	0.00813158	0.0137447	HPI	DMSO
ProF / HPI	Cfap298	Cilia- and flagella-associated protein 298	CF298_MOUSE	-40.616	0.59384	0.00813859	0.0137488	ProF	HPI
HPI / DMSO	Mrps18a	28S ribosomal protein S18a, mitochondrial	RT18A_MOUSE	-62.8005	0.371995	0.00819208	0.0138092	HPI	DMSO
ProF / HPI	Gk	Glycerol kinase	GLPK_MOUSE	-72.0835	0.279165	0.00823033	0.0138585	ProF	HPI
ProF / DMSO	Cdk19	Cyclin-dependent kinase 19	CDK19_MOUSE	-34.418	0.65582	0.00823365	0.0138604	ProF	DMSO
ProF / HPI	Slc25a13	Calcium-binding mitochondrial carrier protein Aralar2	CMC2_MOUSE	-41.3806	0.586194	0.00827015	0.0138953	ProF	HPI
HPI / DMSO	Ube2q1	Ubiquitin-conjugating enzyme E2 Q1	UB2Q1_MOUSE	-44.5555	0.554445	0.00842734	0.0140726	HPI	DMSO
ProF / DMSO	Taf6l	TAF6-like RNA polymerase II p300/CBP-associated factor-associated factor 65 kDa subunit 6L	TAF6L_MOUSE	-43.477	0.56523	0.00843667	0.0140793	ProF	DMSO
HPI / DMSO	Krt79	Keratin, type II cytoskeletal 79	K2C79_MOUSE	56.3355	1.56336	0.0084847	0.0141328	HPI	DMSO
HPI / DMSO	Sde2	Replication stress response regulator SDE2	SDE2_MOUSE	-34.1355	0.658645	0.00879243	0.014524	HPI	DMSO
HPI / DMSO	Ppp2cb	Serine/threonine-protein phosphatase 2A catalytic subunit beta isoform	PP2AB_MOUSE	-39.8179	0.601821	0.00882019	0.0145482	HPI	DMSO
ProF / HPI	Smug1	Single-strand selective monofunctional uracil DNA glycosylase	SMUG1_MOUSE	122.069	2.22069	0.00881963	0.0145482	ProF	HPI
ProF / DMSO	Arhgap18	Rho GTPase-activating protein 18	RHG18_MOUSE	-57.2044	0.427956	0.00894795	0.0147062	ProF	DMSO
ProF / DMSO	Ly6a	Lymphocyte antigen 6A-2/6E-1	LY6A_MOUSE	-71.2679	0.287321	0.00908641	0.0148629	ProF	DMSO
ProF / DMSO	Ints8	Integrator complex subunit 8	INT8_MOUSE	-38.0562	0.619438	0.00916686	0.0149585	ProF	DMSO
ProF / HPI	Hk2	Hexokinase-2	HXK2_MOUSE	-33.419	0.66581	0.00924843	0.0150516	ProF	HPI
ProF / DMSO	Krt5	Keratin, type II cytoskeletal 5	K2C5_MOUSE	140.926	2.40926	0.00935943	0.0151965	ProF	DMSO
ProF / HPI	Srfbp1	Serum response factor-binding protein 1	SRFB1_MOUSE	-34.3078	0.656922	0.00937288	0.0152103	ProF	HPI
ProF / DMSO	Psmb7	Proteasome subunit beta type-7	PSB7_MOUSE	-34.0681	0.659319	0.00953411	0.0153991	ProF	DMSO
HPI / DMSO	B4galt7	Beta-1,4-galactosyltransferase 7	B4GT7_MOUSE	-38.3648	0.616352	0.00962685	0.0155051	HPI	DMSO
ProF / HPI	Atp6v0a1	V-type proton ATPase 116 kDa subunit a1	VPP1_MOUSE	-36.5636	0.634364	0.00966795	0.0155472	ProF	HPI
ProF / DMSO	Cdc42se2	CDC42 small effector protein 2	C42S2_MOUSE	-33.6284	0.663716	0.00985417	0.0157432	ProF	DMSO
HPI / DMSO	Mnda	Interferon-activable protein 205-B	IFI5B_MOUSE	-41.2476	0.587524	0.00994612	0.0158336	HPI	DMSO
HPI / DMSO	Ube2v1	Ubiquitin-conjugating enzyme E2 variant 1	UB2V1_MOUSE	-44.6365	0.553635	0.00995662	0.0158414	HPI	DMSO
ProF / DMSO	Phf8	Histone lysine demethylase PHF8	PHF8_MOUSE	-34.138	0.65862	0.010119	0.0160196	ProF	DMSO
ProF / HPI	Cox14	Cytochrome c oxidase assembly protein COX14	COX14_MOUSE	-64.4529	0.355471	0.0102421	0.0161748	ProF	HPI
ProF / HPI	Rfk	Riboflavin kinase	RIFK_MOUSE	75.472	1.75472	0.0104215	0.0163411	ProF	HPI
ProF / DMSO	Erc2	ERC protein 2	ERC2_MOUSE	57.8344	1.57834	0.0104548	0.016356	ProF	DMSO
ProF / DMSO	Mr1	Major histocompatibility complex class I-related gene protein	HMR1_MOUSE	-63.9275	0.360725	0.0104869	0.0163813	ProF	DMSO
ProF / DMSO	Tor2a	Torsin-2A	TOR2A_MOUSE	431.456	5.31456	0.0104946	0.0163892	ProF	DMSO
ProF / DMSO	Hyi	Putative hydroxypyruvate isomerase	HYI_MOUSE	-41.5975	0.584025	0.0105056	0.016398	ProF	DMSO
ProF / DMSO	Cnot7	CCR4-NOT transcription complex subunit 7	CNOT7_MOUSE	-52.2474	0.477526	0.0106028	0.0164914	ProF	DMSO
HPI / DMSO	Sav1	Protein salvador homolog 1	SAV1_MOUSE	-38.6986	0.613014	0.0106233	0.0165082	HPI	DMSO
ProF / HPI	Mt1	Metallothionein-1	MT1_MOUSE	79.9441	1.79944	0.0107768	0.0166739	ProF	HPI
ProF / HPI	Asf1a	Histone chaperone ASF1A	ASF1A_MOUSE	53.9097	1.5391	0.0108844	0.01679	ProF	HPI
HPI / DMSO	Rab11fip2	Rab11 family-interacting protein 2	RFIP2_MOUSE	-42.5605	0.574395	0.0110425	0.016945	HPI	DMSO
ProF / HPI	Slc25a1	Tricarboxylate transport protein, mitochondrial	TXTP_MOUSE	-33.6847	0.663153	0.0110561	0.0169532	ProF	HPI
ProF / HPI	Bag2	BAG family molecular chaperone regulator 2	BAG2_MOUSE	-36.7322	0.632678	0.011095	0.016975	ProF	HPI
HPI / DMSO	Fbxl8	F-box/LRR-repeat protein 8	FBXL8_MOUSE	-45.4418	0.545582	0.011175	0.0170341	HPI	DMSO
ProF / HPI	Ccdc115	Coiled-coil domain-containing protein 115	CC115_MOUSE	116.309	2.16309	0.0111817	0.0170359	ProF	HPI
HPI / DMSO	Timm17b	Mitochondrial import inner membrane translocase subunit Tim17-B	TI17B_MOUSE	120.365	2.20365	0.0111845	0.0170359	HPI	DMSO
HPI / DMSO	Krt77	Keratin, type II cytoskeletal 1b	K2C1B_MOUSE	105.612	2.05612	0.0112418	0.0170832	HPI	DMSO
HPI / DMSO	Bcl10	B-cell lymphoma/leukemia 10	BCL10_MOUSE	-43.0036	0.569964	0.0112768	0.0171008	HPI	DMSO
HPI / DMSO	Krt5	Keratin, type II cytoskeletal 5	K2C5_MOUSE	95.351	1.95351	0.0112946	0.017115	HPI	DMSO
ProF / DMSO	Zbtb1	Zinc finger and BTB domain-containing protein 1	ZBTB1_MOUSE	-42.1591	0.578409	0.0113555	0.0171737	ProF	DMSO
ProF / HPI	Chchd1	Coiled-coil-helix-coiled-coil-helix domain-containing protein 1	CHCH1_MOUSE	-49.589	0.50411	0.0115834	0.0173442	ProF	HPI
ProF / HPI	Dock4;Dock3	Dedicator of cytokinesis protein 4;Dedicator of cytokinesis protein 3	DOCK4_MOUSE;DOCK3_MOUSE	-63.9097	0.360903	0.0117661	0.0174962	ProF	HPI
ProF / HPI	Glcci1	Glucocorticoid-induced transcript 1 protein	GLCI1_MOUSE	-38.1397	0.618603	0.0117671	0.0174962	ProF	HPI
HPI / DMSO	Tstd3	Thiosulfate sulfurtransferase/rhodanese-like domain-containing protein 3	TSTD3_MOUSE	66.4397	1.6644	0.0117642	0.0174962	HPI	DMSO
ProF / HPI	Zfyve21	Zinc finger FYVE domain-containing protein 21	ZFY21_MOUSE	-37.6348	0.623652	0.0119108	0.0176547	ProF	HPI
ProF / HPI	Sc5d	Lathosterol oxidase	SC5D_MOUSE	-44.8858	0.551142	0.0119196	0.0176635	ProF	HPI
HPI / DMSO	Trim2	Tripartite motif-containing protein 2	TRIM2_MOUSE	-34.7836	0.652164	0.0121637	0.0179135	HPI	DMSO
ProF / HPI	Alkbh3	Alpha-ketoglutarate-dependent dioxygenase alkB homolog 3	ALKB3_MOUSE	63.3852	1.63385	0.0121933	0.0179443	ProF	HPI
HPI / DMSO	Rsl24d1	Probable ribosome biogenesis protein RLP24	RLP24_MOUSE	-50.3774	0.496226	0.0122049	0.0179443	HPI	DMSO
HPI / DMSO	Bag4	BAG family molecular chaperone regulator 4	BAG4_MOUSE	-48.3754	0.516246	0.012372	0.0181123	HPI	DMSO
ProF / DMSO	Cacna2d1	Voltage-dependent calcium channel subunit alpha-2/delta-1	CA2D1_MOUSE	-44.2063	0.557937	0.0124477	0.0181888	ProF	DMSO
ProF / DMSO	Mnda	Interferon-activable protein 205-B	IFI5B_MOUSE	-39.4738	0.605262	0.012447	0.0181888	ProF	DMSO
ProF / DMSO	Pkig	cAMP-dependent protein kinase inhibitor gamma	IPKG_MOUSE	-45.2105	0.547895	0.0124556	0.0181959	ProF	DMSO
ProF / HPI	Cfap418	Cilia- and flagella-associated protein 418	CF418_MOUSE	-35.8572	0.641428	0.0126237	0.018385	ProF	HPI
ProF / HPI	Aqp1	Aquaporin-1	AQP1_MOUSE	-53.3595	0.466405	0.0127157	0.0184793	ProF	HPI
HPI / DMSO	Gpx7	Glutathione peroxidase 7	GPX7_MOUSE	-36.2897	0.637103	0.0127826	0.0185413	HPI	DMSO
ProF / DMSO	Elovl1	Elongation of very long chain fatty acids protein 1	ELOV1_MOUSE	-57.9903	0.420097	0.0130268	0.0187686	ProF	DMSO
HPI / DMSO	Ssbp1	Single-stranded DNA-binding protein, mitochondrial	SSBP_MOUSE	-36.9878	0.630122	0.013046	0.0187918	HPI	DMSO
ProF / DMSO	Tsku	Tsukushi	TSK_MOUSE	-67.7136	0.322864	0.0130931	0.018829	ProF	DMSO
HPI / DMSO	Slc7a9	b(0,+)-type amino acid transporter 1	BAT1_MOUSE	-37.2671	0.627329	0.0131161	0.0188577	HPI	DMSO
ProF / DMSO	Krt77	Keratin, type II cytoskeletal 1b	K2C1B_MOUSE	87.6931	1.87693	0.0131957	0.0189501	ProF	DMSO
ProF / HPI	Rabac1	Prenylated Rab acceptor protein 1	PRAF1_MOUSE	-39.8645	0.601355	0.013273	0.0190389	ProF	HPI
ProF / DMSO	Isca2	Iron-sulfur cluster assembly 2 homolog, mitochondrial	ISCA2_MOUSE	-88.3094	0.116906	0.0132918	0.0190614	ProF	DMSO
ProF / HPI	Tram1	Translocating chain-associated membrane protein 1	TRAM1_MOUSE	186.155	2.86155	0.0133634	0.0191463	ProF	HPI
HPI / DMSO	Loxl1	Lysyl oxidase homolog 1	LOXL1_MOUSE	-43.0549	0.569451	0.0135477	0.0193297	HPI	DMSO
ProF / DMSO	Bcl10	B-cell lymphoma/leukemia 10	BCL10_MOUSE	-40.139	0.59861	0.0135558	0.0193367	ProF	DMSO
ProF / HPI	Trappc10	Trafficking protein particle complex subunit 10	TPC10_MOUSE	-63.3119	0.366881	0.0137665	0.0195291	ProF	HPI
ProF / HPI	Cgref1	Cell growth regulator with EF hand domain protein 1	CGRE1_MOUSE	-36.0401	0.639599	0.0139067	0.0196842	ProF	HPI
ProF / DMSO	Dph6	Diphthine--ammonia ligase	DPH6_MOUSE	-35.5089	0.644911	0.0139108	0.0196842	ProF	DMSO
ProF / HPI	Krt15	Keratin, type I cytoskeletal 15	K1C15_MOUSE	-44.2919	0.557081	0.0139478	0.0197003	ProF	HPI
ProF / HPI	Mtch2	Mitochondrial carrier homolog 2	MTCH2_MOUSE	-49.3186	0.506814	0.0140169	0.0197709	ProF	HPI
HPI / DMSO	Supt7l	STAGA complex 65 subunit gamma	ST65G_MOUSE	-45.3377	0.546623	0.0140503	0.0197926	HPI	DMSO
ProF / DMSO	Ece1	Endothelin-converting enzyme 1	ECE1_MOUSE	-33.603	0.66397	0.0140838	0.0198157	ProF	DMSO
ProF / DMSO	Tbce	Tubulin-specific chaperone E	TBCE_MOUSE	-38.1667	0.618333	0.0141053	0.0198342	ProF	DMSO
HPI / DMSO	Rhoc	Rho-related GTP-binding protein RhoC	RHOC_MOUSE	-35.5765	0.644235	0.014233	0.0199798	HPI	DMSO
ProF / DMSO	Rasa2	Ras GTPase-activating protein 2	RASA2_MOUSE	-89.5865	0.104135	0.0142539	0.0199865	ProF	DMSO
ProF / HPI	Setd7	Histone-lysine N-methyltransferase SETD7	SETD7_MOUSE	-42.0051	0.579949	0.0142995	0.0200096	ProF	HPI
ProF / DMSO	Slc29a3	Equilibrative nucleoside transporter 3	S29A3_MOUSE	-37.1834	0.628166	0.0144087	0.0200579	ProF	DMSO
ProF / HPI	Tnfrsf23	Tumor necrosis factor receptor superfamily member 23	TNR23_MOUSE	-40.6035	0.593965	0.0146267	0.0202701	ProF	HPI
ProF / HPI	Tmem14c	Transmembrane protein 14C	TM14C_MOUSE	-39.4181	0.605819	0.0146579	0.0202996	ProF	HPI
ProF / DMSO	Ndufs4	NADH dehydrogenase [ubiquinone] iron-sulfur protein 4, mitochondrial	NDUS4_MOUSE	-61.6159	0.383841	0.0146649	0.0203002	ProF	DMSO
HPI / DMSO	Rnf13	E3 ubiquitin-protein ligase RNF13	RNF13_MOUSE	121.708	2.21708	0.0147599	0.0204133	HPI	DMSO
ProF / DMSO	Gpat4	Glycerol-3-phosphate acyltransferase 4	GPAT4_MOUSE	-48.8981	0.511019	0.0148385	0.0204854	ProF	DMSO
ProF / HPI	Anxa4	Annexin A4	ANXA4_MOUSE	-39.0589	0.609411	0.0148986	0.02055	ProF	HPI
ProF / HPI	Rhob	Rho-related GTP-binding protein RhoB	RHOB_MOUSE	96.6609	1.96661	0.014928	0.0205768	ProF	HPI
ProF / DMSO	Mrpl17	39S ribosomal protein L17, mitochondrial	RM17_MOUSE	-38.4357	0.615643	0.0149773	0.0205988	ProF	DMSO
ProF / HPI	Faim	Fas apoptotic inhibitory molecule 1	FAIM1_MOUSE	-35.5184	0.644816	0.015078	0.0206729	ProF	HPI
ProF / DMSO	Alg3	Dol-P-Man:Man(5)GlcNAc(2)-PP-Dol alpha-1,3-mannosyltransferase	ALG3_MOUSE	-63.3268	0.366732	0.0151699	0.0207629	ProF	DMSO
ProF / DMSO	Rpp14	Ribonuclease P protein subunit p14	RPP14_MOUSE	-84.4691	0.155309	0.0152642	0.0208311	ProF	DMSO
ProF / HPI	Kctd10	BTB/POZ domain-containing adapter for CUL3-mediated RhoA degradation protein 3	BACD3_MOUSE	63.7876	1.63788	0.0155971	0.0211128	ProF	HPI
ProF / DMSO	Krt17	Keratin, type I cytoskeletal 17	K1C17_MOUSE	195.288	2.95288	0.0156686	0.0211839	ProF	DMSO
ProF / DMSO	Atl1	Atlastin-1	ATLA1_MOUSE	-50.2943	0.497057	0.015711	0.0212165	ProF	DMSO
ProF / HPI	Arglu1	Arginine and glutamate-rich protein 1	ARGL1_MOUSE	-44.2861	0.557139	0.015787	0.0213091	ProF	HPI
ProF / DMSO	Slc11a2	Natural resistance-associated macrophage protein 2	NRAM2_MOUSE	-47.781	0.52219	0.0158	0.0213221	ProF	DMSO
ProF / HPI	Rest	RE1-silencing transcription factor	REST_MOUSE	-42.4053	0.575947	0.0158595	0.0213775	ProF	HPI
ProF / DMSO	Dctpp1	dCTP pyrophosphatase 1	DCTP1_MOUSE	-45.1627	0.548373	0.0158735	0.0213885	ProF	DMSO
ProF / HPI	Baiap2l1	Brain-specific angiogenesis inhibitor 1-associated protein 2-like protein 1	BI2L1_MOUSE	-42.1636	0.578364	0.0159598	0.0214767	ProF	HPI
ProF / HPI	Erlin1	Erlin-1	ERLN1_MOUSE	-49.1322	0.508678	0.0160703	0.0215743	ProF	HPI
HPI / DMSO	Slc35b1	Solute carrier family 35 member B1	S35B1_MOUSE	-38.675	0.61325	0.0163098	0.0217864	HPI	DMSO
ProF / HPI	Pet117	Protein PET117 homolog, mitochondrial	PT117_MOUSE	-34.4356	0.655644	0.0163587	0.0218376	ProF	HPI
HPI / DMSO	Ttc26	Intraflagellar transport protein 56	IFT56_MOUSE	-58.1654	0.418346	0.0163984	0.0218716	HPI	DMSO
ProF / DMSO	Dync2i2	Cytoplasmic dynein 2 intermediate chain 2	DC2I2_MOUSE	-43.1776	0.568224	0.0165119	0.0219634	ProF	DMSO
ProF / DMSO	Gabarap	Gamma-aminobutyric acid receptor-associated protein	GBRAP_MOUSE	-45.0543	0.549457	0.0165056	0.0219634	ProF	DMSO
ProF / HPI	NaN	Uncharacterized protein C4orf3 homolog	CD003_MOUSE	-51.1718	0.488282	0.0166951	0.0221335	ProF	HPI
ProF / DMSO	Nacc1	Nucleus accumbens-associated protein 1	NACC1_MOUSE	-56.3302	0.436698	0.0167739	0.0221857	ProF	DMSO
ProF / DMSO	Polr1f	DNA-directed RNA polymerase I subunit RPA43	RPA43_MOUSE	-61.0742	0.389258	0.0169788	0.0223705	ProF	DMSO
ProF / HPI	Zcchc24	Zinc finger CCHC domain-containing protein 24	ZCH24_MOUSE	-54.7743	0.452257	0.0170022	0.0223727	ProF	HPI
ProF / DMSO	Dnajc21	DnaJ homolog subfamily C member 21	DJC21_MOUSE	49.8802	1.4988	0.0174002	0.022737	ProF	DMSO
ProF / DMSO	Ciao2a	Cytosolic iron-sulfur assembly component 2A	CIA2A_MOUSE	-40.6005	0.593995	0.0174195	0.0227521	ProF	DMSO
ProF / HPI	Rhoc	Rho-related GTP-binding protein RhoC	RHOC_MOUSE	60.9501	1.6095	0.0174891	0.0228093	ProF	HPI
HPI / DMSO	Dtx2	Probable E3 ubiquitin-protein ligase DTX2	DTX2_MOUSE	-35.196	0.64804	0.0176076	0.0228962	HPI	DMSO
ProF / HPI	Cox5a	Cytochrome c oxidase subunit 5A, mitochondrial	COX5A_MOUSE	-36.3054	0.636946	0.0177123	0.0229706	ProF	HPI
ProF / HPI	Anxa11	Annexin A11	ANX11_MOUSE	-33.2734	0.667266	0.0177676	0.0230052	ProF	HPI
ProF / HPI	Thy1	Thy-1 membrane glycoprotein	THY1_MOUSE	-38.7812	0.612188	0.0179487	0.0231594	ProF	HPI
ProF / HPI	Slc1a3	Excitatory amino acid transporter 1	EAA1_MOUSE	-33.5579	0.664421	0.017948	0.0231594	ProF	HPI
HPI / DMSO	Clec2d	C-type lectin domain family 2 member D	CLC2D_MOUSE	-38.2391	0.617609	0.0180749	0.0232833	HPI	DMSO
HPI / DMSO	Pcmtd1	Protein-L-isoaspartate O-methyltransferase domain-containing protein 1	PCMD1_MOUSE	-46.764	0.53236	0.0181724	0.0233505	HPI	DMSO
ProF / HPI	Synj1	Synaptojanin-1	SYNJ1_MOUSE	-36.7008	0.632992	0.0181672	0.0233505	ProF	HPI
ProF / DMSO	Tsr3	18S rRNA aminocarboxypropyltransferase	TSR3_MOUSE	-34.0992	0.659008	0.0182157	0.0233866	ProF	DMSO
ProF / DMSO	Cux1	Protein CASP	CASP_MOUSE	-72.4757	0.275243	0.0182466	0.0234143	ProF	DMSO
ProF / HPI	Nab1	NGFI-A-binding protein 1	NAB1_MOUSE	69.2009	1.69201	0.0183426	0.0234969	ProF	HPI
ProF / DMSO	Tmem256	Transmembrane protein 256	TM256_MOUSE	-68.202	0.31798	0.0184025	0.0235434	ProF	DMSO
ProF / HPI	Sbno2	Protein strawberry notch homolog 2	SBNO2_MOUSE	-49.2757	0.507243	0.0184464	0.0235458	ProF	HPI
ProF / DMSO	Sdhaf2	Succinate dehydrogenase assembly factor 2, mitochondrial	SDHF2_MOUSE	-52.1096	0.478904	0.0184651	0.023553	ProF	DMSO
ProF / DMSO	Scd2	Stearoyl-CoA desaturase 2	SCD2_MOUSE	-51.9428	0.480572	0.019281	0.024295	ProF	DMSO
HPI / DMSO	Rsbn1	Lysine-specific demethylase 9	RSBN1_MOUSE	-47.9812	0.520188	0.019863	0.0248207	HPI	DMSO
ProF / HPI	Pyurf	Protein preY, mitochondrial	PREY_MOUSE	93.7807	1.93781	0.0198713	0.0248211	ProF	HPI
HPI / DMSO	Pop4	Ribonuclease P protein subunit p29	RPP29_MOUSE	-33.9483	0.660517	0.0199135	0.024841	HPI	DMSO
ProF / DMSO	Ggps1	Geranylgeranyl pyrophosphate synthase	GGPPS_MOUSE	-56.9678	0.430322	0.0199021	0.024841	ProF	DMSO
ProF / DMSO	Aqp1	Aquaporin-1	AQP1_MOUSE	-49.6167	0.503833	0.0200243	0.0249315	ProF	DMSO
HPI / DMSO	Apba3	Amyloid-beta A4 precursor protein-binding family A member 3	APBA3_MOUSE	55.5805	1.55581	0.0201152	0.0249793	HPI	DMSO
ProF / DMSO	Smg9	Protein SMG9	SMG9_MOUSE	-36.5476	0.634524	0.0202132	0.0250755	ProF	DMSO
HPI / DMSO	Acot2	Acyl-coenzyme A thioesterase 2, mitochondrial	ACOT2_MOUSE	-46.3347	0.536653	0.0206526	0.0254516	HPI	DMSO
ProF / DMSO	Aga	N(4)-(beta-N-acetylglucosaminyl)-L-asparaginase	ASPG_MOUSE	-91.5457	0.0845428	0.0207467	0.0255454	ProF	DMSO
ProF / DMSO	Tmem65	Transmembrane protein 65	TMM65_MOUSE	-34.4844	0.655156	0.0208304	0.0256049	ProF	DMSO
ProF / HPI	Surf1	Surfeit locus protein 1	SURF1_MOUSE	-33.3962	0.666038	0.0210251	0.0257622	ProF	HPI
HPI / DMSO	Vps72	Vacuolar protein sorting-associated protein 72 homolog	VPS72_MOUSE	857.646	9.57646	0.0212137	0.0258651	HPI	DMSO
HPI / DMSO	Tor2a	Torsin-2A	TOR2A_MOUSE	553.616	6.53616	0.0213303	0.0259356	HPI	DMSO
ProF / DMSO	Cox14	Cytochrome c oxidase assembly protein COX14	COX14_MOUSE	-36.9105	0.630895	0.0214217	0.0260313	ProF	DMSO
HPI / DMSO	Cmc2	COX assembly mitochondrial protein 2 homolog	COXM2_MOUSE	-35.2138	0.647862	0.021478	0.0260826	HPI	DMSO
ProF / DMSO	Dpy19l4	Probable C-mannosyltransferase DPY19L4	D19L4_MOUSE	-45.0552	0.549448	0.0214938	0.0260882	ProF	DMSO
ProF / DMSO	Kif2c	Kinesin-like protein KIF2C	KIF2C_MOUSE	-51.1898	0.488102	0.0215818	0.0261554	ProF	DMSO
ProF / DMSO	NaN	UPF0669 protein C6orf120 homolog	CF120_MOUSE	-44.3576	0.556424	0.0215796	0.0261554	ProF	DMSO
ProF / DMSO	Ccdc115	Coiled-coil domain-containing protein 115	CC115_MOUSE	84.9128	1.84913	0.0217694	0.0262849	ProF	DMSO
HPI / DMSO	Pkig	cAMP-dependent protein kinase inhibitor gamma	IPKG_MOUSE	-34.8826	0.651174	0.0219078	0.026389	HPI	DMSO
HPI / DMSO	Ggact	Gamma-glutamylaminecyclotransferase	GGACT_MOUSE	-40.4871	0.595129	0.0219191	0.0263949	HPI	DMSO
ProF / DMSO	Mmtag2	Multiple myeloma tumor-associated protein 2 homolog	MMTA2_MOUSE	-33.6213	0.663787	0.0219701	0.0264305	ProF	DMSO
ProF / HPI	Myadm	Myeloid-associated differentiation marker	MYADM_MOUSE	-47.6194	0.523806	0.0220878	0.0265225	ProF	HPI
ProF / HPI	Mrpl3	39S ribosomal protein L3, mitochondrial	RM03_MOUSE	-44.5753	0.554247	0.0221317	0.0265554	ProF	HPI
ProF / HPI	Mrps18c	28S ribosomal protein S18c, mitochondrial	RT18C_MOUSE	-53.6994	0.463006	0.022183	0.0265955	ProF	HPI
ProF / HPI	Ndufb1	NADH dehydrogenase [ubiquinone] 1 beta subcomplex subunit 1	NDUB1_MOUSE	-57.5023	0.424977	0.0222708	0.0266542	ProF	HPI
ProF / DMSO	Tmem231	Transmembrane protein 231	TM231_MOUSE	-59.9262	0.400738	0.0223763	0.0267361	ProF	DMSO
ProF / DMSO	Clasrp	CLK4-associating serine/arginine rich protein	CLASR_MOUSE	-62.3308	0.376692	0.0223624	0.0267361	ProF	DMSO
ProF / DMSO	Chrac1	Chromatin accessibility complex protein 1	CHRC1_MOUSE	-37.5619	0.624381	0.0225928	0.0268833	ProF	DMSO
HPI / DMSO	Rnf115	E3 ubiquitin-protein ligase RNF115	RN115_MOUSE	-43.1875	0.568125	0.0228963	0.0271399	HPI	DMSO
HPI / DMSO	Glt8d1	Glycosyltransferase 8 domain-containing protein 1	GL8D1_MOUSE	-35.58	0.6442	0.023189	0.0273791	HPI	DMSO
ProF / DMSO	Hk1	Hexokinase-1	HXK1_MOUSE	-33.8329	0.661671	0.0233383	0.0275094	ProF	DMSO
ProF / HPI	Procr	Endothelial protein C receptor	EPCR_MOUSE	-75.3717	0.246283	0.023346	0.0275094	ProF	HPI
ProF / DMSO	Lyrm2	LYR motif-containing protein 2	LYRM2_MOUSE	-46.9652	0.530348	0.0234612	0.0276059	ProF	DMSO
HPI / DMSO	Gtf2a1	Transcription initiation factor IIA subunit 1	TF2AA_MOUSE	-54.9173	0.450827	0.0237259	0.0278349	HPI	DMSO
HPI / DMSO	Igf2	Insulin-like growth factor II	IGF2_MOUSE	-34.4698	0.655302	0.0240022	0.0280313	HPI	DMSO
ProF / HPI	Cirbp	Cold-inducible RNA-binding protein	CIRBP_MOUSE	67.0914	1.67091	0.0240141	0.0280382	ProF	HPI
ProF / HPI	Smim12	Small integral membrane protein 12	SIM12_MOUSE	-44.655	0.55345	0.0245009	0.0284274	ProF	HPI
ProF / HPI	Trim26	Tripartite motif-containing protein 26	TRI26_MOUSE	53.0583	1.53058	0.0244976	0.0284274	ProF	HPI
HPI / DMSO	Lacc1	Purine nucleoside phosphorylase LACC1	LACC1_MOUSE	87.9822	1.87982	0.0246161	0.0285246	HPI	DMSO
ProF / DMSO	Trim2	Tripartite motif-containing protein 2	TRIM2_MOUSE	-41.7902	0.582098	0.0246436	0.0285339	ProF	DMSO
HPI / DMSO	Chaf1a	Chromatin assembly factor 1 subunit A	CAF1A_MOUSE	-58.3285	0.416715	0.025082	0.0288721	HPI	DMSO
HPI / DMSO	Ndufb6	NADH dehydrogenase [ubiquinone] 1 beta subcomplex subunit 6	NDUB6_MOUSE	253.878	3.53878	0.025145	0.0289156	HPI	DMSO
HPI / DMSO	NaN	Uncharacterized protein KIAA0930 homolog	K0930_MOUSE	-64.3698	0.356302	0.0254069	0.0291214	HPI	DMSO
ProF / DMSO	Chaf1a	Chromatin assembly factor 1 subunit A	CAF1A_MOUSE	-53.7915	0.462085	0.0256576	0.029327	ProF	DMSO
HPI / DMSO	Rab7b	Ras-related protein Rab-7b	RAB7B_MOUSE	-35.9294	0.640706	0.0257223	0.0293847	HPI	DMSO
ProF / HPI	Mtatp6	ATP synthase subunit a	ATP6_MOUSE	96.3721	1.96372	0.0261645	0.0297332	ProF	HPI
ProF / DMSO	Med30	Mediator of RNA polymerase II transcription subunit 30	MED30_MOUSE	-54.1172	0.458828	0.026277	0.0298144	ProF	DMSO
ProF / DMSO	Fam118a	Protein FAM118A	F118A_MOUSE	-33.384	0.66616	0.0262875	0.0298208	ProF	DMSO
ProF / HPI	Ecsit	Evolutionarily conserved signaling intermediate in Toll pathway, mitochondrial	ECSIT_MOUSE	-59.4671	0.405329	0.026817	0.0302106	ProF	HPI
ProF / DMSO	Ttc26	Intraflagellar transport protein 56	IFT56_MOUSE	-53.3651	0.466349	0.026829	0.030216	ProF	DMSO
ProF / HPI	Slc35b1	Solute carrier family 35 member B1	S35B1_MOUSE	97.1935	1.97193	0.0269157	0.0302887	ProF	HPI
HPI / DMSO	Ttpal	Alpha-tocopherol transfer protein-like	TTPAL_MOUSE	-68.0803	0.319197	0.0270134	0.0303631	HPI	DMSO
HPI / DMSO	Oma1	Metalloendopeptidase OMA1, mitochondrial	OMA1_MOUSE	-43.1134	0.568866	0.0270402	0.0303735	HPI	DMSO
ProF / DMSO	Dennd1b	DENN domain-containing protein 1B	DEN1B_MOUSE	-41.2002	0.587998	0.0270453	0.0303737	ProF	DMSO
ProF / DMSO	Ptdss2	Phosphatidylserine synthase 2	PTSS2_MOUSE	-43.329	0.56671	0.0270819	0.0304029	ProF	DMSO
ProF / DMSO	Arhgef10l	Rho guanine nucleotide exchange factor 10-like protein	ARGAL_MOUSE	-57.5665	0.424335	0.0273741	0.030626	ProF	DMSO
HPI / DMSO	Dnajc21	DnaJ homolog subfamily C member 21	DJC21_MOUSE	60.7236	1.60724	0.0277316	0.030903	HPI	DMSO
ProF / DMSO	Gtf2a1	Transcription initiation factor IIA subunit 1	TF2AA_MOUSE	-54.0727	0.459273	0.0277789	0.0309277	ProF	DMSO
ProF / HPI	Dnajc17	DnaJ homolog subfamily C member 17	DJC17_MOUSE	-37.8328	0.621672	0.0278923	0.0310261	ProF	HPI
ProF / HPI	Ndufb4	NADH dehydrogenase [ubiquinone] 1 beta subcomplex subunit 4	NDUB4_MOUSE	-66.0367	0.339633	0.0280661	0.0311255	ProF	HPI
ProF / DMSO	Jmjd6	Bifunctional arginine demethylase and lysyl-hydroxylase JMJD6	JMJD6_MOUSE	-36.524	0.63476	0.0280674	0.0311255	ProF	DMSO
HPI / DMSO	Rad51b	DNA repair protein RAD51 homolog 2	RA51B_MOUSE	-53.7294	0.462706	0.0290285	0.0318089	HPI	DMSO
HPI / DMSO	Tuba3a	Tubulin alpha-3 chain	TBA3_MOUSE	-61.477	0.38523	0.0292433	0.0319456	HPI	DMSO
HPI / DMSO	Mtif3	Translation initiation factor IF-3, mitochondrial	IF3M_MOUSE	-53.0994	0.469006	0.0293094	0.0319805	HPI	DMSO
ProF / DMSO	Hddc3	Guanosine-3',5'-bis(diphosphate) 3'-pyrophosphohydrolase MESH1	MESH1_MOUSE	-80.3143	0.196857	0.0294743	0.0320924	ProF	DMSO
ProF / DMSO	Tomm5	Mitochondrial import receptor subunit TOM5 homolog	TOM5_MOUSE	-41.3154	0.586846	0.0295119	0.0321163	ProF	DMSO
HPI / DMSO	Hmg20a	High mobility group protein 20A	HM20A_MOUSE	-56.0449	0.439551	0.029986	0.0324267	HPI	DMSO
ProF / HPI	Ireb2	Iron-responsive element-binding protein 2	IREB2_MOUSE	-54.2576	0.457424	0.0302538	0.0326396	ProF	HPI
ProF / HPI	Slc25a20	Mitochondrial carnitine/acylcarnitine carrier protein	MCAT_MOUSE	-49.1306	0.508694	0.0304875	0.0327968	ProF	HPI
ProF / HPI	Mtco1	Cytochrome c oxidase subunit 1	COX1_MOUSE	-40.4955	0.595045	0.0309037	0.0331061	ProF	HPI
HPI / DMSO	Mpv17	Protein Mpv17	MPV17_MOUSE	301.931	4.01931	0.0312253	0.0333581	HPI	DMSO
ProF / HPI	Hps5	Hermansky-Pudlak syndrome 5 protein homolog	HPS5_MOUSE	52.0993	1.52099	0.0316664	0.0336699	ProF	HPI
ProF / DMSO	Myadm	Myeloid-associated differentiation marker	MYADM_MOUSE	-38.987	0.61013	0.0317052	0.0336844	ProF	DMSO
ProF / DMSO	Vdac3	Voltage-dependent anion-selective channel protein 3	VDAC3_MOUSE	-49.4304	0.505696	0.0323478	0.0342199	ProF	DMSO
ProF / HPI	Laptm4a	Lysosomal-associated transmembrane protein 4A	LAP4A_MOUSE	-49.4622	0.505378	0.0326568	0.0344198	ProF	HPI
HPI / DMSO	Cux1	Protein CASP	CASP_MOUSE	-63.553	0.36447	0.0326752	0.0344261	HPI	DMSO
HPI / DMSO	Zfp37	Zinc finger protein 37	ZFP37_MOUSE	-48.7612	0.512388	0.0327445	0.0344685	HPI	DMSO
ProF / DMSO	Slc1a3	Excitatory amino acid transporter 1	EAA1_MOUSE	-55.0911	0.449089	0.0328449	0.034533	ProF	DMSO
ProF / HPI	Daam2	Disheveled-associated activator of morphogenesis 2	DAAM2_MOUSE	-34.2567	0.657433	0.0328986	0.0345718	ProF	HPI
ProF / HPI	Mbnl1	Muscleblind-like protein 1	MBNL1_MOUSE	-46.5966	0.534034	0.0331362	0.0347565	ProF	HPI
ProF / DMSO	Galnt7	N-acetylgalactosaminyltransferase 7	GALT7_MOUSE	-33.1376	0.668624	0.033236	0.0348257	ProF	DMSO
ProF / DMSO	Tmem168	Transmembrane protein 168	TM168_MOUSE	-33.8722	0.661278	0.0332346	0.0348257	ProF	DMSO
HPI / DMSO	Dync2i2	Cytoplasmic dynein 2 intermediate chain 2	DC2I2_MOUSE	-34.3266	0.656734	0.0334951	0.0350318	HPI	DMSO
ProF / DMSO	Nktr	NK-tumor recognition protein	NKTR_MOUSE	-76.7495	0.232505	0.0335294	0.0350617	ProF	DMSO
HPI / DMSO	Nfrkb	Nuclear factor related to kappa-B-binding protein	NFRKB_MOUSE	-60.1825	0.398175	0.0337316	0.0352016	HPI	DMSO
HPI / DMSO	Med19	Mediator of RNA polymerase II transcription subunit 19	MED19_MOUSE	-94.3856	0.0561444	0.0337469	0.0352058	HPI	DMSO
HPI / DMSO	Rpp25l	Ribonuclease P protein subunit p25-like protein	RP25L_MOUSE	-35.6065	0.643935	0.0338089	0.0352644	HPI	DMSO
ProF / DMSO	Sap30bp	SAP30-binding protein	S30BP_MOUSE	-36.4534	0.635466	0.0338863	0.0353251	ProF	DMSO
ProF / DMSO	Ttc33	Tetratricopeptide repeat protein 33	TTC33_MOUSE	-49.2673	0.507327	0.0339047	0.0353346	ProF	DMSO
ProF / DMSO	Rnf121	RING finger protein 121	RN121_MOUSE	-62.8681	0.371319	0.0339309	0.0353559	ProF	DMSO
HPI / DMSO	Slc27a1	Long-chain fatty acid transport protein 1	S27A1_MOUSE	57.397	1.57397	0.0339529	0.0353728	HPI	DMSO
ProF / DMSO	Med19	Mediator of RNA polymerase II transcription subunit 19	MED19_MOUSE	-94.308	0.0569204	0.0340551	0.0354378	ProF	DMSO
ProF / DMSO	Cox7a2l	Cytochrome c oxidase subunit 7A-related protein, mitochondrial	COX7R_MOUSE	-37.84	0.6216	0.0341132	0.035486	ProF	DMSO
HPI / DMSO	Rgl3	Ral guanine nucleotide dissociation stimulator-like 3	RGL3_MOUSE	-35.7999	0.642001	0.0341782	0.0355237	HPI	DMSO
ProF / DMSO	Fam89b	Leucine repeat adapter protein 25	LRA25_MOUSE	65.6447	1.65645	0.0346591	0.035916	ProF	DMSO
ProF / DMSO	Polr3f	DNA-directed RNA polymerase III subunit RPC6	RPC6_MOUSE	-48.0667	0.519333	0.0346964	0.0359414	ProF	DMSO
ProF / DMSO	Strbp	Spermatid perinuclear RNA-binding protein	STRBP_MOUSE	-61.5058	0.384942	0.0348039	0.0360104	ProF	DMSO
ProF / HPI	Gm2a	Ganglioside GM2 activator	SAP3_MOUSE	-48.3219	0.516781	0.0349973	0.03615	ProF	HPI
ProF / DMSO	Fchsd1	F-BAR and double SH3 domains protein 1	FCSD1_MOUSE	-33.5819	0.664181	0.0351822	0.0362562	ProF	DMSO
ProF / DMSO	Svbp	Small vasohibin-binding protein	SVBP_MOUSE	-44.1267	0.558733	0.0356057	0.0365766	ProF	DMSO
ProF / HPI	Slc7a9	b(0,+)-type amino acid transporter 1	BAT1_MOUSE	52.6934	1.52693	0.035754	0.0366559	ProF	HPI
HPI / DMSO	Suv39h2	Histone-lysine N-methyltransferase SUV39H2	SUV92_MOUSE	-46.6233	0.533767	0.0358208	0.0367061	HPI	DMSO
ProF / HPI	Mgst3	Microsomal glutathione S-transferase 3	MGST3_MOUSE	-59.9576	0.400424	0.0364629	0.037179	ProF	HPI
ProF / DMSO	Mtco2	Cytochrome c oxidase subunit 2	COX2_MOUSE	-35.2008	0.647992	0.0365545	0.037254	ProF	DMSO
ProF / DMSO	Fam210b	Protein FAM210B, mitochondrial	F210B_MOUSE	51.5451	1.51545	0.0366042	0.0372844	ProF	DMSO
ProF / DMSO	Mgst3	Microsomal glutathione S-transferase 3	MGST3_MOUSE	-56.0267	0.439733	0.0374011	0.0377679	ProF	DMSO
ProF / DMSO	Gk	Glycerol kinase	GLPK_MOUSE	-69.0759	0.309241	0.0374619	0.0378169	ProF	DMSO
ProF / DMSO	Cd63	CD63 antigen	CD63_MOUSE	-33.8937	0.661063	0.0377479	0.0380356	ProF	DMSO
ProF / DMSO	Pde6d	Retinal rod rhodopsin-sensitive cGMP 3',5'-cyclic phosphodiesterase subunit delta	PDE6D_MOUSE	-33.5819	0.664181	0.0378541	0.0380777	ProF	DMSO
ProF / DMSO	Mzt1	Mitotic-spindle organizing protein 1	MZT1_MOUSE	91.3801	1.9138	0.0381073	0.0381849	ProF	DMSO
ProF / HPI	Tsr3	18S rRNA aminocarboxypropyltransferase	TSR3_MOUSE	-45.3801	0.546199	0.0383069	0.0383087	ProF	HPI
HPI / DMSO	Gnb4	Guanine nucleotide-binding protein subunit beta-4	GBB4_MOUSE	-37.8166	0.621834	0.0384225	0.0383852	HPI	DMSO
HPI / DMSO	Tsku	Tsukushi	TSK_MOUSE	-60.0665	0.399335	0.0385393	0.038477	HPI	DMSO
HPI / DMSO	Polr2k	DNA-directed RNA polymerases I, II, and III subunit RPABC4	RPAB4_MOUSE	-51.9633	0.480367	0.0387517	0.0386329	HPI	DMSO
ProF / DMSO	Ndufb1	NADH dehydrogenase [ubiquinone] 1 beta subcomplex subunit 1	NDUB1_MOUSE	-44.3502	0.556498	0.0388995	0.038724	ProF	DMSO
ProF / DMSO	Tcaf1	TRPM8 channel-associated factor 1	TCAF1_MOUSE	-66.9988	0.330012	0.0390068	0.0387996	ProF	DMSO
HPI / DMSO	Adal	Adenosine deaminase-like protein	ADAL_MOUSE	-54.5086	0.454914	0.0402871	0.0396603	HPI	DMSO
ProF / DMSO	Tgtp2;Tgtp1	T-cell-specific guanine nucleotide triphosphate-binding protein 2;T-cell-specific guanine nucleotide triphosphate-binding protein 1	TGTP2_MOUSE;TGTP1_MOUSE	-61.463	0.38537	0.0405852	0.0398689	ProF	DMSO
ProF / DMSO	Smg7	Protein SMG7	SMG7_MOUSE	-41.0835	0.589165	0.0410256	0.0401483	ProF	DMSO
ProF / DMSO	Slc25a40	Solute carrier family 25 member 40	S2540_MOUSE	-40.2227	0.597773	0.0411488	0.0402306	ProF	DMSO
ProF / HPI	Nsun6	tRNA (cytosine(72)-C(5))-methyltransferase NSUN6	NSUN6_MOUSE	-54.3325	0.456675	0.0412132	0.040266	ProF	HPI
ProF / HPI	Ibtk	Inhibitor of Bruton tyrosine kinase	IBTK_MOUSE	-40.8685	0.591315	0.0414321	0.0403995	ProF	HPI
HPI / DMSO	Golm1	Golgi membrane protein 1	GOLM1_MOUSE	50.1159	1.50116	0.0415917	0.0404949	HPI	DMSO
ProF / DMSO	Kti12	Protein KTI12 homolog	KTI12_MOUSE	73.8221	1.73822	0.0418181	0.0406342	ProF	DMSO
ProF / DMSO	Ndufb4	NADH dehydrogenase [ubiquinone] 1 beta subcomplex subunit 4	NDUB4_MOUSE	-49.3348	0.506652	0.0419761	0.0407109	ProF	DMSO
HPI / DMSO	Hddc3	Guanosine-3',5'-bis(diphosphate) 3'-pyrophosphohydrolase MESH1	MESH1_MOUSE	-75.9559	0.240441	0.0419877	0.0407157	HPI	DMSO
HPI / DMSO	Mrpl3	39S ribosomal protein L3, mitochondrial	RM03_MOUSE	64.6013	1.64601	0.0423436	0.0409708	HPI	DMSO
HPI / DMSO	Ccm2	Cerebral cavernous malformations protein 2 homolog	CCM2_MOUSE	-49.9633	0.500367	0.0425567	0.0411009	HPI	DMSO
HPI / DMSO	Slc6a6	Sodium- and chloride-dependent taurine transporter	SC6A6_MOUSE	-66.3173	0.336827	0.0428226	0.0412727	HPI	DMSO
HPI / DMSO	Rabac1	Prenylated Rab acceptor protein 1	PRAF1_MOUSE	-62.9175	0.370825	0.0435192	0.0417813	HPI	DMSO
ProF / DMSO	Cd248	Endosialin	CD248_MOUSE	-37.2877	0.627123	0.0441578	0.0422049	ProF	DMSO
ProF / HPI	Zfp37	Zinc finger protein 37	ZFP37_MOUSE	-34.2132	0.657868	0.044278	0.0422862	ProF	HPI
HPI / DMSO	Aga	N(4)-(beta-N-acetylglucosaminyl)-L-asparaginase	ASPG_MOUSE	-85.9707	0.140293	0.044362	0.0423206	HPI	DMSO
HPI / DMSO	Cdc42ep4	Cdc42 effector protein 4	BORG4_MOUSE	-40.8734	0.591266	0.0445407	0.0424649	HPI	DMSO
HPI / DMSO	Polr3f	DNA-directed RNA polymerase III subunit RPC6	RPC6_MOUSE	-46.5763	0.534237	0.0448025	0.0426521	HPI	DMSO
ProF / HPI	Gpr180	Integral membrane protein GPR180	GP180_MOUSE	60.8214	1.60821	0.0453776	0.0429842	ProF	HPI
HPI / DMSO	C1galt1c1	C1GALT1-specific chaperone 1	C1GLC_MOUSE	-34.2282	0.657718	0.0458307	0.0433071	HPI	DMSO
ProF / HPI	Phc3	Polyhomeotic-like protein 3	PHC3_MOUSE	-33.7231	0.662769	0.0463626	0.0436491	ProF	HPI
ProF / HPI	Tmsb10	Thymosin beta-10	TYB10_MOUSE	-33.162	0.66838	0.046513	0.0437178	ProF	HPI
ProF / DMSO	Slc25a32	Mitochondrial folate transporter/carrier	MFTC_MOUSE	-39.5556	0.604444	0.0465406	0.0437326	ProF	DMSO
ProF / DMSO	Dstyk	Dual serine/threonine and tyrosine protein kinase	DUSTY_MOUSE	-39.2069	0.607931	0.0471475	0.0441128	ProF	DMSO
ProF / DMSO	Ttpal	Alpha-tocopherol transfer protein-like	TTPAL_MOUSE	-67.812	0.32188	0.0487042	0.0451387	ProF	DMSO
HPI / DMSO	S1pr3	Sphingosine 1-phosphate receptor 3	S1PR3_MOUSE	-44.5246	0.554754	0.0487292	0.0451495	HPI	DMSO
ProF / DMSO	Ammecr1l;Ammecr1	AMMECR1-like protein;AMME syndrome candidate gene 1 protein homolog	AMERL_MOUSE;AMMR1_MOUSE	-70.358	0.29642	0.0488652	0.0452481	ProF	DMSO
ProF / DMSO	Nfrkb	Nuclear factor related to kappa-B-binding protein	NFRKB_MOUSE	-45.8211	0.541789	0.0490374	0.0453794	ProF	DMSO
ProF / DMSO	B3gat3	Galactosylgalactosylxylosylprotein 3-beta-glucuronosyltransferase 3	B3GA3_MOUSE	-69.5205	0.304795	0.0491988	0.0454595	ProF	DMSO
ProF / DMSO	Acot2	Acyl-coenzyme A thioesterase 2, mitochondrial	ACOT2_MOUSE	-37.6784	0.623216	0.0494334	0.0455752	ProF	DMSO
ProF / HPI	Med30	Mediator of RNA polymerase II transcription subunit 30	MED30_MOUSE	-38.7942	0.612058	0.0495246	0.0456184	ProF	HPI
HPI / DMSO	Tk2	Thymidine kinase 2, mitochondrial	KITM_MOUSE	-62.6243	0.373757	0.0501376	0.0460504	HPI	DMSO
ProF / DMSO	Cox6c	Cytochrome c oxidase subunit 6C	COX6C_MOUSE	-41.1648	0.588352	0.0503346	0.0461743	ProF	DMSO
ProF / DMSO	Zhx1	Zinc fingers and homeoboxes protein 1	ZHX1_MOUSE	57.4024	1.57402	0.0504589	0.0462583	ProF	DMSO
ProF / HPI	Slc20a2	Sodium-dependent phosphate transporter 2	S20A2_MOUSE	-57.7762	0.422238	0.0510244	0.04666	ProF	HPI
ProF / DMSO	Tmem164	Transmembrane protein 164	TM164_MOUSE	-56.4887	0.435113	0.0510405	0.0466669	ProF	DMSO
HPI / DMSO	Ptdss1	Phosphatidylserine synthase 1	PTSS1_MOUSE	54.0817	1.54082	0.0521725	0.0474142	HPI	DMSO
ProF / DMSO	S100g	Protein S100-G	S100G_MOUSE	-33.7793	0.662207	0.0523467	0.0475269	ProF	DMSO
ProF / DMSO	Rabl6	Rab-like protein 6	RABL6_MOUSE	-43.5341	0.564659	0.0523625	0.0475309	ProF	DMSO
ProF / DMSO	Supt7l	STAGA complex 65 subunit gamma	ST65G_MOUSE	-40.1374	0.598626	0.0524311	0.0475652	ProF	DMSO
ProF / DMSO	Exog	Nuclease EXOG, mitochondrial	EXOG_MOUSE	-57.6537	0.423463	0.0524487	0.0475743	ProF	DMSO
HPI / DMSO	Tmem231	Transmembrane protein 231	TM231_MOUSE	-50.8259	0.491741	0.0525347	0.0476077	HPI	DMSO
HPI / DMSO	Mgst1	Microsomal glutathione S-transferase 1	MGST1_MOUSE	-40.7498	0.592502	0.0532656	0.0480712	HPI	DMSO
HPI / DMSO	Cuedc2	CUE domain-containing protein 2	CUED2_MOUSE	-49.9739	0.500261	0.0534457	0.0481604	HPI	DMSO
ProF / DMSO	Vdac2	Voltage-dependent anion-selective channel protein 2	VDAC2_MOUSE	-40.0968	0.599032	0.0534549	0.0481617	ProF	DMSO
ProF / HPI	Mllt3	Protein AF-9	AF9_MOUSE	-36.1791	0.638209	0.0534651	0.0481638	ProF	HPI
ProF / HPI	Fcf1	rRNA-processing protein FCF1 homolog	FCF1_MOUSE	-37.7158	0.622842	0.0535319	0.0481959	ProF	HPI
ProF / HPI	Cnot7	CCR4-NOT transcription complex subunit 7	CNOT7_MOUSE	-36.1688	0.638312	0.0535585	0.0481987	ProF	HPI
ProF / HPI	Btbd1	BTB/POZ domain-containing protein 1	BTBD1_MOUSE	-49.8799	0.501201	0.053796	0.0483491	ProF	HPI
ProF / DMSO	Pald1	Paladin	PALD_MOUSE	-33.2146	0.667854	0.05379	0.0483491	ProF	DMSO
ProF / DMSO	Casp7	Caspase-7	CASP7_MOUSE	-33.5355	0.664645	0.0544877	0.0488075	ProF	DMSO
HPI / DMSO	Nacc1	Nucleus accumbens-associated protein 1	NACC1_MOUSE	-57.8397	0.421603	0.0546202	0.0488836	HPI	DMSO
ProF / HPI	Ptges	Prostaglandin E synthase	PTGES_MOUSE	-36.7801	0.632199	0.0552926	0.0493428	ProF	HPI
HPI / DMSO	Usp48	Ubiquitin carboxyl-terminal hydrolase 48	UBP48_MOUSE	-39.2602	0.607398	0.0556437	0.049527	HPI	DMSO
ProF / HPI	Slc35a1	CMP-sialic acid transporter	S35A1_MOUSE	-38.0098	0.619902	0.055732	0.0495913	ProF	HPI
HPI / DMSO	Srxn1	Sulfiredoxin-1	SRXN1_MOUSE	-36.6678	0.633322	0.0559404	0.0497369	HPI	DMSO
ProF / DMSO	Plgrkt	Plasminogen receptor (KT)	PLRKT_MOUSE	-33.1724	0.668276	0.0561033	0.0498141	ProF	DMSO

## Sheet: directDIA_candidates_rep2
Comparison (group1/group2)	Group	ProteinGroups	AVG Log2 Ratio	Absolute AVG Log2 Ratio	Pvalue	Qvalue	# of Ratios	UniProtIds	Genes	ProteinDescriptions	ProteinNames	# Unique Total Peptides	% Change	Ratio	Condition Numerator	Condition Denominator	GO Cellular Component	GO Molecular Function	GO Biological Process
Condition 3 / Condition 2	P19973	P19973	-1.11584	1.11584	6.49505e-15	9.51914e-11	20	P19973	Lsp1	Lymphocyte-specific protein 1	LSP1_MOUSE	9	-53.8577	0.461423	Condition 3	Condition 2	NaN	NaN	NaN
Condition 3 / Condition 1	P14901	P14901	1.82411	1.82411	1.22752e-12	8.99527e-09	20	P14901	Hmox1	Heme oxygenase 1	HMOX1_MOUSE	17	254.088	3.54088	Condition 3	Condition 1	NaN	NaN	NaN
Condition 4 / Condition 3	P14901	P14901	-1.88921	1.88921	9.43658e-12	4.61008e-08	20	P14901	Hmox1	Heme oxygenase 1	HMOX1_MOUSE	17	-73.0045	0.269955	Condition 4	Condition 3	NaN	NaN	NaN
Condition 4 / Condition 3	Q7JJ13	Q7JJ13	2.40631	2.40631	1.34018e-11	4.91043e-08	20	Q7JJ13	Brd2	Bromodomain-containing protein 2	BRD2_MOUSE	3	430.117	5.30117	Condition 4	Condition 3	NaN	NaN	NaN
Condition 4 / Condition 3	P05627	P05627	0.922429	0.922429	2.95881e-11	8.67287e-08	20	P05627	Jun	Transcription factor AP-1	JUN_MOUSE	4	89.5304	1.8953	Condition 4	Condition 3	NaN	NaN	NaN
Condition 4 / Condition 3	P19973	P19973	1.87797	1.87797	1.54726e-10	3.77945e-07	20	P19973	Lsp1	Lymphocyte-specific protein 1	LSP1_MOUSE	9	267.557	3.67557	Condition 4	Condition 3	NaN	NaN	NaN
Condition 4 / Condition 3	Q9ESU6	Q9ESU6	2.70828	2.70828	3.18017e-10	6.65837e-07	20	Q9ESU6	Brd4	Bromodomain-containing protein 4	BRD4_MOUSE	12	553.542	6.53542	Condition 4	Condition 3	NaN	NaN	NaN
Condition 3 / Condition 2	Q8VD12	Q8VD12	-0.932488	0.932488	1.72477e-09	3.15979e-06	20	Q8VD12	Znf385a	Zinc finger protein 385A	Z385A_MOUSE	6	-47.6046	0.523954	Condition 3	Condition 2	NaN	NaN	NaN
Condition 4 / Condition 3	O08736	O08736	1.22795	1.22795	4.98927e-09	6.65177e-06	20	O08736	Casp12	Caspase-12	CASPC_MOUSE	11	134.234	2.34234	Condition 4	Condition 3	NaN	NaN	NaN
Condition 4 / Condition 3	P97946	P97946	3.08758	3.08758	4.99246e-09	6.65177e-06	14	P97946	Vegfd	Vascular endothelial growth factor D	VEGFD_MOUSE	2	750.071	8.50071	Condition 4	Condition 3	NaN	NaN	NaN
Condition 3 / Condition 2	Q3TMW1	Q3TMW1	-0.855617	0.855617	4.37785e-09	6.65177e-06	20	Q3TMW1	Ccdc102a	Coiled-coil domain-containing protein 102A	C102A_MOUSE	7	-44.7371	0.552629	Condition 3	Condition 2	NaN	NaN	NaN
Condition 3 / Condition 2	Q923X4	Q923X4	-1.26262	1.26262	6.45834e-09	7.88779e-06	19	Q923X4	Glrx2	Glutaredoxin-2, mitochondrial	GLRX2_MOUSE	2	-58.3214	0.416786	Condition 3	Condition 2	NaN	NaN	NaN
Condition 4 / Condition 3	P09535	P09535	1.93643	1.93643	8.78982e-09	8.84639e-06	20	P09535	Igf2	Insulin-like growth factor II	IGF2_MOUSE	12	282.756	3.82756	Condition 4	Condition 3	NaN	NaN	NaN
Condition 3 / Condition 2	P14901	P14901	1.29925	1.29925	8.8433e-09	8.84639e-06	20	P14901	Hmox1	Heme oxygenase 1	HMOX1_MOUSE	17	146.101	2.46101	Condition 3	Condition 2	NaN	NaN	NaN
Condition 4 / Condition 2	Q9QYJ3	Q9QYJ3	-0.606961	0.606961	9.05403e-09	8.84639e-06	20	Q9QYJ3	Dnajb1	DnaJ homolog subfamily B member 1	DNJB1_MOUSE	3	-34.3422	0.656578	Condition 4	Condition 2	NaN	NaN	NaN
Condition 3 / Condition 2	P09535	P09535	-1.924	1.924	1.05365e-08	9.41675e-06	20	P09535	Igf2	Insulin-like growth factor II	IGF2_MOUSE	12	-73.6477	0.263523	Condition 3	Condition 2	NaN	NaN	NaN
Condition 3 / Condition 2	Q8JZK9	Q8JZK9	-0.744092	0.744092	1.09228e-08	9.41675e-06	20	Q8JZK9	Hmgcs1	Hydroxymethylglutaryl-CoA synthase, cytoplasmic	HMCS1_MOUSE	15	-40.2956	0.597044	Condition 3	Condition 2	NaN	NaN	NaN
Condition 3 / Condition 1	Q8JZK9	Q8JZK9	-1.61995	1.61995	1.27773e-08	1.04036e-05	20	Q8JZK9	Hmgcs1	Hydroxymethylglutaryl-CoA synthase, cytoplasmic	HMCS1_MOUSE	15	-67.4654	0.325346	Condition 3	Condition 1	NaN	NaN	NaN
Condition 3 / Condition 1	P84102	P84102	-1.44313	1.44313	1.77422e-08	1.36857e-05	20	P84102	Serf2	Small EDRK-rich factor 2	SERF2_MOUSE	6	-63.2232	0.367768	Condition 3	Condition 1	NaN	NaN	NaN
Condition 3 / Condition 2	Q5SSZ5	Q5SSZ5	-0.614945	0.614945	2.42884e-08	1.77985e-05	20	Q5SSZ5	Tns3	Tensin-3	TENS3_MOUSE	22	-34.7045	0.652955	Condition 3	Condition 2	NaN	NaN	NaN
Condition 3 / Condition 2	Q7JJ13	Q7JJ13	-2.9776	2.9776	3.00523e-08	2.09737e-05	20	Q7JJ13	Brd2	Bromodomain-containing protein 2	BRD2_MOUSE	3	-87.3044	0.126956	Condition 3	Condition 2	NaN	NaN	NaN
Condition 4 / Condition 2	O55091	O55091	-0.684766	0.684766	3.6793e-08	2.29289e-05	20	O55091	Impact	Protein IMPACT	IMPCT_MOUSE	11	-37.7893	0.622107	Condition 4	Condition 2	NaN	NaN	NaN
Condition 4 / Condition 3	Q3TMW1	Q3TMW1	0.806326	0.806326	3.87115e-08	2.29289e-05	20	Q3TMW1	Ccdc102a	Coiled-coil domain-containing protein 102A	C102A_MOUSE	7	74.8752	1.74875	Condition 4	Condition 3	NaN	NaN	NaN
Condition 4 / Condition 3	Q5SSZ5	Q5SSZ5	0.826542	0.826542	3.91117e-08	2.29289e-05	20	Q5SSZ5	Tns3	Tensin-3	TENS3_MOUSE	22	77.343	1.77343	Condition 4	Condition 3	NaN	NaN	NaN
Condition 3 / Condition 2	Q61477	Q61477	-1.41412	1.41412	3.6681e-08	2.29289e-05	18	Q61477	Nbl1	Neuroblastoma suppressor of tumorigenicity 1	NBL1_MOUSE	1	-62.476	0.37524	Condition 3	Condition 2	NaN	NaN	NaN
Condition 3 / Condition 2	Q8BGB5	Q8BGB5	-0.974581	0.974581	4.28778e-08	2.41699e-05	20	Q8BGB5	Limd2	LIM domain-containing protein 2	LIMD2_MOUSE	4	-49.1112	0.508888	Condition 3	Condition 2	NaN	NaN	NaN
Condition 4 / Condition 3	Q6PDH0	Q6PDH0	0.591616	0.591616	4.86129e-08	2.63878e-05	20	Q6PDH0	Phldb1	Pleckstrin homology-like domain family B member 1	PHLB1_MOUSE	35	50.6934	1.50693	Condition 4	Condition 3	NaN	NaN	NaN
Condition 3 / Condition 1	P10922	P10922	0.838832	0.838832	8.15791e-08	3.66621e-05	20	P10922	H1-0	Histone H1.0	H10_MOUSE	19	78.8602	1.7886	Condition 3	Condition 1	NaN	NaN	NaN
Condition 3 / Condition 1	P56395	P56395	0.655487	0.655487	7.1229e-08	3.66621e-05	20	P56395	Cyb5a	Cytochrome b5	CYB5_MOUSE	11	57.5147	1.57515	Condition 3	Condition 1	NaN	NaN	NaN
Condition 3 / Condition 1	P62073	P62073	0.879537	0.879537	7.79586e-08	3.66621e-05	20	P62073	Timm10	Mitochondrial import inner membrane translocase subunit Tim10	TIM10_MOUSE	10	83.9784	1.83978	Condition 3	Condition 1	NaN	NaN	NaN
Condition 4 / Condition 2	Q8CI33	Q8CI33	-1.1999	1.1999	8.36977e-08	3.66621e-05	20	Q8CI33	Cwf19l1	CWF19-like protein 1	C19L1_MOUSE	10	-56.4695	0.435305	Condition 4	Condition 2	NaN	NaN	NaN
Condition 2 / Condition 1	P24288	P24288	-0.8505	0.8505	8.88435e-08	3.72026e-05	20	P24288	Bcat1	Branched-chain-amino-acid aminotransferase, cytosolic	BCAT1_MOUSE	12	-44.5408	0.554592	Condition 2	Condition 1	NaN	NaN	NaN
Condition 4 / Condition 3	P28654	P28654	2.46266	2.46266	1.25384e-07	4.96656e-05	19	P28654	Dcn	Decorin	PGS2_MOUSE	8	451.23	5.5123	Condition 4	Condition 3	NaN	NaN	NaN
Condition 3 / Condition 1	Q61334	Q61334	0.770177	0.770177	1.40214e-07	5.07604e-05	20	Q61334	Bcap29	B-cell receptor-associated protein 29	BAP29_MOUSE	9	70.5479	1.70548	Condition 3	Condition 1	NaN	NaN	NaN
Condition 3 / Condition 2	Q9DBC0	Q9DBC0	-0.689307	0.689307	1.42002e-07	5.07604e-05	20	Q9DBC0	Selenoo	Protein adenylyltransferase SelO, mitochondrial	SELO_MOUSE	5	-37.9848	0.620152	Condition 3	Condition 2	NaN	NaN	NaN
Condition 4 / Condition 3	Q9EQM6	Q9EQM6	-0.582353	0.582353	1.78404e-07	6.22546e-05	20	Q9EQM6	Dgcr8	Microprocessor complex subunit DGCR8	DGCR8_MOUSE	3	-33.2126	0.667874	Condition 4	Condition 3	NaN	NaN	NaN
Condition 4 / Condition 1	Q8K5B2	Q8K5B2	1.30489	1.30489	1.83849e-07	6.26627e-05	20	Q8K5B2	Mcfd2	Multiple coagulation factor deficiency protein 2 homolog	MCFD2_MOUSE	2	147.065	2.47065	Condition 4	Condition 1	NaN	NaN	NaN
Condition 3 / Condition 2	Q5NBU8	Q5NBU8	-0.909147	0.909147	2.06153e-07	6.71416e-05	20	Q5NBU8	Xaf1	XIAP-associated factor 1	XAF1_MOUSE	8	-46.75	0.5325	Condition 3	Condition 2	NaN	NaN	NaN
Condition 4 / Condition 2	Q8BG15	Q8BG15	-0.586897	0.586897	2.01838e-07	6.71416e-05	20	Q8BG15	Ctdspl2	CTD small phosphatase-like protein 2	CTSL2_MOUSE	5	-33.4227	0.665773	Condition 4	Condition 2	NaN	NaN	NaN
Condition 4 / Condition 2	Q80U95	Q80U95	-1.11349	1.11349	2.17977e-07	6.79717e-05	20	Q80U95	Ube3c	Ubiquitin-protein ligase E3C	UBE3C_MOUSE	5	-53.7826	0.462174	Condition 4	Condition 2	NaN	NaN	NaN
Condition 4 / Condition 3	Q91X43	Q91X43	0.824617	0.824617	2.33559e-07	6.84609e-05	20	Q91X43	Sh3d19	SH3 domain-containing protein 19	SH319_MOUSE	16	77.1064	1.77106	Condition 4	Condition 3	NaN	NaN	NaN
Condition 3 / Condition 2	Q9JM96	Q9JM96	-0.682009	0.682009	2.25156e-07	6.84609e-05	20	Q9JM96	Cdc42ep4	Cdc42 effector protein 4	BORG4_MOUSE	4	-37.6703	0.623297	Condition 3	Condition 2	NaN	NaN	NaN
Condition 4 / Condition 3	Q69ZS0	Q69ZS0	0.594153	0.594153	2.62776e-07	7.40625e-05	20	Q69ZS0	Pdzrn3	E3 ubiquitin-protein ligase PDZRN3	PZRN3_MOUSE	17	50.9586	1.50959	Condition 4	Condition 3	NaN	NaN	NaN
Condition 3 / Condition 2	P63002	P63002	-1.16218	1.16218	2.75101e-07	7.60732e-05	20	P63002	Tle5	TLE family member 5	TLE5_MOUSE	1	-55.3162	0.446838	Condition 3	Condition 2	NaN	NaN	NaN
Condition 3 / Condition 1	P24288	P24288	-0.815876	0.815876	3.08631e-07	8.37648e-05	20	P24288	Bcat1	Branched-chain-amino-acid aminotransferase, cytosolic	BCAT1_MOUSE	12	-43.1936	0.568064	Condition 3	Condition 1	NaN	NaN	NaN
Condition 2 / Condition 1	P33609	P33609	-0.665788	0.665788	3.26763e-07	8.70733e-05	20	P33609	Pola1	DNA polymerase alpha catalytic subunit	DPOLA_MOUSE	15	-36.9656	0.630344	Condition 2	Condition 1	NaN	NaN	NaN
Condition 4 / Condition 1	Q9DCF9	Q9DCF9	-0.712946	0.712946	3.41134e-07	8.92797e-05	20	Q9DCF9	Ssr3	Translocon-associated protein subunit gamma	SSRG_MOUSE	5	-38.9927	0.610073	Condition 4	Condition 1	NaN	NaN	NaN
Condition 3 / Condition 1	A9Q751	A9Q751	1.33109	1.33109	3.54761e-07	9.12171e-05	16	A9Q751	Cfap221	Cilia- and flagella-associated protein 221	PCDP1_MOUSE	1	151.592	2.51592	Condition 3	Condition 1	NaN	NaN	NaN
Condition 3 / Condition 2	P14719	P14719	-0.947956	0.947956	4.15119e-07	9.2261e-05	20	P14719	Il1rl1	Interleukin-1 receptor-like 1	ILRL1_MOUSE	3	-48.1634	0.518366	Condition 3	Condition 2	NaN	NaN	NaN
Condition 3 / Condition 2	P97946	P97946	-3.78289	3.78289	4.01077e-07	9.2261e-05	14	P97946	Vegfd	Vascular endothelial growth factor D	VEGFD_MOUSE	2	-92.735	0.0726499	Condition 3	Condition 2	NaN	NaN	NaN
Condition 4 / Condition 3	Q01063	Q01063	0.771371	0.771371	3.94509e-07	9.2261e-05	19	Q01063	Pde4d	cAMP-specific 3',5'-cyclic phosphodiesterase 4D	PDE4D_MOUSE	3	70.6891	1.70689	Condition 4	Condition 3	NaN	NaN	NaN
Condition 4 / Condition 3	Q61477	Q61477	1.14637	1.14637	3.91469e-07	9.2261e-05	18	Q61477	Nbl1	Neuroblastoma suppressor of tumorigenicity 1	NBL1_MOUSE	1	121.356	2.21356	Condition 4	Condition 3	NaN	NaN	NaN
Condition 2 / Condition 1	Q8JZK9	Q8JZK9	-0.875863	0.875863	4.15049e-07	9.2261e-05	20	Q8JZK9	Hmgcs1	Hydroxymethylglutaryl-CoA synthase, cytoplasmic	HMCS1_MOUSE	15	-45.5072	0.544928	Condition 2	Condition 1	NaN	NaN	NaN
Condition 3 / Condition 1	Q99PG2	Q99PG2	-0.790381	0.790381	4.07954e-07	9.2261e-05	20	Q99PG2	Ogfr	Opioid growth factor receptor	OGFR_MOUSE	16	-42.1808	0.578192	Condition 3	Condition 1	NaN	NaN	NaN
Condition 3 / Condition 1	Q91WD5	Q91WD5	0.819166	0.819166	4.25524e-07	9.30817e-05	20	Q91WD5	Ndufs2	NADH dehydrogenase [ubiquinone] iron-sulfur protein 2, mitochondrial	NDUS2_MOUSE	8	76.4386	1.76439	Condition 3	Condition 1	NaN	NaN	NaN
Condition 4 / Condition 3	O55091	O55091	-0.999914	0.999914	4.5126e-07	9.32446e-05	20	O55091	Impact	Protein IMPACT	IMPCT_MOUSE	11	-49.997	0.50003	Condition 4	Condition 3	NaN	NaN	NaN
Condition 4 / Condition 2	P19973	P19973	0.762131	0.762131	4.43221e-07	9.32446e-05	20	P19973	Lsp1	Lymphocyte-specific protein 1	LSP1_MOUSE	9	69.5994	1.69599	Condition 4	Condition 2	NaN	NaN	NaN
Condition 3 / Condition 1	P63002	P63002	-1.48679	1.48679	4.51717e-07	9.32446e-05	20	P63002	Tle5	TLE family member 5	TLE5_MOUSE	1	-64.3194	0.356806	Condition 3	Condition 1	NaN	NaN	NaN
Condition 4 / Condition 3	Q8R180	Q8R180	-0.898998	0.898998	4.43227e-07	9.32446e-05	20	Q8R180	Ero1a	ERO1-like protein alpha	ERO1A_MOUSE	8	-46.3741	0.536259	Condition 4	Condition 3	NaN	NaN	NaN
Condition 4 / Condition 3	Q8VD12	Q8VD12	1.05076	1.05076	4.60638e-07	9.37262e-05	20	Q8VD12	Znf385a	Zinc finger protein 385A	Z385A_MOUSE	6	107.161	2.07161	Condition 4	Condition 3	NaN	NaN	NaN
Condition 4 / Condition 3	Q8VHY0	Q8VHY0	0.778255	0.778255	4.89104e-07	9.68691e-05	20	Q8VHY0	Cspg4	Chondroitin sulfate proteoglycan 4	CSPG4_MOUSE	12	71.5055	1.71506	Condition 4	Condition 3	NaN	NaN	NaN
Condition 3 / Condition 2	Q9ESN9	Q9ESN9	4.31727	4.31727	4.96275e-07	9.69788e-05	14	Q9ESN9	Mapk8ip3	C-Jun-amino-terminal kinase-interacting protein 3	JIP3_MOUSE	9	1893.55	19.9355	Condition 3	Condition 2	NaN	NaN	NaN
Condition 3 / Condition 1	O35495	O35495	-1.07796	1.07796	5.2334e-07	9.76636e-05	20	O35495	Cdk14	Cyclin-dependent kinase 14	CDK14_MOUSE	11	-52.6302	0.473698	Condition 3	Condition 1	NaN	NaN	NaN
Condition 2 / Condition 1	P62317	P62317	1.52379	1.52379	5.22885e-07	9.76636e-05	20	P62317	Snrpd2	Small nuclear ribonucleoprotein Sm D2	SMD2_MOUSE	12	187.546	2.87546	Condition 2	Condition 1	NaN	NaN	NaN
Condition 3 / Condition 2	Q9DBY5	Q9DBY5	-0.763762	0.763762	5.25067e-07	9.76636e-05	20	Q9DBY5	Cbx6	Chromobox protein homolog 6	CBX6_MOUSE	4	-41.1041	0.588959	Condition 3	Condition 2	NaN	NaN	NaN
Condition 3 / Condition 2	Q925H1	Q925H1	-0.951429	0.951429	5.73464e-07	0.000103762	20	Q925H1	Trps1	Zinc finger transcription factor Trps1	TRPS1_MOUSE	23	-48.288	0.51712	Condition 3	Condition 2	NaN	NaN	NaN
Condition 3 / Condition 1	Q8R3Q0	Q8R3Q0	0.694139	0.694139	6.32543e-07	0.000111693	16	Q8R3Q0	Saraf	Store-operated calcium entry-associated regulatory factor	SARAF_MOUSE	4	61.7919	1.61792	Condition 3	Condition 1	NaN	NaN	NaN
Condition 3 / Condition 1	Q925H1	Q925H1	-1.43588	1.43588	6.6872e-07	0.000116676	20	Q925H1	Trps1	Zinc finger transcription factor Trps1	TRPS1_MOUSE	23	-63.0379	0.369621	Condition 3	Condition 1	NaN	NaN	NaN
Condition 3 / Condition 1	P43024	P43024	1.69255	1.69255	6.8035e-07	0.000117308	20	P43024	Cox6a1	Cytochrome c oxidase subunit 6A1, mitochondrial	CX6A1_MOUSE	5	223.229	3.23229	Condition 3	Condition 1	NaN	NaN	NaN
Condition 4 / Condition 3	Q60780	Q60780	0.870616	0.870616	7.08285e-07	0.000120705	20	Q60780	Gas7	Growth arrest-specific protein 7	GAS7_MOUSE	28	82.8444	1.82844	Condition 4	Condition 3	NaN	NaN	NaN
Condition 3 / Condition 1	Q61335	Q61335	0.767571	0.767571	7.50305e-07	0.000123556	20	Q61335	Bcap31	B-cell receptor-associated protein 31	BAP31_MOUSE	17	70.2402	1.7024	Condition 3	Condition 1	NaN	NaN	NaN
Condition 3 / Condition 1	Q61543	Q61543	0.772083	0.772083	7.44911e-07	0.000123556	20	Q61543	Glg1	Golgi apparatus protein 1	GSLG1_MOUSE	68	70.7733	1.70773	Condition 3	Condition 1	NaN	NaN	NaN
Condition 2 / Condition 1	Q9QZF2	Q9QZF2	1.61101	1.61101	8.15881e-07	0.000131402	16	Q9QZF2	Gpc1	Glypican-1	GPC1_MOUSE	1	205.467	3.05467	Condition 2	Condition 1	NaN	NaN	NaN
Condition 4 / Condition 2	Q8BU11	Q8BU11	-0.855349	0.855349	8.38608e-07	0.000133594	20	Q8BU11	Tox4	TOX high mobility group box family member 4	TOX4_MOUSE	5	-44.7269	0.552731	Condition 4	Condition 2	NaN	NaN	NaN
Condition 4 / Condition 3	Q925H1	Q925H1	1.05801	1.05801	8.88371e-07	0.000138509	20	Q925H1	Trps1	Zinc finger transcription factor Trps1	TRPS1_MOUSE	23	108.206	2.08206	Condition 4	Condition 3	NaN	NaN	NaN
Condition 3 / Condition 1	Q9ESU6	Q9ESU6	-2.48873	2.48873	8.98625e-07	0.000138509	20	Q9ESU6	Brd4	Bromodomain-containing protein 4	BRD4_MOUSE	12	-82.1837	0.178163	Condition 3	Condition 1	NaN	NaN	NaN
Condition 3 / Condition 2	Q8R409	Q8R409	-0.782955	0.782955	9.4818e-07	0.000140369	20	Q8R409	Hexim1	Protein HEXIM1	HEXI1_MOUSE	9	-41.8825	0.581175	Condition 3	Condition 2	NaN	NaN	NaN
Condition 3 / Condition 1	Q8VHG2	Q8VHG2	-1.62668	1.62668	9.457e-07	0.000140369	18	Q8VHG2	Amot	Angiomotin	AMOT_MOUSE	6	-67.6168	0.323832	Condition 3	Condition 1	NaN	NaN	NaN
Condition 3 / Condition 1	P05627	P05627	-1.30731	1.30731	9.97769e-07	0.000142245	20	P05627	Jun	Transcription factor AP-1	JUN_MOUSE	4	-59.5927	0.404073	Condition 3	Condition 1	NaN	NaN	NaN
Condition 4 / Condition 2	Q8BFT2	Q8BFT2	-0.982873	0.982873	9.96658e-07	0.000142245	20	Q8BFT2	Haus4	HAUS augmin-like complex subunit 4	HAUS4_MOUSE	2	-49.4029	0.505971	Condition 4	Condition 2	NaN	NaN	NaN
Condition 4 / Condition 3	Q8CG14	Q8CG14	1.11026	1.11026	9.74599e-07	0.000142245	20	Q8CG14	C1sa	Complement C1s-A subcomponent	CS1A_MOUSE	5	115.884	2.15884	Condition 4	Condition 3	NaN	NaN	NaN
Condition 3 / Condition 1	Q9DCS2	Q9DCS2	-0.722968	0.722968	9.99675e-07	0.000142245	20	Q9DCS2	Mettl26	Methyltransferase-like 26	MTL26_MOUSE	7	-39.415	0.60585	Condition 3	Condition 1	NaN	NaN	NaN
Condition 3 / Condition 1	Q03347	Q03347	-0.954455	0.954455	1.01841e-06	0.000143517	16	Q03347	Runx1	Runt-related transcription factor 1	RUNX1_MOUSE	1	-48.3963	0.516037	Condition 3	Condition 1	NaN	NaN	NaN
Condition 4 / Condition 2	Q9D7M1	Q9D7M1	-1.28494	1.28494	1.08153e-06	0.000150961	20	Q9D7M1	Gid8	Glucose-induced degradation protein 8 homolog	GID8_MOUSE	3	-58.9611	0.410389	Condition 4	Condition 2	NaN	NaN	NaN
Condition 4 / Condition 3	Q04863	Q04863	0.804143	0.804143	1.12045e-06	0.000154919	20	Q04863	Relb	Transcription factor RelB	RELB_MOUSE	3	74.6108	1.74611	Condition 4	Condition 3	NaN	NaN	NaN
Condition 4 / Condition 3	P32507	P32507	-0.68143	0.68143	1.18969e-06	0.000162954	20	P32507	Nectin2	Nectin-2	NECT2_MOUSE	6	-37.6453	0.623547	Condition 4	Condition 3	NaN	NaN	NaN
Condition 4 / Condition 2	Q923X4	Q923X4	-1.29556	1.29556	1.24313e-06	0.00016715	18	Q923X4	Glrx2	Glutaredoxin-2, mitochondrial	GLRX2_MOUSE	2	-59.2622	0.407378	Condition 4	Condition 2	NaN	NaN	NaN
Condition 4 / Condition 1	P10711	P10711	-0.760501	0.760501	1.36059e-06	0.00017697	20	P10711	Tcea1	Transcription elongation factor A protein 1	TCEA1_MOUSE	25	-40.9709	0.590291	Condition 4	Condition 1	NaN	NaN	NaN
Condition 4 / Condition 3	P68372	P68372	-0.699634	0.699634	1.36121e-06	0.00017697	20	P68372	Tubb4b	Tubulin beta-4B chain	TBB4B_MOUSE	10	-38.4272	0.615728	Condition 4	Condition 3	NaN	NaN	NaN
Condition 3 / Condition 1	Q9CR09	Q9CR09	-0.954311	0.954311	1.47949e-06	0.000188552	20	Q9CR09	Ufc1	Ubiquitin-fold modifier-conjugating enzyme 1	UFC1_MOUSE	5	-48.3912	0.516088	Condition 3	Condition 1	NaN	NaN	NaN
Condition 4 / Condition 1	Q9CQC6	Q9CQC6	-0.626063	0.626063	1.51437e-06	0.000190317	20	Q9CQC6	Bzw1	Basic leucine zipper and W2 domain-containing protein 1	BZW1_MOUSE	14	-35.2058	0.647942	Condition 4	Condition 1	NaN	NaN	NaN
Condition 4 / Condition 3	Q02788	Q02788	1.17534	1.17534	1.64836e-06	0.000203011	20	Q02788	Col6a2	Collagen alpha-2(VI) chain	CO6A2_MOUSE	25	125.847	2.25847	Condition 4	Condition 3	NaN	NaN	NaN
Condition 3 / Condition 2	Q61508	Q61508	-1.92056	1.92056	1.68685e-06	0.00020602	17	Q61508	Ecm1	Extracellular matrix protein 1	ECM1_MOUSE	3	-73.5848	0.264152	Condition 3	Condition 2	NaN	NaN	NaN
Condition 4 / Condition 1	Q8BR90	Q8BR90	-1.56915	1.56915	1.71114e-06	0.00020726	20	Q8BR90	NaN	UPF0600 protein C5orf51 homolog	CE051_MOUSE	4	-66.2993	0.337007	Condition 4	Condition 1	NaN	NaN	NaN
Condition 4 / Condition 1	Q91YE6	Q91YE6	-0.614999	0.614999	1.75685e-06	0.000211053	20	Q91YE6	Ipo9	Importin-9	IPO9_MOUSE	19	-34.707	0.65293	Condition 4	Condition 1	NaN	NaN	NaN
Condition 3 / Condition 1	Q8BR90	Q8BR90	-1.12292	1.12292	1.84787e-06	0.000218406	20	Q8BR90	NaN	UPF0600 protein C5orf51 homolog	CE051_MOUSE	4	-54.0835	0.459165	Condition 3	Condition 1	NaN	NaN	NaN
Condition 3 / Condition 1	Q8C6E0	Q8C6E0	-0.634817	0.634817	1.84622e-06	0.000218406	20	Q8C6E0	Cfap36	Cilia- and flagella-associated protein 36	CFA36_MOUSE	13	-35.5978	0.644022	Condition 3	Condition 1	NaN	NaN	NaN
Condition 3 / Condition 1	Q8C0J6	Q8C0J6	1.682	1.682	1.87924e-06	0.000220338	14	Q8C0J6	Sowahc	Ankyrin repeat domain-containing protein SOWAHC	SWAHC_MOUSE	4	220.872	3.20872	Condition 3	Condition 1	NaN	NaN	NaN
Condition 3 / Condition 1	Q61599	Q61599	-0.720277	0.720277	1.95322e-06	0.000223846	20	Q61599	Arhgdib	Rho GDP-dissociation inhibitor 2	GDIR2_MOUSE	23	-39.3019	0.606981	Condition 3	Condition 1	NaN	NaN	NaN
Condition 4 / Condition 3	Q8BGB5	Q8BGB5	1.04967	1.04967	1.95499e-06	0.000223846	20	Q8BGB5	Limd2	LIM domain-containing protein 2	LIMD2_MOUSE	4	107.006	2.07006	Condition 4	Condition 3	NaN	NaN	NaN
Condition 2 / Condition 1	Q91YE6	Q91YE6	-0.609311	0.609311	1.97212e-06	0.000224057	20	Q91YE6	Ipo9	Importin-9	IPO9_MOUSE	19	-34.4491	0.655509	Condition 2	Condition 1	NaN	NaN	NaN
Condition 4 / Condition 2	P02798	P02798	-0.835952	0.835952	2.03688e-06	0.000226914	20	P02798	Mt2	Metallothionein-2	MT2_MOUSE	9	-43.9787	0.560213	Condition 4	Condition 2	NaN	NaN	NaN
Condition 4 / Condition 3	Q9DBY5	Q9DBY5	0.869706	0.869706	2.07297e-06	0.000226914	20	Q9DBY5	Cbx6	Chromobox protein homolog 6	CBX6_MOUSE	4	82.7291	1.82729	Condition 4	Condition 3	NaN	NaN	NaN
Condition 4 / Condition 3	P63002	P63002	0.962495	0.962495	2.157e-06	0.000230752	20	P63002	Tle5	TLE family member 5	TLE5_MOUSE	1	94.8677	1.94868	Condition 4	Condition 3	NaN	NaN	NaN
Condition 3 / Condition 1	Q0KL02	Q0KL02	-0.636556	0.636556	2.20015e-06	0.000233662	20	Q0KL02	Trio	Triple functional domain protein	TRIO_MOUSE	27	-35.6753	0.643247	Condition 3	Condition 1	NaN	NaN	NaN
Condition 3 / Condition 2	O88843	O88843	-1.04719	1.04719	2.40874e-06	0.000246557	18	O88843	Cradd	Death domain-containing protein CRADD	CRADD_MOUSE	2	-51.609	0.48391	Condition 3	Condition 2	NaN	NaN	NaN
Condition 3 / Condition 1	P30561	P30561	-0.767988	0.767988	2.40033e-06	0.000246557	20	P30561	Ahr	Aryl hydrocarbon receptor	AHR_MOUSE	3	-41.2764	0.587236	Condition 3	Condition 1	NaN	NaN	NaN
Condition 3 / Condition 1	P56812	P56812	-0.773061	0.773061	2.39894e-06	0.000246557	20	P56812	Pdcd5	Programmed cell death protein 5	PDCD5_MOUSE	13	-41.4825	0.585175	Condition 3	Condition 1	NaN	NaN	NaN
Condition 3 / Condition 2	Q8CGA4	Q8CGA4	-2.05408	2.05408	2.42251e-06	0.000246557	20	Q8CGA4	Mturn	Maturin	MTURN_MOUSE	1	-75.9198	0.240802	Condition 3	Condition 2	NaN	NaN	NaN
Condition 3 / Condition 2	Q8CI33	Q8CI33	-0.755247	0.755247	2.46239e-06	0.000248888	20	Q8CI33	Cwf19l1	CWF19-like protein 1	C19L1_MOUSE	10	-40.7555	0.592445	Condition 3	Condition 2	NaN	NaN	NaN
Condition 3 / Condition 1	O35177	O35177	5.11035	5.11035	2.48349e-06	0.000249301	12	O35177	Nedd9	Enhancer of filamentation 1	CASL_MOUSE	1	3354.36	34.5436	Condition 3	Condition 1	NaN	NaN	NaN
Condition 3 / Condition 1	P19973	P19973	-2.70357	2.70357	2.52182e-06	0.000249728	20	P19973	Lsp1	Lymphocyte-specific protein 1	LSP1_MOUSE	9	-84.6487	0.153513	Condition 3	Condition 1	NaN	NaN	NaN
Condition 3 / Condition 1	Q9CQ54	Q9CQ54	0.60475	0.60475	2.51812e-06	0.000249728	20	Q9CQ54	Ndufc2	NADH dehydrogenase [ubiquinone] 1 subunit C2	NDUC2_MOUSE	6	52.0716	1.52072	Condition 3	Condition 1	NaN	NaN	NaN
Condition 2 / Condition 1	P62073	P62073	0.804942	0.804942	2.57107e-06	0.000252897	20	P62073	Timm10	Mitochondrial import inner membrane translocase subunit Tim10	TIM10_MOUSE	10	74.7075	1.74708	Condition 2	Condition 1	NaN	NaN	NaN
Condition 2 / Condition 1	P14094	P14094	0.970199	0.970199	2.65029e-06	0.000255544	20	P14094	Atp1b1	Sodium/potassium-transporting ATPase subunit beta-1	AT1B1_MOUSE	1	95.9111	1.95911	Condition 2	Condition 1	NaN	NaN	NaN
Condition 4 / Condition 1	P62307	P62307	-0.723198	0.723198	2.68758e-06	0.000255774	20	P62307	Snrpf	Small nuclear ribonucleoprotein F	RUXF_MOUSE	5	-39.4247	0.605753	Condition 4	Condition 1	NaN	NaN	NaN
Condition 3 / Condition 1	Q505B7	Q505B7	-1.07586	1.07586	2.67132e-06	0.000255774	20	Q505B7	Zbtb8os	Protein archease	ARCH_MOUSE	5	-52.561	0.47439	Condition 3	Condition 1	NaN	NaN	NaN
Condition 4 / Condition 2	P62305	P62305	-2.15203	2.15203	2.83197e-06	0.000267777	20	P62305	Snrpe	Small nuclear ribonucleoprotein E	RUXE_MOUSE	4	-77.5005	0.224995	Condition 4	Condition 2	NaN	NaN	NaN
Condition 4 / Condition 1	O55091	O55091	-1.27515	1.27515	2.91939e-06	0.000272526	20	O55091	Impact	Protein IMPACT	IMPCT_MOUSE	11	-58.6819	0.413181	Condition 4	Condition 1	NaN	NaN	NaN
Condition 4 / Condition 3	P18828	P18828	-0.900275	0.900275	2.90107e-06	0.000272526	18	P18828	Sdc1	Syndecan-1	SDC1_MOUSE	2	-46.4215	0.535785	Condition 4	Condition 3	NaN	NaN	NaN
Condition 2 / Condition 1	O89112	O89112	-0.891126	0.891126	2.96157e-06	0.000274714	20	O89112	Lancl1	Glutathione S-transferase LANCL1	LANC1_MOUSE	6	-46.0807	0.539193	Condition 2	Condition 1	NaN	NaN	NaN
Condition 3 / Condition 1	P09535	P09535	-2.4602	2.4602	3.01276e-06	0.000274846	20	P09535	Igf2	Insulin-like growth factor II	IGF2_MOUSE	12	-81.8278	0.181722	Condition 3	Condition 1	NaN	NaN	NaN
Condition 2 / Condition 1	Q8CG72	Q8CG72	-0.745551	0.745551	3.01926e-06	0.000274846	20	Q8CG72	Adprs	ADP-ribose glycohydrolase ARH3	ADPRS_MOUSE	7	-40.356	0.59644	Condition 2	Condition 1	NaN	NaN	NaN
Condition 3 / Condition 2	O35914	O35914	-0.660156	0.660156	3.06137e-06	0.00027526	18	O35914	Bnc1	Zinc finger protein basonuclin-1	BNC1_MOUSE	2	-36.719	0.63281	Condition 3	Condition 2	NaN	NaN	NaN
Condition 2 / Condition 1	O35638	O35638	-0.763802	0.763802	3.30891e-06	0.000293912	20	O35638	Stag2	Cohesin subunit SA-2	STAG2_MOUSE	10	-41.1058	0.588942	Condition 2	Condition 1	NaN	NaN	NaN
Condition 4 / Condition 3	Q80UU1	Q80UU1	-0.725944	0.725944	3.4123e-06	0.000295921	20	Q80UU1	Ankzf1	Ankyrin repeat and zinc finger domain-containing protein 1	ANKZ1_MOUSE	2	-39.5399	0.604601	Condition 4	Condition 3	NaN	NaN	NaN
Condition 3 / Condition 2	Q8BVF2	Q8BVF2	-0.815813	0.815813	3.39829e-06	0.000295921	20	Q8BVF2	Pdcl3	Phosducin-like protein 3	PDCL3_MOUSE	4	-43.1912	0.568088	Condition 3	Condition 2	NaN	NaN	NaN
Condition 2 / Condition 1	Q91VL8	Q91VL8	-0.753495	0.753495	3.3771e-06	0.000295921	19	Q91VL8	Terf2ip	Telomeric repeat-binding factor 2-interacting protein 1	TE2IP_MOUSE	5	-40.6835	0.593165	Condition 2	Condition 1	NaN	NaN	NaN
Condition 3 / Condition 2	Q9CRC6	Q9CRC6	-1.03859	1.03859	3.35485e-06	0.000295921	20	Q9CRC6	Borcs7	BLOC-1-related complex subunit 7	BORC7_MOUSE	4	-51.3195	0.486805	Condition 3	Condition 2	NaN	NaN	NaN
Condition 4 / Condition 1	P62305	P62305	-2.18622	2.18622	3.55599e-06	0.000299556	20	P62305	Snrpe	Small nuclear ribonucleoprotein E	RUXE_MOUSE	4	-78.0274	0.219726	Condition 4	Condition 1	NaN	NaN	NaN
Condition 3 / Condition 1	Q60780	Q60780	-0.796107	0.796107	3.52445e-06	0.000299556	20	Q60780	Gas7	Growth arrest-specific protein 7	GAS7_MOUSE	28	-42.4099	0.575901	Condition 3	Condition 1	NaN	NaN	NaN
Condition 3 / Condition 2	Q61398	Q61398	-0.980431	0.980431	3.55801e-06	0.000299556	20	Q61398	Pcolce	Procollagen C-endopeptidase enhancer 1	PCOC1_MOUSE	8	-49.3172	0.506828	Condition 3	Condition 2	NaN	NaN	NaN
Condition 3 / Condition 2	Q9DB90	Q9DB90	-0.658889	0.658889	3.59728e-06	0.000299556	20	Q9DB90	Smg9	Protein SMG9	SMG9_MOUSE	3	-36.6634	0.633366	Condition 3	Condition 2	NaN	NaN	NaN
Condition 4 / Condition 3	Q9JM96	Q9JM96	0.641626	0.641626	3.56952e-06	0.000299556	20	Q9JM96	Cdc42ep4	Cdc42 effector protein 4	BORG4_MOUSE	4	56.0086	1.56009	Condition 4	Condition 3	NaN	NaN	NaN
Condition 4 / Condition 1	Q9D880	Q9D880	-0.839433	0.839433	3.81214e-06	0.000312127	20	Q9D880	Timm50	Mitochondrial import inner membrane translocase subunit TIM50	TIM50_MOUSE	8	-44.1137	0.558863	Condition 4	Condition 1	NaN	NaN	NaN
Condition 2 / Condition 1	P63276	P63276	-0.58378	0.58378	3.90277e-06	0.000317772	20	P63276	Rps17	40S ribosomal protein S17	RS17_MOUSE	22	-33.2787	0.667213	Condition 2	Condition 1	NaN	NaN	NaN
Condition 3 / Condition 1	Q9D711	Q9D711	-0.719096	0.719096	3.93245e-06	0.00031842	20	Q9D711	Pir	Pirin	PIR_MOUSE	10	-39.2522	0.607478	Condition 3	Condition 1	NaN	NaN	NaN
Condition 3 / Condition 1	Q8BP27	Q8BP27	-0.701356	0.701356	4.03156e-06	0.000322878	20	Q8BP27	Sfr1	Swi5-dependent recombination DNA repair protein 1 homolog	SFR1_MOUSE	12	-38.5006	0.614994	Condition 3	Condition 1	NaN	NaN	NaN
Condition 3 / Condition 2	Q8K201	Q8K201	-0.997121	0.997121	4.15862e-06	0.000331243	20	Q8K201	Kct2	Keratinocyte-associated transmembrane protein 2	KCT2_MOUSE	3	-49.9001	0.500999	Condition 3	Condition 2	NaN	NaN	NaN
Condition 4 / Condition 3	P62965	P62965	0.698523	0.698523	4.20722e-06	0.000333303	20	P62965	Crabp1	Cellular retinoic acid-binding protein 1	RABP1_MOUSE	14	62.2843	1.62284	Condition 4	Condition 3	NaN	NaN	NaN
Condition 3 / Condition 1	P28654	P28654	-2.47187	2.47187	4.24624e-06	0.000334585	19	P28654	Dcn	Decorin	PGS2_MOUSE	8	-81.9743	0.180257	Condition 3	Condition 1	NaN	NaN	NaN
Condition 4 / Condition 3	Q99P65	Q99P65	-1.04736	1.04736	4.28931e-06	0.000335599	15	Q99P65	Slc29a3	Equilibrative nucleoside transporter 3	S29A3_MOUSE	2	-51.6148	0.483852	Condition 4	Condition 3	NaN	NaN	NaN
Condition 4 / Condition 3	Q9Z1P7	Q9Z1P7	0.604668	0.604668	4.37002e-06	0.000335631	20	Q9Z1P7	Kank3	KN motif and ankyrin repeat domain-containing protein 3	KANK3_MOUSE	11	52.0629	1.52063	Condition 4	Condition 3	NaN	NaN	NaN
Condition 2 / Condition 1	P10711	P10711	-0.663671	0.663671	4.50957e-06	0.000341115	20	P10711	Tcea1	Transcription elongation factor A protein 1	TCEA1_MOUSE	25	-36.873	0.63127	Condition 2	Condition 1	NaN	NaN	NaN
Condition 3 / Condition 1	Q8CG72	Q8CG72	-0.845356	0.845356	4.53184e-06	0.000341115	20	Q8CG72	Adprs	ADP-ribose glycohydrolase ARH3	ADPRS_MOUSE	7	-44.3427	0.556573	Condition 3	Condition 1	NaN	NaN	NaN
Condition 3 / Condition 2	P50096	P50096	0.909234	0.909234	4.56323e-06	0.000341115	20	P50096	Impdh1	Inosine-5'-monophosphate dehydrogenase 1	IMDH1_MOUSE	3	87.8048	1.87805	Condition 3	Condition 2	NaN	NaN	NaN
Condition 4 / Condition 1	Q61335	Q61335	0.708233	0.708233	4.68437e-06	0.000344996	20	Q61335	Bcap31	B-cell receptor-associated protein 31	BAP31_MOUSE	17	63.3802	1.6338	Condition 4	Condition 1	NaN	NaN	NaN
Condition 3 / Condition 2	P0C8B4	P0C8B4	-0.718573	0.718573	4.7234e-06	0.000345498	20	P0C8B4	Gon7	EKC/KEOPS complex subunit GON7	GON7_MOUSE	2	-39.2302	0.607698	Condition 3	Condition 2	NaN	NaN	NaN
Condition 4 / Condition 3	P17095	P17095	-0.698699	0.698699	4.85235e-06	0.000348608	20	P17095	Hmga1	High mobility group protein HMG-I/HMG-Y	HMGA1_MOUSE	8	-38.3872	0.616128	Condition 4	Condition 3	NaN	NaN	NaN
Condition 3 / Condition 2	P84086	P84086	-0.828567	0.828567	5.02119e-06	0.0003538	20	P84086	Cplx2	Complexin-2	CPLX2_MOUSE	3	-43.6912	0.563088	Condition 3	Condition 2	NaN	NaN	NaN
Condition 3 / Condition 1	Q05A62	Q05A62	-0.982749	0.982749	5.01353e-06	0.0003538	20	Q05A62	Dnal1	Dynein axonemal light chain 1	DNAL1_MOUSE	3	-49.3985	0.506015	Condition 3	Condition 1	NaN	NaN	NaN
Condition 3 / Condition 1	A2AQ07	A2AQ07	0.849999	0.849999	5.25895e-06	0.000355614	20	A2AQ07	Tubb1	Tubulin beta-1 chain	TBB1_MOUSE	1	80.25	1.8025	Condition 3	Condition 1	NaN	NaN	NaN
Condition 4 / Condition 2	O54940	O54940	4.36006	4.36006	5.22304e-06	0.000355614	16	O54940	Bnip2	BCL2/adenovirus E1B 19 kDa protein-interacting protein 2	BNIP2_MOUSE	2	1953.57	20.5357	Condition 4	Condition 2	NaN	NaN	NaN
Condition 4 / Condition 2	P62317	P62317	-1.01011	1.01011	5.29429e-06	0.000355614	20	P62317	Snrpd2	Small nuclear ribonucleoprotein Sm D2	SMD2_MOUSE	12	-50.349	0.49651	Condition 4	Condition 2	NaN	NaN	NaN
Condition 3 / Condition 1	Q5SSZ5	Q5SSZ5	-0.789741	0.789741	5.28257e-06	0.000355614	20	Q5SSZ5	Tns3	Tensin-3	TENS3_MOUSE	22	-42.1552	0.578448	Condition 3	Condition 1	NaN	NaN	NaN
Condition 4 / Condition 3	Q9CXL1	Q9CXL1	-1.17148	1.17148	5.18694e-06	0.000355614	20	Q9CXL1	Tmem50a	Transmembrane protein 50A	TM50A_MOUSE	1	-55.6033	0.443967	Condition 4	Condition 3	NaN	NaN	NaN
Condition 4 / Condition 3	Q9D2H6	Q9D2H6	0.862558	0.862558	5.31383e-06	0.000355614	19	Q9D2H6	Sp2	Transcription factor Sp2	SP2_MOUSE	2	81.826	1.81826	Condition 4	Condition 3	NaN	NaN	NaN
Condition 4 / Condition 1	Q9DAZ9	Q9DAZ9	-1.02496	1.02496	5.20773e-06	0.000355614	20	Q9DAZ9	Zfyve19	Abscission/NoCut checkpoint regulator	ANCHR_MOUSE	4	-50.8575	0.491425	Condition 4	Condition 1	NaN	NaN	NaN
Condition 4 / Condition 2	Q99LU0	Q99LU0	-0.785639	0.785639	5.34602e-06	0.000356142	20	Q99LU0	Chmp1b1	Charged multivesicular body protein 1b-1	CH1B1_MOUSE	2	-41.9905	0.580095	Condition 4	Condition 2	NaN	NaN	NaN
Condition 3 / Condition 1	Q91WS0	Q91WS0	0.797161	0.797161	5.41917e-06	0.000359382	20	Q91WS0	Cisd1	CDGSH iron-sulfur domain-containing protein 1	CISD1_MOUSE	8	73.7678	1.73768	Condition 3	Condition 1	NaN	NaN	NaN
Condition 4 / Condition 1	Q8CG76	Q8CG76	-0.614824	0.614824	5.61832e-06	0.000370911	20	Q8CG76	Akr7a2	Aflatoxin B1 aldehyde reductase member 2	ARK72_MOUSE	16	-34.699	0.65301	Condition 4	Condition 1	NaN	NaN	NaN
Condition 3 / Condition 2	Q8CG14	Q8CG14	-1.78932	1.78932	5.66271e-06	0.000372164	20	Q8CG14	C1sa	Complement C1s-A subcomponent	CS1A_MOUSE	5	-71.0692	0.289308	Condition 3	Condition 2	NaN	NaN	NaN
Condition 3 / Condition 1	Q02788	Q02788	-0.723888	0.723888	5.78274e-06	0.000376675	20	Q02788	Col6a2	Collagen alpha-2(VI) chain	CO6A2_MOUSE	25	-39.4537	0.605463	Condition 3	Condition 1	NaN	NaN	NaN
Condition 3 / Condition 2	Q9D385	Q9D385	-0.964828	0.964828	6.06492e-06	0.000391574	20	Q9D385	Arl2bp	ADP-ribosylation factor-like protein 2-binding protein	AR2BP_MOUSE	1	-48.766	0.51234	Condition 3	Condition 2	NaN	NaN	NaN
Condition 3 / Condition 1	Q8K3J1	Q8K3J1	0.601712	0.601712	6.14905e-06	0.000395266	20	Q8K3J1	Ndufs8	NADH dehydrogenase [ubiquinone] iron-sulfur protein 8, mitochondrial	NDUS8_MOUSE	9	51.7516	1.51752	Condition 3	Condition 1	NaN	NaN	NaN
Condition 3 / Condition 1	O54946	O54946	0.711014	0.711014	6.23652e-06	0.000397402	18	O54946	Dnajb6	DnaJ homolog subfamily B member 6	DNJB6_MOUSE	2	63.6955	1.63695	Condition 3	Condition 1	NaN	NaN	NaN
Condition 4 / Condition 1	Q9D6S7	Q9D6S7	-0.860333	0.860333	6.28563e-06	0.000398797	20	Q9D6S7	Mrrf	Ribosome-recycling factor, mitochondrial	RRFM_MOUSE	3	-44.9175	0.550825	Condition 4	Condition 1	NaN	NaN	NaN
Condition 3 / Condition 2	Q8R2L5	Q8R2L5	1.53586	1.53586	6.44983e-06	0.000407451	16	Q8R2L5	Mrps18c	28S ribosomal protein S18c, mitochondrial	RT18C_MOUSE	2	189.961	2.89961	Condition 3	Condition 2	NaN	NaN	NaN
Condition 2 / Condition 1	O54946	O54946	0.86945	0.86945	6.52796e-06	0.000410617	18	O54946	Dnajb6	DnaJ homolog subfamily B member 6	DNJB6_MOUSE	2	82.6966	1.82697	Condition 2	Condition 1	NaN	NaN	NaN
Condition 4 / Condition 1	Q9DCS2	Q9DCS2	-0.641669	0.641669	6.68018e-06	0.000413653	20	Q9DCS2	Mettl26	Methyltransferase-like 26	MTL26_MOUSE	7	-35.9029	0.640971	Condition 4	Condition 1	NaN	NaN	NaN
Condition 3 / Condition 1	P62627	P62627	-0.635927	0.635927	6.77704e-06	0.000413851	20	P62627	Dynlrb1	Dynein light chain roadblock-type 1	DLRB1_MOUSE	11	-35.6473	0.643527	Condition 3	Condition 1	NaN	NaN	NaN
Condition 3 / Condition 2	O35955	O35955	-0.868924	0.868924	6.96733e-06	0.000421955	20	O35955	Psmb10	Proteasome subunit beta type-10	PSB10_MOUSE	6	-45.2445	0.547555	Condition 3	Condition 2	NaN	NaN	NaN
Condition 3 / Condition 1	P12787	P12787	1.47569	1.47569	7.05786e-06	0.0004231	20	P12787	Cox5a	Cytochrome c oxidase subunit 5A, mitochondrial	COX5A_MOUSE	14	178.116	2.78116	Condition 3	Condition 1	NaN	NaN	NaN
Condition 3 / Condition 1	P51881	P51881	0.75556	0.75556	7.1017e-06	0.0004231	20	P51881	Slc25a5	ADP/ATP translocase 2	ADT2_MOUSE	39	68.8287	1.68829	Condition 3	Condition 1	NaN	NaN	NaN
Condition 4 / Condition 1	P56812	P56812	-0.727057	0.727057	7.19262e-06	0.00042506	20	P56812	Pdcd5	Programmed cell death protein 5	PDCD5_MOUSE	13	-39.5865	0.604135	Condition 4	Condition 1	NaN	NaN	NaN
Condition 4 / Condition 3	P84102	P84102	0.987416	0.987416	7.34603e-06	0.000430653	20	P84102	Serf2	Small EDRK-rich factor 2	SERF2_MOUSE	6	98.2631	1.98263	Condition 4	Condition 3	NaN	NaN	NaN
Condition 4 / Condition 2	P14901	P14901	-0.589961	0.589961	7.53997e-06	0.000436782	20	P14901	Hmox1	Heme oxygenase 1	HMOX1_MOUSE	17	-33.5639	0.664361	Condition 4	Condition 2	NaN	NaN	NaN
Condition 4 / Condition 2	Q3UV17	Q3UV17	0.775777	0.775777	7.57147e-06	0.00043688	20	Q3UV17	Krt76	Keratin, type II cytoskeletal 2 oral	K22O_MOUSE	1	71.2112	1.71211	Condition 4	Condition 2	NaN	NaN	NaN
Condition 4 / Condition 3	Q8CGA4	Q8CGA4	2.25917	2.25917	7.68973e-06	0.000441963	20	Q8CGA4	Mturn	Maturin	MTURN_MOUSE	1	378.717	4.78717	Condition 4	Condition 3	NaN	NaN	NaN
Condition 2 / Condition 1	Q8BMZ5	Q8BMZ5	-0.720488	0.720488	7.79405e-06	0.000446209	20	Q8BMZ5	Tsen34	tRNA-splicing endonuclease subunit Sen34	SEN34_MOUSE	5	-39.3108	0.606892	Condition 2	Condition 1	NaN	NaN	NaN
Condition 2 / Condition 1	Q9CR50	Q9CR50	-0.677597	0.677597	7.8613e-06	0.000448308	20	Q9CR50	Rchy1	RING finger and CHY zinc finger domain-containing protein 1	ZN363_MOUSE	4	-37.4794	0.625206	Condition 2	Condition 1	NaN	NaN	NaN
Condition 3 / Condition 1	Q6PGH2	Q6PGH2	-0.606222	0.606222	8.02839e-06	0.000456063	20	Q6PGH2	Jpt2	Jupiter microtubule associated homolog 2	JUPI2_MOUSE	14	-34.3085	0.656915	Condition 3	Condition 1	NaN	NaN	NaN
Condition 3 / Condition 1	P35441	P35441	-1.09458	1.09458	8.24924e-06	0.00046291	20	P35441	Thbs1	Thrombospondin-1	TSP1_MOUSE	22	-53.1727	0.468273	Condition 3	Condition 1	NaN	NaN	NaN
Condition 4 / Condition 2	Q60692	Q60692	-0.790635	0.790635	8.27528e-06	0.00046291	20	Q60692	Psmb6	Proteasome subunit beta type-6	PSB6_MOUSE	6	-42.1911	0.578089	Condition 4	Condition 2	NaN	NaN	NaN
Condition 3 / Condition 2	P63013	P63013	-0.697218	0.697218	8.41706e-06	0.000465994	20	P63013	Prrx1	Paired mesoderm homeobox protein 1	PRRX1_MOUSE	5	-38.324	0.61676	Condition 3	Condition 2	NaN	NaN	NaN
Condition 2 / Condition 1	Q61335	Q61335	0.694971	0.694971	8.42121e-06	0.000465994	20	Q61335	Bcap31	B-cell receptor-associated protein 31	BAP31_MOUSE	17	61.8852	1.61885	Condition 2	Condition 1	NaN	NaN	NaN
Condition 2 / Condition 1	Q9CQS8	Q9CQS8	-0.913055	0.913055	8.42579e-06	0.000465994	20	Q9CQS8	Sec61b	Protein transport protein Sec61 subunit beta	SC61B_MOUSE	6	-46.8941	0.531059	Condition 2	Condition 1	NaN	NaN	NaN
Condition 3 / Condition 1	P17156	P17156	-0.652938	0.652938	8.62598e-06	0.000471725	20	P17156	Hspa2	Heat shock-related 70 kDa protein 2	HSP72_MOUSE	13	-36.4016	0.635984	Condition 3	Condition 1	NaN	NaN	NaN
Condition 4 / Condition 3	Q9D7M1	Q9D7M1	-0.724597	0.724597	8.6232e-06	0.000471725	20	Q9D7M1	Gid8	Glucose-induced degradation protein 8 homolog	GID8_MOUSE	3	-39.4834	0.605166	Condition 4	Condition 3	NaN	NaN	NaN
Condition 4 / Condition 3	Q80VI1	Q80VI1	-0.68103	0.68103	8.8609e-06	0.000482771	20	Q80VI1	Trim56	E3 ubiquitin-protein ligase TRIM56	TRI56_MOUSE	15	-37.628	0.62372	Condition 4	Condition 3	NaN	NaN	NaN
Condition 3 / Condition 1	Q9CQC6	Q9CQC6	-0.690037	0.690037	8.93318e-06	0.000484906	20	Q9CQC6	Bzw1	Basic leucine zipper and W2 domain-containing protein 1	BZW1_MOUSE	14	-38.0162	0.619838	Condition 3	Condition 1	NaN	NaN	NaN
Condition 2 / Condition 1	P62892	P62892	1.67542	1.67542	9.00489e-06	0.000486247	20	P62892	Rpl39	60S ribosomal protein L39	RL39_MOUSE	5	219.413	3.19413	Condition 2	Condition 1	NaN	NaN	NaN
Condition 2 / Condition 1	Q810B6	Q810B6	-0.787379	0.787379	9.07069e-06	0.00048696	20	Q810B6	Ankfy1	Rabankyrin-5	ANFY1_MOUSE	26	-42.0604	0.579396	Condition 2	Condition 1	NaN	NaN	NaN
Condition 3 / Condition 1	P52651	P52651	-1.15577	1.15577	9.18519e-06	0.000488341	20	P52651	Rhox5	Homeobox protein Rhox5	RHOX5_MOUSE	14	-55.1173	0.448827	Condition 3	Condition 1	NaN	NaN	NaN
Condition 3 / Condition 2	Q9CX60	Q9CX60	-0.809312	0.809312	9.19638e-06	0.000488341	20	Q9CX60	Lbh	Protein LBH	LBH_MOUSE	4	-42.9346	0.570654	Condition 3	Condition 2	NaN	NaN	NaN
Condition 4 / Condition 2	Q8CII2	Q8CII2	-0.833506	0.833506	9.27171e-06	0.000490564	20	Q8CII2	Cdc123	Cell division cycle protein 123 homolog	CD123_MOUSE	3	-43.8836	0.561164	Condition 4	Condition 2	NaN	NaN	NaN
Condition 3 / Condition 1	B1AR13	B1AR13	-0.864343	0.864343	9.43502e-06	0.000493855	20	B1AR13	Cisd3	CDGSH iron-sulfur domain-containing protein 3, mitochondrial	CISD3_MOUSE	3	-45.0703	0.549297	Condition 3	Condition 1	NaN	NaN	NaN
Condition 4 / Condition 1	O89112	O89112	-0.785832	0.785832	9.4637e-06	0.000493855	20	O89112	Lancl1	Glutathione S-transferase LANCL1	LANC1_MOUSE	6	-41.9983	0.580017	Condition 4	Condition 1	NaN	NaN	NaN
Condition 3 / Condition 1	Q64261	Q64261	-0.884207	0.884207	9.46869e-06	0.000493855	20	Q64261	Cdk6	Cyclin-dependent kinase 6	CDK6_MOUSE	9	-45.8215	0.541785	Condition 3	Condition 1	NaN	NaN	NaN
Condition 4 / Condition 3	P29391	P29391	-1.73975	1.73975	9.57305e-06	0.000495769	20	P29391	Ftl1	Ferritin light chain 1	FRIL1_MOUSE	5	-70.0579	0.299421	Condition 4	Condition 3	NaN	NaN	NaN
Condition 3 / Condition 2	P97765	P97765	-0.689137	0.689137	9.55751e-06	0.000495769	20	P97765	Wbp2	WW domain-binding protein 2	WBP2_MOUSE	8	-37.9775	0.620225	Condition 3	Condition 2	NaN	NaN	NaN
Condition 3 / Condition 2	P47880	P47880	0.812714	0.812714	9.72252e-06	0.000499976	20	P47880	Igfbp6	Insulin-like growth factor-binding protein 6	IBP6_MOUSE	6	75.6512	1.75651	Condition 3	Condition 2	NaN	NaN	NaN
Condition 4 / Condition 2	Q8BPM0	Q8BPM0	-0.629615	0.629615	9.69366e-06	0.000499976	20	Q8BPM0	Daam1	Disheveled-associated activator of morphogenesis 1	DAAM1_MOUSE	8	-35.3651	0.646349	Condition 4	Condition 2	NaN	NaN	NaN
Condition 4 / Condition 3	Q8JZK9	Q8JZK9	1.12521	1.12521	9.76831e-06	0.000500574	20	Q8JZK9	Hmgcs1	Hydroxymethylglutaryl-CoA synthase, cytoplasmic	HMCS1_MOUSE	15	118.134	2.18134	Condition 4	Condition 3	NaN	NaN	NaN
Condition 2 / Condition 1	Q3TW96	Q3TW96	-0.858243	0.858243	9.82414e-06	0.000501682	20	Q3TW96	Uap1l1	UDP-N-acetylhexosamine pyrophosphorylase-like protein 1	UAP1L_MOUSE	32	-44.8376	0.551624	Condition 2	Condition 1	NaN	NaN	NaN
Condition 3 / Condition 1	Q8VDQ8	Q8VDQ8	-1.05762	1.05762	9.89588e-06	0.000501848	20	Q8VDQ8	Sirt2	NAD-dependent protein deacetylase sirtuin-2	SIR2_MOUSE	8	-51.9575	0.480425	Condition 3	Condition 1	NaN	NaN	NaN
Condition 3 / Condition 1	P97946	P97946	-3.80096	3.80096	1.01609e-05	0.000513512	14	P97946	Vegfd	Vascular endothelial growth factor D	VEGFD_MOUSE	2	-92.8254	0.0717461	Condition 3	Condition 1	NaN	NaN	NaN
Condition 3 / Condition 1	Q8VHY0	Q8VHY0	-1.06495	1.06495	1.0245e-05	0.000514213	20	Q8VHY0	Cspg4	Chondroitin sulfate proteoglycan 4	CSPG4_MOUSE	12	-52.201	0.47799	Condition 3	Condition 1	NaN	NaN	NaN
Condition 3 / Condition 1	Q9CPX6	Q9CPX6	-0.737026	0.737026	1.02309e-05	0.000514213	20	Q9CPX6	Atg3	Ubiquitin-like-conjugating enzyme ATG3	ATG3_MOUSE	8	-40.0025	0.599975	Condition 3	Condition 1	NaN	NaN	NaN
Condition 3 / Condition 1	Q9D1E6	Q9D1E6	-0.66992	0.66992	1.03599e-05	0.000516443	20	Q9D1E6	Tbcb	Tubulin-folding cofactor B	TBCB_MOUSE	16	-37.1458	0.628542	Condition 3	Condition 1	NaN	NaN	NaN
Condition 3 / Condition 2	Q8VHG2	Q8VHG2	-1.51928	1.51928	1.05025e-05	0.00052178	18	Q8VHG2	Amot	Angiomotin	AMOT_MOUSE	6	-65.1139	0.348861	Condition 3	Condition 2	NaN	NaN	NaN
Condition 4 / Condition 3	Q60790	Q60790	0.747408	0.747408	1.0544e-05	0.000522042	20	Q60790	Rasa3	Ras GTPase-activating protein 3	RASA3_MOUSE	24	67.8775	1.67877	Condition 4	Condition 3	NaN	NaN	NaN
Condition 3 / Condition 1	Q9DBY5	Q9DBY5	-0.944453	0.944453	1.06147e-05	0.000522042	20	Q9DBY5	Cbx6	Chromobox protein homolog 6	CBX6_MOUSE	4	-48.0374	0.519626	Condition 3	Condition 1	NaN	NaN	NaN
Condition 3 / Condition 2	Q99N89	Q99N89	0.811556	0.811556	1.08232e-05	0.00052875	20	Q99N89	Mrpl43	39S ribosomal protein L43, mitochondrial	RM43_MOUSE	4	75.5103	1.7551	Condition 3	Condition 2	NaN	NaN	NaN
Condition 3 / Condition 1	Q61207	Q61207	0.734754	0.734754	1.10783e-05	0.000537628	20	Q61207	Psap	Prosaposin	SAP_MOUSE	20	66.4114	1.66411	Condition 3	Condition 1	NaN	NaN	NaN
Condition 3 / Condition 1	Q60695	Q60695	4.33283	4.33283	1.10545e-05	0.000537628	12	Q60695	Rgl1	Ral guanine nucleotide dissociation stimulator-like 1	RGL1_MOUSE	4	1915.17	20.1517	Condition 3	Condition 1	NaN	NaN	NaN
Condition 3 / Condition 2	Q9D7E3	Q9D7E3	1.39186	1.39186	1.16786e-05	0.000560355	12	Q9D7E3	Ovca2	Esterase OVCA2	OVCA2_MOUSE	3	162.417	2.62417	Condition 3	Condition 2	NaN	NaN	NaN
Condition 3 / Condition 1	Q9Z0V7	Q9Z0V7	0.890934	0.890934	1.17017e-05	0.000560355	20	Q9Z0V7	Timm17b	Mitochondrial import inner membrane translocase subunit Tim17-B	TI17B_MOUSE	8	85.4376	1.85438	Condition 3	Condition 1	NaN	NaN	NaN
Condition 4 / Condition 3	Q61207	Q61207	-0.848133	0.848133	1.1869e-05	0.000562949	20	Q61207	Psap	Prosaposin	SAP_MOUSE	20	-44.4497	0.555503	Condition 4	Condition 3	NaN	NaN	NaN
Condition 3 / Condition 2	Q6P8M1	Q6P8M1	-0.89532	0.89532	1.2258e-05	0.000569631	20	Q6P8M1	Tatdn1	Putative deoxyribonuclease TATDN1	TATD1_MOUSE	2	-46.2372	0.537628	Condition 3	Condition 2	NaN	NaN	NaN
Condition 4 / Condition 2	Q6TYB5	Q6TYB5	-1.04201	1.04201	1.22278e-05	0.000569631	20	Q6TYB5	Fez2	Fasciculation and elongation protein zeta-2	FEZ2_MOUSE	2	-51.4351	0.485649	Condition 4	Condition 2	NaN	NaN	NaN
Condition 3 / Condition 2	Q9D2C2	Q9D2C2	-1.12617	1.12617	1.21639e-05	0.000569631	20	Q9D2C2	Saal1	Protein SAAL1	SAAL1_MOUSE	3	-54.187	0.45813	Condition 3	Condition 2	NaN	NaN	NaN
Condition 2 / Condition 1	P97310	P97310	-0.672001	0.672001	1.2401e-05	0.000569747	20	P97310	Mcm2	DNA replication licensing factor MCM2	MCM2_MOUSE	42	-37.2364	0.627636	Condition 2	Condition 1	NaN	NaN	NaN
Condition 2 / Condition 1	Q9JK81	Q9JK81	-1.06123	1.06123	1.23674e-05	0.000569747	20	Q9JK81	Myg1	MYG1 exonuclease	MYG1_MOUSE	18	-52.0777	0.479223	Condition 2	Condition 1	NaN	NaN	NaN
Condition 3 / Condition 2	Q02788	Q02788	-0.68687	0.68687	1.25972e-05	0.000576954	20	Q02788	Col6a2	Collagen alpha-2(VI) chain	CO6A2_MOUSE	25	-37.88	0.6212	Condition 3	Condition 2	NaN	NaN	NaN
Condition 4 / Condition 3	P84086	P84086	0.828138	0.828138	1.27516e-05	0.000578796	20	P84086	Cplx2	Complexin-2	CPLX2_MOUSE	3	77.5392	1.77539	Condition 4	Condition 3	NaN	NaN	NaN
Condition 3 / Condition 1	Q7JJ13	Q7JJ13	-3.3469	3.3469	1.26862e-05	0.000578796	20	Q7JJ13	Brd2	Bromodomain-containing protein 2	BRD2_MOUSE	3	-90.1716	0.0982839	Condition 3	Condition 1	NaN	NaN	NaN
Condition 4 / Condition 2	P01900	P01900	-1.45097	1.45097	1.28228e-05	0.000580036	18	P01900	H2-D1	H-2 class I histocompatibility antigen, D-D alpha chain	HA12_MOUSE	2	-63.4226	0.365774	Condition 4	Condition 2	NaN	NaN	NaN
Condition 2 / Condition 1	Q61599	Q61599	-0.586541	0.586541	1.30551e-05	0.000588725	20	Q61599	Arhgdib	Rho GDP-dissociation inhibitor 2	GDIR2_MOUSE	23	-33.4062	0.665938	Condition 2	Condition 1	NaN	NaN	NaN
Condition 3 / Condition 1	Q62219	Q62219	-1.38325	1.38325	1.31441e-05	0.00058941	20	Q62219	Tgfb1i1	Transforming growth factor beta-1-induced transcript 1 protein	TGFI1_MOUSE	8	-61.6645	0.383355	Condition 3	Condition 1	NaN	NaN	NaN
Condition 4 / Condition 1	P63276	P63276	-0.640421	0.640421	1.34032e-05	0.000597072	20	P63276	Rps17	40S ribosomal protein S17	RS17_MOUSE	22	-35.8474	0.641526	Condition 4	Condition 1	NaN	NaN	NaN
Condition 4 / Condition 1	Q99LT0	Q99LT0	-1.35848	1.35848	1.36364e-05	0.000600167	20	Q99LT0	Dpy30	Protein dpy-30 homolog	DPY30_MOUSE	5	-61.0006	0.389994	Condition 4	Condition 1	NaN	NaN	NaN
Condition 4 / Condition 3	Q0KL02	Q0KL02	0.675286	0.675286	1.40519e-05	0.000616602	20	Q0KL02	Trio	Triple functional domain protein	TRIO_MOUSE	27	59.6913	1.59691	Condition 4	Condition 3	NaN	NaN	NaN
Condition 3 / Condition 1	Q7M753	Q7M753	-1.04657	1.04657	1.43389e-05	0.000625447	20	Q7M753	Pank2	Pantothenate kinase 2, mitochondrial	PANK2_MOUSE	3	-51.5881	0.484119	Condition 3	Condition 1	NaN	NaN	NaN
Condition 3 / Condition 1	Q08509	Q08509	-0.87791	0.87791	1.50027e-05	0.000643491	20	Q08509	Eps8	Epidermal growth factor receptor kinase substrate 8	EPS8_MOUSE	34	-45.5845	0.544155	Condition 3	Condition 1	NaN	NaN	NaN
Condition 3 / Condition 2	Q8K2F0	Q8K2F0	-2.68302	2.68302	1.50599e-05	0.000643491	20	Q8K2F0	Brd3	Bromodomain-containing protein 3	BRD3_MOUSE	6	-84.4285	0.155715	Condition 3	Condition 2	NaN	NaN	NaN
Condition 4 / Condition 2	Q9D6U8	Q9D6U8	-0.618939	0.618939	1.49228e-05	0.000643491	20	Q9D6U8	Fam162a	Protein FAM162A	F162A_MOUSE	7	-34.885	0.65115	Condition 4	Condition 2	NaN	NaN	NaN
Condition 4 / Condition 2	Q9DC37	Q9DC37	-0.870876	0.870876	1.50006e-05	0.000643491	20	Q9DC37	Mfsd1	Major facilitator superfamily domain-containing protein 1	MFSD1_MOUSE	3	-45.3185	0.546815	Condition 4	Condition 2	NaN	NaN	NaN
Condition 3 / Condition 2	Q8VHN8	Q8VHN8	-1.68073	1.68073	1.54679e-05	0.000655197	20	Q8VHN8	Nudt16l1	Tudor-interacting repair regulator protein	TIRR_MOUSE	3	-68.8076	0.311924	Condition 3	Condition 2	NaN	NaN	NaN
Condition 4 / Condition 1	Q3UCV8	Q3UCV8	-1.06857	1.06857	1.56334e-05	0.000660296	20	Q3UCV8	Otulin	Ubiquitin thioesterase otulin	OTUL_MOUSE	3	-52.3208	0.476792	Condition 4	Condition 1	NaN	NaN	NaN
Condition 4 / Condition 3	P98203	P98203	-0.710568	0.710568	1.59493e-05	0.000667864	20	P98203	Arvcf	Armadillo repeat protein deleted in velo-cardio-facial syndrome homolog	ARVC_MOUSE	10	-38.892	0.61108	Condition 4	Condition 3	NaN	NaN	NaN
Condition 4 / Condition 1	Q91YD3	Q91YD3	-0.752594	0.752594	1.59359e-05	0.000667864	20	Q91YD3	Dcp1a	mRNA-decapping enzyme 1A	DCP1A_MOUSE	9	-40.6465	0.593535	Condition 4	Condition 1	NaN	NaN	NaN
Condition 3 / Condition 1	Q9CYR0	Q9CYR0	-1.26716	1.26716	1.58777e-05	0.000667864	20	Q9CYR0	Ssbp1	Single-stranded DNA-binding protein, mitochondrial	SSBP_MOUSE	8	-58.4524	0.415476	Condition 3	Condition 1	NaN	NaN	NaN
Condition 3 / Condition 1	Q8K0D5	Q8K0D5	0.590292	0.590292	1.60939e-05	0.000672001	20	Q8K0D5	Gfm1	Elongation factor G, mitochondrial	EFGM_MOUSE	17	50.5552	1.50555	Condition 3	Condition 1	NaN	NaN	NaN
Condition 3 / Condition 1	Q8BHG2	Q8BHG2	-1.17326	1.17326	1.61407e-05	0.000672038	20	Q8BHG2	Czib	CXXC motif containing zinc binding protein	CZIB_MOUSE	12	-55.6582	0.443418	Condition 3	Condition 1	NaN	NaN	NaN
Condition 3 / Condition 1	Q8BPB5	Q8BPB5	-0.769543	0.769543	1.62384e-05	0.000674193	20	Q8BPB5	Efemp1	EGF-containing fibulin-like extracellular matrix protein 1	FBLN3_MOUSE	21	-41.3397	0.586603	Condition 3	Condition 1	NaN	NaN	NaN
Condition 3 / Condition 2	Q9D7N9	Q9D7N9	0.814845	0.814845	1.69583e-05	0.000700116	20	Q9D7N9	Apmap	Adipocyte plasma membrane-associated protein	APMAP_MOUSE	11	75.911	1.75911	Condition 3	Condition 2	NaN	NaN	NaN
Condition 3 / Condition 2	Q60780	Q60780	-0.735662	0.735662	1.70748e-05	0.000702943	20	Q60780	Gas7	Growth arrest-specific protein 7	GAS7_MOUSE	28	-39.9458	0.600542	Condition 3	Condition 2	NaN	NaN	NaN
Condition 3 / Condition 1	Q9CWR0	Q9CWR0	-1.23986	1.23986	1.72627e-05	0.000708691	20	Q9CWR0	Arhgef25	Rho guanine nucleotide exchange factor 25	ARHGP_MOUSE	7	-57.6587	0.423413	Condition 3	Condition 1	NaN	NaN	NaN
Condition 3 / Condition 1	Q8C0V9	Q8C0V9	-1.26562	1.26562	1.77172e-05	0.000714814	20	Q8C0V9	Frmd6	FERM domain-containing protein 6	FRMD6_MOUSE	4	-58.408	0.41592	Condition 3	Condition 1	NaN	NaN	NaN
Condition 4 / Condition 1	P21550	P21550	-0.952595	0.952595	1.81012e-05	0.000721076	20	P21550	Eno3	Beta-enolase	ENOB_MOUSE	12	-48.3298	0.516702	Condition 4	Condition 1	NaN	NaN	NaN
Condition 4 / Condition 2	P29391	P29391	-1.0016	1.0016	1.81303e-05	0.000721076	20	P29391	Ftl1	Ferritin light chain 1	FRIL1_MOUSE	5	-50.0555	0.499445	Condition 4	Condition 2	NaN	NaN	NaN
Condition 3 / Condition 1	Q8BTZ7	Q8BTZ7	-0.636356	0.636356	1.8204e-05	0.000721076	20	Q8BTZ7	Gmppb	Mannose-1-phosphate guanyltransferase beta	GMPPB_MOUSE	13	-35.6664	0.643336	Condition 3	Condition 1	NaN	NaN	NaN
Condition 3 / Condition 1	Q99LD8	Q99LD8	-0.894788	0.894788	1.81617e-05	0.000721076	20	Q99LD8	Ddah2	N(G),N(G)-dimethylarginine dimethylaminohydrolase 2	DDAH2_MOUSE	19	-46.2174	0.537826	Condition 3	Condition 1	NaN	NaN	NaN
Condition 4 / Condition 3	Q8BV57	Q8BV57	1.71326	1.71326	1.89052e-05	0.000738865	20	Q8BV57	Ssc5d	Soluble scavenger receptor cysteine-rich domain-containing protein SSC5D	SRCRL_MOUSE	14	227.901	3.27901	Condition 4	Condition 3	NaN	NaN	NaN
Condition 3 / Condition 1	Q9DAZ9	Q9DAZ9	-1.02659	1.02659	1.8881e-05	0.000738865	20	Q9DAZ9	Zfyve19	Abscission/NoCut checkpoint regulator	ANCHR_MOUSE	4	-50.913	0.49087	Condition 3	Condition 1	NaN	NaN	NaN
Condition 3 / Condition 2	P35569	P35569	-0.639017	0.639017	1.92278e-05	0.000747485	20	P35569	Irs1	Insulin receptor substrate 1	IRS1_MOUSE	8	-35.785	0.64215	Condition 3	Condition 2	NaN	NaN	NaN
Condition 3 / Condition 1	P10711	P10711	-0.609181	0.609181	1.96871e-05	0.000759302	20	P10711	Tcea1	Transcription elongation factor A protein 1	TCEA1_MOUSE	25	-34.4431	0.655569	Condition 3	Condition 1	NaN	NaN	NaN
Condition 4 / Condition 1	Q8BHL3	Q8BHL3	-0.767534	0.767534	2.02091e-05	0.000771314	18	Q8BHL3	Tbc1d10b	TBC1 domain family member 10B	TB10B_MOUSE	4	-41.2579	0.587421	Condition 4	Condition 1	NaN	NaN	NaN
Condition 3 / Condition 2	O54940	O54940	4.3457	4.3457	2.07484e-05	0.000783733	12	O54940	Bnip2	BCL2/adenovirus E1B 19 kDa protein-interacting protein 2	BNIP2_MOUSE	2	1933.23	20.3323	Condition 3	Condition 2	NaN	NaN	NaN
Condition 3 / Condition 1	Q6KAR6	Q6KAR6	-0.725502	0.725502	2.08927e-05	0.000787156	20	Q6KAR6	Exoc3	Exocyst complex component 3	EXOC3_MOUSE	4	-39.5214	0.604786	Condition 3	Condition 1	NaN	NaN	NaN
Condition 3 / Condition 1	P42232	P42232	-1.06027	1.06027	2.1007e-05	0.000789431	20	P42232	Stat5b	Signal transducer and activator of transcription 5B	STA5B_MOUSE	4	-52.0457	0.479543	Condition 3	Condition 1	NaN	NaN	NaN
Condition 2 / Condition 1	P51410	P51410	-0.610523	0.610523	2.13489e-05	0.000796158	20	P51410	Rpl9	60S ribosomal protein L9	RL9_MOUSE	20	-34.5041	0.654959	Condition 2	Condition 1	NaN	NaN	NaN
Condition 4 / Condition 1	Q8BTY8	Q8BTY8	-0.81424	0.81424	2.13228e-05	0.000796158	20	Q8BTY8	Scfd2	Sec1 family domain-containing protein 2	SCFD2_MOUSE	6	-43.1292	0.568708	Condition 4	Condition 1	NaN	NaN	NaN
Condition 4 / Condition 3	Q8VE96	Q8VE96	-0.757276	0.757276	2.12449e-05	0.000796158	20	Q8VE96	Slc35f6	Solute carrier family 35 member F6	S35F6_MOUSE	1	-40.8388	0.591612	Condition 4	Condition 3	NaN	NaN	NaN
Condition 4 / Condition 3	Q99J62	Q99J62	-0.826066	0.826066	2.18231e-05	0.000809206	20	Q99J62	Rfc4	Replication factor C subunit 4	RFC4_MOUSE	5	-43.5935	0.564065	Condition 4	Condition 3	NaN	NaN	NaN
Condition 4 / Condition 1	P53612	P53612	-0.984559	0.984559	2.1972e-05	0.000811137	20	P53612	Rabggtb	Geranylgeranyl transferase type-2 subunit beta	PGTB2_MOUSE	2	-49.462	0.50538	Condition 4	Condition 1	NaN	NaN	NaN
Condition 3 / Condition 1	Q8CGA4	Q8CGA4	-2.82208	2.82208	2.21356e-05	0.000815124	20	Q8CGA4	Mturn	Maturin	MTURN_MOUSE	1	-85.8594	0.141406	Condition 3	Condition 1	NaN	NaN	NaN
Condition 4 / Condition 2	Q921I2	Q921I2	-1.37453	1.37453	2.25227e-05	0.000823174	20	Q921I2	Klhdc4	Kelch domain-containing protein 4	KLDC4_MOUSE	6	-61.4321	0.385679	Condition 4	Condition 2	NaN	NaN	NaN
Condition 4 / Condition 3	B1AQJ2	B1AQJ2	1.72442	1.72442	2.249e-05	0.000823174	12	B1AQJ2	Usp36	Ubiquitin carboxyl-terminal hydrolase 36	UBP36_MOUSE	1	230.446	3.30446	Condition 4	Condition 3	NaN	NaN	NaN
Condition 4 / Condition 1	Q8BMZ5	Q8BMZ5	-0.710696	0.710696	2.26717e-05	0.000826557	20	Q8BMZ5	Tsen34	tRNA-splicing endonuclease subunit Sen34	SEN34_MOUSE	5	-38.8975	0.611025	Condition 4	Condition 1	NaN	NaN	NaN
Condition 3 / Condition 1	Q8BGB5	Q8BGB5	-1.98408	1.98408	2.28039e-05	0.000829315	20	Q8BGB5	Limd2	LIM domain-containing protein 2	LIMD2_MOUSE	4	-74.7227	0.252773	Condition 3	Condition 1	NaN	NaN	NaN
Condition 3 / Condition 1	P19783	P19783	2.04037	2.04037	2.30812e-05	0.000837322	20	P19783	Cox4i1	Cytochrome c oxidase subunit 4 isoform 1, mitochondrial	COX41_MOUSE	14	311.35	4.1135	Condition 3	Condition 1	NaN	NaN	NaN
Condition 2 / Condition 1	Q922B1	Q922B1	-0.604859	0.604859	2.36896e-05	0.000848886	20	Q922B1	Macrod1	ADP-ribose glycohydrolase MACROD1	MACD1_MOUSE	9	-34.2464	0.657536	Condition 2	Condition 1	NaN	NaN	NaN
Condition 2 / Condition 1	Q62219	Q62219	-1.14106	1.14106	2.37678e-05	0.00084961	20	Q62219	Tgfb1i1	Transforming growth factor beta-1-induced transcript 1 protein	TGFI1_MOUSE	8	-54.6575	0.453425	Condition 2	Condition 1	NaN	NaN	NaN
Condition 4 / Condition 1	P56380	P56380	-1.14402	1.14402	2.40688e-05	0.000854122	20	P56380	Nudt2	Bis(5'-nucleosyl)-tetraphosphatase [asymmetrical]	AP4A_MOUSE	9	-54.7504	0.452496	Condition 4	Condition 1	NaN	NaN	NaN
Condition 4 / Condition 3	Q91V98	Q91V98	-1.6744	1.6744	2.40318e-05	0.000854122	19	Q91V98	Cd248	Endosialin	CD248_MOUSE	6	-68.6704	0.313296	Condition 4	Condition 3	NaN	NaN	NaN
Condition 3 / Condition 1	Q99JI1	Q99JI1	-0.769779	0.769779	2.43733e-05	0.000862839	20	Q99JI1	Mustn1	Musculoskeletal embryonic nuclear protein 1	MSTN1_MOUSE	7	-41.3493	0.586507	Condition 3	Condition 1	NaN	NaN	NaN
Condition 3 / Condition 2	O35495	O35495	-0.782049	0.782049	2.4492e-05	0.000863105	20	O35495	Cdk14	Cyclin-dependent kinase 14	CDK14_MOUSE	11	-41.846	0.58154	Condition 3	Condition 2	NaN	NaN	NaN
Condition 3 / Condition 1	Q9EP52	Q9EP52	-0.91257	0.91257	2.44986e-05	0.000863105	20	Q9EP52	Twsg1	Twisted gastrulation protein homolog 1	TWSG1_MOUSE	4	-46.8762	0.531238	Condition 3	Condition 1	NaN	NaN	NaN
Condition 3 / Condition 1	Q9CRC6	Q9CRC6	-0.88368	0.88368	2.49676e-05	0.000875486	20	Q9CRC6	Borcs7	BLOC-1-related complex subunit 7	BORC7_MOUSE	4	-45.8017	0.541983	Condition 3	Condition 1	NaN	NaN	NaN
Condition 3 / Condition 1	O89110	O89110	-0.609293	0.609293	2.54874e-05	0.000880009	20	O89110	Casp8	Caspase-8	CASP8_MOUSE	18	-34.4482	0.655518	Condition 3	Condition 1	NaN	NaN	NaN
Condition 4 / Condition 2	P17809	P17809	-1.26959	1.26959	2.53959e-05	0.000880009	14	P17809	Slc2a1	Solute carrier family 2, facilitated glucose transporter member 1	GTR1_MOUSE	4	-58.5222	0.414778	Condition 4	Condition 2	NaN	NaN	NaN
Condition 4 / Condition 2	P18828	P18828	-1.01848	1.01848	2.52882e-05	0.000880009	20	P18828	Sdc1	Syndecan-1	SDC1_MOUSE	2	-50.6364	0.493636	Condition 4	Condition 2	NaN	NaN	NaN
Condition 3 / Condition 1	P35569	P35569	-1.21511	1.21511	2.54794e-05	0.000880009	20	P35569	Irs1	Insulin receptor substrate 1	IRS1_MOUSE	8	-56.926	0.43074	Condition 3	Condition 1	NaN	NaN	NaN
Condition 4 / Condition 1	Q921I0;Q9CQZ0	Q921I0;Q9CQZ0	-0.982575	0.982575	2.5482e-05	0.000880009	20	Q921I0;Q9CQZ0	Ormdl1;Ormdl2	ORM1-like protein 1;ORM1-like protein 2	ORML1_MOUSE;ORML2_MOUSE	1	-49.3924	0.506076	Condition 4	Condition 1	NaN	NaN	NaN
Condition 4 / Condition 2	Q9CXJ1	Q9CXJ1	-0.812793	0.812793	2.55188e-05	0.000880009	20	Q9CXJ1	Ears2	Probable glutamate--tRNA ligase, mitochondrial	SYEM_MOUSE	2	-43.0721	0.569279	Condition 4	Condition 2	NaN	NaN	NaN
Condition 3 / Condition 1	Q9CR88	Q9CR88	0.586643	0.586643	2.63223e-05	0.000903464	20	Q9CR88	Mrps14	28S ribosomal protein S14, mitochondrial	RT14_MOUSE	4	50.1748	1.50175	Condition 3	Condition 1	NaN	NaN	NaN
Condition 3 / Condition 2	P43346	P43346	-0.594262	0.594262	2.67945e-05	0.000914777	20	P43346	Dck	Deoxycytidine kinase	DCK_MOUSE	3	-33.7617	0.662383	Condition 3	Condition 2	NaN	NaN	NaN
Condition 4 / Condition 1	Q9JK81	Q9JK81	-1.05109	1.05109	2.7413e-05	0.000927865	20	Q9JK81	Myg1	MYG1 exonuclease	MYG1_MOUSE	18	-51.7398	0.482602	Condition 4	Condition 1	NaN	NaN	NaN
Condition 4 / Condition 1	Q8BH27	Q8BH27	2.06291	2.06291	2.753e-05	0.000928371	12	Q8BH27	Megf9	Multiple epidermal growth factor-like domains protein 9	MEGF9_MOUSE	1	317.829	4.17829	Condition 4	Condition 1	NaN	NaN	NaN
Condition 3 / Condition 1	Q9CQ28	Q9CQ28	-1.51074	1.51074	2.80069e-05	0.000934054	20	Q9CQ28	Dph6	Diphthine--ammonia ligase	DPH6_MOUSE	2	-64.9068	0.350932	Condition 3	Condition 1	NaN	NaN	NaN
Condition 4 / Condition 1	Q99P31	Q99P31	-1.22144	1.22144	2.82292e-05	0.000938158	20	Q99P31	Hspbp1	Hsp70-binding protein 1	HPBP1_MOUSE	3	-57.1144	0.428856	Condition 4	Condition 1	NaN	NaN	NaN
Condition 3 / Condition 1	P10853	P10853	0.88904	0.88904	2.85958e-05	0.000946051	20	P10853	H2bc7	Histone H2B type 1-F/J/L	H2B1F_MOUSE	28	85.1944	1.85194	Condition 3	Condition 1	NaN	NaN	NaN
Condition 3 / Condition 1	Q8R409	Q8R409	-0.760905	0.760905	2.8691e-05	0.000947061	20	Q8R409	Hexim1	Protein HEXIM1	HEXI1_MOUSE	9	-40.9874	0.590126	Condition 3	Condition 1	NaN	NaN	NaN
Condition 4 / Condition 1	Q80V26	Q80V26	-0.748588	0.748588	2.87665e-05	0.000947421	20	Q80V26	Bpnt2	Golgi-resident adenosine 3',5'-bisphosphate 3'-phosphatase	IMPA3_MOUSE	7	-40.4814	0.595186	Condition 4	Condition 1	NaN	NaN	NaN
Condition 4 / Condition 1	Q810B6	Q810B6	-0.734248	0.734248	2.91334e-05	0.000957352	20	Q810B6	Ankfy1	Rabankyrin-5	ANFY1_MOUSE	26	-39.8869	0.601131	Condition 4	Condition 1	NaN	NaN	NaN
Condition 4 / Condition 1	P62627	P62627	-0.622332	0.622332	2.95803e-05	0.000969863	20	P62627	Dynlrb1	Dynein light chain roadblock-type 1	DLRB1_MOUSE	11	-35.038	0.64962	Condition 4	Condition 1	NaN	NaN	NaN
Condition 4 / Condition 1	A9Q751	A9Q751	1.48474	1.48474	2.96645e-05	0.000970454	14	A9Q751	Cfap221	Cilia- and flagella-associated protein 221	PCDP1_MOUSE	1	179.867	2.79867	Condition 4	Condition 1	NaN	NaN	NaN
Condition 3 / Condition 1	P61759	P61759	-0.610238	0.610238	3.03095e-05	0.000982779	20	P61759	Vbp1	Prefoldin subunit 3	PFD3_MOUSE	17	-34.4911	0.655089	Condition 3	Condition 1	NaN	NaN	NaN
Condition 4 / Condition 1	Q3TCN2	Q3TCN2	-0.665362	0.665362	3.02572e-05	0.000982779	20	Q3TCN2	Plbd2	Putative phospholipase B-like 2	PLBL2_MOUSE	6	-36.947	0.63053	Condition 4	Condition 1	NaN	NaN	NaN
Condition 2 / Condition 1	Q9CR09	Q9CR09	-0.617704	0.617704	3.02539e-05	0.000982779	20	Q9CR09	Ufc1	Ubiquitin-fold modifier-conjugating enzyme 1	UFC1_MOUSE	5	-34.8293	0.651707	Condition 2	Condition 1	NaN	NaN	NaN
Condition 2 / Condition 1	O55137	O55137	-0.697763	0.697763	3.06197e-05	0.000990018	20	O55137	Acot1	Acyl-coenzyme A thioesterase 1	ACOT1_MOUSE	19	-38.3472	0.616528	Condition 2	Condition 1	NaN	NaN	NaN
Condition 3 / Condition 1	Q9WVL0	Q9WVL0	-0.862025	0.862025	3.06679e-05	0.000990018	20	Q9WVL0	Gstz1	Maleylacetoacetate isomerase	MAAI_MOUSE	10	-44.982	0.55018	Condition 3	Condition 1	NaN	NaN	NaN
Condition 2 / Condition 1	Q9DCS2	Q9DCS2	-0.662711	0.662711	3.08641e-05	0.000991982	20	Q9DCS2	Mettl26	Methyltransferase-like 26	MTL26_MOUSE	7	-36.831	0.63169	Condition 2	Condition 1	NaN	NaN	NaN
Condition 4 / Condition 1	Q8CG72	Q8CG72	-0.761429	0.761429	3.14497e-05	0.00100271	20	Q8CG72	Adprs	ADP-ribose glycohydrolase ARH3	ADPRS_MOUSE	7	-41.0088	0.589912	Condition 4	Condition 1	NaN	NaN	NaN
Condition 2 / Condition 1	Q60932	Q60932	1.38372	1.38372	3.2034e-05	0.00101402	20	Q60932	Vdac1	Voltage-dependent anion-selective channel protein 1	VDAC1_MOUSE	35	160.941	2.60941	Condition 2	Condition 1	NaN	NaN	NaN
Condition 3 / Condition 1	Q8C0L8	Q8C0L8	-0.776769	0.776769	3.25403e-05	0.00102562	20	Q8C0L8	Cog5	Conserved oligomeric Golgi complex subunit 5	COG5_MOUSE	13	-41.6327	0.583673	Condition 3	Condition 1	NaN	NaN	NaN
Condition 2 / Condition 1	Q9CYR0	Q9CYR0	-1.05442	1.05442	3.25244e-05	0.00102562	20	Q9CYR0	Ssbp1	Single-stranded DNA-binding protein, mitochondrial	SSBP_MOUSE	8	-51.8508	0.481492	Condition 2	Condition 1	NaN	NaN	NaN
Condition 3 / Condition 1	Q8VD12	Q8VD12	-1.04191	1.04191	3.26732e-05	0.00102759	20	Q8VD12	Znf385a	Zinc finger protein 385A	Z385A_MOUSE	6	-51.4315	0.485685	Condition 3	Condition 1	NaN	NaN	NaN
Condition 4 / Condition 2	P99026	P99026	-0.864053	0.864053	3.31903e-05	0.00103487	20	P99026	Psmb4	Proteasome subunit beta type-4	PSB4_MOUSE	5	-45.0593	0.549407	Condition 4	Condition 2	NaN	NaN	NaN
Condition 3 / Condition 2	Q4LDD4	Q4LDD4	-1.04006	1.04006	3.31616e-05	0.00103487	20	Q4LDD4	Arap1	Arf-GAP with Rho-GAP domain, ANK repeat and PH domain-containing protein 1	ARAP1_MOUSE	9	-51.3692	0.486308	Condition 3	Condition 2	NaN	NaN	NaN
Condition 4 / Condition 3	Q8VHZ7	Q8VHZ7	-0.741169	0.741169	3.32073e-05	0.00103487	20	Q8VHZ7	Imp4	U3 small nucleolar ribonucleoprotein protein IMP4	IMP4_MOUSE	3	-40.1746	0.598254	Condition 4	Condition 3	NaN	NaN	NaN
Condition 4 / Condition 1	Q03347	Q03347	-0.795092	0.795092	3.34319e-05	0.00103809	16	Q03347	Runx1	Runt-related transcription factor 1	RUNX1_MOUSE	1	-42.3693	0.576307	Condition 4	Condition 1	NaN	NaN	NaN
Condition 4 / Condition 1	P56389	P56389	-1.05176	1.05176	3.35233e-05	0.00103873	20	P56389	Cda	Cytidine deaminase	CDD_MOUSE	14	-51.7621	0.482379	Condition 4	Condition 1	NaN	NaN	NaN
Condition 3 / Condition 1	P62892	P62892	1.1641	1.1641	3.37037e-05	0.00103992	20	P62892	Rpl39	60S ribosomal protein L39	RL39_MOUSE	5	124.093	2.24093	Condition 3	Condition 1	NaN	NaN	NaN
Condition 3 / Condition 2	Q99J31	Q99J31	-0.802816	0.802816	3.39197e-05	0.00104045	19	Q99J31	Ophn1	Oligophrenin-1	OPHN1_MOUSE	2	-42.6771	0.573229	Condition 3	Condition 2	NaN	NaN	NaN
Condition 3 / Condition 1	O89079	O89079	-0.833271	0.833271	3.44452e-05	0.00104762	20	O89079	Cope	Coatomer subunit epsilon	COPE_MOUSE	14	-43.8745	0.561255	Condition 3	Condition 1	NaN	NaN	NaN
Condition 4 / Condition 1	Q99J62	Q99J62	-0.78717	0.78717	3.44538e-05	0.00104762	20	Q99J62	Rfc4	Replication factor C subunit 4	RFC4_MOUSE	5	-42.052	0.57948	Condition 4	Condition 1	NaN	NaN	NaN
Condition 4 / Condition 1	Q9CR60	Q9CR60	-0.90592	0.90592	3.45314e-05	0.00104781	20	Q9CR60	Golt1b	Vesicle transport protein GOT1B	GOT1B_MOUSE	3	-46.6308	0.533692	Condition 4	Condition 1	NaN	NaN	NaN
Condition 3 / Condition 2	O35379	O35379	0.599901	0.599901	3.46304e-05	0.00104864	20	O35379	Abcc1	Multidrug resistance-associated protein 1	MRP1_MOUSE	10	51.5613	1.51561	Condition 3	Condition 2	NaN	NaN	NaN
Condition 4 / Condition 2	Q8VHN8	Q8VHN8	-1.42637	1.42637	3.51061e-05	0.00106085	20	Q8VHN8	Nudt16l1	Tudor-interacting repair regulator protein	TIRR_MOUSE	3	-62.7933	0.372067	Condition 4	Condition 2	NaN	NaN	NaN
Condition 4 / Condition 1	Q9EPQ7	Q9EPQ7	-1.6525	1.6525	3.54621e-05	0.00106721	20	Q9EPQ7	Stard5	StAR-related lipid transfer protein 5	STAR5_MOUSE	3	-68.1912	0.318088	Condition 4	Condition 1	NaN	NaN	NaN
Condition 3 / Condition 1	Q9DB34	Q9DB34	-0.867926	0.867926	3.61323e-05	0.00108515	20	Q9DB34	Chmp2a	Charged multivesicular body protein 2a	CHM2A_MOUSE	8	-45.2066	0.547934	Condition 3	Condition 1	NaN	NaN	NaN
Condition 3 / Condition 1	Q61508	Q61508	-3.14	3.14	3.69683e-05	0.00110307	18	Q61508	Ecm1	Extracellular matrix protein 1	ECM1_MOUSE	3	-88.656	0.11344	Condition 3	Condition 1	NaN	NaN	NaN
Condition 4 / Condition 3	Q80YR4	Q80YR4	-1.0927	1.0927	3.82083e-05	0.0011312	20	Q80YR4	Znf598	E3 ubiquitin-protein ligase ZNF598	ZN598_MOUSE	4	-53.1118	0.468882	Condition 4	Condition 3	NaN	NaN	NaN
Condition 3 / Condition 1	Q99J31	Q99J31	-1.36934	1.36934	3.85035e-05	0.00113543	19	Q99J31	Ophn1	Oligophrenin-1	OPHN1_MOUSE	2	-61.2931	0.387069	Condition 3	Condition 1	NaN	NaN	NaN
Condition 2 / Condition 1	Q60760	Q60760	-0.746122	0.746122	3.86721e-05	0.00113732	20	Q60760	Grb10	Growth factor receptor-bound protein 10	GRB10_MOUSE	18	-40.3796	0.596204	Condition 2	Condition 1	NaN	NaN	NaN
Condition 4 / Condition 1	Q9D1H7	Q9D1H7	-0.726546	0.726546	3.87228e-05	0.00113732	20	Q9D1H7	Get4	Golgi to ER traffic protein 4 homolog	GET4_MOUSE	1	-39.5651	0.604349	Condition 4	Condition 1	NaN	NaN	NaN
Condition 3 / Condition 1	P99028	P99028	0.800464	0.800464	3.97379e-05	0.00115785	20	P99028	Uqcrh	Cytochrome b-c1 complex subunit 6, mitochondrial	QCR6_MOUSE	9	74.1661	1.74166	Condition 3	Condition 1	NaN	NaN	NaN
Condition 4 / Condition 1	Q4KML4	Q4KML4	-1.01088	1.01088	3.96933e-05	0.00115785	20	Q4KML4	Abracl	Costars family protein ABRACL	ABRAL_MOUSE	3	-50.3757	0.496243	Condition 4	Condition 1	NaN	NaN	NaN
Condition 3 / Condition 2	Q52KR3	Q52KR3	-0.596942	0.596942	3.96361e-05	0.00115785	20	Q52KR3	Prune2	Protein prune homolog 2	PRUN2_MOUSE	32	-33.8846	0.661154	Condition 3	Condition 2	NaN	NaN	NaN
Condition 4 / Condition 3	P35441	P35441	0.612206	0.612206	4.0034e-05	0.00116186	20	P35441	Thbs1	Thrombospondin-1	TSP1_MOUSE	22	52.8595	1.52859	Condition 4	Condition 3	NaN	NaN	NaN
Condition 4 / Condition 1	Q3TW96	Q3TW96	-0.780038	0.780038	4.03081e-05	0.0011675	20	Q3TW96	Uap1l1	UDP-N-acetylhexosamine pyrophosphorylase-like protein 1	UAP1L_MOUSE	32	-41.7649	0.582351	Condition 4	Condition 1	NaN	NaN	NaN
Condition 4 / Condition 1	P19246	P19246	4.39431	4.39431	4.11084e-05	0.0011734	18	P19246	Nefh	Neurofilament heavy polypeptide	NFH_MOUSE	1	2002.9	21.029	Condition 4	Condition 1	NaN	NaN	NaN
Condition 4 / Condition 2	P27048;P63163	P27048;P63163	-1.05997	1.05997	4.09976e-05	0.0011734	20	P27048;P63163	Snrpb;Snrpn	Small nuclear ribonucleoprotein-associated protein B;Small nuclear ribonucleoprotein-associated protein N	RSMB_MOUSE;RSMN_MOUSE	3	-52.0357	0.479643	Condition 4	Condition 2	NaN	NaN	NaN
Condition 3 / Condition 2	P84102	P84102	-0.900812	0.900812	4.13698e-05	0.0011734	20	P84102	Serf2	Small EDRK-rich factor 2	SERF2_MOUSE	6	-46.4415	0.535585	Condition 3	Condition 2	NaN	NaN	NaN
Condition 4 / Condition 3	Q60692	Q60692	-0.643363	0.643363	4.1865e-05	0.0011734	20	Q60692	Psmb6	Proteasome subunit beta type-6	PSB6_MOUSE	6	-35.9781	0.640219	Condition 4	Condition 3	NaN	NaN	NaN
Condition 4 / Condition 1	Q8BHG2	Q8BHG2	-0.949624	0.949624	4.18333e-05	0.0011734	20	Q8BHG2	Czib	CXXC motif containing zinc binding protein	CZIB_MOUSE	12	-48.2233	0.517767	Condition 4	Condition 1	NaN	NaN	NaN
Condition 3 / Condition 1	Q8K120	Q8K120	-0.829801	0.829801	4.13097e-05	0.0011734	20	Q8K120	Nfatc4	Nuclear factor of activated T-cells, cytoplasmic 4	NFAC4_MOUSE	7	-43.7393	0.562607	Condition 3	Condition 1	NaN	NaN	NaN
Condition 2 / Condition 1	Q99JI1	Q99JI1	-0.620104	0.620104	4.10315e-05	0.0011734	20	Q99JI1	Mustn1	Musculoskeletal embryonic nuclear protein 1	MSTN1_MOUSE	7	-34.9376	0.650624	Condition 2	Condition 1	NaN	NaN	NaN
Condition 3 / Condition 1	Q99LT0	Q99LT0	-1.21257	1.21257	4.08398e-05	0.0011734	20	Q99LT0	Dpy30	Protein dpy-30 homolog	DPY30_MOUSE	5	-56.8502	0.431498	Condition 3	Condition 1	NaN	NaN	NaN
Condition 3 / Condition 1	Q99LY9	Q99LY9	1.30101	1.30101	4.07744e-05	0.0011734	18	Q99LY9	Ndufs5	NADH dehydrogenase [ubiquinone] iron-sulfur protein 5	NDUS5_MOUSE	5	146.402	2.46402	Condition 3	Condition 1	NaN	NaN	NaN
Condition 2 / Condition 1	Q9D8T2	Q9D8T2	-0.774473	0.774473	4.19599e-05	0.0011736	20	Q9D8T2	Gsdmd	Gasdermin-D	GSDMD_MOUSE	9	-41.5398	0.584602	Condition 2	Condition 1	NaN	NaN	NaN
Condition 3 / Condition 1	P29391	P29391	2.52023	2.52023	4.21285e-05	0.00117607	20	P29391	Ftl1	Ferritin light chain 1	FRIL1_MOUSE	5	473.674	5.73674	Condition 3	Condition 1	NaN	NaN	NaN
Condition 3 / Condition 1	Q6P9S0	Q6P9S0	-1.48475	1.48475	4.24013e-05	0.00117873	14	Q6P9S0	Mtss2	Protein MTSS 2	MTSS2_MOUSE	1	-64.269	0.35731	Condition 3	Condition 1	NaN	NaN	NaN
Condition 3 / Condition 1	Q8C1D8	Q8C1D8	-0.967909	0.967909	4.23412e-05	0.00117873	20	Q8C1D8	Iws1	Protein IWS1 homolog	IWS1_MOUSE	11	-48.8754	0.511246	Condition 3	Condition 1	NaN	NaN	NaN
Condition 4 / Condition 1	Q9D8S9	Q9D8S9	-0.93896	0.93896	4.24652e-05	0.00117873	20	Q9D8S9	Bola1	BolA-like protein 1	BOLA1_MOUSE	8	-47.8391	0.521609	Condition 4	Condition 1	NaN	NaN	NaN
Condition 4 / Condition 3	Q5NBU8	Q5NBU8	0.965352	0.965352	4.39547e-05	0.00120411	20	Q5NBU8	Xaf1	XIAP-associated factor 1	XAF1_MOUSE	8	95.2541	1.95254	Condition 4	Condition 3	NaN	NaN	NaN
Condition 2 / Condition 1	Q8K1N2	Q8K1N2	-0.686737	0.686737	4.42184e-05	0.00120908	20	Q8K1N2	Phldb2	Pleckstrin homology-like domain family B member 2	PHLB2_MOUSE	23	-37.8743	0.621257	Condition 2	Condition 1	NaN	NaN	NaN
Condition 3 / Condition 2	Q99JX7	Q99JX7	0.740739	0.740739	4.4333e-05	0.00120995	20	Q99JX7	Nxf1	Nuclear RNA export factor 1	NXF1_MOUSE	18	67.1031	1.67103	Condition 3	Condition 2	NaN	NaN	NaN
Condition 3 / Condition 2	P97864	P97864	-1.29443	1.29443	4.44447e-05	0.00121075	17	P97864	Casp7	Caspase-7	CASP7_MOUSE	3	-59.2303	0.407697	Condition 3	Condition 2	NaN	NaN	NaN
Condition 3 / Condition 2	Q61207	Q61207	0.752398	0.752398	4.47028e-05	0.00121137	20	Q61207	Psap	Prosaposin	SAP_MOUSE	20	68.459	1.68459	Condition 3	Condition 2	NaN	NaN	NaN
Condition 4 / Condition 2	Q78YZ6	Q78YZ6	-2.30694	2.30694	4.46411e-05	0.00121137	13	Q78YZ6	Scoc	Short coiled-coil protein	SCOC_MOUSE	1	-79.7912	0.202088	Condition 4	Condition 2	NaN	NaN	NaN
Condition 4 / Condition 1	P62077	P62077	-0.831943	0.831943	4.53385e-05	0.00121256	20	P62077	Timm8b	Mitochondrial import inner membrane translocase subunit Tim8 B	TIM8B_MOUSE	3	-43.8228	0.561772	Condition 4	Condition 1	NaN	NaN	NaN
Condition 4 / Condition 2	Q80VI1	Q80VI1	-0.607352	0.607352	4.52624e-05	0.00121256	20	Q80VI1	Trim56	E3 ubiquitin-protein ligase TRIM56	TRI56_MOUSE	15	-34.3599	0.656401	Condition 4	Condition 2	NaN	NaN	NaN
Condition 3 / Condition 1	Q9CPU4	Q9CPU4	1.52352	1.52352	4.53335e-05	0.00121256	18	Q9CPU4	Mgst3	Microsomal glutathione S-transferase 3	MGST3_MOUSE	3	187.492	2.87492	Condition 3	Condition 1	NaN	NaN	NaN
Condition 3 / Condition 1	Q9Z2R6	Q9Z2R6	-1.57329	1.57329	4.60348e-05	0.00122421	20	Q9Z2R6	Unc119	Protein unc-119 homolog A	U119A_MOUSE	2	-66.3959	0.336041	Condition 3	Condition 1	NaN	NaN	NaN
Condition 4 / Condition 3	Q8VCL2	Q8VCL2	-1.48395	1.48395	4.62247e-05	0.00122508	18	Q8VCL2	Sco2	Protein SCO2 homolog, mitochondrial	SCO2_MOUSE	1	-64.2493	0.357507	Condition 4	Condition 3	NaN	NaN	NaN
Condition 4 / Condition 1	Q8K183	Q8K183	-0.91754	0.91754	4.64661e-05	0.00122926	20	Q8K183	Pdxk	Pyridoxal kinase	PDXK_MOUSE	15	-47.0589	0.529411	Condition 4	Condition 1	NaN	NaN	NaN
Condition 2 / Condition 1	Q8K1I7	Q8K1I7	-1.03788	1.03788	4.70711e-05	0.00123565	20	Q8K1I7	Wipf1	WAS/WASL-interacting protein family member 1	WIPF1_MOUSE	6	-51.2956	0.487044	Condition 2	Condition 1	NaN	NaN	NaN
Condition 4 / Condition 2	Q9CZ83	Q9CZ83	-1.15042	1.15042	4.72129e-05	0.00123565	17	Q9CZ83	Mrpl55	39S ribosomal protein L55, mitochondrial	RM55_MOUSE	5	-54.9506	0.450494	Condition 4	Condition 2	NaN	NaN	NaN
Condition 4 / Condition 3	Q70E20	Q70E20	-0.632689	0.632689	4.73578e-05	0.00123612	20	Q70E20	Sned1	Sushi, nidogen and EGF-like domain-containing protein 1	SNED1_MOUSE	11	-35.5027	0.644973	Condition 4	Condition 3	NaN	NaN	NaN
Condition 3 / Condition 1	P62878	P62878	-0.667611	0.667611	4.78663e-05	0.00123747	20	P62878	Rbx1	E3 ubiquitin-protein ligase RBX1	RBX1_MOUSE	5	-37.0452	0.629548	Condition 3	Condition 1	NaN	NaN	NaN
Condition 3 / Condition 1	Q9D2R8	Q9D2R8	0.733184	0.733184	4.78744e-05	0.00123747	20	Q9D2R8	Mrps33	28S ribosomal protein S33, mitochondrial	RT33_MOUSE	1	66.2303	1.6623	Condition 3	Condition 1	NaN	NaN	NaN
Condition 2 / Condition 1	P56389	P56389	-0.917201	0.917201	4.80667e-05	0.00124026	20	P56389	Cda	Cytidine deaminase	CDD_MOUSE	14	-47.0465	0.529535	Condition 2	Condition 1	NaN	NaN	NaN
Condition 4 / Condition 1	P15066	P15066	-0.818049	0.818049	4.82209e-05	0.00124205	20	P15066	Jund	Transcription factor jun-D	JUND_MOUSE	7	-43.2791	0.567209	Condition 4	Condition 1	NaN	NaN	NaN
Condition 4 / Condition 2	Q8BV57	Q8BV57	1.02062	1.02062	4.84425e-05	0.00124557	20	Q8BV57	Ssc5d	Soluble scavenger receptor cysteine-rich domain-containing protein SSC5D	SRCRL_MOUSE	14	102.88	2.0288	Condition 4	Condition 2	NaN	NaN	NaN
Condition 2 / Condition 1	Q9CPU4	Q9CPU4	1.36098	1.36098	4.89382e-05	0.00125611	18	Q9CPU4	Mgst3	Microsomal glutathione S-transferase 3	MGST3_MOUSE	3	156.86	2.5686	Condition 2	Condition 1	NaN	NaN	NaN
Condition 4 / Condition 2	Q8R2R9	Q8R2R9	-0.799065	0.799065	4.91174e-05	0.0012585	20	Q8R2R9	Ap3m2	AP-3 complex subunit mu-2	AP3M2_MOUSE	5	-42.5279	0.574721	Condition 4	Condition 2	NaN	NaN	NaN
Condition 3 / Condition 1	Q9D8T2	Q9D8T2	-0.90183	0.90183	4.92878e-05	0.00126067	20	Q9D8T2	Gsdmd	Gasdermin-D	GSDMD_MOUSE	9	-46.4793	0.535207	Condition 3	Condition 1	NaN	NaN	NaN
Condition 4 / Condition 2	Q99LJ5	Q99LJ5	-0.930593	0.930593	5.04205e-05	0.0012807	20	Q99LJ5	Cmtm3	CKLF-like MARVEL transmembrane domain-containing protein 3	CKLF3_MOUSE	1	-47.5357	0.524643	Condition 4	Condition 2	NaN	NaN	NaN
Condition 2 / Condition 1	Q08509	Q08509	-0.71738	0.71738	5.14027e-05	0.00129562	20	Q08509	Eps8	Epidermal growth factor receptor kinase substrate 8	EPS8_MOUSE	34	-39.1799	0.608201	Condition 2	Condition 1	NaN	NaN	NaN
Condition 4 / Condition 3	Q61508	Q61508	2.16649	2.16649	5.12984e-05	0.00129562	18	Q61508	Ecm1	Extracellular matrix protein 1	ECM1_MOUSE	3	348.93	4.4893	Condition 4	Condition 3	NaN	NaN	NaN
Condition 2 / Condition 1	Q9WVL0	Q9WVL0	-0.678732	0.678732	5.12218e-05	0.00129562	20	Q9WVL0	Gstz1	Maleylacetoacetate isomerase	MAAI_MOUSE	10	-37.5286	0.624714	Condition 2	Condition 1	NaN	NaN	NaN
Condition 2 / Condition 1	P62315	P62315	0.965634	0.965634	5.16711e-05	0.00129896	16	P62315	Snrpd1	Small nuclear ribonucleoprotein Sm D1	SMD1_MOUSE	5	95.2922	1.95292	Condition 2	Condition 1	NaN	NaN	NaN
Condition 2 / Condition 1	Q62074	Q62074	-0.811605	0.811605	5.18282e-05	0.00130067	20	Q62074	Prkci	Protein kinase C iota type	KPCI_MOUSE	10	-43.0252	0.569748	Condition 2	Condition 1	NaN	NaN	NaN
Condition 3 / Condition 1	Q9CR60	Q9CR60	-0.66184	0.66184	5.27779e-05	0.00131999	20	Q9CR60	Golt1b	Vesicle transport protein GOT1B	GOT1B_MOUSE	3	-36.7928	0.632072	Condition 3	Condition 1	NaN	NaN	NaN
Condition 4 / Condition 1	P02802	P02802	-1.15628	1.15628	5.31057e-05	0.00132367	20	P02802	Mt1	Metallothionein-1	MT1_MOUSE	7	-55.1332	0.448668	Condition 4	Condition 1	NaN	NaN	NaN
Condition 3 / Condition 1	Q9D6S7	Q9D6S7	-0.602103	0.602103	5.32132e-05	0.0013241	20	Q9D6S7	Mrrf	Ribosome-recycling factor, mitochondrial	RRFM_MOUSE	3	-34.1207	0.658793	Condition 3	Condition 1	NaN	NaN	NaN
Condition 3 / Condition 2	Q63871	Q63871	-0.988038	0.988038	5.34246e-05	0.0013271	20	Q63871	Polr2k	DNA-directed RNA polymerases I, II, and III subunit RPABC4	RPAB4_MOUSE	3	-49.5837	0.504163	Condition 3	Condition 2	NaN	NaN	NaN
Condition 3 / Condition 1	O08915	O08915	-0.691626	0.691626	5.41621e-05	0.00134088	20	O08915	Aip	AH receptor-interacting protein	AIP_MOUSE	19	-38.0844	0.619156	Condition 3	Condition 1	NaN	NaN	NaN
Condition 3 / Condition 1	O35969	O35969	-1.29648	1.29648	5.43138e-05	0.00134237	20	O35969	Gamt	Guanidinoacetate N-methyltransferase	GAMT_MOUSE	9	-59.2883	0.407117	Condition 3	Condition 1	NaN	NaN	NaN
Condition 4 / Condition 2	P62320	P62320	-1.0731	1.0731	5.45234e-05	0.00134528	20	P62320	Snrpd3	Small nuclear ribonucleoprotein Sm D3	SMD3_MOUSE	10	-52.4702	0.475298	Condition 4	Condition 2	NaN	NaN	NaN
Condition 3 / Condition 1	P46656	P46656	-0.739592	0.739592	5.52869e-05	0.00135808	20	P46656	Fdx1	Adrenodoxin, mitochondrial	ADX_MOUSE	5	-40.1091	0.598909	Condition 3	Condition 1	NaN	NaN	NaN
Condition 3 / Condition 1	Q60790	Q60790	-0.717572	0.717572	5.63289e-05	0.00136456	20	Q60790	Rasa3	Ras GTPase-activating protein 3	RASA3_MOUSE	24	-39.188	0.60812	Condition 3	Condition 1	NaN	NaN	NaN
Condition 4 / Condition 3	Q6P5F7	Q6P5F7	-0.690876	0.690876	5.61506e-05	0.00136456	20	Q6P5F7	Ttyh3	Protein tweety homolog 3	TTYH3_MOUSE	2	-38.0522	0.619478	Condition 4	Condition 3	NaN	NaN	NaN
Condition 4 / Condition 1	Q8BGS2	Q8BGS2	-0.833508	0.833508	5.58504e-05	0.00136456	20	Q8BGS2	Bola2	BolA-like protein 2	BOLA2_MOUSE	9	-43.8837	0.561163	Condition 4	Condition 1	NaN	NaN	NaN
Condition 2 / Condition 1	Q9D2M8	Q9D2M8	-0.921866	0.921866	5.61224e-05	0.00136456	20	Q9D2M8	Ube2v2	Ubiquitin-conjugating enzyme E2 variant 2	UB2V2_MOUSE	10	-47.2174	0.527826	Condition 2	Condition 1	NaN	NaN	NaN
Condition 4 / Condition 1	Q9WVG6	Q9WVG6	-1.14288	1.14288	5.59075e-05	0.00136456	20	Q9WVG6	Carm1	Histone-arginine methyltransferase CARM1	CARM1_MOUSE	15	-54.7145	0.452855	Condition 4	Condition 1	NaN	NaN	NaN
Condition 2 / Condition 1	P05627	P05627	-0.764647	0.764647	5.67573e-05	0.00136836	20	P05627	Jun	Transcription factor AP-1	JUN_MOUSE	4	-41.1403	0.588597	Condition 2	Condition 1	NaN	NaN	NaN
Condition 3 / Condition 1	Q6A058	Q6A058	-1.20139	1.20139	5.6603e-05	0.00136836	20	Q6A058	Armcx2	Armadillo repeat-containing X-linked protein 2	ARMX2_MOUSE	7	-56.5144	0.434856	Condition 3	Condition 1	NaN	NaN	NaN
Condition 4 / Condition 1	Q7M753	Q7M753	-1.47059	1.47059	5.67661e-05	0.00136836	20	Q7M753	Pank2	Pantothenate kinase 2, mitochondrial	PANK2_MOUSE	3	-63.9164	0.360836	Condition 4	Condition 1	NaN	NaN	NaN
Condition 4 / Condition 3	O70496	O70496	-0.708765	0.708765	5.70104e-05	0.00137199	20	O70496	Clcn7	H(+)/Cl(-) exchange transporter 7	CLCN7_MOUSE	2	-38.8156	0.611844	Condition 4	Condition 3	NaN	NaN	NaN
Condition 3 / Condition 2	Q91W18	Q91W18	-0.653514	0.653514	5.72262e-05	0.00137268	20	Q91W18	Tdrd3	Tudor domain-containing protein 3	TDRD3_MOUSE	13	-36.427	0.63573	Condition 3	Condition 2	NaN	NaN	NaN
Condition 3 / Condition 1	P56376	P56376	-0.987936	0.987936	5.75993e-05	0.00137727	20	P56376	Acyp1	Acylphosphatase-1	ACYP1_MOUSE	5	-49.5801	0.504199	Condition 3	Condition 1	NaN	NaN	NaN
Condition 4 / Condition 1	P62892	P62892	1.14596	1.14596	5.77091e-05	0.00137727	20	P62892	Rpl39	60S ribosomal protein L39	RL39_MOUSE	5	121.293	2.21293	Condition 4	Condition 1	NaN	NaN	NaN
Condition 3 / Condition 1	P52503	P52503	0.730405	0.730405	5.80198e-05	0.00137818	20	P52503	Ndufs6	NADH dehydrogenase [ubiquinone] iron-sulfur protein 6, mitochondrial	NDUS6_MOUSE	6	65.9104	1.6591	Condition 3	Condition 1	NaN	NaN	NaN
Condition 3 / Condition 1	P97825	P97825	-1.13148	1.13148	5.83816e-05	0.00137958	20	P97825	Jpt1	Jupiter microtubule associated homolog 1	JUPI1_MOUSE	7	-54.3552	0.456448	Condition 3	Condition 1	NaN	NaN	NaN
Condition 3 / Condition 1	Q8C522	Q8C522	-0.876727	0.876727	5.85638e-05	0.00137958	20	Q8C522	Endod1	Endonuclease domain-containing 1 protein	ENDD1_MOUSE	5	-45.5399	0.544601	Condition 3	Condition 1	NaN	NaN	NaN
Condition 2 / Condition 1	Q8VEE0	Q8VEE0	-0.73107	0.73107	5.86435e-05	0.00137958	20	Q8VEE0	Rpe	Ribulose-phosphate 3-epimerase	RPE_MOUSE	8	-39.7543	0.602457	Condition 2	Condition 1	NaN	NaN	NaN
Condition 4 / Condition 2	Q8K371	Q8K371	-1.20601	1.20601	5.88494e-05	0.00138221	20	Q8K371	Amotl2	Angiomotin-like protein 2	AMOL2_MOUSE	4	-56.6536	0.433464	Condition 4	Condition 2	NaN	NaN	NaN
Condition 4 / Condition 2	P31266	P31266	1.37151	1.37151	5.92476e-05	0.00138514	14	P31266	Rbpj	Recombining binding protein suppressor of hairless	SUH_MOUSE	4	158.742	2.58742	Condition 4	Condition 2	NaN	NaN	NaN
Condition 4 / Condition 2	Q6GV12	Q6GV12	-0.640003	0.640003	5.97635e-05	0.00139031	20	Q6GV12	Kdsr	3-ketodihydrosphingosine reductase	KDSR_MOUSE	3	-35.8288	0.641712	Condition 4	Condition 2	NaN	NaN	NaN
Condition 4 / Condition 3	Q61398	Q61398	0.82627	0.82627	6.02108e-05	0.00139407	20	Q61398	Pcolce	Procollagen C-endopeptidase enhancer 1	PCOC1_MOUSE	8	77.3095	1.7731	Condition 4	Condition 3	NaN	NaN	NaN
Condition 3 / Condition 2	Q9ESU6	Q9ESU6	-2.50412	2.50412	6.01181e-05	0.00139407	20	Q9ESU6	Brd4	Bromodomain-containing protein 4	BRD4_MOUSE	12	-82.3728	0.176272	Condition 3	Condition 2	NaN	NaN	NaN
Condition 4 / Condition 1	Q64261	Q64261	-0.702438	0.702438	6.07221e-05	0.00139928	20	Q64261	Cdk6	Cyclin-dependent kinase 6	CDK6_MOUSE	9	-38.5467	0.614533	Condition 4	Condition 1	NaN	NaN	NaN
Condition 4 / Condition 3	P47880	P47880	-1.30205	1.30205	6.12031e-05	0.00140815	19	P47880	Igfbp6	Insulin-like growth factor-binding protein 6	IBP6_MOUSE	6	-59.445	0.40555	Condition 4	Condition 3	NaN	NaN	NaN
Condition 3 / Condition 1	Q5NBU8	Q5NBU8	-1.8913	1.8913	6.18824e-05	0.00142155	20	Q5NBU8	Xaf1	XIAP-associated factor 1	XAF1_MOUSE	8	-73.0436	0.269564	Condition 3	Condition 1	NaN	NaN	NaN
Condition 4 / Condition 1	Q9CYF5	Q9CYF5	-1.06148	1.06148	6.21285e-05	0.00142274	20	Q9CYF5	Rcc1l	RCC1-like G exchanging factor-like protein	RCC1L_MOUSE	3	-52.0861	0.479139	Condition 4	Condition 1	NaN	NaN	NaN
Condition 4 / Condition 1	Q9Z2D1	Q9Z2D1	-0.817822	0.817822	6.20944e-05	0.00142274	20	Q9Z2D1	Mtmr2	Myotubularin-related protein 2	MTMR2_MOUSE	6	-43.2702	0.567298	Condition 4	Condition 1	NaN	NaN	NaN
Condition 2 / Condition 1	P24610;P47239	P24610;P47239	1.56085	1.56085	6.36898e-05	0.00144495	14	P24610;P47239	Pax3;Pax7	Paired box protein Pax-3;Paired box protein Pax-7	PAX3_MOUSE;PAX7_MOUSE	1	195.027	2.95027	Condition 2	Condition 1	NaN	NaN	NaN
Condition 3 / Condition 1	Q6P5B0	Q6P5B0	0.647095	0.647095	6.36123e-05	0.00144495	20	Q6P5B0	Rrp12	RRP12-like protein	RRP12_MOUSE	23	56.6011	1.56601	Condition 3	Condition 1	NaN	NaN	NaN
Condition 3 / Condition 1	O08736	O08736	-1.28768	1.28768	6.41784e-05	0.0014495	20	O08736	Casp12	Caspase-12	CASPC_MOUSE	11	-59.0392	0.409608	Condition 3	Condition 1	NaN	NaN	NaN
Condition 4 / Condition 1	Q8K1I7	Q8K1I7	-1.22306	1.22306	6.54074e-05	0.00146577	20	Q8K1I7	Wipf1	WAS/WASL-interacting protein family member 1	WIPF1_MOUSE	6	-57.1626	0.428374	Condition 4	Condition 1	NaN	NaN	NaN
Condition 3 / Condition 1	P14719	P14719	-0.729703	0.729703	6.55534e-05	0.0014668	20	P14719	Il1rl1	Interleukin-1 receptor-like 1	ILRL1_MOUSE	3	-39.6972	0.603028	Condition 3	Condition 1	NaN	NaN	NaN
Condition 4 / Condition 1	P49070	P49070	-1.1148	1.1148	6.60467e-05	0.00147558	20	P49070	Camlg	Guided entry of tail-anchored proteins factor CAMLG	CAMLG_MOUSE	5	-53.8244	0.461756	Condition 4	Condition 1	NaN	NaN	NaN
Condition 4 / Condition 1	Q3UIA2	Q3UIA2	-0.752924	0.752924	6.61964e-05	0.00147667	20	Q3UIA2	Arhgap17	Rho GTPase-activating protein 17	RHG17_MOUSE	14	-40.66	0.5934	Condition 4	Condition 1	NaN	NaN	NaN
Condition 2 / Condition 1	Q61941	Q61941	1.1387	1.1387	6.73798e-05	0.00149192	20	Q61941	Nnt	NAD(P) transhydrogenase, mitochondrial	NNTM_MOUSE	56	120.183	2.20183	Condition 2	Condition 1	NaN	NaN	NaN
Condition 3 / Condition 1	Q3UFY7	Q3UFY7	-0.736134	0.736134	6.79611e-05	0.00149283	20	Q3UFY7	Nt5c3b	7-methylguanosine phosphate-specific 5'-nucleotidase	5NT3B_MOUSE	9	-39.9654	0.600346	Condition 3	Condition 1	NaN	NaN	NaN
Condition 4 / Condition 2	Q9D6S7	Q9D6S7	-0.740769	0.740769	6.80413e-05	0.00149283	20	Q9D6S7	Mrrf	Ribosome-recycling factor, mitochondrial	RRFM_MOUSE	3	-40.158	0.59842	Condition 4	Condition 2	NaN	NaN	NaN
Condition 4 / Condition 1	Q9Z2D0	Q9Z2D0	-1.07598	1.07598	6.90314e-05	0.00150554	20	Q9Z2D0	Mtmr9	Myotubularin-related protein 9	MTMR9_MOUSE	4	-52.565	0.47435	Condition 4	Condition 1	NaN	NaN	NaN
Condition 4 / Condition 1	Q3TYX3	Q3TYX3	-0.616362	0.616362	7.0239e-05	0.00152462	20	Q3TYX3	Smyd5	Histone-lysine N-trimethyltransferase SMYD5	SMYD5_MOUSE	8	-34.7686	0.652314	Condition 4	Condition 1	NaN	NaN	NaN
Condition 3 / Condition 1	O89112	O89112	-0.738894	0.738894	7.05499e-05	0.00152504	20	O89112	Lancl1	Glutathione S-transferase LANCL1	LANC1_MOUSE	6	-40.0801	0.599199	Condition 3	Condition 1	NaN	NaN	NaN
Condition 2 / Condition 1	Q9D2R8	Q9D2R8	0.625592	0.625592	7.10889e-05	0.00153217	20	Q9D2R8	Mrps33	28S ribosomal protein S33, mitochondrial	RT33_MOUSE	1	54.2843	1.54284	Condition 2	Condition 1	NaN	NaN	NaN
Condition 4 / Condition 3	P02802	P02802	-0.955669	0.955669	7.11958e-05	0.00153223	20	P02802	Mt1	Metallothionein-1	MT1_MOUSE	7	-48.4398	0.515602	Condition 4	Condition 3	NaN	NaN	NaN
Condition 3 / Condition 1	Q91V36	Q91V36	-1.32908	1.32908	7.18149e-05	0.00154102	20	Q91V36	Nrbp2	Nuclear receptor-binding protein 2	NRBP2_MOUSE	1	-60.1978	0.398022	Condition 3	Condition 1	NaN	NaN	NaN
Condition 4 / Condition 1	Q9JIB4	Q9JIB4	-0.776556	0.776556	7.21022e-05	0.00154144	20	Q9JIB4	Gtf2h2	General transcription factor IIH subunit 2	TF2H2_MOUSE	4	-41.6241	0.583759	Condition 4	Condition 1	NaN	NaN	NaN
Condition 2 / Condition 1	P56380	P56380	-1.002	1.002	7.30262e-05	0.00155746	20	P56380	Nudt2	Bis(5'-nucleosyl)-tetraphosphatase [asymmetrical]	AP4A_MOUSE	9	-50.0694	0.499306	Condition 2	Condition 1	NaN	NaN	NaN
Condition 2 / Condition 1	Q8C754	Q8C754	-0.594202	0.594202	7.4517e-05	0.0015731	20	Q8C754	Vps52	Vacuolar protein sorting-associated protein 52 homolog	VPS52_MOUSE	9	-33.7589	0.662411	Condition 2	Condition 1	NaN	NaN	NaN
Condition 3 / Condition 1	Q8K1C9	Q8K1C9	-0.618141	0.618141	7.43589e-05	0.0015731	20	Q8K1C9	Lrrc41	Leucine-rich repeat-containing protein 41	LRC41_MOUSE	10	-34.849	0.65151	Condition 3	Condition 1	NaN	NaN	NaN
Condition 3 / Condition 1	Q3THW5	Q3THW5	0.901667	0.901667	7.53177e-05	0.0015777	20	Q3THW5	H2az2	Histone H2A.V	H2AV_MOUSE	15	86.8224	1.86822	Condition 3	Condition 1	NaN	NaN	NaN
Condition 4 / Condition 1	O88974	O88974	-0.617449	0.617449	7.59113e-05	0.00158258	20	O88974	Setdb1	Histone-lysine N-methyltransferase SETDB1	SETB1_MOUSE	11	-34.8178	0.651822	Condition 4	Condition 1	NaN	NaN	NaN
Condition 3 / Condition 1	Q80VJ2	Q80VJ2	-1.04771	1.04771	7.58822e-05	0.00158258	20	Q80VJ2	Sra1	Steroid receptor RNA activator 1	SRA1_MOUSE	5	-51.6264	0.483736	Condition 3	Condition 1	NaN	NaN	NaN
Condition 3 / Condition 1	Q99P31	Q99P31	-1.13627	1.13627	7.69338e-05	0.00159504	20	Q99P31	Hspbp1	Hsp70-binding protein 1	HPBP1_MOUSE	3	-54.5067	0.454933	Condition 3	Condition 1	NaN	NaN	NaN
Condition 3 / Condition 2	Q99PP7	Q99PP7	-0.585004	0.585004	7.67931e-05	0.00159504	20	Q99PP7	Trim33	E3 ubiquitin-protein ligase TRIM33	TRI33_MOUSE	8	-33.3352	0.666648	Condition 3	Condition 2	NaN	NaN	NaN
Condition 2 / Condition 1	Q9WVG6	Q9WVG6	-1.18607	1.18607	7.75565e-05	0.0016032	20	Q9WVG6	Carm1	Histone-arginine methyltransferase CARM1	CARM1_MOUSE	15	-56.0501	0.439499	Condition 2	Condition 1	NaN	NaN	NaN
Condition 3 / Condition 1	Q62523	Q62523	-1.01598	1.01598	7.83502e-05	0.00161468	20	Q62523	Zyx	Zyxin	ZYX_MOUSE	55	-50.5507	0.494493	Condition 3	Condition 1	NaN	NaN	NaN
Condition 3 / Condition 1	Q8C3W1	Q8C3W1	-1.18747	1.18747	7.82709e-05	0.00161468	20	Q8C3W1	NaN	Uncharacterized protein C1orf198 homolog	CA198_MOUSE	13	-56.0927	0.439073	Condition 3	Condition 1	NaN	NaN	NaN
Condition 3 / Condition 1	Q9CYH6	Q9CYH6	0.964162	0.964162	7.88177e-05	0.00161786	20	Q9CYH6	Rrs1	Ribosome biogenesis regulatory protein homolog	RRS1_MOUSE	19	95.0929	1.95093	Condition 3	Condition 1	NaN	NaN	NaN
Condition 2 / Condition 1	Q9JKB1	Q9JKB1	-0.66704	0.66704	7.94905e-05	0.00162939	20	Q9JKB1	Uchl3	Ubiquitin carboxyl-terminal hydrolase isozyme L3	UCHL3_MOUSE	18	-37.0202	0.629798	Condition 2	Condition 1	NaN	NaN	NaN
Condition 3 / Condition 2	Q04863	Q04863	-0.652735	0.652735	7.98902e-05	0.00163301	20	Q04863	Relb	Transcription factor RelB	RELB_MOUSE	3	-36.3927	0.636073	Condition 3	Condition 2	NaN	NaN	NaN
Condition 3 / Condition 2	Q91V09	Q91V09	-0.743332	0.743332	8.05073e-05	0.00163687	20	Q91V09	Wdr13	WD repeat-containing protein 13	WDR13_MOUSE	5	-40.2642	0.597358	Condition 3	Condition 2	NaN	NaN	NaN
Condition 3 / Condition 1	Q9D0A3	Q9D0A3	-0.880335	0.880335	8.02917e-05	0.00163687	20	Q9D0A3	Arpin	Arpin	ARPIN_MOUSE	17	-45.6759	0.543241	Condition 3	Condition 1	NaN	NaN	NaN
Condition 4 / Condition 3	Q9D7N9	Q9D7N9	-0.938662	0.938662	8.05256e-05	0.00163687	20	Q9D7N9	Apmap	Adipocyte plasma membrane-associated protein	APMAP_MOUSE	11	-47.8284	0.521716	Condition 4	Condition 3	NaN	NaN	NaN
Condition 3 / Condition 1	Q08093	Q08093	-0.734539	0.734539	8.06473e-05	0.00163707	20	Q08093	Cnn2	Calponin-2	CNN2_MOUSE	27	-39.899	0.60101	Condition 3	Condition 1	NaN	NaN	NaN
Condition 3 / Condition 1	P56389	P56389	-0.862679	0.862679	8.15288e-05	0.00165183	20	P56389	Cda	Cytidine deaminase	CDD_MOUSE	14	-45.007	0.54993	Condition 3	Condition 1	NaN	NaN	NaN
Condition 4 / Condition 2	Q01341	Q01341	-0.878363	0.878363	8.15994e-05	0.00165183	17	Q01341	Adcy6	Adenylate cyclase type 6	ADCY6_MOUSE	3	-45.6016	0.543984	Condition 4	Condition 2	NaN	NaN	NaN
Condition 3 / Condition 1	Q4KML4	Q4KML4	-0.941244	0.941244	8.17316e-05	0.00165222	20	Q4KML4	Abracl	Costars family protein ABRACL	ABRAL_MOUSE	3	-47.9216	0.520784	Condition 3	Condition 1	NaN	NaN	NaN
Condition 4 / Condition 1	Q9CXZ1	Q9CXZ1	1.25764	1.25764	8.32855e-05	0.0016721	16	Q9CXZ1	Ndufs4	NADH dehydrogenase [ubiquinone] iron-sulfur protein 4, mitochondrial	NDUS4_MOUSE	5	139.105	2.39105	Condition 4	Condition 1	NaN	NaN	NaN
Condition 3 / Condition 2	P62965	P62965	-0.647245	0.647245	8.364e-05	0.00167384	20	P62965	Crabp1	Cellular retinoic acid-binding protein 1	RABP1_MOUSE	14	-36.1502	0.638498	Condition 3	Condition 2	NaN	NaN	NaN
Condition 3 / Condition 1	Q8BFS6	Q8BFS6	-0.974044	0.974044	8.40134e-05	0.00167752	20	Q8BFS6	Cpped1	Serine/threonine-protein phosphatase CPPED1	CPPED_MOUSE	9	-49.0923	0.509077	Condition 3	Condition 1	NaN	NaN	NaN
Condition 2 / Condition 1	P19973	P19973	-1.58773	1.58773	8.48684e-05	0.0016877	20	P19973	Lsp1	Lymphocyte-specific protein 1	LSP1_MOUSE	9	-66.7306	0.332694	Condition 2	Condition 1	NaN	NaN	NaN
Condition 4 / Condition 1	Q8CJ61	Q8CJ61	-1.3563	1.3563	8.52637e-05	0.00169326	20	Q8CJ61	Cmtm4	CKLF-like MARVEL transmembrane domain-containing protein 4	CKLF4_MOUSE	2	-60.9416	0.390584	Condition 4	Condition 1	NaN	NaN	NaN
Condition 4 / Condition 1	Q80TM9	Q80TM9	-0.709782	0.709782	8.60869e-05	0.00170039	20	Q80TM9	Nisch	Nischarin	NISCH_MOUSE	17	-38.8587	0.611413	Condition 4	Condition 1	NaN	NaN	NaN
Condition 4 / Condition 3	Q9WU56	Q9WU56	-0.824269	0.824269	8.6063e-05	0.00170039	20	Q9WU56	Pus1	tRNA pseudouridine synthase A	TRUA_MOUSE	6	-43.5232	0.564768	Condition 4	Condition 3	NaN	NaN	NaN
Condition 2 / Condition 1	Q8BR90	Q8BR90	-0.742805	0.742805	8.6245e-05	0.00170122	20	Q8BR90	NaN	UPF0600 protein C5orf51 homolog	CE051_MOUSE	4	-40.2424	0.597576	Condition 2	Condition 1	NaN	NaN	NaN
Condition 4 / Condition 2	O70496	O70496	-0.812792	0.812792	8.79501e-05	0.00172326	20	O70496	Clcn7	H(+)/Cl(-) exchange transporter 7	CLCN7_MOUSE	2	-43.0721	0.569279	Condition 4	Condition 2	NaN	NaN	NaN
Condition 3 / Condition 1	P15208	P15208	1.5412	1.5412	9.0118e-05	0.00175868	18	P15208	Insr	Insulin receptor	INSR_MOUSE	2	191.037	2.91037	Condition 3	Condition 1	NaN	NaN	NaN
Condition 3 / Condition 1	Q00560	Q00560	-0.738856	0.738856	9.03767e-05	0.00176138	20	Q00560	Il6st	Interleukin-6 receptor subunit beta	IL6RB_MOUSE	19	-40.0786	0.599214	Condition 3	Condition 1	NaN	NaN	NaN
Condition 4 / Condition 1	P56546	P56546	-0.61064	0.61064	9.20095e-05	0.00176471	20	P56546	Ctbp2	C-terminal-binding protein 2	CTBP2_MOUSE	11	-34.5094	0.654906	Condition 4	Condition 1	NaN	NaN	NaN
Condition 4 / Condition 1	P97770	P97770	-0.677897	0.677897	9.21128e-05	0.00176471	20	P97770	Thumpd3	THUMP domain-containing protein 3	THUM3_MOUSE	8	-37.4924	0.625076	Condition 4	Condition 1	NaN	NaN	NaN
Condition 3 / Condition 1	Q60793	Q60793	-0.950797	0.950797	9.15594e-05	0.00176471	20	Q60793	Klf4	Krueppel-like factor 4	KLF4_MOUSE	6	-48.2653	0.517347	Condition 3	Condition 1	NaN	NaN	NaN
Condition 4 / Condition 3	Q921W4	Q921W4	0.616571	0.616571	9.09951e-05	0.00176471	20	Q921W4	Cryzl1	Quinone oxidoreductase-like protein 1	QORL1_MOUSE	11	53.3226	1.53323	Condition 4	Condition 3	NaN	NaN	NaN
Condition 3 / Condition 2	Q99LJ5	Q99LJ5	-1.09779	1.09779	9.1821e-05	0.00176471	20	Q99LJ5	Cmtm3	CKLF-like MARVEL transmembrane domain-containing protein 3	CKLF3_MOUSE	1	-53.2769	0.467231	Condition 3	Condition 2	NaN	NaN	NaN
Condition 2 / Condition 1	Q99N85	Q99N85	0.88071	0.88071	9.1752e-05	0.00176471	20	Q99N85	Mrps18a	28S ribosomal protein S18a, mitochondrial	RT18A_MOUSE	7	84.1282	1.84128	Condition 2	Condition 1	NaN	NaN	NaN
Condition 3 / Condition 2	Q9CWU6	Q9CWU6	0.744734	0.744734	9.12354e-05	0.00176471	20	Q9CWU6	Uqcc1	Ubiquinol-cytochrome-c reductase complex assembly factor 1	UQCC1_MOUSE	3	67.5665	1.67566	Condition 3	Condition 2	NaN	NaN	NaN
Condition 2 / Condition 1	Q9D3P8	Q9D3P8	1.25105	1.25105	9.09701e-05	0.00176471	20	Q9D3P8	Plgrkt	Plasminogen receptor (KT)	PLRKT_MOUSE	7	138.014	2.38014	Condition 2	Condition 1	NaN	NaN	NaN
Condition 3 / Condition 2	Q8BZ20	Q8BZ20	1.58046	1.58046	9.14938e-05	0.00176471	12	Q8BZ20	Parp12	Protein mono-ADP-ribosyltransferase PARP12	PAR12_MOUSE	1	199.066	2.99066	Condition 3	Condition 2	NaN	NaN	NaN
Condition 4 / Condition 2	Q8CJ61	Q8CJ61	-0.863647	0.863647	9.24145e-05	0.00176818	20	Q8CJ61	Cmtm4	CKLF-like MARVEL transmembrane domain-containing protein 4	CKLF4_MOUSE	2	-45.0438	0.549562	Condition 4	Condition 2	NaN	NaN	NaN
Condition 3 / Condition 1	Q8VEE0	Q8VEE0	-0.643901	0.643901	9.27705e-05	0.00177236	20	Q8VEE0	Rpe	Ribulose-phosphate 3-epimerase	RPE_MOUSE	8	-36.002	0.63998	Condition 3	Condition 1	NaN	NaN	NaN
Condition 2 / Condition 1	Q9QZE7	Q9QZE7	-0.762016	0.762016	9.28748e-05	0.00177236	20	Q9QZE7	Tsnax	Translin-associated protein X	TSNAX_MOUSE	8	-41.0328	0.589672	Condition 2	Condition 1	NaN	NaN	NaN
Condition 4 / Condition 1	Q60760	Q60760	-0.672108	0.672108	9.33275e-05	0.00177637	20	Q60760	Grb10	Growth factor receptor-bound protein 10	GRB10_MOUSE	18	-37.2411	0.627589	Condition 4	Condition 1	NaN	NaN	NaN
Condition 4 / Condition 1	Q9JL60	Q9JL60	-1.12347	1.12347	9.34494e-05	0.00177639	20	Q9JL60	Gmeb1	Glucocorticoid modulatory element-binding protein 1	GMEB1_MOUSE	2	-54.1011	0.458989	Condition 4	Condition 1	NaN	NaN	NaN
Condition 3 / Condition 2	Q9DC50	Q9DC50	-0.70745	0.70745	9.42642e-05	0.00178724	20	Q9DC50	Crot	Peroxisomal carnitine O-octanoyltransferase	OCTC_MOUSE	6	-38.7599	0.612401	Condition 3	Condition 2	NaN	NaN	NaN
Condition 2 / Condition 1	Q9CXZ1	Q9CXZ1	1.05934	1.05934	9.44413e-05	0.00178828	17	Q9CXZ1	Ndufs4	NADH dehydrogenase [ubiquinone] iron-sulfur protein 4, mitochondrial	NDUS4_MOUSE	5	108.398	2.08398	Condition 2	Condition 1	NaN	NaN	NaN
Condition 4 / Condition 1	P97930	P97930	-0.967088	0.967088	9.46875e-05	0.00179063	20	P97930	Dtymk	Thymidylate kinase	KTHY_MOUSE	8	-48.8463	0.511537	Condition 4	Condition 1	NaN	NaN	NaN
Condition 4 / Condition 2	Q68EF0	Q68EF0	-0.69108	0.69108	9.55158e-05	0.00179242	20	Q68EF0	Rab3ip	Rab-3A-interacting protein	RAB3I_MOUSE	7	-38.061	0.61939	Condition 4	Condition 2	NaN	NaN	NaN
Condition 4 / Condition 3	Q8CJ61	Q8CJ61	-0.597683	0.597683	9.51413e-05	0.00179242	20	Q8CJ61	Cmtm4	CKLF-like MARVEL transmembrane domain-containing protein 4	CKLF4_MOUSE	2	-33.9185	0.660815	Condition 4	Condition 3	NaN	NaN	NaN
Condition 3 / Condition 1	Q91X43	Q91X43	-1.41574	1.41574	9.54343e-05	0.00179242	20	Q91X43	Sh3d19	SH3 domain-containing protein 19	SH319_MOUSE	16	-62.5182	0.374818	Condition 3	Condition 1	NaN	NaN	NaN
Condition 3 / Condition 1	Q9CR50	Q9CR50	-0.961783	0.961783	9.52179e-05	0.00179242	20	Q9CR50	Rchy1	RING finger and CHY zinc finger domain-containing protein 1	ZN363_MOUSE	4	-48.6578	0.513422	Condition 3	Condition 1	NaN	NaN	NaN
Condition 4 / Condition 2	Q9CPX7	Q9CPX7	-1.18559	1.18559	9.65898e-05	0.00180794	20	Q9CPX7	Mrps16	28S ribosomal protein S16, mitochondrial	RT16_MOUSE	4	-56.0356	0.439644	Condition 4	Condition 2	NaN	NaN	NaN
Condition 2 / Condition 1	P97346	P97346	0.644619	0.644619	9.74127e-05	0.00181758	18	P97346	Nxn	Nucleoredoxin	NXN_MOUSE	4	56.3326	1.56333	Condition 2	Condition 1	NaN	NaN	NaN
Condition 3 / Condition 1	Q60967	Q60967	-0.633478	0.633478	9.77163e-05	0.00181758	20	Q60967	Papss1	Bifunctional 3'-phosphoadenosine 5'-phosphosulfate synthase 1	PAPS1_MOUSE	21	-35.5379	0.644621	Condition 3	Condition 1	NaN	NaN	NaN
Condition 3 / Condition 1	Q9QYH6	Q9QYH6	-0.900441	0.900441	9.77246e-05	0.00181758	20	Q9QYH6	Maged1	Melanoma-associated antigen D1	MAGD1_MOUSE	13	-46.4277	0.535723	Condition 3	Condition 1	NaN	NaN	NaN
Condition 4 / Condition 1	Q9QYJ3	Q9QYJ3	-1.77175	1.77175	9.73693e-05	0.00181758	20	Q9QYJ3	Dnajb1	DnaJ homolog subfamily B member 1	DNJB1_MOUSE	3	-70.7146	0.292854	Condition 4	Condition 1	NaN	NaN	NaN
Condition 4 / Condition 1	O35621	O35621	-1.63648	1.63648	9.87992e-05	0.00183059	18	O35621	Pmm1	Phosphomannomutase 1	PMM1_MOUSE	3	-67.836	0.32164	Condition 4	Condition 1	NaN	NaN	NaN
Condition 4 / Condition 1	Q61838	Q61838	-1.77796	1.77796	9.87411e-05	0.00183059	20	Q61838	Pzp	Pregnancy zone protein	PZP_MOUSE	2	-70.8405	0.291595	Condition 4	Condition 1	NaN	NaN	NaN
Condition 3 / Condition 1	P62317	P62317	1.52697	1.52697	9.99853e-05	0.0018479	20	P62317	Snrpd2	Small nuclear ribonucleoprotein Sm D2	SMD2_MOUSE	12	188.18	2.8818	Condition 3	Condition 1	NaN	NaN	NaN
Condition 4 / Condition 1	Q8VEE0	Q8VEE0	-0.831862	0.831862	0.000100414	0.00185115	20	Q8VEE0	Rpe	Ribulose-phosphate 3-epimerase	RPE_MOUSE	8	-43.8196	0.561804	Condition 4	Condition 1	NaN	NaN	NaN
Condition 3 / Condition 1	Q6PDH0	Q6PDH0	-1.30738	1.30738	0.000101864	0.00187083	20	Q6PDH0	Phldb1	Pleckstrin homology-like domain family B member 1	PHLB1_MOUSE	35	-59.5946	0.404054	Condition 3	Condition 1	NaN	NaN	NaN
Condition 3 / Condition 2	Q9WVJ9	Q9WVJ9	-0.874026	0.874026	0.000102391	0.0018758	20	Q9WVJ9	Efemp2	EGF-containing fibulin-like extracellular matrix protein 2	FBLN4_MOUSE	4	-45.4378	0.545622	Condition 3	Condition 2	NaN	NaN	NaN
Condition 4 / Condition 1	Q9CPX6	Q9CPX6	-0.581821	0.581821	0.000104005	0.00189542	20	Q9CPX6	Atg3	Ubiquitin-like-conjugating enzyme ATG3	ATG3_MOUSE	8	-33.188	0.66812	Condition 4	Condition 1	NaN	NaN	NaN
Condition 3 / Condition 1	Q9CZW5	Q9CZW5	0.859094	0.859094	0.000104565	0.00189603	20	Q9CZW5	Tomm70	Mitochondrial import receptor subunit TOM70	TOM70_MOUSE	32	81.3899	1.8139	Condition 3	Condition 1	NaN	NaN	NaN
Condition 4 / Condition 1	Q9Z0W3	Q9Z0W3	-1.29813	1.29813	0.000105625	0.0019088	20	Q9Z0W3	Nup160	Nuclear pore complex protein Nup160	NU160_MOUSE	12	-59.3347	0.406653	Condition 4	Condition 1	NaN	NaN	NaN
Condition 4 / Condition 1	P19137	P19137	3.9022	3.9022	0.000106438	0.00191406	18	P19137	Lama1	Laminin subunit alpha-1	LAMA1_MOUSE	1	1395.13	14.9513	Condition 4	Condition 1	NaN	NaN	NaN
Condition 3 / Condition 1	Q8K2I1	Q8K2I1	-1.17137	1.17137	0.000106345	0.00191406	20	Q8K2I1	Fntb	Protein farnesyltransferase subunit beta	FNTB_MOUSE	8	-55.6	0.444	Condition 3	Condition 1	NaN	NaN	NaN
Condition 4 / Condition 2	P58801	P58801	-0.880655	0.880655	0.000108768	0.00195116	20	P58801	Ripk2	Receptor-interacting serine/threonine-protein kinase 2	RIPK2_MOUSE	3	-45.6879	0.543121	Condition 4	Condition 2	NaN	NaN	NaN
Condition 3 / Condition 1	Q9CXZ1	Q9CXZ1	0.925094	0.925094	0.000109744	0.00196323	16	Q9CXZ1	Ndufs4	NADH dehydrogenase [ubiquinone] iron-sulfur protein 4, mitochondrial	NDUS4_MOUSE	5	89.8808	1.89881	Condition 3	Condition 1	NaN	NaN	NaN
Condition 4 / Condition 1	Q9CQJ4	Q9CQJ4	-1.18497	1.18497	0.000110693	0.00197603	20	Q9CQJ4	Rnf2	E3 ubiquitin-protein ligase RING2	RING2_MOUSE	7	-56.0167	0.439833	Condition 4	Condition 1	NaN	NaN	NaN
Condition 3 / Condition 1	Q9R1Z8	Q9R1Z8	-0.885466	0.885466	0.000111132	0.00197904	20	Q9R1Z8	Sorbs3	Vinexin	VINEX_MOUSE	12	-45.8687	0.541313	Condition 3	Condition 1	NaN	NaN	NaN
Condition 3 / Condition 1	Q52KR3	Q52KR3	-0.930916	0.930916	0.000111317	0.00197949	20	Q52KR3	Prune2	Protein prune homolog 2	PRUN2_MOUSE	32	-47.5475	0.524525	Condition 3	Condition 1	NaN	NaN	NaN
Condition 2 / Condition 1	Q9D1H7	Q9D1H7	-0.86947	0.86947	0.000113753	0.00201348	20	Q9D1H7	Get4	Golgi to ER traffic protein 4 homolog	GET4_MOUSE	1	-45.2652	0.547348	Condition 2	Condition 1	NaN	NaN	NaN
Condition 2 / Condition 1	Q91WS0	Q91WS0	0.592649	0.592649	0.000114792	0.00202839	20	Q91WS0	Cisd1	CDGSH iron-sulfur domain-containing protein 1	CISD1_MOUSE	8	50.8013	1.50801	Condition 2	Condition 1	NaN	NaN	NaN
Condition 3 / Condition 1	Q8K1I7	Q8K1I7	-1.15881	1.15881	0.000115557	0.00203802	20	Q8K1I7	Wipf1	WAS/WASL-interacting protein family member 1	WIPF1_MOUSE	6	-55.2118	0.447882	Condition 3	Condition 1	NaN	NaN	NaN
Condition 3 / Condition 1	Q06185	Q06185	0.660873	0.660873	0.000115746	0.00203891	20	Q06185	Atp5me	ATP synthase subunit e, mitochondrial	ATP5I_MOUSE	8	58.1039	1.58104	Condition 3	Condition 1	NaN	NaN	NaN
Condition 4 / Condition 3	O35955	O35955	0.702982	0.702982	0.000116892	0.00205155	20	O35955	Psmb10	Proteasome subunit beta type-10	PSB10_MOUSE	6	62.7866	1.62787	Condition 4	Condition 3	NaN	NaN	NaN
Condition 4 / Condition 1	Q9QZE7	Q9QZE7	-0.733381	0.733381	0.000117393	0.00205557	20	Q9QZE7	Tsnax	Translin-associated protein X	TSNAX_MOUSE	8	-39.8507	0.601493	Condition 4	Condition 1	NaN	NaN	NaN
Condition 2 / Condition 1	P19783	P19783	1.32127	1.32127	0.000117603	0.00205679	20	P19783	Cox4i1	Cytochrome c oxidase subunit 4 isoform 1, mitochondrial	COX41_MOUSE	14	149.887	2.49887	Condition 2	Condition 1	NaN	NaN	NaN
Condition 3 / Condition 1	P35762	P35762	0.694128	0.694128	0.000118513	0.00206101	20	P35762	Cd81	CD81 antigen	CD81_MOUSE	4	61.7907	1.61791	Condition 3	Condition 1	NaN	NaN	NaN
Condition 2 / Condition 1	P53612	P53612	-0.784716	0.784716	0.000118493	0.00206101	20	P53612	Rabggtb	Geranylgeranyl transferase type-2 subunit beta	PGTB2_MOUSE	2	-41.9534	0.580466	Condition 2	Condition 1	NaN	NaN	NaN
Condition 4 / Condition 2	P70188	P70188	-0.725042	0.725042	0.000118815	0.00206101	18	P70188	Kifap3	Kinesin-associated protein 3	KIFA3_MOUSE	4	-39.502	0.60498	Condition 4	Condition 2	NaN	NaN	NaN
Condition 4 / Condition 1	Q8C0V9	Q8C0V9	-1.09846	1.09846	0.000118777	0.00206101	20	Q8C0V9	Frmd6	FERM domain-containing protein 6	FRMD6_MOUSE	4	-53.2986	0.467014	Condition 4	Condition 1	NaN	NaN	NaN
Condition 2 / Condition 1	Q9DAZ9	Q9DAZ9	-0.713376	0.713376	0.00011897	0.00206101	20	Q9DAZ9	Zfyve19	Abscission/NoCut checkpoint regulator	ANCHR_MOUSE	4	-39.0109	0.609891	Condition 2	Condition 1	NaN	NaN	NaN
Condition 2 / Condition 1	Q61263	Q61263	0.671911	0.671911	0.000120707	0.00208617	20	Q61263	Soat1	Sterol O-acyltransferase 1	SOAT1_MOUSE	7	59.3182	1.59318	Condition 2	Condition 1	NaN	NaN	NaN
Condition 4 / Condition 1	Q8VE47	Q8VE47	-0.615097	0.615097	0.000120615	0.00208617	20	Q8VE47	Uba5	Ubiquitin-like modifier-activating enzyme 5	UBA5_MOUSE	8	-34.7114	0.652886	Condition 4	Condition 1	NaN	NaN	NaN
Condition 4 / Condition 1	Q8K2I1	Q8K2I1	-1.00622	1.00622	0.000120928	0.00208754	20	Q8K2I1	Fntb	Protein farnesyltransferase subunit beta	FNTB_MOUSE	8	-50.2151	0.497849	Condition 4	Condition 1	NaN	NaN	NaN
Condition 4 / Condition 3	P62305	P62305	-1.96629	1.96629	0.000123054	0.00209606	20	P62305	Snrpe	Small nuclear ribonucleoprotein E	RUXE_MOUSE	4	-74.4089	0.255911	Condition 4	Condition 3	NaN	NaN	NaN
Condition 4 / Condition 1	P63168	P63168	-0.904173	0.904173	0.000124232	0.00209606	20	P63168	Dynll1	Dynein light chain 1, cytoplasmic	DYL1_MOUSE	7	-46.5661	0.534339	Condition 4	Condition 1	NaN	NaN	NaN
Condition 4 / Condition 1	Q05A62	Q05A62	-1.12152	1.12152	0.000123145	0.00209606	20	Q05A62	Dnal1	Dynein axonemal light chain 1	DNAL1_MOUSE	3	-54.0392	0.459608	Condition 4	Condition 1	NaN	NaN	NaN
Condition 3 / Condition 1	Q3URE1	Q3URE1	-1.18049	1.18049	0.000123117	0.00209606	20	Q3URE1	Acsf3	Malonate--CoA ligase ACSF3, mitochondrial	ACSF3_MOUSE	4	-55.8799	0.441201	Condition 3	Condition 1	NaN	NaN	NaN
Condition 4 / Condition 2	Q5EBG8	Q5EBG8	-0.616157	0.616157	0.000122312	0.00209606	20	Q5EBG8	NaN	Uncharacterized protein C1orf50 homolog	CA050_MOUSE	1	-34.7594	0.652406	Condition 4	Condition 2	NaN	NaN	NaN
Condition 4 / Condition 1	Q62219	Q62219	-1.23238	1.23238	0.000122737	0.00209606	20	Q62219	Tgfb1i1	Transforming growth factor beta-1-induced transcript 1 protein	TGFI1_MOUSE	8	-57.4384	0.425616	Condition 4	Condition 1	NaN	NaN	NaN
Condition 3 / Condition 1	Q80TM9	Q80TM9	-0.652894	0.652894	0.00012354	0.00209606	20	Q80TM9	Nisch	Nischarin	NISCH_MOUSE	17	-36.3997	0.636003	Condition 3	Condition 1	NaN	NaN	NaN
Condition 3 / Condition 1	Q9D1H7	Q9D1H7	-0.96335	0.96335	0.000124151	0.00209606	20	Q9D1H7	Get4	Golgi to ER traffic protein 4 homolog	GET4_MOUSE	1	-48.7135	0.512865	Condition 3	Condition 1	NaN	NaN	NaN
Condition 3 / Condition 1	Q03350	Q03350	0.608271	0.608271	0.000124769	0.00209842	20	Q03350	Thbs2	Thrombospondin-2	TSP2_MOUSE	26	52.4431	1.52443	Condition 3	Condition 1	NaN	NaN	NaN
Condition 4 / Condition 3	Q8VD66	Q8VD66	-0.684946	0.684946	0.000124851	0.00209842	20	Q8VD66	Abhd4	(Lyso)-N-acylphosphatidylethanolamine lipase	ABHD4_MOUSE	2	-37.7971	0.622029	Condition 4	Condition 3	NaN	NaN	NaN
Condition 3 / Condition 1	P21995	P21995	1.1598	1.1598	0.000125398	0.00210519	20	P21995	Emb	Embigin	EMB_MOUSE	13	123.426	2.23426	Condition 3	Condition 1	NaN	NaN	NaN
Condition 3 / Condition 1	P26883	P26883	-0.656651	0.656651	0.000125576	0.00210576	20	P26883	Fkbp1a	Peptidyl-prolyl cis-trans isomerase FKBP1A	FKB1A_MOUSE	7	-36.5651	0.634349	Condition 3	Condition 1	NaN	NaN	NaN
Condition 4 / Condition 3	Q61543	Q61543	-0.587198	0.587198	0.000126015	0.00211072	20	Q61543	Glg1	Golgi apparatus protein 1	GSLG1_MOUSE	68	-33.4366	0.665634	Condition 4	Condition 3	NaN	NaN	NaN
Condition 3 / Condition 1	Q69ZS0	Q69ZS0	-0.854743	0.854743	0.000127045	0.00212312	20	Q69ZS0	Pdzrn3	E3 ubiquitin-protein ligase PDZRN3	PZRN3_MOUSE	17	-44.7036	0.552964	Condition 3	Condition 1	NaN	NaN	NaN
Condition 4 / Condition 2	Q9DD18	Q9DD18	-0.708913	0.708913	0.00012746	0.0021271	20	Q9DD18	Dtd1	D-aminoacyl-tRNA deacylase 1	DTD1_MOUSE	2	-38.8219	0.611781	Condition 4	Condition 2	NaN	NaN	NaN
Condition 3 / Condition 1	Q61122	Q61122	-1.36183	1.36183	0.000128045	0.00213012	20	Q61122	Nab1	NGFI-A-binding protein 1	NAB1_MOUSE	2	-61.0913	0.389087	Condition 3	Condition 1	NaN	NaN	NaN
Condition 3 / Condition 1	Q99JX7	Q99JX7	0.784071	0.784071	0.000128595	0.002132	20	Q99JX7	Nxf1	Nuclear RNA export factor 1	NXF1_MOUSE	18	72.1983	1.72198	Condition 3	Condition 1	NaN	NaN	NaN
Condition 3 / Condition 1	P58064	P58064	0.906809	0.906809	0.000130142	0.00215521	20	P58064	Mrps6	28S ribosomal protein S6, mitochondrial	RT06_MOUSE	4	87.4894	1.87489	Condition 3	Condition 1	NaN	NaN	NaN
Condition 2 / Condition 1	Q8BVU5	Q8BVU5	-1.20202	1.20202	0.000130597	0.00215543	20	Q8BVU5	Nudt9	ADP-ribose pyrophosphatase, mitochondrial	NUDT9_MOUSE	15	-56.5333	0.434667	Condition 2	Condition 1	NaN	NaN	NaN
Condition 2 / Condition 1	P55264	P55264	-0.851919	0.851919	0.000131217	0.00216081	20	P55264	Adk	Adenosine kinase	ADK_MOUSE	17	-44.5953	0.554047	Condition 2	Condition 1	NaN	NaN	NaN
Condition 3 / Condition 2	Q8C4V1	Q8C4V1	-0.616447	0.616447	0.000132646	0.00217699	20	Q8C4V1	Arhgap24	Rho GTPase-activating protein 24	RHG24_MOUSE	9	-34.7725	0.652275	Condition 3	Condition 2	NaN	NaN	NaN
Condition 4 / Condition 1	Q9DBJ1	Q9DBJ1	-0.615442	0.615442	0.000133515	0.00218882	20	Q9DBJ1	Pgam1	Phosphoglycerate mutase 1	PGAM1_MOUSE	40	-34.727	0.65273	Condition 4	Condition 1	NaN	NaN	NaN
Condition 3 / Condition 1	Q99LI5	Q99LI5	-0.915955	0.915955	0.000133708	0.00218952	20	Q99LI5	Znf281	Zinc finger protein 281	ZN281_MOUSE	7	-47.0007	0.529993	Condition 3	Condition 1	NaN	NaN	NaN
Condition 4 / Condition 1	Q60996	Q60996	-1.25684	1.25684	0.000134309	0.00219202	20	Q60996	Ppp2r5c	Serine/threonine-protein phosphatase 2A 56 kDa regulatory subunit gamma isoform	2A5G_MOUSE	5	-58.1542	0.418458	Condition 4	Condition 1	NaN	NaN	NaN
Condition 3 / Condition 2	Q61036	Q61036	-0.582026	0.582026	0.000134543	0.00219339	20	Q61036	Pak3	Serine/threonine-protein kinase PAK 3	PAK3_MOUSE	5	-33.1975	0.668025	Condition 3	Condition 2	NaN	NaN	NaN
Condition 3 / Condition 1	P97315	P97315	-0.727175	0.727175	0.000134811	0.00219532	20	P97315	Csrp1	Cysteine and glycine-rich protein 1	CSRP1_MOUSE	13	-39.5914	0.604086	Condition 3	Condition 1	NaN	NaN	NaN
Condition 4 / Condition 3	Q8BU11	Q8BU11	-0.725862	0.725862	0.000135107	0.0021977	20	Q8BU11	Tox4	TOX high mobility group box family member 4	TOX4_MOUSE	5	-39.5364	0.604636	Condition 4	Condition 3	NaN	NaN	NaN
Condition 3 / Condition 1	P55264	P55264	-0.888553	0.888553	0.000136227	0.00221347	20	P55264	Adk	Adenosine kinase	ADK_MOUSE	17	-45.9844	0.540156	Condition 3	Condition 1	NaN	NaN	NaN
Condition 4 / Condition 2	Q9Z127	Q9Z127	-0.906917	0.906917	0.000136452	0.00221466	20	Q9Z127	Slc7a5	Large neutral amino acids transporter small subunit 1	LAT1_MOUSE	3	-46.6677	0.533323	Condition 4	Condition 2	NaN	NaN	NaN
Condition 4 / Condition 1	E9PY46	E9PY46	-1.3072	1.3072	0.000137648	0.00222914	20	E9PY46	Ift140	Intraflagellar transport protein 140 homolog	IF140_MOUSE	11	-59.5894	0.404106	Condition 4	Condition 1	NaN	NaN	NaN
Condition 2 / Condition 1	P62806	P62806	0.977561	0.977561	0.000142106	0.00227369	20	P62806	H4c1	Histone H4	H4_MOUSE	21	96.9134	1.96913	Condition 2	Condition 1	NaN	NaN	NaN
Condition 4 / Condition 2	Q80UU1	Q80UU1	-0.966151	0.966151	0.000141558	0.00227369	20	Q80UU1	Ankzf1	Ankyrin repeat and zinc finger domain-containing protein 1	ANKZ1_MOUSE	2	-48.813	0.51187	Condition 4	Condition 2	NaN	NaN	NaN
Condition 4 / Condition 1	Q8BFS6	Q8BFS6	-0.965127	0.965127	0.000141199	0.00227369	20	Q8BFS6	Cpped1	Serine/threonine-protein phosphatase CPPED1	CPPED_MOUSE	9	-48.7767	0.512233	Condition 4	Condition 1	NaN	NaN	NaN
Condition 4 / Condition 1	Q8VD66	Q8VD66	-1.16473	1.16473	0.000141125	0.00227369	20	Q8VD66	Abhd4	(Lyso)-N-acylphosphatidylethanolamine lipase	ABHD4_MOUSE	2	-55.3953	0.446047	Condition 4	Condition 1	NaN	NaN	NaN
Condition 4 / Condition 2	Q91VL8	Q91VL8	-0.654993	0.654993	0.000141239	0.00227369	19	Q91VL8	Terf2ip	Telomeric repeat-binding factor 2-interacting protein 1	TE2IP_MOUSE	5	-36.4922	0.635078	Condition 4	Condition 2	NaN	NaN	NaN
Condition 4 / Condition 1	Q9CXT8	Q9CXT8	-0.715026	0.715026	0.000142838	0.00228043	20	Q9CXT8	Pmpcb	Mitochondrial-processing peptidase subunit beta	MPPB_MOUSE	19	-39.0806	0.609194	Condition 4	Condition 1	NaN	NaN	NaN
Condition 3 / Condition 1	B9EJ86	B9EJ86	1.19917	1.19917	0.000143902	0.00229242	20	B9EJ86	Osbpl8	Oxysterol-binding protein-related protein 8	OSBL8_MOUSE	4	129.607	2.29607	Condition 3	Condition 1	NaN	NaN	NaN
Condition 3 / Condition 1	P35283	P35283	1.27217	1.27217	0.000145238	0.00229871	17	P35283	Rab12	Ras-related protein Rab-12	RAB12_MOUSE	5	141.525	2.41525	Condition 3	Condition 1	NaN	NaN	NaN
Condition 3 / Condition 1	Q3TMW1	Q3TMW1	-1.81994	1.81994	0.000145006	0.00229871	20	Q3TMW1	Ccdc102a	Coiled-coil domain-containing protein 102A	C102A_MOUSE	7	-71.6768	0.283232	Condition 3	Condition 1	NaN	NaN	NaN
Condition 2 / Condition 1	P0DOV1	P0DOV1	-0.628248	0.628248	0.000145644	0.00230266	20	P0DOV1	Mnda	Interferon-activable protein 205-B	IFI5B_MOUSE	14	-35.3039	0.646961	Condition 2	Condition 1	NaN	NaN	NaN
Condition 2 / Condition 1	Q3TIX9	Q3TIX9	-0.601558	0.601558	0.000146697	0.00231182	20	Q3TIX9	Usp39	U4/U6.U5 tri-snRNP-associated protein 2	SNUT2_MOUSE	12	-34.0958	0.659042	Condition 2	Condition 1	NaN	NaN	NaN
Condition 4 / Condition 1	Q9ERA0	Q9ERA0	-0.989672	0.989672	0.000146603	0.00231182	20	Q9ERA0	Tfcp2	Alpha-globin transcription factor CP2	TFCP2_MOUSE	2	-49.6408	0.503592	Condition 4	Condition 1	NaN	NaN	NaN
Condition 3 / Condition 1	Q9D816	Q9D816	-0.927036	0.927036	0.000147217	0.00231752	20	Q9D816	Cyp2c55	Cytochrome P450 2C55	CP255_MOUSE	1	-47.4062	0.525938	Condition 3	Condition 1	NaN	NaN	NaN
Condition 3 / Condition 1	Q8BGZ2	Q8BGZ2	-1.69351	1.69351	0.000148405	0.00232871	20	Q8BGZ2	Fam168a	Protein FAM168A	F168A_MOUSE	2	-69.0826	0.309174	Condition 3	Condition 1	NaN	NaN	NaN
Condition 4 / Condition 1	Q80WG5	Q80WG5	-0.873375	0.873375	0.000149188	0.0023385	20	Q80WG5	Lrrc8a	Volume-regulated anion channel subunit LRRC8A	LRC8A_MOUSE	4	-45.4132	0.545868	Condition 4	Condition 1	NaN	NaN	NaN
Condition 3 / Condition 2	Q8R0P4	Q8R0P4	-0.826457	0.826457	0.000151218	0.00236022	20	Q8R0P4	Aamdc	Mth938 domain-containing protein	AAMDC_MOUSE	7	-43.6087	0.563913	Condition 3	Condition 2	NaN	NaN	NaN
Condition 2 / Condition 1	A2AJT4	A2AJT4	-0.99973	0.99973	0.000152326	0.00236509	20	A2AJT4	Pnisr	Arginine/serine-rich protein PNISR	PNISR_MOUSE	1	-49.9907	0.500093	Condition 2	Condition 1	NaN	NaN	NaN
Condition 4 / Condition 2	P35290	P35290	0.662984	0.662984	0.000152373	0.00236509	14	P35290	Rab24	Ras-related protein Rab-24	RAB24_MOUSE	1	58.3355	1.58335	Condition 4	Condition 2	NaN	NaN	NaN
Condition 3 / Condition 1	Q8BVU5	Q8BVU5	-1.17154	1.17154	0.000152202	0.00236509	20	Q8BVU5	Nudt9	ADP-ribose pyrophosphatase, mitochondrial	NUDT9_MOUSE	15	-55.6053	0.443947	Condition 3	Condition 1	NaN	NaN	NaN
Condition 4 / Condition 3	Q9JJF3	Q9JJF3	-0.823463	0.823463	0.000152905	0.00236889	20	Q9JJF3	Riox1	Ribosomal oxygenase 1	RIOX1_MOUSE	4	-43.4916	0.565084	Condition 4	Condition 3	NaN	NaN	NaN
Condition 4 / Condition 3	Q8C2A2	Q8C2A2	-0.725918	0.725918	0.000153373	0.00237364	20	Q8C2A2	Tsen54	tRNA-splicing endonuclease subunit Sen54	SEN54_MOUSE	4	-39.5388	0.604612	Condition 4	Condition 3	NaN	NaN	NaN
Condition 4 / Condition 1	P01897	P01897	-0.632619	0.632619	0.000154802	0.00238753	20	P01897	H2-L	H-2 class I histocompatibility antigen, L-D alpha chain	HA1L_MOUSE	1	-35.4996	0.645004	Condition 4	Condition 1	NaN	NaN	NaN
Condition 4 / Condition 1	Q8R0J7	Q8R0J7	-1.03995	1.03995	0.000154922	0.00238753	20	Q8R0J7	Vps37b	Vacuolar protein sorting-associated protein 37B	VP37B_MOUSE	5	-51.3657	0.486343	Condition 4	Condition 1	NaN	NaN	NaN
Condition 3 / Condition 1	Q9D8S9	Q9D8S9	-0.838454	0.838454	0.000154698	0.00238753	20	Q9D8S9	Bola1	BolA-like protein 1	BOLA1_MOUSE	8	-44.0757	0.559243	Condition 3	Condition 1	NaN	NaN	NaN
Condition 3 / Condition 1	Q9Z321	Q9Z321	-1.11502	1.11502	0.000154612	0.00238753	20	Q9Z321	Top3b	DNA topoisomerase 3-beta-1	TOP3B_MOUSE	6	-53.8316	0.461684	Condition 3	Condition 1	NaN	NaN	NaN
Condition 4 / Condition 1	O55137	O55137	-0.603252	0.603252	0.000156311	0.00240594	20	O55137	Acot1	Acyl-coenzyme A thioesterase 1	ACOT1_MOUSE	19	-34.1732	0.658268	Condition 4	Condition 1	NaN	NaN	NaN
Condition 3 / Condition 1	Q6P8I4	Q6P8I4	-0.610416	0.610416	0.000157848	0.00241989	20	Q6P8I4	Pcnp	PEST proteolytic signal-containing nuclear protein	PCNP_MOUSE	10	-34.4992	0.655008	Condition 3	Condition 1	NaN	NaN	NaN
Condition 3 / Condition 1	Q9WVG6	Q9WVG6	-1.11906	1.11906	0.00015782	0.00241989	20	Q9WVG6	Carm1	Histone-arginine methyltransferase CARM1	CARM1_MOUSE	15	-53.9607	0.460393	Condition 3	Condition 1	NaN	NaN	NaN
Condition 3 / Condition 2	Q99PL6	Q99PL6	-1.03796	1.03796	0.000159779	0.00243169	20	Q99PL6	Ubxn6	UBX domain-containing protein 6	UBXN6_MOUSE	4	-51.2986	0.487014	Condition 3	Condition 2	NaN	NaN	NaN
Condition 4 / Condition 1	Q60960	Q60960	-0.949397	0.949397	0.000160107	0.00243415	20	Q60960	Kpna1	Importin subunit alpha-5	IMA5_MOUSE	7	-48.2151	0.517849	Condition 4	Condition 1	NaN	NaN	NaN
Condition 2 / Condition 1	P46664	P46664	-0.618029	0.618029	0.000160623	0.00243695	20	P46664	Adss2	Adenylosuccinate synthetase isozyme 2	PURA2_MOUSE	21	-34.844	0.65156	Condition 2	Condition 1	NaN	NaN	NaN
Condition 4 / Condition 1	Q9QXE0	Q9QXE0	-0.682637	0.682637	0.000160515	0.00243695	20	Q9QXE0	Hacl1	2-hydroxyacyl-CoA lyase 1	HACL1_MOUSE	3	-37.6975	0.623025	Condition 4	Condition 1	NaN	NaN	NaN
Condition 3 / Condition 1	Q8CG14	Q8CG14	-2.11322	2.11322	0.00016225	0.00245401	20	Q8CG14	C1sa	Complement C1s-A subcomponent	CS1A_MOUSE	5	-76.8869	0.231131	Condition 3	Condition 1	NaN	NaN	NaN
Condition 4 / Condition 3	Q8R0P4	Q8R0P4	0.67017	0.67017	0.000163216	0.00246353	20	Q8R0P4	Aamdc	Mth938 domain-containing protein	AAMDC_MOUSE	7	59.1261	1.59126	Condition 4	Condition 3	NaN	NaN	NaN
Condition 4 / Condition 3	Q3V3Q7	Q3V3Q7	1.46712	1.46712	0.000163936	0.00246931	11	Q3V3Q7	Pacs2	Phosphofurin acidic cluster sorting protein 2	PACS2_MOUSE	2	176.469	2.76469	Condition 4	Condition 3	NaN	NaN	NaN
Condition 4 / Condition 1	Q8BG15	Q8BG15	-1.34369	1.34369	0.000164473	0.00247232	20	Q8BG15	Ctdspl2	CTD small phosphatase-like protein 2	CTSL2_MOUSE	5	-60.5989	0.394011	Condition 4	Condition 1	NaN	NaN	NaN
Condition 3 / Condition 1	Q9QZQ8	Q9QZQ8	1.39127	1.39127	0.000165113	0.0024794	20	Q9QZQ8	Macroh2a1	Core histone macro-H2A.1	H2AY_MOUSE	21	162.309	2.62309	Condition 3	Condition 1	NaN	NaN	NaN
Condition 2 / Condition 1	Q922Y1	Q922Y1	-0.642203	0.642203	0.00016586	0.00248806	20	Q922Y1	Ubxn1	UBX domain-containing protein 1	UBXN1_MOUSE	19	-35.9266	0.640734	Condition 2	Condition 1	NaN	NaN	NaN
Condition 3 / Condition 2	P01900	P01900	-0.746399	0.746399	0.000166757	0.00249436	18	P01900	H2-D1	H-2 class I histocompatibility antigen, D-D alpha chain	HA12_MOUSE	2	-40.391	0.59609	Condition 3	Condition 2	NaN	NaN	NaN
Condition 3 / Condition 1	P15532	P15532	-0.99266	0.99266	0.0001673	0.00249436	20	P15532	Nme1	Nucleoside diphosphate kinase A	NDKA_MOUSE	13	-49.745	0.50255	Condition 3	Condition 1	NaN	NaN	NaN
Condition 3 / Condition 1	Q9EPQ7	Q9EPQ7	-1.55618	1.55618	0.00016711	0.00249436	20	Q9EPQ7	Stard5	StAR-related lipid transfer protein 5	STAR5_MOUSE	3	-65.9949	0.340051	Condition 3	Condition 1	NaN	NaN	NaN
Condition 3 / Condition 1	Q9Z1P7	Q9Z1P7	-1.01446	1.01446	0.000167213	0.00249436	20	Q9Z1P7	Kank3	KN motif and ankyrin repeat domain-containing protein 3	KANK3_MOUSE	11	-50.4987	0.495013	Condition 3	Condition 1	NaN	NaN	NaN
Condition 4 / Condition 2	P54751	P54751	-1.08854	1.08854	0.000168265	0.00250111	20	P54751	St3gal1	CMP-N-acetylneuraminate-beta-galactosamide-alpha-2,3-sialyltransferase 1	SIA4A_MOUSE	2	-52.9763	0.470237	Condition 4	Condition 2	NaN	NaN	NaN
Condition 3 / Condition 1	Q8K2T1	Q8K2T1	-0.757293	0.757293	0.000168613	0.00250373	20	Q8K2T1	Nmral1	NmrA-like family domain-containing protein 1	NMRL1_MOUSE	8	-40.8395	0.591605	Condition 3	Condition 1	NaN	NaN	NaN
Condition 2 / Condition 1	B9EJ86	B9EJ86	1.22529	1.22529	0.000169215	0.00250507	18	B9EJ86	Osbpl8	Oxysterol-binding protein-related protein 8	OSBL8_MOUSE	4	133.803	2.33803	Condition 2	Condition 1	NaN	NaN	NaN
Condition 4 / Condition 1	Q505B7	Q505B7	-1.04287	1.04287	0.000169188	0.00250507	20	Q505B7	Zbtb8os	Protein archease	ARCH_MOUSE	5	-51.464	0.48536	Condition 4	Condition 1	NaN	NaN	NaN
Condition 2 / Condition 1	Q8BH69	Q8BH69	-0.914885	0.914885	0.000168914	0.00250507	20	Q8BH69	Sephs1	Selenide, water dikinase 1	SPS1_MOUSE	17	-46.9614	0.530386	Condition 2	Condition 1	NaN	NaN	NaN
Condition 4 / Condition 1	P15532	P15532	-0.959858	0.959858	0.000169988	0.00250776	20	P15532	Nme1	Nucleoside diphosphate kinase A	NDKA_MOUSE	13	-48.5892	0.514108	Condition 4	Condition 1	NaN	NaN	NaN
Condition 3 / Condition 2	Q9D7A6	Q9D7A6	-0.902301	0.902301	0.000170157	0.00250776	20	Q9D7A6	Srp19	Signal recognition particle 19 kDa protein	SRP19_MOUSE	4	-46.4967	0.535033	Condition 3	Condition 2	NaN	NaN	NaN
Condition 4 / Condition 3	P39688	P39688	-1.24305	1.24305	0.000169759	0.00250776	12	P39688	Fyn	Tyrosine-protein kinase Fyn	FYN_MOUSE	2	-57.7521	0.422479	Condition 4	Condition 3	NaN	NaN	NaN
Condition 3 / Condition 1	Q7TT18	Q7TT18	-0.921795	0.921795	0.000171846	0.00252062	20	Q7TT18	Atf7ip	Activating transcription factor 7-interacting protein 1	MCAF1_MOUSE	8	-47.2148	0.527852	Condition 3	Condition 1	NaN	NaN	NaN
Condition 3 / Condition 1	P97864	P97864	-1.40611	1.40611	0.000171986	0.00252062	15	P97864	Casp7	Caspase-7	CASP7_MOUSE	3	-62.2673	0.377327	Condition 3	Condition 1	NaN	NaN	NaN
Condition 4 / Condition 1	Q9CXJ1	Q9CXJ1	-1.04223	1.04223	0.000173129	0.00252978	20	Q9CXJ1	Ears2	Probable glutamate--tRNA ligase, mitochondrial	SYEM_MOUSE	2	-51.4424	0.485576	Condition 4	Condition 1	NaN	NaN	NaN
Condition 3 / Condition 2	P08121	P08121	-0.695336	0.695336	0.000173928	0.00253389	20	P08121	Col3a1	Collagen alpha-1(III) chain	CO3A1_MOUSE	43	-38.2435	0.617565	Condition 3	Condition 2	NaN	NaN	NaN
Condition 4 / Condition 1	P63260	P63260	-0.622082	0.622082	0.000174818	0.00253928	20	P63260	Actg1	Actin, cytoplasmic 2	ACTG_MOUSE	64	-35.0267	0.649733	Condition 4	Condition 1	NaN	NaN	NaN
Condition 3 / Condition 1	Q8BVE8	Q8BVE8	-1.04923	1.04923	0.000174682	0.00253928	20	Q8BVE8	Nsd2	Histone-lysine N-methyltransferase NSD2	NSD2_MOUSE	4	-51.6775	0.483225	Condition 3	Condition 1	NaN	NaN	NaN
Condition 3 / Condition 1	Q63871	Q63871	-1.28677	1.28677	0.00017523	0.00254274	20	Q63871	Polr2k	DNA-directed RNA polymerases I, II, and III subunit RPABC4	RPAB4_MOUSE	3	-59.0132	0.409868	Condition 3	Condition 1	NaN	NaN	NaN
Condition 3 / Condition 1	Q9WU84	Q9WU84	-0.823327	0.823327	0.000177358	0.002566	20	Q9WU84	Ccs	Copper chaperone for superoxide dismutase	CCS_MOUSE	5	-43.4863	0.565137	Condition 3	Condition 1	NaN	NaN	NaN
Condition 3 / Condition 1	P70677	P70677	-0.585531	0.585531	0.000181183	0.00260678	20	P70677	Casp3	Caspase-3	CASP3_MOUSE	10	-33.3596	0.666404	Condition 3	Condition 1	NaN	NaN	NaN
Condition 3 / Condition 1	Q9D1G5	Q9D1G5	1.22462	1.22462	0.000181244	0.00260678	16	Q9D1G5	Lrrc57	Leucine-rich repeat-containing protein 57	LRC57_MOUSE	3	133.694	2.33694	Condition 3	Condition 1	NaN	NaN	NaN
Condition 4 / Condition 1	P55264	P55264	-0.807101	0.807101	0.000181924	0.00260907	20	P55264	Adk	Adenosine kinase	ADK_MOUSE	17	-42.8471	0.571529	Condition 4	Condition 1	NaN	NaN	NaN
Condition 2 / Condition 1	Q99JR1	Q99JR1	1.1436	1.1436	0.000182581	0.00261574	20	Q99JR1	Sfxn1	Sideroflexin-1	SFXN1_MOUSE	21	120.931	2.20931	Condition 2	Condition 1	NaN	NaN	NaN
Condition 4 / Condition 1	P43024	P43024	1.7224	1.7224	0.000183227	0.00262243	20	P43024	Cox6a1	Cytochrome c oxidase subunit 6A1, mitochondrial	CX6A1_MOUSE	5	229.984	3.29984	Condition 4	Condition 1	NaN	NaN	NaN
Condition 3 / Condition 1	P14115	P14115	0.814696	0.814696	0.000185017	0.00263854	20	P14115	Rpl27a	60S ribosomal protein L27a	RL27A_MOUSE	20	75.8927	1.75893	Condition 3	Condition 1	NaN	NaN	NaN
Condition 4 / Condition 3	P23188	P23188	-0.778763	0.778763	0.000185696	0.00264486	19	P23188	Furin	Furin	FURIN_MOUSE	3	-41.7134	0.582866	Condition 4	Condition 3	NaN	NaN	NaN
Condition 3 / Condition 1	P28301	P28301	-0.696724	0.696724	0.000186613	0.00264854	20	P28301	Lox	Protein-lysine 6-oxidase	LYOX_MOUSE	21	-38.3028	0.616972	Condition 3	Condition 1	NaN	NaN	NaN
Condition 3 / Condition 2	Q8R0L9	Q8R0L9	-0.800153	0.800153	0.000186575	0.00264854	18	Q8R0L9	Tada3	Transcriptional adapter 3	TADA3_MOUSE	4	-42.5712	0.574288	Condition 3	Condition 2	NaN	NaN	NaN
Condition 4 / Condition 1	P63166	P63166	-0.911457	0.911457	0.000187676	0.00265265	20	P63166	Sumo1	Small ubiquitin-related modifier 1	SUMO1_MOUSE	5	-46.8352	0.531648	Condition 4	Condition 1	NaN	NaN	NaN
Condition 4 / Condition 3	Q5XKN4	Q5XKN4	-0.788529	0.788529	0.000187507	0.00265265	20	Q5XKN4	Jagn1	Protein jagunal homolog 1	JAGN1_MOUSE	5	-42.1066	0.578934	Condition 4	Condition 3	NaN	NaN	NaN
Condition 2 / Condition 1	Q9CQH3	Q9CQH3	0.687365	0.687365	0.000187691	0.00265265	18	Q9CQH3	Ndufb5	NADH dehydrogenase [ubiquinone] 1 beta subcomplex subunit 5, mitochondrial	NDUB5_MOUSE	6	61.0339	1.61034	Condition 2	Condition 1	NaN	NaN	NaN
Condition 3 / Condition 2	Q8BIA4	Q8BIA4	0.751202	0.751202	0.000188606	0.00266045	18	Q8BIA4	Fbxw8	F-box/WD repeat-containing protein 8	FBXW8_MOUSE	3	68.3194	1.68319	Condition 3	Condition 2	NaN	NaN	NaN
Condition 4 / Condition 1	Q8K2C8	Q8K2C8	-1.35475	1.35475	0.000188998	0.00266342	20	Q8K2C8	Gpat4	Glycerol-3-phosphate acyltransferase 4	GPAT4_MOUSE	2	-60.8997	0.391003	Condition 4	Condition 1	NaN	NaN	NaN
Condition 4 / Condition 1	P34884	P34884	-1.01104	1.01104	0.000191956	0.00269732	20	P34884	Mif	Macrophage migration inhibitory factor	MIF_MOUSE	5	-50.3811	0.496189	Condition 4	Condition 1	NaN	NaN	NaN
Condition 4 / Condition 3	Q8K0Q5	Q8K0Q5	1.47658	1.47658	0.000192805	0.00270666	18	Q8K0Q5	Arhgap18	Rho GTPase-activating protein 18	RHG18_MOUSE	2	178.288	2.78288	Condition 4	Condition 3	NaN	NaN	NaN
Condition 3 / Condition 1	Q8K5B2	Q8K5B2	1.35575	1.35575	0.000193594	0.00271254	20	Q8K5B2	Mcfd2	Multiple coagulation factor deficiency protein 2 homolog	MCFD2_MOUSE	2	155.93	2.5593	Condition 3	Condition 1	NaN	NaN	NaN
Condition 2 / Condition 1	P18911	P18911	1.54935	1.54935	0.00019488	0.00272275	16	P18911	Rarg	Retinoic acid receptor gamma	RARG_MOUSE	2	192.685	2.92685	Condition 2	Condition 1	NaN	NaN	NaN
Condition 3 / Condition 1	P39689	P39689	-1.00794	1.00794	0.000196123	0.00273491	20	P39689	Cdkn1a	Cyclin-dependent kinase inhibitor 1	CDN1A_MOUSE	1	-50.2744	0.497256	Condition 3	Condition 1	NaN	NaN	NaN
Condition 3 / Condition 1	Q62101	Q62101	-0.901275	0.901275	0.000196492	0.00273744	20	Q62101	Prkd1	Serine/threonine-protein kinase D1	KPCD1_MOUSE	5	-46.4587	0.535413	Condition 3	Condition 1	NaN	NaN	NaN
Condition 2 / Condition 1	P97770	P97770	-0.759769	0.759769	0.000197043	0.00273991	20	P97770	Thumpd3	THUMP domain-containing protein 3	THUM3_MOUSE	8	-40.9409	0.590591	Condition 2	Condition 1	NaN	NaN	NaN
Condition 4 / Condition 1	Q91YM4	Q91YM4	-0.737507	0.737507	0.000198048	0.00274867	20	Q91YM4	Tbrg4	FAST kinase domain-containing protein 4	FAKD4_MOUSE	5	-40.0225	0.599775	Condition 4	Condition 1	NaN	NaN	NaN
Condition 3 / Condition 2	O55102	O55102	-0.946995	0.946995	0.000199035	0.00275454	20	O55102	Bloc1s1	Biogenesis of lysosome-related organelles complex 1 subunit 1	BL1S1_MOUSE	3	-48.1288	0.518712	Condition 3	Condition 2	NaN	NaN	NaN
Condition 4 / Condition 1	Q6PEB6	Q6PEB6	-1.00976	1.00976	0.000200253	0.00276618	20	Q6PEB6	Mob4	MOB-like protein phocein	PHOCN_MOUSE	8	-50.3371	0.496629	Condition 4	Condition 1	NaN	NaN	NaN
Condition 4 / Condition 1	Q9QZF2	Q9QZF2	2.19842	2.19842	0.00020047	0.00276656	14	Q9QZF2	Gpc1	Glypican-1	GPC1_MOUSE	1	358.976	4.58976	Condition 4	Condition 1	NaN	NaN	NaN
Condition 3 / Condition 1	Q99LQ4	Q99LQ4	-1.09175	1.09175	0.000201033	0.00277172	20	Q99LQ4	Svbp	Small vasohibin-binding protein	SVBP_MOUSE	3	-53.0808	0.469192	Condition 3	Condition 1	NaN	NaN	NaN
Condition 3 / Condition 2	P16460	P16460	-0.753006	0.753006	0.000202708	0.00278365	20	P16460	Ass1	Argininosuccinate synthase	ASSY_MOUSE	4	-40.6634	0.593366	Condition 3	Condition 2	NaN	NaN	NaN
Condition 3 / Condition 1	Q9Z2D0	Q9Z2D0	-1.10527	1.10527	0.00020264	0.00278365	20	Q9Z2D0	Mtmr9	Myotubularin-related protein 9	MTMR9_MOUSE	4	-53.5183	0.464817	Condition 3	Condition 1	NaN	NaN	NaN
Condition 2 / Condition 1	Q60767	Q60767	1.78995	1.78995	0.000204663	0.00279059	20	Q60767	Ly75	Lymphocyte antigen 75	LY75_MOUSE	3	245.802	3.45802	Condition 2	Condition 1	NaN	NaN	NaN
Condition 4 / Condition 1	Q62384	Q62384	-0.694024	0.694024	0.000204576	0.00279059	20	Q62384	Zpr1	Zinc finger protein ZPR1	ZPR1_MOUSE	12	-38.1873	0.618127	Condition 4	Condition 1	NaN	NaN	NaN
Condition 2 / Condition 1	Q64261	Q64261	-0.606308	0.606308	0.000203847	0.00279059	20	Q64261	Cdk6	Cyclin-dependent kinase 6	CDK6_MOUSE	9	-34.3125	0.656875	Condition 2	Condition 1	NaN	NaN	NaN
Condition 4 / Condition 3	Q8R2Q4	Q8R2Q4	-0.648931	0.648931	0.000204785	0.00279059	20	Q8R2Q4	Gfm2	Ribosome-releasing factor 2, mitochondrial	RRF2M_MOUSE	4	-36.2247	0.637753	Condition 4	Condition 3	NaN	NaN	NaN
Condition 2 / Condition 1	Q9JLJ2	Q9JLJ2	-0.618109	0.618109	0.00020451	0.00279059	20	Q9JLJ2	Aldh9a1	4-trimethylaminobutyraldehyde dehydrogenase	AL9A1_MOUSE	37	-34.8475	0.651525	Condition 2	Condition 1	NaN	NaN	NaN
Condition 4 / Condition 1	Q9D2R6	Q9D2R6	-0.61947	0.61947	0.000205484	0.00279366	20	Q9D2R6	Coa3	Cytochrome c oxidase assembly factor 3 homolog, mitochondrial	COA3_MOUSE	7	-34.909	0.65091	Condition 4	Condition 1	NaN	NaN	NaN
Condition 4 / Condition 1	Q812A2	Q812A2	-0.953595	0.953595	0.000205888	0.00279656	20	Q812A2	Srgap3	SLIT-ROBO Rho GTPase-activating protein 3	SRGP3_MOUSE	3	-48.3656	0.516344	Condition 4	Condition 1	NaN	NaN	NaN
Condition 3 / Condition 2	Q8BMJ7	Q8BMJ7	2.44219	2.44219	0.000206514	0.00280246	11	Q8BMJ7	Cgrrf1	Cell growth regulator with RING finger domain protein 1	CGRF1_MOUSE	1	443.466	5.43466	Condition 3	Condition 2	NaN	NaN	NaN
Condition 2 / Condition 1	P56546	P56546	-0.722118	0.722118	0.000207491	0.00280793	20	P56546	Ctbp2	C-terminal-binding protein 2	CTBP2_MOUSE	11	-39.3793	0.606207	Condition 2	Condition 1	NaN	NaN	NaN
Condition 4 / Condition 1	Q9D975	Q9D975	-1.38805	1.38805	0.000207444	0.00280793	18	Q9D975	Srxn1	Sulfiredoxin-1	SRXN1_MOUSE	4	-61.7918	0.382082	Condition 4	Condition 1	NaN	NaN	NaN
Condition 4 / Condition 1	Q64311	Q64311	-1.10033	1.10033	0.000208607	0.00281265	20	Q64311	Ntan1	Protein N-terminal asparagine amidohydrolase	NTAN1_MOUSE	6	-53.359	0.46641	Condition 4	Condition 1	NaN	NaN	NaN
Condition 3 / Condition 1	Q8BGA5	Q8BGA5	1.22708	1.22708	0.000208273	0.00281265	17	Q8BGA5	Krr1	KRR1 small subunit processome component homolog	KRR1_MOUSE	6	134.092	2.34092	Condition 3	Condition 1	NaN	NaN	NaN
Condition 4 / Condition 3	Q9CXS4	Q9CXS4	-0.71373	0.71373	0.000208429	0.00281265	20	Q9CXS4	Cenpv	Centromere protein V	CENPV_MOUSE	8	-39.0258	0.609742	Condition 4	Condition 3	NaN	NaN	NaN
Condition 3 / Condition 2	Q91V98	Q91V98	0.694216	0.694216	0.000208491	0.00281265	19	Q91V98	Cd248	Endosialin	CD248_MOUSE	6	61.8005	1.618	Condition 3	Condition 2	NaN	NaN	NaN
Condition 4 / Condition 2	P17095	P17095	-0.671703	0.671703	0.00021113	0.00282938	20	P17095	Hmga1	High mobility group protein HMG-I/HMG-Y	HMGA1_MOUSE	8	-37.2235	0.627765	Condition 4	Condition 2	NaN	NaN	NaN
Condition 4 / Condition 3	Q99N89	Q99N89	-0.587139	0.587139	0.000211199	0.00282938	18	Q99N89	Mrpl43	39S ribosomal protein L43, mitochondrial	RM43_MOUSE	4	-33.4338	0.665662	Condition 4	Condition 3	NaN	NaN	NaN
Condition 4 / Condition 1	Q6P5F7	Q6P5F7	-1.50356	1.50356	0.000212997	0.00284565	20	Q6P5F7	Ttyh3	Protein tweety homolog 3	TTYH3_MOUSE	2	-64.7318	0.352682	Condition 4	Condition 1	NaN	NaN	NaN
Condition 4 / Condition 1	Q9JKB1	Q9JKB1	-0.60046	0.60046	0.000212791	0.00284565	20	Q9JKB1	Uchl3	Ubiquitin carboxyl-terminal hydrolase isozyme L3	UCHL3_MOUSE	18	-34.0456	0.659544	Condition 4	Condition 1	NaN	NaN	NaN
Condition 4 / Condition 3	Q60695	Q60695	-1.24894	1.24894	0.000213535	0.00285025	14	Q60695	Rgl1	Ral guanine nucleotide dissociation stimulator-like 1	RGL1_MOUSE	4	-57.9244	0.420756	Condition 4	Condition 3	NaN	NaN	NaN
Condition 4 / Condition 1	Q68EF0	Q68EF0	-0.655056	0.655056	0.000214308	0.00285277	20	Q68EF0	Rab3ip	Rab-3A-interacting protein	RAB3I_MOUSE	7	-36.4949	0.635051	Condition 4	Condition 1	NaN	NaN	NaN
Condition 2 / Condition 1	P52651	P52651	-0.837141	0.837141	0.000214532	0.00285315	20	P52651	Rhox5	Homeobox protein Rhox5	RHOX5_MOUSE	14	-44.0248	0.559752	Condition 2	Condition 1	NaN	NaN	NaN
Condition 3 / Condition 1	Q8BH27	Q8BH27	2.36694	2.36694	0.000215132	0.00285596	11	Q8BH27	Megf9	Multiple epidermal growth factor-like domains protein 9	MEGF9_MOUSE	1	415.844	5.15844	Condition 3	Condition 1	NaN	NaN	NaN
Condition 3 / Condition 2	B1AR13	B1AR13	-0.690932	0.690932	0.000216295	0.00286512	20	B1AR13	Cisd3	CDGSH iron-sulfur domain-containing protein 3, mitochondrial	CISD3_MOUSE	3	-38.0546	0.619454	Condition 3	Condition 2	NaN	NaN	NaN
Condition 2 / Condition 1	Q505B7	Q505B7	-0.708242	0.708242	0.00021911	0.00289043	20	Q505B7	Zbtb8os	Protein archease	ARCH_MOUSE	5	-38.7934	0.612066	Condition 2	Condition 1	NaN	NaN	NaN
Condition 4 / Condition 1	E9Q942	E9Q942	-0.857307	0.857307	0.000221185	0.00290921	12	E9Q942	Smim13	Small integral membrane protein 13	SIM13_MOUSE	1	-44.8018	0.551982	Condition 4	Condition 1	NaN	NaN	NaN
Condition 3 / Condition 2	Q9Z321	Q9Z321	-0.619449	0.619449	0.000221072	0.00290921	20	Q9Z321	Top3b	DNA topoisomerase 3-beta-1	TOP3B_MOUSE	6	-34.908	0.65092	Condition 3	Condition 2	NaN	NaN	NaN
Condition 4 / Condition 2	Q9D0I4	Q9D0I4	-0.765777	0.765777	0.000222698	0.00292199	20	Q9D0I4	Stx17	Syntaxin-17	STX17_MOUSE	5	-41.1864	0.588136	Condition 4	Condition 2	NaN	NaN	NaN
Condition 4 / Condition 3	P97333	P97333	0.755361	0.755361	0.000223946	0.00292988	20	P97333	Nrp1	Neuropilin-1	NRP1_MOUSE	5	68.8054	1.68805	Condition 4	Condition 3	NaN	NaN	NaN
Condition 3 / Condition 1	Q7TPV4	Q7TPV4	0.750055	0.750055	0.000224499	0.00292988	20	Q7TPV4	Mybbp1a	Myb-binding protein 1A	MBB1A_MOUSE	52	68.1857	1.68186	Condition 3	Condition 1	NaN	NaN	NaN
Condition 4 / Condition 2	Q9ERA0	Q9ERA0	-0.770766	0.770766	0.000224457	0.00292988	20	Q9ERA0	Tfcp2	Alpha-globin transcription factor CP2	TFCP2_MOUSE	2	-41.3894	0.586106	Condition 4	Condition 2	NaN	NaN	NaN
Condition 3 / Condition 1	O08550	O08550	-0.597555	0.597555	0.000224011	0.00292988	12	O08550	Kmt2b	Histone-lysine N-methyltransferase 2B	KMT2B_MOUSE	1	-33.9127	0.660873	Condition 3	Condition 1	NaN	NaN	NaN
Condition 3 / Condition 1	Q924W7	Q924W7	-1.26432	1.26432	0.000225188	0.00293626	20	Q924W7	Dennd2b	DENN domain-containing protein 2B	DEN2B_MOUSE	5	-58.3703	0.416297	Condition 3	Condition 1	NaN	NaN	NaN
Condition 3 / Condition 1	Q91YD3	Q91YD3	-0.872242	0.872242	0.000225926	0.00294327	20	Q91YD3	Dcp1a	mRNA-decapping enzyme 1A	DCP1A_MOUSE	9	-45.3703	0.546297	Condition 3	Condition 1	NaN	NaN	NaN
Condition 4 / Condition 2	P18572	P18572	-0.718698	0.718698	0.000229161	0.0029539	20	P18572	Bsg	Basigin	BASI_MOUSE	2	-39.2354	0.607646	Condition 4	Condition 2	NaN	NaN	NaN
Condition 3 / Condition 2	P56873	P56873	0.674448	0.674448	0.000228013	0.0029539	20	P56873	Znrd2	Protein ZNRD2	ZNRD2_MOUSE	6	59.5986	1.59599	Condition 3	Condition 2	NaN	NaN	NaN
Condition 4 / Condition 1	Q8C2B3	Q8C2B3	-1.38447	1.38447	0.000227275	0.0029539	20	Q8C2B3	Hdac7	Histone deacetylase 7	HDAC7_MOUSE	6	-61.697	0.38303	Condition 4	Condition 1	NaN	NaN	NaN
Condition 4 / Condition 3	Q8C6G8	Q8C6G8	-0.636558	0.636558	0.00022842	0.0029539	20	Q8C6G8	Wdr26	WD repeat-containing protein 26	WDR26_MOUSE	7	-35.6754	0.643246	Condition 4	Condition 3	NaN	NaN	NaN
Condition 3 / Condition 1	Q8K2F0	Q8K2F0	-2.59642	2.59642	0.000227697	0.0029539	20	Q8K2F0	Brd3	Bromodomain-containing protein 3	BRD3_MOUSE	6	-83.4651	0.165349	Condition 3	Condition 1	NaN	NaN	NaN
Condition 4 / Condition 1	Q9CZ28	Q9CZ28	-0.897103	0.897103	0.000227992	0.0029539	20	Q9CZ28	Snf8	Vacuolar-sorting protein SNF8	SNF8_MOUSE	6	-46.3036	0.536964	Condition 4	Condition 1	NaN	NaN	NaN
Condition 2 / Condition 1	Q9DBJ1	Q9DBJ1	-0.645159	0.645159	0.000229082	0.0029539	20	Q9DBJ1	Pgam1	Phosphoglycerate mutase 1	PGAM1_MOUSE	40	-36.0578	0.639422	Condition 2	Condition 1	NaN	NaN	NaN
Condition 4 / Condition 2	Q9WVH9	Q9WVH9	-0.656421	0.656421	0.000228956	0.0029539	20	Q9WVH9	Fbln5	Fibulin-5	FBLN5_MOUSE	2	-36.555	0.63445	Condition 4	Condition 2	NaN	NaN	NaN
Condition 4 / Condition 2	Q8R3P6	Q8R3P6	-0.657077	0.657077	0.000229712	0.00295839	20	Q8R3P6	Ints14	Integrator complex subunit 14	INT14_MOUSE	4	-36.5838	0.634162	Condition 4	Condition 2	NaN	NaN	NaN
Condition 3 / Condition 1	E9PY46	E9PY46	-0.911828	0.911828	0.00023078	0.00296573	20	E9PY46	Ift140	Intraflagellar transport protein 140 homolog	IF140_MOUSE	11	-46.8489	0.531511	Condition 3	Condition 1	NaN	NaN	NaN
Condition 3 / Condition 1	Q8CHP8	Q8CHP8	-0.730735	0.730735	0.000231091	0.00296573	20	Q8CHP8	Pgp	Glycerol-3-phosphate phosphatase	PGP_MOUSE	20	-39.7403	0.602597	Condition 3	Condition 1	NaN	NaN	NaN
Condition 2 / Condition 1	Q8R1G6	Q8R1G6	-0.985884	0.985884	0.000230982	0.00296573	20	Q8R1G6	Pdlim2	PDZ and LIM domain protein 2	PDLI2_MOUSE	4	-49.5084	0.504916	Condition 2	Condition 1	NaN	NaN	NaN
Condition 3 / Condition 1	Q9CQJ4	Q9CQJ4	-1.35311	1.35311	0.000230651	0.00296573	20	Q9CQJ4	Rnf2	E3 ubiquitin-protein ligase RING2	RING2_MOUSE	7	-60.8553	0.391447	Condition 3	Condition 1	NaN	NaN	NaN
Condition 4 / Condition 1	Q8K0H5	Q8K0H5	-1.19464	1.19464	0.000233143	0.00298423	20	Q8K0H5	Taf10	Transcription initiation factor TFIID subunit 10	TAF10_MOUSE	1	-56.3106	0.436894	Condition 4	Condition 1	NaN	NaN	NaN
Condition 4 / Condition 1	Q9JI08	Q9JI08	-0.701056	0.701056	0.000235967	0.00299942	20	Q9JI08	Bin3	Bridging integrator 3	BIN3_MOUSE	2	-38.4878	0.615122	Condition 4	Condition 1	NaN	NaN	NaN
Condition 3 / Condition 2	A2AQ07	A2AQ07	0.603844	0.603844	0.000237438	0.0030155	20	A2AQ07	Tubb1	Tubulin beta-1 chain	TBB1_MOUSE	1	51.9761	1.51976	Condition 3	Condition 2	NaN	NaN	NaN
Condition 3 / Condition 1	P63013	P63013	-1.80452	1.80452	0.000238215	0.00301896	20	P63013	Prrx1	Paired mesoderm homeobox protein 1	PRRX1_MOUSE	5	-71.3723	0.286277	Condition 3	Condition 1	NaN	NaN	NaN
Condition 2 / Condition 1	P27048;P63163	P27048;P63163	1.05669	1.05669	0.000239754	0.00303211	20	P27048;P63163	Snrpb;Snrpn	Small nuclear ribonucleoprotein-associated protein B;Small nuclear ribonucleoprotein-associated protein N	RSMB_MOUSE;RSMN_MOUSE	3	108.015	2.08015	Condition 2	Condition 1	NaN	NaN	NaN
Condition 4 / Condition 2	P62746	P62746	-1.37562	1.37562	0.000240055	0.00303296	20	P62746	Rhob	Rho-related GTP-binding protein RhoB	RHOB_MOUSE	5	-61.4612	0.385388	Condition 4	Condition 2	NaN	NaN	NaN
Condition 4 / Condition 3	P08121	P08121	0.963239	0.963239	0.000241018	0.00304252	20	P08121	Col3a1	Collagen alpha-1(III) chain	CO3A1_MOUSE	43	94.9682	1.94968	Condition 4	Condition 3	NaN	NaN	NaN
Condition 2 / Condition 1	Q9CWR0	Q9CWR0	-0.830573	0.830573	0.000243368	0.003059	20	Q9CWR0	Arhgef25	Rho guanine nucleotide exchange factor 25	ARHGP_MOUSE	7	-43.7694	0.562306	Condition 2	Condition 1	NaN	NaN	NaN
Condition 3 / Condition 1	Q8K0Q5	Q8K0Q5	-2.14363	2.14363	0.000244144	0.00306088	18	Q8K0Q5	Arhgap18	Rho GTPase-activating protein 18	RHG18_MOUSE	2	-77.3691	0.226309	Condition 3	Condition 1	NaN	NaN	NaN
Condition 4 / Condition 1	Q9D2M8	Q9D2M8	-0.669654	0.669654	0.000245304	0.0030728	20	Q9D2M8	Ube2v2	Ubiquitin-conjugating enzyme E2 variant 2	UB2V2_MOUSE	10	-37.1342	0.628658	Condition 4	Condition 1	NaN	NaN	NaN
Condition 3 / Condition 1	Q9D7S9	Q9D7S9	-1.04464	1.04464	0.000246063	0.00307967	20	Q9D7S9	Chmp5	Charged multivesicular body protein 5	CHMP5_MOUSE	11	-51.5235	0.484765	Condition 3	Condition 1	NaN	NaN	NaN
Condition 4 / Condition 1	O35969	O35969	-1.0606	1.0606	0.000247586	0.00309173	20	O35969	Gamt	Guanidinoacetate N-methyltransferase	GAMT_MOUSE	9	-52.0568	0.479432	Condition 4	Condition 1	NaN	NaN	NaN
Condition 3 / Condition 1	Q8R0J7	Q8R0J7	-0.859496	0.859496	0.000247609	0.00309173	20	Q8R0J7	Vps37b	Vacuolar protein sorting-associated protein 37B	VP37B_MOUSE	5	-44.8855	0.551145	Condition 3	Condition 1	NaN	NaN	NaN
Condition 3 / Condition 1	Q9Z103	Q9Z103	-0.606573	0.606573	0.000247659	0.00309173	20	Q9Z103	Adnp	Activity-dependent neuroprotector homeobox protein	ADNP_MOUSE	28	-34.3245	0.656755	Condition 3	Condition 1	NaN	NaN	NaN
Condition 3 / Condition 2	Q64523	Q64523	0.650897	0.650897	0.000248052	0.003094	20	Q64523	H2ac20	Histone H2A type 2-C	H2A2C_MOUSE	4	57.0144	1.57014	Condition 3	Condition 2	NaN	NaN	NaN
Condition 3 / Condition 1	Q8K1N4	Q8K1N4	-0.701974	0.701974	0.000249287	0.00310117	20	Q8K1N4	Spats2	Spermatogenesis-associated serine-rich protein 2	SPAS2_MOUSE	14	-38.527	0.61473	Condition 3	Condition 1	NaN	NaN	NaN
Condition 3 / Condition 2	Q8BHF7	Q8BHF7	1.03027	1.03027	0.000250382	0.00310982	20	Q8BHF7	Pgs1	CDP-diacylglycerol--glycerol-3-phosphate 3-phosphatidyltransferase, mitochondrial	PGPS1_MOUSE	4	104.241	2.04241	Condition 3	Condition 2	NaN	NaN	NaN
Condition 4 / Condition 1	O70591	O70591	-0.839255	0.839255	0.000250608	0.00311	20	O70591	Pfdn2	Prefoldin subunit 2	PFD2_MOUSE	10	-44.1068	0.558932	Condition 4	Condition 1	NaN	NaN	NaN
Condition 2 / Condition 1	Q8K183	Q8K183	-0.761491	0.761491	0.000251834	0.00311993	20	Q8K183	Pdxk	Pyridoxal kinase	PDXK_MOUSE	15	-41.0114	0.589886	Condition 2	Condition 1	NaN	NaN	NaN
Condition 4 / Condition 1	Q8R2R9	Q8R2R9	-1.56479	1.56479	0.000251734	0.00311993	20	Q8R2R9	Ap3m2	AP-3 complex subunit mu-2	AP3M2_MOUSE	5	-66.1973	0.338027	Condition 4	Condition 1	NaN	NaN	NaN
Condition 4 / Condition 2	P62309	P62309	-1.07027	1.07027	0.000254914	0.0031452	20	P62309	Snrpg	Small nuclear ribonucleoprotein G	RUXG_MOUSE	4	-52.3769	0.476231	Condition 4	Condition 2	NaN	NaN	NaN
Condition 4 / Condition 3	Q8R0A7	Q8R0A7	1.2098	1.2098	0.000256977	0.00315696	20	Q8R0A7	Kiaa0513	Uncharacterized protein KIAA0513	K0513_MOUSE	5	131.305	2.31305	Condition 4	Condition 3	NaN	NaN	NaN
Condition 3 / Condition 1	O70493	O70493	-0.770448	0.770448	0.000261062	0.00319643	20	O70493	Snx12	Sorting nexin-12	SNX12_MOUSE	14	-41.3765	0.586235	Condition 3	Condition 1	NaN	NaN	NaN
Condition 2 / Condition 1	P58389	P58389	-0.704672	0.704672	0.000260898	0.00319643	20	P58389	Ptpa	Serine/threonine-protein phosphatase 2A activator	PTPA_MOUSE	9	-38.6418	0.613582	Condition 2	Condition 1	NaN	NaN	NaN
Condition 3 / Condition 2	Q9CQ28	Q9CQ28	-0.832756	0.832756	0.000262295	0.00320884	20	Q9CQ28	Dph6	Diphthine--ammonia ligase	DPH6_MOUSE	2	-43.8544	0.561456	Condition 3	Condition 2	NaN	NaN	NaN
Condition 3 / Condition 2	P21995	P21995	0.898523	0.898523	0.000263432	0.00321635	20	P21995	Emb	Embigin	EMB_MOUSE	13	86.4157	1.86416	Condition 3	Condition 2	NaN	NaN	NaN
Condition 4 / Condition 3	Q9ES18	Q9ES18	-1.07681	1.07681	0.000263897	0.0032177	20	Q9ES18	Foxj2	Forkhead box protein J2	FOXJ2_MOUSE	2	-52.5924	0.474076	Condition 4	Condition 3	NaN	NaN	NaN
Condition 3 / Condition 1	O88643	O88643	-1.09771	1.09771	0.000265645	0.00323082	20	O88643	Pak1	Serine/threonine-protein kinase PAK 1	PAK1_MOUSE	17	-53.2743	0.467257	Condition 3	Condition 1	NaN	NaN	NaN
Condition 4 / Condition 3	Q03350	Q03350	-0.647931	0.647931	0.000265903	0.00323082	20	Q03350	Thbs2	Thrombospondin-2	TSP2_MOUSE	26	-36.1805	0.638195	Condition 4	Condition 3	NaN	NaN	NaN
Condition 2 / Condition 1	Q921G8	Q921G8	-0.990254	0.990254	0.000266076	0.00323082	20	Q921G8	Tubgcp2	Gamma-tubulin complex component 2	GCP2_MOUSE	8	-49.6611	0.503389	Condition 2	Condition 1	NaN	NaN	NaN
Condition 4 / Condition 1	P47811	P47811	-0.877445	0.877445	0.000266751	0.00323366	20	P47811	Mapk14	Mitogen-activated protein kinase 14	MK14_MOUSE	9	-45.5669	0.544331	Condition 4	Condition 1	NaN	NaN	NaN
Condition 2 / Condition 1	Q91ZV8	Q91ZV8	-0.71314	0.71314	0.00026825	0.00324916	16	Q91ZV8	Adgra2	Adhesion G protein-coupled receptor A2	AGRA2_MOUSE	4	-39.0009	0.609991	Condition 2	Condition 1	NaN	NaN	NaN
Condition 2 / Condition 1	Q7TNP2	Q7TNP2	-0.91831	0.91831	0.000270065	0.00326584	20	Q7TNP2	Ppp2r1b	Serine/threonine-protein phosphatase 2A 65 kDa regulatory subunit A beta isoform	2AAB_MOUSE	17	-47.0872	0.529128	Condition 2	Condition 1	NaN	NaN	NaN
Condition 2 / Condition 1	Q60695	Q60695	3.45774	3.45774	0.00027056	0.00326902	16	Q60695	Rgl1	Ral guanine nucleotide dissociation stimulator-like 1	RGL1_MOUSE	4	998.708	10.9871	Condition 2	Condition 1	NaN	NaN	NaN
Condition 2 / Condition 1	Q9DBC7	Q9DBC7	-0.645397	0.645397	0.000272818	0.00329088	20	Q9DBC7	Prkar1a	cAMP-dependent protein kinase type I-alpha regulatory subunit	KAP0_MOUSE	21	-36.0683	0.639317	Condition 2	Condition 1	NaN	NaN	NaN
Condition 4 / Condition 3	P97370	P97370	-1.00372	1.00372	0.000273844	0.00330055	20	P97370	Atp1b3	Sodium/potassium-transporting ATPase subunit beta-3	AT1B3_MOUSE	8	-50.1287	0.498713	Condition 4	Condition 3	NaN	NaN	NaN
Condition 3 / Condition 2	Q80X71	Q80X71	2.93377	2.93377	0.000274532	0.00330611	14	Q80X71	Tmem106b	Transmembrane protein 106B	T106B_MOUSE	3	664.103	7.64103	Condition 3	Condition 2	NaN	NaN	NaN
Condition 4 / Condition 1	Q921I2	Q921I2	-1.09082	1.09082	0.000275918	0.00331735	20	Q921I2	Klhdc4	Kelch domain-containing protein 4	KLDC4_MOUSE	6	-53.0506	0.469494	Condition 4	Condition 1	NaN	NaN	NaN
Condition 4 / Condition 3	Q61838	Q61838	-0.669809	0.669809	0.000276863	0.00332598	20	Q61838	Pzp	Pregnancy zone protein	PZP_MOUSE	2	-37.141	0.62859	Condition 4	Condition 3	NaN	NaN	NaN
Condition 3 / Condition 1	Q8CFV9	Q8CFV9	-0.874337	0.874337	0.000280769	0.00334691	20	Q8CFV9	Rfk	Riboflavin kinase	RIFK_MOUSE	10	-45.4496	0.545504	Condition 3	Condition 1	NaN	NaN	NaN
Condition 3 / Condition 1	Q3TYX3	Q3TYX3	-0.604803	0.604803	0.000281158	0.00334741	20	Q3TYX3	Smyd5	Histone-lysine N-trimethyltransferase SMYD5	SMYD5_MOUSE	8	-34.2439	0.657561	Condition 3	Condition 1	NaN	NaN	NaN
Condition 4 / Condition 1	P61290	P61290	-0.601813	0.601813	0.000281834	0.00334844	20	P61290	Psme3	Proteasome activator complex subunit 3	PSME3_MOUSE	17	-34.1075	0.658925	Condition 4	Condition 1	NaN	NaN	NaN
Condition 3 / Condition 2	O88569	O88569	0.596593	0.596593	0.000282182	0.00334871	20	O88569	Hnrnpa2b1	Heterogeneous nuclear ribonucleoproteins A2/B1	ROA2_MOUSE	39	51.2141	1.51214	Condition 3	Condition 2	NaN	NaN	NaN
Condition 3 / Condition 1	Q9Z2D1	Q9Z2D1	-0.718673	0.718673	0.000283933	0.00336133	20	Q9Z2D1	Mtmr2	Myotubularin-related protein 2	MTMR2_MOUSE	6	-39.2344	0.607656	Condition 3	Condition 1	NaN	NaN	NaN
Condition 3 / Condition 2	P23708	P23708	-0.680589	0.680589	0.000284378	0.00336387	20	P23708	Nfya	Nuclear transcription factor Y subunit alpha	NFYA_MOUSE	3	-37.609	0.62391	Condition 3	Condition 2	NaN	NaN	NaN
Condition 4 / Condition 1	Q8K371	Q8K371	-2.27006	2.27006	0.000284746	0.00336551	20	Q8K371	Amotl2	Angiomotin-like protein 2	AMOL2_MOUSE	4	-79.2679	0.207321	Condition 4	Condition 1	NaN	NaN	NaN
Condition 4 / Condition 1	Q8C436	Q8C436	-0.766426	0.766426	0.000285957	0.00337438	20	Q8C436	Vcpkmt	Protein N-lysine methyltransferase METTL21D	MT21D_MOUSE	3	-41.2128	0.587872	Condition 4	Condition 1	NaN	NaN	NaN
Condition 3 / Condition 1	Q921Y0	Q921Y0	-1.48624	1.48624	0.000285849	0.00337438	20	Q921Y0	Mob1a	MOB kinase activator 1A	MOB1A_MOUSE	1	-64.3059	0.356941	Condition 3	Condition 1	NaN	NaN	NaN
Condition 3 / Condition 1	Q80WC7	Q80WC7	-1.02095	1.02095	0.000287794	0.00338244	20	Q80WC7	Agfg2	Arf-GAP domain and FG repeat-containing protein 2	AGFG2_MOUSE	7	-50.7209	0.492791	Condition 3	Condition 1	NaN	NaN	NaN
Condition 3 / Condition 2	O55022	O55022	0.728561	0.728561	0.000288637	0.00338455	20	O55022	Pgrmc1	Membrane-associated progesterone receptor component 1	PGRC1_MOUSE	17	65.6985	1.65699	Condition 3	Condition 2	NaN	NaN	NaN
Condition 4 / Condition 3	P02798	P02798	-0.962394	0.962394	0.000289696	0.00338455	20	P02798	Mt2	Metallothionein-2	MT2_MOUSE	9	-48.6795	0.513205	Condition 4	Condition 3	NaN	NaN	NaN
Condition 4 / Condition 1	P14094	P14094	0.600827	0.600827	0.000289234	0.00338455	20	P14094	Atp1b1	Sodium/potassium-transporting ATPase subunit beta-1	AT1B1_MOUSE	1	51.6585	1.51659	Condition 4	Condition 1	NaN	NaN	NaN
Condition 3 / Condition 1	Q6PEB6	Q6PEB6	-1.00792	1.00792	0.000289655	0.00338455	20	Q6PEB6	Mob4	MOB-like protein phocein	PHOCN_MOUSE	8	-50.2738	0.497262	Condition 3	Condition 1	NaN	NaN	NaN
Condition 2 / Condition 1	Q9JHW2	Q9JHW2	-1.00477	1.00477	0.000288731	0.00338455	20	Q9JHW2	Nit2	Omega-amidase NIT2	NIT2_MOUSE	6	-50.1649	0.498351	Condition 2	Condition 1	NaN	NaN	NaN
Condition 4 / Condition 1	Q6P1F6	Q6P1F6	-0.643277	0.643277	0.000293324	0.00340917	20	Q6P1F6	Ppp2r2a	Serine/threonine-protein phosphatase 2A 55 kDa regulatory subunit B alpha isoform	2ABA_MOUSE	14	-35.9743	0.640257	Condition 4	Condition 1	NaN	NaN	NaN
Condition 3 / Condition 2	Q5XKN4	Q5XKN4	0.635934	0.635934	0.000293902	0.00341228	20	Q5XKN4	Jagn1	Protein jagunal homolog 1	JAGN1_MOUSE	5	55.3944	1.55394	Condition 3	Condition 2	NaN	NaN	NaN
Condition 3 / Condition 1	Q63844	Q63844	-0.891409	0.891409	0.000294291	0.00341228	20	Q63844	Mapk3	Mitogen-activated protein kinase 3	MK03_MOUSE	19	-46.0913	0.539087	Condition 3	Condition 1	NaN	NaN	NaN
Condition 3 / Condition 1	Q9JIX0	Q9JIX0	-1.34377	1.34377	0.000294177	0.00341228	20	Q9JIX0	Eny2	Transcription and mRNA export factor ENY2	ENY2_MOUSE	4	-60.6009	0.393991	Condition 3	Condition 1	NaN	NaN	NaN
Condition 3 / Condition 1	P97370	P97370	1.24062	1.24062	0.000295596	0.00341884	20	P97370	Atp1b3	Sodium/potassium-transporting ATPase subunit beta-3	AT1B3_MOUSE	8	136.301	2.36301	Condition 3	Condition 1	NaN	NaN	NaN
Condition 3 / Condition 2	Q8C0E2	Q8C0E2	1.49574	1.49574	0.000295277	0.00341884	20	Q8C0E2	Vps26b	Vacuolar protein sorting-associated protein 26B	VP26B_MOUSE	5	182.008	2.82008	Condition 3	Condition 2	NaN	NaN	NaN
Condition 3 / Condition 1	C0HKE1;C0HKE2;C0HKE3;C0HKE4;C0HKE5;C0HKE6;C0HKE7;C0HKE8;C0HKE9;Q8CGP5;Q8CGP6	C0HKE1;C0HKE2;C0HKE3;C0HKE4;C0HKE5;C0HKE6;C0HKE7;C0HKE8;C0HKE9;Q8CGP5;Q8CGP6	1.26694	1.26694	0.000298439	0.00344286	20	C0HKE1;C0HKE2;C0HKE3;C0HKE4;C0HKE5;C0HKE6;C0HKE7;C0HKE8;C0HKE9;Q8CGP5;Q8CGP6	H2ac4;H2ac6;H2ac7;H2ac8;H2ac11;H2ac13;Hist1h2an;Hist1h2ao;Hist1h2ap;Hist1h2af;H2ac12	Histone H2A type 1-B;Histone H2A type 1-C;Histone H2A type 1-D;Histone H2A type 1-E;Histone H2A type 1-G;Histone H2A type 1-I;Histone H2A type 1-N;Histone H2A type 1-O;Histone H2A type 1-P;Histone H2A type 1-F;Histone H2A type 1-H	H2A1B_MOUSE;H2A1C_MOUSE;H2A1D_MOUSE;H2A1E_MOUSE;H2A1G_MOUSE;H2A1I_MOUSE;H2A1N_MOUSE;H2A1O_MOUSE;H2A1P_MOUSE;H2A1F_MOUSE;H2A1H_MOUSE	24	140.651	2.40651	Condition 3	Condition 1	NaN	NaN	NaN
Condition 2 / Condition 1	Q8BHG2	Q8BHG2	-0.881003	0.881003	0.000298572	0.00344286	20	Q8BHG2	Czib	CXXC motif containing zinc binding protein	CZIB_MOUSE	12	-45.701	0.54299	Condition 2	Condition 1	NaN	NaN	NaN
Condition 3 / Condition 2	Q9DAI2	Q9DAI2	-0.743584	0.743584	0.000299491	0.00344621	20	Q9DAI2	Ift22	Intraflagellar transport protein 22 homolog	IFT22_MOUSE	4	-40.2746	0.597254	Condition 3	Condition 2	NaN	NaN	NaN
Condition 4 / Condition 2	Q8BIF9	Q8BIF9	-0.613168	0.613168	0.000300864	0.00345299	20	Q8BIF9	Znf787	Zinc finger protein 787	ZN787_MOUSE	5	-34.624	0.65376	Condition 4	Condition 2	NaN	NaN	NaN
Condition 2 / Condition 1	Q61334	Q61334	0.616099	0.616099	0.000303755	0.003478	20	Q61334	Bcap29	B-cell receptor-associated protein 29	BAP29_MOUSE	9	53.2726	1.53273	Condition 2	Condition 1	NaN	NaN	NaN
Condition 3 / Condition 1	Q8R0A7	Q8R0A7	-1.11125	1.11125	0.00030367	0.003478	20	Q8R0A7	Kiaa0513	Uncharacterized protein KIAA0513	K0513_MOUSE	5	-53.7106	0.462894	Condition 3	Condition 1	NaN	NaN	NaN
Condition 3 / Condition 1	P28033	P28033	0.918505	0.918505	0.000304421	0.0034792	20	P28033	Cebpb	CCAAT/enhancer-binding protein beta	CEBPB_MOUSE	8	89.0155	1.89016	Condition 3	Condition 1	NaN	NaN	NaN
Condition 3 / Condition 1	Q9JI19	Q9JI19	2.30322	2.30322	0.000304572	0.0034792	14	Q9JI19	Fibp	Acidic fibroblast growth factor intracellular-binding protein	FIBP_MOUSE	2	393.558	4.93558	Condition 3	Condition 1	NaN	NaN	NaN
Condition 4 / Condition 3	B2RXS4	B2RXS4	-0.597261	0.597261	0.000305113	0.00348266	20	B2RXS4	Plxnb2	Plexin-B2	PLXB2_MOUSE	22	-33.8992	0.661008	Condition 4	Condition 3	NaN	NaN	NaN
Condition 3 / Condition 1	Q9Z2V5	Q9Z2V5	-0.732282	0.732282	0.000307755	0.00350929	20	Q9Z2V5	Hdac6	Histone deacetylase 6	HDAC6_MOUSE	11	-39.8049	0.601951	Condition 3	Condition 1	NaN	NaN	NaN
Condition 2 / Condition 1	Q8BH27	Q8BH27	2.30212	2.30212	0.000308493	0.00351303	11	Q8BH27	Megf9	Multiple epidermal growth factor-like domains protein 9	MEGF9_MOUSE	1	393.182	4.93182	Condition 2	Condition 1	NaN	NaN	NaN
Condition 4 / Condition 1	Q9D1J1	Q9D1J1	-0.963202	0.963202	0.000309599	0.00352289	20	Q9D1J1	Necap2	Adaptin ear-binding coat-associated protein 2	NECP2_MOUSE	5	-48.7083	0.512917	Condition 4	Condition 1	NaN	NaN	NaN
Condition 3 / Condition 1	O35623	O35623	1.40969	1.40969	0.000314518	0.00356955	20	O35623	Bet1	BET1 homolog	BET1_MOUSE	2	165.681	2.65681	Condition 3	Condition 1	NaN	NaN	NaN
Condition 4 / Condition 1	Q8BWZ3	Q8BWZ3	-0.817633	0.817633	0.000314737	0.00356955	20	Q8BWZ3	Naa25	N-alpha-acetyltransferase 25, NatB auxiliary subunit	NAA25_MOUSE	7	-43.2628	0.567372	Condition 4	Condition 1	NaN	NaN	NaN
Condition 3 / Condition 1	Q810S1	Q810S1	1.71974	1.71974	0.000315877	0.00357766	16	Q810S1	Mcub	Calcium uniporter regulatory subunit MCUb, mitochondrial	MCUB_MOUSE	5	229.377	3.29377	Condition 3	Condition 1	NaN	NaN	NaN
Condition 4 / Condition 1	Q9CQ48	Q9CQ48	-0.689489	0.689489	0.000319291	0.00360241	20	Q9CQ48	Nudcd2	NudC domain-containing protein 2	NUDC2_MOUSE	11	-37.9926	0.620074	Condition 4	Condition 1	NaN	NaN	NaN
Condition 4 / Condition 3	Q8BWZ3	Q8BWZ3	-0.907011	0.907011	0.00032134	0.00361995	20	Q8BWZ3	Naa25	N-alpha-acetyltransferase 25, NatB auxiliary subunit	NAA25_MOUSE	7	-46.6711	0.533289	Condition 4	Condition 3	NaN	NaN	NaN
Condition 3 / Condition 1	Q64028	Q64028	-1.11622	1.11622	0.000326507	0.00364695	19	Q64028	Phc1	Polyhomeotic-like protein 1	PHC1_MOUSE	9	-53.8699	0.461301	Condition 3	Condition 1	NaN	NaN	NaN
Condition 4 / Condition 1	Q9WVL0	Q9WVL0	-0.585952	0.585952	0.000328331	0.00365655	20	Q9WVL0	Gstz1	Maleylacetoacetate isomerase	MAAI_MOUSE	10	-33.3791	0.666209	Condition 4	Condition 1	NaN	NaN	NaN
Condition 3 / Condition 1	Q8K0V4	Q8K0V4	-0.744062	0.744062	0.000330754	0.00367237	20	Q8K0V4	Cnot3	CCR4-NOT transcription complex subunit 3	CNOT3_MOUSE	11	-40.2944	0.597056	Condition 3	Condition 1	NaN	NaN	NaN
Condition 3 / Condition 2	Q921I2	Q921I2	-1.34381	1.34381	0.000331803	0.00368123	20	Q921I2	Klhdc4	Kelch domain-containing protein 4	KLDC4_MOUSE	6	-60.6022	0.393978	Condition 3	Condition 2	NaN	NaN	NaN
Condition 2 / Condition 1	Q9Z2M7	Q9Z2M7	-0.583617	0.583617	0.000332369	0.00368472	20	Q9Z2M7	Pmm2	Phosphomannomutase 2	PMM2_MOUSE	19	-33.2711	0.667289	Condition 2	Condition 1	NaN	NaN	NaN
Condition 4 / Condition 2	Q99LZ3	Q99LZ3	-0.583148	0.583148	0.000333308	0.00369234	20	Q99LZ3	Gins4	DNA replication complex GINS protein SLD5	SLD5_MOUSE	3	-33.2494	0.667506	Condition 4	Condition 2	NaN	NaN	NaN
Condition 3 / Condition 1	Q8BIH0	Q8BIH0	-1.05965	1.05965	0.000335169	0.00370735	20	Q8BIH0	Sap130	Histone deacetylase complex subunit SAP130	SP130_MOUSE	4	-52.0252	0.479748	Condition 3	Condition 1	NaN	NaN	NaN
Condition 4 / Condition 1	Q9CR86	Q9CR86	-1.1221	1.1221	0.000335441	0.00370756	20	Q9CR86	Carhsp1	Calcium-regulated heat stable protein 1	CHSP1_MOUSE	10	-54.0576	0.459424	Condition 4	Condition 1	NaN	NaN	NaN
Condition 4 / Condition 1	Q8BGA5	Q8BGA5	0.732169	0.732169	0.000337674	0.00372382	15	Q8BGA5	Krr1	KRR1 small subunit processome component homolog	KRR1_MOUSE	6	66.1135	1.66113	Condition 4	Condition 1	NaN	NaN	NaN
Condition 2 / Condition 1	P09528	P09528	0.610574	0.610574	0.000338692	0.00372663	20	P09528	Fth1	Ferritin heavy chain	FRIH_MOUSE	6	52.6867	1.52687	Condition 2	Condition 1	NaN	NaN	NaN
Condition 3 / Condition 1	Q8K212	Q8K212	-0.635478	0.635478	0.0003385	0.00372663	20	Q8K212	Pacs1	Phosphofurin acidic cluster sorting protein 1	PACS1_MOUSE	17	-35.6273	0.643727	Condition 3	Condition 1	NaN	NaN	NaN
Condition 2 / Condition 1	O54940	O54940	-3.63984	3.63984	0.000340557	0.00373225	12	O54940	Bnip2	BCL2/adenovirus E1B 19 kDa protein-interacting protein 2	BNIP2_MOUSE	2	-91.9777	0.0802229	Condition 2	Condition 1	NaN	NaN	NaN
Condition 3 / Condition 1	O88587	O88587	-0.633573	0.633573	0.000341495	0.00373225	20	O88587	Comt	Catechol O-methyltransferase	COMT_MOUSE	16	-35.5422	0.644578	Condition 3	Condition 1	NaN	NaN	NaN
Condition 3 / Condition 1	P23708	P23708	-1.28508	1.28508	0.00034109	0.00373225	20	P23708	Nfya	Nuclear transcription factor Y subunit alpha	NFYA_MOUSE	3	-58.9652	0.410348	Condition 3	Condition 1	NaN	NaN	NaN
Condition 3 / Condition 1	Q80XQ8	Q80XQ8	-1.62379	1.62379	0.000341323	0.00373225	20	Q80XQ8	Fam168b	Myelin-associated neurite-outgrowth inhibitor	F168B_MOUSE	1	-67.5518	0.324482	Condition 3	Condition 1	NaN	NaN	NaN
Condition 2 / Condition 1	P35762	P35762	0.580604	0.580604	0.000342509	0.00373498	20	P35762	Cd81	CD81 antigen	CD81_MOUSE	4	49.5476	1.49548	Condition 2	Condition 1	NaN	NaN	NaN
Condition 2 / Condition 1	P08556	P08556	1.05692	1.05692	0.000345349	0.00374959	20	P08556	Nras	GTPase NRas	RASN_MOUSE	2	108.048	2.08048	Condition 2	Condition 1	NaN	NaN	NaN
Condition 2 / Condition 1	Q9D8Y0	Q9D8Y0	-0.703529	0.703529	0.000345404	0.00374959	20	Q9D8Y0	Efhd2	EF-hand domain-containing protein D2	EFHD2_MOUSE	11	-38.5932	0.614068	Condition 2	Condition 1	NaN	NaN	NaN
Condition 4 / Condition 3	Q8BMQ3	Q8BMQ3	0.601913	0.601913	0.000347546	0.0037543	20	Q8BMQ3	Bnc2	Zinc finger protein basonuclin-2	BNC2_MOUSE	12	51.7728	1.51773	Condition 4	Condition 3	NaN	NaN	NaN
Condition 3 / Condition 1	O08842	O08842	-1.21177	1.21177	0.000349711	0.00376134	20	O08842	Gfra2	GDNF family receptor alpha-2	GFRA2_MOUSE	4	-56.8261	0.431739	Condition 3	Condition 1	NaN	NaN	NaN
Condition 4 / Condition 2	O54946	O54946	-0.602418	0.602418	0.000348798	0.00376134	20	O54946	Dnajb6	DnaJ homolog subfamily B member 6	DNJB6_MOUSE	2	-34.1351	0.658649	Condition 4	Condition 2	NaN	NaN	NaN
Condition 4 / Condition 2	P53986	P53986	-0.662928	0.662928	0.0003503	0.00376134	20	P53986	Slc16a1	Monocarboxylate transporter 1	MOT1_MOUSE	2	-36.8405	0.631595	Condition 4	Condition 2	NaN	NaN	NaN
Condition 3 / Condition 1	P63330	P63330	-0.70938	0.70938	0.000350529	0.00376134	20	P63330	Ppp2ca	Serine/threonine-protein phosphatase 2A catalytic subunit alpha isoform	PP2AA_MOUSE	20	-38.8417	0.611583	Condition 3	Condition 1	NaN	NaN	NaN
Condition 4 / Condition 1	Q8BVU5	Q8BVU5	-1.09752	1.09752	0.000350512	0.00376134	20	Q8BVU5	Nudt9	ADP-ribose pyrophosphatase, mitochondrial	NUDT9_MOUSE	15	-53.2682	0.467318	Condition 4	Condition 1	NaN	NaN	NaN
Condition 3 / Condition 2	Q8C3X8	Q8C3X8	1.96032	1.96032	0.000350829	0.00376134	18	Q8C3X8	Lmf2	Lipase maturation factor 2	LMF2_MOUSE	2	289.148	3.89148	Condition 3	Condition 2	NaN	NaN	NaN
Condition 4 / Condition 1	Q8C522	Q8C522	-0.803334	0.803334	0.0003508	0.00376134	20	Q8C522	Endod1	Endonuclease domain-containing 1 protein	ENDD1_MOUSE	5	-42.6977	0.573023	Condition 4	Condition 1	NaN	NaN	NaN
Condition 3 / Condition 1	Q99L00	Q99L00	-1.60004	1.60004	0.000349679	0.00376134	20	Q99L00	Haus8	HAUS augmin-like complex subunit 8	HAUS8_MOUSE	3	-67.0131	0.329869	Condition 3	Condition 1	NaN	NaN	NaN
Condition 3 / Condition 1	Q9DCL2	Q9DCL2	-1.23304	1.23304	0.000350384	0.00376134	20	Q9DCL2	Ciao2a	Cytosolic iron-sulfur assembly component 2A	CIA2A_MOUSE	1	-57.4581	0.425419	Condition 3	Condition 1	NaN	NaN	NaN
Condition 4 / Condition 1	Q8R5A3	Q8R5A3	-1.32329	1.32329	0.000353655	0.00378057	20	Q8R5A3	Apbb1ip	Amyloid beta A4 precursor protein-binding family B member 1-interacting protein	AB1IP_MOUSE	9	-60.0378	0.399622	Condition 4	Condition 1	NaN	NaN	NaN
Condition 4 / Condition 1	P68372	P68372	-0.709836	0.709836	0.00035615	0.00379066	20	P68372	Tubb4b	Tubulin beta-4B chain	TBB4B_MOUSE	10	-38.861	0.61139	Condition 4	Condition 1	NaN	NaN	NaN
Condition 4 / Condition 1	Q62245	Q62245	-0.813693	0.813693	0.000355769	0.00379066	20	Q62245	Sos1	Son of sevenless homolog 1	SOS1_MOUSE	7	-43.1076	0.568924	Condition 4	Condition 1	NaN	NaN	NaN
Condition 4 / Condition 1	Q99LQ4	Q99LQ4	-1.00605	1.00605	0.000355208	0.00379066	20	Q99LQ4	Svbp	Small vasohibin-binding protein	SVBP_MOUSE	3	-50.2092	0.497908	Condition 4	Condition 1	NaN	NaN	NaN
Condition 4 / Condition 1	P97825	P97825	-0.932141	0.932141	0.000356708	0.00379384	20	P97825	Jpt1	Jupiter microtubule associated homolog 1	JUPI1_MOUSE	7	-47.592	0.52408	Condition 4	Condition 1	NaN	NaN	NaN
Condition 2 / Condition 1	Q3UCV8	Q3UCV8	-0.82589	0.82589	0.000358721	0.00380972	20	Q3UCV8	Otulin	Ubiquitin thioesterase otulin	OTUL_MOUSE	3	-43.5866	0.564134	Condition 2	Condition 1	NaN	NaN	NaN
Condition 2 / Condition 1	P12787	P12787	1.03715	1.03715	0.000359121	0.00381048	20	P12787	Cox5a	Cytochrome c oxidase subunit 5A, mitochondrial	COX5A_MOUSE	14	105.218	2.05218	Condition 2	Condition 1	NaN	NaN	NaN
Condition 3 / Condition 1	P54823	P54823	-0.773474	0.773474	0.000359312	0.00381048	20	P54823	Ddx6	Probable ATP-dependent RNA helicase DDX6	DDX6_MOUSE	15	-41.4993	0.585007	Condition 3	Condition 1	NaN	NaN	NaN
Condition 4 / Condition 3	Q8K2F0	Q8K2F0	2.24144	2.24144	0.000361783	0.00382837	20	Q8K2F0	Brd3	Bromodomain-containing protein 3	BRD3_MOUSE	6	372.869	4.72869	Condition 4	Condition 3	NaN	NaN	NaN
Condition 4 / Condition 2	Q8BXN9	Q8BXN9	-0.584218	0.584218	0.000364115	0.00384749	20	Q8BXN9	Tmem87a	Transmembrane protein 87A	TM87A_MOUSE	2	-33.2989	0.667011	Condition 4	Condition 2	NaN	NaN	NaN
Condition 3 / Condition 1	Q9D2M8	Q9D2M8	-0.70446	0.70446	0.000365677	0.00385844	20	Q9D2M8	Ube2v2	Ubiquitin-conjugating enzyme E2 variant 2	UB2V2_MOUSE	10	-38.6328	0.613672	Condition 3	Condition 1	NaN	NaN	NaN
Condition 3 / Condition 1	P47964	P47964	0.979218	0.979218	0.000367174	0.00386474	20	P47964	Rpl36	60S ribosomal protein L36	RL36_MOUSE	9	97.1396	1.9714	Condition 3	Condition 1	NaN	NaN	NaN
Condition 4 / Condition 1	P20664	P20664	-1.05204	1.05204	0.000369313	0.0038662	20	P20664	Prim1	DNA primase small subunit	PRI1_MOUSE	4	-51.7713	0.482287	Condition 4	Condition 1	NaN	NaN	NaN
Condition 2 / Condition 1	P21550	P21550	-0.856173	0.856173	0.00036936	0.0038662	20	P21550	Eno3	Beta-enolase	ENOB_MOUSE	12	-44.7584	0.552416	Condition 2	Condition 1	NaN	NaN	NaN
Condition 2 / Condition 1	Q64311	Q64311	-1.08637	1.08637	0.000368706	0.0038662	20	Q64311	Ntan1	Protein N-terminal asparagine amidohydrolase	NTAN1_MOUSE	6	-52.9057	0.470943	Condition 2	Condition 1	NaN	NaN	NaN
Condition 4 / Condition 3	Q8C120	Q8C120	0.946948	0.946948	0.000369868	0.0038662	17	Q8C120	Sh3rf3	E3 ubiquitin-protein ligase SH3RF3	SH3R3_MOUSE	1	92.7791	1.92779	Condition 4	Condition 3	NaN	NaN	NaN
Condition 3 / Condition 2	Q91YT2	Q91YT2	1.25563	1.25563	0.000370634	0.0038662	18	Q91YT2	Rnf185	E3 ubiquitin-protein ligase RNF185	RN185_MOUSE	3	138.772	2.38772	Condition 3	Condition 2	NaN	NaN	NaN
Condition 4 / Condition 1	Q9CQS8	Q9CQS8	-0.60018	0.60018	0.000370404	0.0038662	20	Q9CQS8	Sec61b	Protein transport protein Sec61 subunit beta	SC61B_MOUSE	6	-34.0328	0.659672	Condition 4	Condition 1	NaN	NaN	NaN
Condition 2 / Condition 1	O70493	O70493	-0.618484	0.618484	0.000373546	0.00388551	20	O70493	Snx12	Sorting nexin-12	SNX12_MOUSE	14	-34.8645	0.651355	Condition 2	Condition 1	NaN	NaN	NaN
Condition 4 / Condition 1	P70444	P70444	-1.175	1.175	0.000376964	0.00390996	20	P70444	Bid	BH3-interacting domain death agonist	BID_MOUSE	2	-55.7117	0.442883	Condition 4	Condition 1	NaN	NaN	NaN
Condition 4 / Condition 2	P49070	P49070	-0.910453	0.910453	0.000378535	0.00392116	20	P49070	Camlg	Guided entry of tail-anchored proteins factor CAMLG	CAMLG_MOUSE	5	-46.7982	0.532018	Condition 4	Condition 2	NaN	NaN	NaN
Condition 4 / Condition 3	Q9ET22	Q9ET22	-0.718215	0.718215	0.000378578	0.00392116	20	Q9ET22	Dpp7	Dipeptidyl peptidase 2	DPP2_MOUSE	8	-39.2151	0.607849	Condition 4	Condition 3	NaN	NaN	NaN
Condition 3 / Condition 1	O70309	O70309	0.58178	0.58178	0.000379046	0.00392323	20	O70309	Itgb5	Integrin beta-5	ITB5_MOUSE	22	49.6695	1.49669	Condition 3	Condition 1	NaN	NaN	NaN
Condition 2 / Condition 1	O35126	O35126	-0.828406	0.828406	0.000380286	0.00392775	20	O35126	Atn1	Atrophin-1	ATN1_MOUSE	7	-43.6849	0.563151	Condition 2	Condition 1	NaN	NaN	NaN
Condition 4 / Condition 3	P17809	P17809	-1.75618	1.75618	0.000379752	0.00392775	16	P17809	Slc2a1	Solute carrier family 2, facilitated glucose transporter member 1	GTR1_MOUSE	4	-70.3969	0.296031	Condition 4	Condition 3	NaN	NaN	NaN
Condition 2 / Condition 1	P10853	P10853	0.721657	0.721657	0.000382986	0.00395007	20	P10853	H2bc7	Histone H2B type 1-F/J/L	H2B1F_MOUSE	28	64.9075	1.64907	Condition 2	Condition 1	NaN	NaN	NaN
Condition 4 / Condition 1	O89079	O89079	-0.620357	0.620357	0.000383834	0.00395325	20	O89079	Cope	Coatomer subunit epsilon	COPE_MOUSE	14	-34.949	0.65051	Condition 4	Condition 1	NaN	NaN	NaN
Condition 4 / Condition 1	P19783	P19783	1.78011	1.78011	0.000384784	0.00396025	20	P19783	Cox4i1	Cytochrome c oxidase subunit 4 isoform 1, mitochondrial	COX41_MOUSE	14	243.451	3.43451	Condition 4	Condition 1	NaN	NaN	NaN
Condition 3 / Condition 1	Q91ZW2	Q91ZW2	-0.689119	0.689119	0.000385848	0.00396841	20	Q91ZW2	Pofut1	GDP-fucose protein O-fucosyltransferase 1	OFUT1_MOUSE	8	-37.9768	0.620232	Condition 3	Condition 1	NaN	NaN	NaN
Condition 3 / Condition 1	Q99NB8	Q99NB8	-0.663228	0.663228	0.000386573	0.00397089	20	Q99NB8	Ubqln4	Ubiquilin-4	UBQL4_MOUSE	4	-36.8536	0.631464	Condition 3	Condition 1	NaN	NaN	NaN
Condition 4 / Condition 2	Q9Z1W5	Q9Z1W5	-1.33617	1.33617	0.000387713	0.00397403	18	Q9Z1W5	Serp1	Stress-associated endoplasmic reticulum protein 1	SERP1_MOUSE	2	-60.393	0.39607	Condition 4	Condition 2	NaN	NaN	NaN
Condition 4 / Condition 1	Q5RKZ7	Q5RKZ7	-1.48356	1.48356	0.000389151	0.0039856	20	Q5RKZ7	Mocs1	Molybdenum cofactor biosynthesis protein 1	MOCS1_MOUSE	5	-64.2395	0.357605	Condition 4	Condition 1	NaN	NaN	NaN
Condition 3 / Condition 1	Q8C2B3	Q8C2B3	-1.54904	1.54904	0.000390627	0.00399793	20	Q8C2B3	Hdac7	Histone deacetylase 7	HDAC7_MOUSE	6	-65.8263	0.341737	Condition 3	Condition 1	NaN	NaN	NaN
Condition 3 / Condition 1	Q9D824	Q9D824	-0.787599	0.787599	0.000391059	0.00399955	20	Q9D824	Fip1l1	Pre-mRNA 3'-end-processing factor FIP1	FIP1_MOUSE	19	-42.0692	0.579308	Condition 3	Condition 1	NaN	NaN	NaN
Condition 2 / Condition 1	P62855	P62855	-0.873684	0.873684	0.000391434	0.00399957	20	P62855	Rps26	40S ribosomal protein S26	RS26_MOUSE	9	-45.4249	0.545751	Condition 2	Condition 1	NaN	NaN	NaN
Condition 3 / Condition 1	P19536	P19536	1.18884	1.18884	0.000393533	0.00400808	20	P19536	Cox5b	Cytochrome c oxidase subunit 5B, mitochondrial	COX5B_MOUSE	12	127.969	2.27969	Condition 3	Condition 1	NaN	NaN	NaN
Condition 2 / Condition 1	P63166	P63166	-0.792394	0.792394	0.00039429	0.00401211	20	P63166	Sumo1	Small ubiquitin-related modifier 1	SUMO1_MOUSE	5	-42.2615	0.577385	Condition 2	Condition 1	NaN	NaN	NaN
Condition 2 / Condition 1	Q4KML4	Q4KML4	-1.05731	1.05731	0.000394477	0.00401211	20	Q4KML4	Abracl	Costars family protein ABRACL	ABRAL_MOUSE	3	-51.9473	0.480527	Condition 2	Condition 1	NaN	NaN	NaN
Condition 4 / Condition 1	Q60793	Q60793	-0.767424	0.767424	0.000395766	0.00402243	20	Q60793	Klf4	Krueppel-like factor 4	KLF4_MOUSE	6	-41.2535	0.587465	Condition 4	Condition 1	NaN	NaN	NaN
Condition 4 / Condition 1	Q9CQZ1	Q9CQZ1	-0.831692	0.831692	0.000396523	0.00402733	20	Q9CQZ1	Hsbp1	Heat shock factor-binding protein 1	HSBP1_MOUSE	6	-43.813	0.56187	Condition 4	Condition 1	NaN	NaN	NaN
Condition 3 / Condition 1	Q9Z266	Q9Z266	-0.943695	0.943695	0.000398776	0.00404235	20	Q9Z266	Snapin	SNARE-associated protein Snapin	SNAPN_MOUSE	3	-48.0101	0.519899	Condition 3	Condition 1	NaN	NaN	NaN
Condition 2 / Condition 1	O70591	O70591	-0.704378	0.704378	0.000401231	0.00404808	20	O70591	Pfdn2	Prefoldin subunit 2	PFD2_MOUSE	10	-38.6293	0.613707	Condition 2	Condition 1	NaN	NaN	NaN
Condition 4 / Condition 3	Q9CX60	Q9CX60	0.707874	0.707874	0.000402146	0.00405076	20	Q9CX60	Lbh	Protein LBH	LBH_MOUSE	4	63.3395	1.63339	Condition 4	Condition 3	NaN	NaN	NaN
Condition 4 / Condition 1	P54923	P54923	-1.10519	1.10519	0.000403342	0.00405702	20	P54923	Adprh	[Protein ADP-ribosylarginine] hydrolase	ADPRH_MOUSE	6	-53.5158	0.464842	Condition 4	Condition 1	NaN	NaN	NaN
Condition 4 / Condition 3	P26645	P26645	0.71488	0.71488	0.000404011	0.00405839	20	P26645	Marcks	Myristoylated alanine-rich C-kinase substrate	MARCS_MOUSE	15	64.1347	1.64135	Condition 4	Condition 3	NaN	NaN	NaN
Condition 4 / Condition 1	Q61337	Q61337	-1.43899	1.43899	0.000404529	0.00406081	19	Q61337	Bad	Bcl2-associated agonist of cell death	BAD_MOUSE	3	-63.1175	0.368825	Condition 4	Condition 1	NaN	NaN	NaN
Condition 4 / Condition 1	P24610;P47239	P24610;P47239	1.36815	1.36815	0.000405553	0.00406578	14	P24610;P47239	Pax3;Pax7	Paired box protein Pax-3;Paired box protein Pax-7	PAX3_MOUSE;PAX7_MOUSE	1	158.14	2.5814	Condition 4	Condition 1	NaN	NaN	NaN
Condition 4 / Condition 1	Q8CEE6	Q8CEE6	-0.609203	0.609203	0.000405758	0.00406578	19	Q8CEE6	Pask	PAS domain-containing serine/threonine-protein kinase	PASK_MOUSE	5	-34.4441	0.655559	Condition 4	Condition 1	NaN	NaN	NaN
Condition 4 / Condition 3	P54751	P54751	-1.0969	1.0969	0.000407024	0.0040719	20	P54751	St3gal1	CMP-N-acetylneuraminate-beta-galactosamide-alpha-2,3-sialyltransferase 1	SIA4A_MOUSE	2	-53.248	0.46752	Condition 4	Condition 3	NaN	NaN	NaN
Condition 2 / Condition 1	Q8K2T1	Q8K2T1	-0.859196	0.859196	0.00040884	0.00408171	20	Q8K2T1	Nmral1	NmrA-like family domain-containing protein 1	NMRL1_MOUSE	8	-44.874	0.55126	Condition 2	Condition 1	NaN	NaN	NaN
Condition 4 / Condition 2	Q9D6Y9	Q9D6Y9	-0.705116	0.705116	0.000408573	0.00408171	18	Q9D6Y9	Gbe1	1,4-alpha-glucan-branching enzyme	GLGB_MOUSE	7	-38.6607	0.613393	Condition 4	Condition 2	NaN	NaN	NaN
Condition 2 / Condition 1	P61290	P61290	-0.672286	0.672286	0.000411315	0.00409393	20	P61290	Psme3	Proteasome activator complex subunit 3	PSME3_MOUSE	17	-37.2488	0.627512	Condition 2	Condition 1	NaN	NaN	NaN
Condition 3 / Condition 1	P97333	P97333	-0.985962	0.985962	0.000411204	0.00409393	20	P97333	Nrp1	Neuropilin-1	NRP1_MOUSE	5	-49.5111	0.504889	Condition 3	Condition 1	NaN	NaN	NaN
Condition 3 / Condition 1	Q62280	Q62280	-0.921648	0.921648	0.000413459	0.00410085	20	Q62280	Ss18	Protein SSXT	SSXT_MOUSE	3	-47.2094	0.527906	Condition 3	Condition 1	NaN	NaN	NaN
Condition 4 / Condition 1	Q9D0J8	Q9D0J8	-1.15727	1.15727	0.000415337	0.00410832	20	Q9D0J8	Ptms	Parathymosin	PTMS_MOUSE	10	-55.1641	0.448359	Condition 4	Condition 1	NaN	NaN	NaN
Condition 3 / Condition 1	Q04863	Q04863	-1.44704	1.44704	0.000417231	0.0041178	20	Q04863	Relb	Transcription factor RelB	RELB_MOUSE	3	-63.3227	0.366773	Condition 3	Condition 1	NaN	NaN	NaN
Condition 3 / Condition 1	Q9DBC0	Q9DBC0	-1.947	1.947	0.000419379	0.00413066	20	Q9DBC0	Selenoo	Protein adenylyltransferase SelO, mitochondrial	SELO_MOUSE	5	-74.0645	0.259355	Condition 3	Condition 1	NaN	NaN	NaN
Condition 2 / Condition 1	Q791V5	Q791V5	0.84722	0.84722	0.000421342	0.00414165	20	Q791V5	Mtch2	Mitochondrial carrier homolog 2	MTCH2_MOUSE	23	79.9031	1.79903	Condition 2	Condition 1	NaN	NaN	NaN
Condition 2 / Condition 1	Q91WD5	Q91WD5	0.967566	0.967566	0.000421196	0.00414165	20	Q91WD5	Ndufs2	NADH dehydrogenase [ubiquinone] iron-sulfur protein 2, mitochondrial	NDUS2_MOUSE	8	95.5539	1.95554	Condition 2	Condition 1	NaN	NaN	NaN
Condition 3 / Condition 1	Q8C0L6	Q8C0L6	-0.811896	0.811896	0.000424011	0.00415951	20	Q8C0L6	Paox	Peroxisomal N(1)-acetyl-spermine/spermidine oxidase	PAOX_MOUSE	8	-43.0367	0.569633	Condition 3	Condition 1	NaN	NaN	NaN
Condition 2 / Condition 1	E9PY46	E9PY46	-0.786294	0.786294	0.000426101	0.00417272	20	E9PY46	Ift140	Intraflagellar transport protein 140 homolog	IF140_MOUSE	11	-42.0168	0.579832	Condition 2	Condition 1	NaN	NaN	NaN
Condition 4 / Condition 1	Q8K2T1	Q8K2T1	-0.683699	0.683699	0.000426049	0.00417272	20	Q8K2T1	Nmral1	NmrA-like family domain-containing protein 1	NMRL1_MOUSE	8	-37.7433	0.622567	Condition 4	Condition 1	NaN	NaN	NaN
Condition 4 / Condition 1	O55028	O55028	-0.611187	0.611187	0.000429997	0.00419856	20	O55028	Bckdk	[3-methyl-2-oxobutanoate dehydrogenase [lipoamide]] kinase, mitochondrial	BCKD_MOUSE	5	-34.5342	0.654658	Condition 4	Condition 1	NaN	NaN	NaN
Condition 4 / Condition 1	P24288	P24288	-0.698553	0.698553	0.000438572	0.00426523	20	P24288	Bcat1	Branched-chain-amino-acid aminotransferase, cytosolic	BCAT1_MOUSE	12	-38.381	0.61619	Condition 4	Condition 1	NaN	NaN	NaN
Condition 3 / Condition 1	Q9D0R8	Q9D0R8	-1.41142	1.41142	0.000440786	0.00426816	20	Q9D0R8	Lsm12	Protein LSM12 homolog	LSM12_MOUSE	8	-62.4059	0.375941	Condition 3	Condition 1	NaN	NaN	NaN
Condition 4 / Condition 2	Q7TMF3	Q7TMF3	0.881551	0.881551	0.000440504	0.00426816	11	Q7TMF3	Ndufa12	NADH dehydrogenase [ubiquinone] 1 alpha subcomplex subunit 12	NDUAC_MOUSE	7	84.2354	1.84235	Condition 4	Condition 2	NaN	NaN	NaN
Condition 3 / Condition 2	Q9CQ49	Q9CQ49	0.709522	0.709522	0.000440911	0.00426816	18	Q9CQ49	Ncbp2	Nuclear cap-binding protein subunit 2	NCBP2_MOUSE	3	63.5262	1.63526	Condition 3	Condition 2	NaN	NaN	NaN
Condition 3 / Condition 1	P62806	P62806	1.79975	1.79975	0.000441296	0.00426907	20	P62806	H4c1	Histone H4	H4_MOUSE	21	248.159	3.48159	Condition 3	Condition 1	NaN	NaN	NaN
Condition 4 / Condition 3	P35569	P35569	0.700543	0.700543	0.000446814	0.00431073	20	P35569	Irs1	Insulin receptor substrate 1	IRS1_MOUSE	8	62.5116	1.62512	Condition 4	Condition 3	NaN	NaN	NaN
Condition 3 / Condition 2	Q99LR1	Q99LR1	0.632007	0.632007	0.000447662	0.00431073	20	Q99LR1	Abhd12	Lysophosphatidylserine lipase ABHD12	ABD12_MOUSE	11	54.972	1.54972	Condition 3	Condition 2	NaN	NaN	NaN
Condition 4 / Condition 1	Q9CRD2	Q9CRD2	-0.671326	0.671326	0.000447253	0.00431073	20	Q9CRD2	Emc2	ER membrane protein complex subunit 2	EMC2_MOUSE	9	-37.2071	0.627929	Condition 4	Condition 1	NaN	NaN	NaN
Condition 3 / Condition 2	Q9D924	Q9D924	2.30753	2.30753	0.000449188	0.00432259	14	Q9D924	Isca1	Iron-sulfur cluster assembly 1 homolog, mitochondrial	ISCA1_MOUSE	1	395.035	4.95035	Condition 3	Condition 2	NaN	NaN	NaN
Condition 2 / Condition 1	Q8BTZ4	Q8BTZ4	-0.790103	0.790103	0.00044959	0.00432361	18	Q8BTZ4	Anapc5	Anaphase-promoting complex subunit 5	APC5_MOUSE	11	-42.1697	0.578303	Condition 2	Condition 1	NaN	NaN	NaN
Condition 3 / Condition 1	Q61739	Q61739	0.684914	0.684914	0.000451299	0.00433152	18	Q61739	Itga6	Integrin alpha-6	ITA6_MOUSE	8	60.7606	1.60761	Condition 3	Condition 1	NaN	NaN	NaN
Condition 4 / Condition 1	Q8R3Q0	Q8R3Q0	-0.720265	0.720265	0.000452822	0.00433762	16	Q8R3Q0	Saraf	Store-operated calcium entry-associated regulatory factor	SARAF_MOUSE	4	-39.3014	0.606986	Condition 4	Condition 1	NaN	NaN	NaN
Condition 3 / Condition 1	Q91W18	Q91W18	-1.01667	1.01667	0.000457345	0.00436952	20	Q91W18	Tdrd3	Tudor domain-containing protein 3	TDRD3_MOUSE	13	-50.5743	0.494257	Condition 3	Condition 1	NaN	NaN	NaN
Condition 4 / Condition 2	Q9DBE8	Q9DBE8	-0.847172	0.847172	0.000458391	0.00437381	20	Q9DBE8	Alg2	Alpha-1,3/1,6-mannosyltransferase ALG2	ALG2_MOUSE	9	-44.4127	0.555873	Condition 4	Condition 2	NaN	NaN	NaN
Condition 3 / Condition 2	Q9D1Q6	Q9D1Q6	0.6196	0.6196	0.000459789	0.00438145	20	Q9D1Q6	Erp44	Endoplasmic reticulum resident protein 44	ERP44_MOUSE	23	53.645	1.53645	Condition 3	Condition 2	NaN	NaN	NaN
Condition 3 / Condition 2	Q9D6J3	Q9D6J3	-1.10573	1.10573	0.00046055	0.004383	20	Q9D6J3	Yju2	Splicing factor YJU2	YJU2_MOUSE	3	-53.5333	0.464667	Condition 3	Condition 2	NaN	NaN	NaN
Condition 3 / Condition 1	Q8VHN8	Q8VHN8	-1.96307	1.96307	0.000462565	0.00439932	20	Q8VHN8	Nudt16l1	Tudor-interacting repair regulator protein	TIRR_MOUSE	3	-74.3517	0.256483	Condition 3	Condition 1	NaN	NaN	NaN
Condition 3 / Condition 1	Q9WUN2	Q9WUN2	-0.751819	0.751819	0.000463939	0.00440203	20	Q9WUN2	Tbk1	Serine/threonine-protein kinase TBK1	TBK1_MOUSE	6	-40.6146	0.593854	Condition 3	Condition 1	NaN	NaN	NaN
Condition 3 / Condition 1	Q80VP5	Q80VP5	-1.18789	1.18789	0.000466732	0.00441888	20	Q80VP5	Mtrfr	Mitochondrial translation release factor in rescue	MTRFR_MOUSE	3	-56.1055	0.438945	Condition 3	Condition 1	NaN	NaN	NaN
Condition 4 / Condition 1	O70252	O70252	-0.683098	0.683098	0.000468673	0.00442868	20	O70252	Hmox2	Heme oxygenase 2	HMOX2_MOUSE	18	-37.7173	0.622827	Condition 4	Condition 1	NaN	NaN	NaN
Condition 4 / Condition 1	Q9CQY2	Q9CQY2	-0.689233	0.689233	0.000470291	0.00443358	20	Q9CQY2	Ramac	RNA guanine-N7 methyltransferase activating subunit	RAMAC_MOUSE	3	-37.9817	0.620183	Condition 4	Condition 1	NaN	NaN	NaN
Condition 2 / Condition 1	P0C0A3	P0C0A3	-1.01781	1.01781	0.000471813	0.00444401	20	P0C0A3	Chmp6	Charged multivesicular body protein 6	CHMP6_MOUSE	7	-50.6135	0.493865	Condition 2	Condition 1	NaN	NaN	NaN
Condition 4 / Condition 1	Q9D0C4	Q9D0C4	-0.596395	0.596395	0.00047398	0.00445869	20	Q9D0C4	Trmt5	tRNA (guanine(37)-N1)-methyltransferase	TRM5_MOUSE	15	-33.8596	0.661404	Condition 4	Condition 1	NaN	NaN	NaN
Condition 2 / Condition 1	Q9R1Z8	Q9R1Z8	-0.791214	0.791214	0.000475271	0.00446511	20	Q9R1Z8	Sorbs3	Vinexin	VINEX_MOUSE	12	-42.2142	0.577858	Condition 2	Condition 1	NaN	NaN	NaN
Condition 4 / Condition 3	Q9DAI2	Q9DAI2	0.702111	0.702111	0.000476437	0.00447033	20	Q9DAI2	Ift22	Intraflagellar transport protein 22 homolog	IFT22_MOUSE	4	62.6883	1.62688	Condition 4	Condition 3	NaN	NaN	NaN
Condition 4 / Condition 1	Q8C650	Q8C650	-1.36253	1.36253	0.000477638	0.00447072	20	Q8C650	Septin10	Septin-10	SEP10_MOUSE	8	-61.1101	0.388899	Condition 4	Condition 1	NaN	NaN	NaN
Condition 2 / Condition 1	P53026	P53026	0.97218	0.97218	0.000479253	0.00447954	20	P53026	Rpl10a	60S ribosomal protein L10a	RL10A_MOUSE	22	96.1803	1.9618	Condition 2	Condition 1	NaN	NaN	NaN
Condition 3 / Condition 2	Q6PDM2	Q6PDM2	0.671781	0.671781	0.000483263	0.00449989	20	Q6PDM2	Srsf1	Serine/arginine-rich splicing factor 1	SRSF1_MOUSE	25	59.3038	1.59304	Condition 3	Condition 2	NaN	NaN	NaN
Condition 4 / Condition 2	Q811I0	Q811I0	-0.853448	0.853448	0.000483272	0.00449989	20	Q811I0	Atpaf1	ATP synthase mitochondrial F1 complex assembly factor 1	ATPF1_MOUSE	2	-44.654	0.55346	Condition 4	Condition 2	NaN	NaN	NaN
Condition 2 / Condition 1	Q9CQJ4	Q9CQJ4	-1.05443	1.05443	0.000484822	0.00451054	20	Q9CQJ4	Rnf2	E3 ubiquitin-protein ligase RING2	RING2_MOUSE	7	-51.8513	0.481487	Condition 2	Condition 1	NaN	NaN	NaN
Condition 4 / Condition 3	O88668	O88668	-0.947436	0.947436	0.00048618	0.00451549	20	O88668	Creg1	Protein CREG1	CREG1_MOUSE	3	-48.1447	0.518553	Condition 4	Condition 3	NaN	NaN	NaN
Condition 3 / Condition 1	Q6TYB5	Q6TYB5	-0.98479	0.98479	0.000490807	0.00454408	20	Q6TYB5	Fez2	Fasciculation and elongation protein zeta-2	FEZ2_MOUSE	2	-49.4701	0.505299	Condition 3	Condition 1	NaN	NaN	NaN
Condition 4 / Condition 1	P14115	P14115	0.823315	0.823315	0.000494274	0.00456382	20	P14115	Rpl27a	60S ribosomal protein L27a	RL27A_MOUSE	20	76.9467	1.76947	Condition 4	Condition 1	NaN	NaN	NaN
Condition 2 / Condition 1	Q8K5B2	Q8K5B2	1.4987	1.4987	0.000494979	0.0045654	18	Q8K5B2	Mcfd2	Multiple coagulation factor deficiency protein 2 homolog	MCFD2_MOUSE	2	182.589	2.82589	Condition 2	Condition 1	NaN	NaN	NaN
Condition 3 / Condition 1	Q9D1J1	Q9D1J1	-0.738399	0.738399	0.000496762	0.00457321	20	Q9D1J1	Necap2	Adaptin ear-binding coat-associated protein 2	NECP2_MOUSE	5	-40.0596	0.599404	Condition 3	Condition 1	NaN	NaN	NaN
Condition 3 / Condition 1	P35831	P35831	-0.640522	0.640522	0.000498172	0.00457756	20	P35831	Ptpn12	Tyrosine-protein phosphatase non-receptor type 12	PTN12_MOUSE	11	-35.8519	0.641481	Condition 3	Condition 1	NaN	NaN	NaN
Condition 4 / Condition 1	Q922L6	Q922L6	-1.52659	1.52659	0.000497884	0.00457756	20	Q922L6	Nelfcd	Negative elongation factor D	NELFD_MOUSE	3	-65.2903	0.347097	Condition 4	Condition 1	NaN	NaN	NaN
Condition 2 / Condition 1	O35969	O35969	-0.88897	0.88897	0.000500935	0.00458541	20	O35969	Gamt	Guanidinoacetate N-methyltransferase	GAMT_MOUSE	9	-46.0001	0.539999	Condition 2	Condition 1	NaN	NaN	NaN
Condition 4 / Condition 1	Q61941	Q61941	1.5311	1.5311	0.000501842	0.00458541	20	Q61941	Nnt	NAD(P) transhydrogenase, mitochondrial	NNTM_MOUSE	56	189.007	2.89007	Condition 4	Condition 1	NaN	NaN	NaN
Condition 2 / Condition 1	Q8VCJ6	Q8VCJ6	-0.736651	0.736651	0.000499577	0.00458541	20	Q8VCJ6	Mrgprf	Mas-related G-protein coupled receptor member F	MRGRF_MOUSE	4	-39.9869	0.600131	Condition 2	Condition 1	NaN	NaN	NaN
Condition 4 / Condition 2	Q921V5	Q921V5	-0.63071	0.63071	0.000500807	0.00458541	20	Q921V5	Mgat2	Alpha-1,6-mannosyl-glycoprotein 2-beta-N-acetylglucosaminyltransferase	MGAT2_MOUSE	3	-35.4141	0.645859	Condition 4	Condition 2	NaN	NaN	NaN
Condition 4 / Condition 1	Q99NB8	Q99NB8	-0.707965	0.707965	0.000504492	0.00460388	20	Q99NB8	Ubqln4	Ubiquilin-4	UBQL4_MOUSE	4	-38.7817	0.612183	Condition 4	Condition 1	NaN	NaN	NaN
Condition 2 / Condition 1	Q9D0B6	Q9D0B6	-1.02684	1.02684	0.000504937	0.00460507	20	Q9D0B6	Pbdc1	Protein PBDC1	PBDC1_MOUSE	8	-50.9217	0.490783	Condition 2	Condition 1	NaN	NaN	NaN
Condition 4 / Condition 1	Q8BIH0	Q8BIH0	-1.00099	1.00099	0.000505934	0.0046113	20	Q8BIH0	Sap130	Histone deacetylase complex subunit SAP130	SP130_MOUSE	4	-50.0341	0.499659	Condition 4	Condition 1	NaN	NaN	NaN
Condition 4 / Condition 2	P10493	P10493	0.591244	0.591244	0.000506251	0.00461132	19	P10493	Nid1	Nidogen-1	NID1_MOUSE	4	50.6545	1.50655	Condition 4	Condition 2	NaN	NaN	NaN
Condition 3 / Condition 1	O08807	O08807	-0.820557	0.820557	0.000508069	0.00462052	20	O08807	Prdx4	Peroxiredoxin-4	PRDX4_MOUSE	8	-43.3777	0.566223	Condition 3	Condition 1	NaN	NaN	NaN
Condition 2 / Condition 1	Q99NH2	Q99NH2	-0.666966	0.666966	0.000508206	0.00462052	20	Q99NH2	Pard3	Partitioning defective 3 homolog	PARD3_MOUSE	14	-37.017	0.62983	Condition 2	Condition 1	NaN	NaN	NaN
Condition 2 / Condition 1	Q9D8S4	Q9D8S4	-1.4617	1.4617	0.000507855	0.00462052	20	Q9D8S4	Rexo2	Oligoribonuclease, mitochondrial	ORN_MOUSE	9	-63.6934	0.363066	Condition 2	Condition 1	NaN	NaN	NaN
Condition 4 / Condition 1	Q8BGZ2	Q8BGZ2	-1.24964	1.24964	0.00051352	0.00464063	20	Q8BGZ2	Fam168a	Protein FAM168A	F168A_MOUSE	2	-57.9447	0.420553	Condition 4	Condition 1	NaN	NaN	NaN
Condition 3 / Condition 1	Q8CIE4	Q8CIE4	-1.32839	1.32839	0.000513957	0.00464063	20	Q8CIE4	Parp10	Protein mono-ADP-ribosyltransferase PARP10	PAR10_MOUSE	6	-60.1786	0.398214	Condition 3	Condition 1	NaN	NaN	NaN
Condition 4 / Condition 1	Q8R1G6	Q8R1G6	-0.717609	0.717609	0.000513675	0.00464063	20	Q8R1G6	Pdlim2	PDZ and LIM domain protein 2	PDLI2_MOUSE	4	-39.1896	0.608104	Condition 4	Condition 1	NaN	NaN	NaN
Condition 2 / Condition 1	Q9DBG9	Q9DBG9	-0.584406	0.584406	0.000514406	0.00464063	20	Q9DBG9	Tax1bp3	Tax1-binding protein 3	TX1B3_MOUSE	7	-33.3076	0.666924	Condition 2	Condition 1	NaN	NaN	NaN
Condition 4 / Condition 3	P62320	P62320	-1.26623	1.26623	0.000515172	0.00464352	20	P62320	Snrpd3	Small nuclear ribonucleoprotein Sm D3	SMD3_MOUSE	10	-58.4255	0.415745	Condition 4	Condition 3	NaN	NaN	NaN
Condition 4 / Condition 1	Q3URE1	Q3URE1	-0.777256	0.777256	0.000517125	0.00465826	20	Q3URE1	Acsf3	Malonate--CoA ligase ACSF3, mitochondrial	ACSF3_MOUSE	4	-41.6524	0.583476	Condition 4	Condition 1	NaN	NaN	NaN
Condition 2 / Condition 1	Q05A62	Q05A62	-0.965096	0.965096	0.000518615	0.00466022	20	Q05A62	Dnal1	Dynein axonemal light chain 1	DNAL1_MOUSE	3	-48.7756	0.512244	Condition 2	Condition 1	NaN	NaN	NaN
Condition 3 / Condition 1	Q9DBT3	Q9DBT3	-1.15314	1.15314	0.000518129	0.00466022	18	Q9DBT3	Ccdc97	Coiled-coil domain-containing protein 97	CCD97_MOUSE	1	-55.0356	0.449644	Condition 3	Condition 1	NaN	NaN	NaN
Condition 4 / Condition 3	Q60870	Q60870	1.13148	1.13148	0.000520924	0.00466952	20	Q60870	Reep5	Receptor expression-enhancing protein 5	REEP5_MOUSE	3	119.083	2.19083	Condition 4	Condition 3	NaN	NaN	NaN
Condition 4 / Condition 2	Q8BHN1	Q8BHN1	-0.612356	0.612356	0.00052301	0.00468253	20	Q8BHN1	Txlng	Gamma-taxilin	TXLNG_MOUSE	4	-34.5872	0.654128	Condition 4	Condition 2	NaN	NaN	NaN
Condition 3 / Condition 1	Q9QYJ3	Q9QYJ3	-1.31876	1.31876	0.000523015	0.00468253	20	Q9QYJ3	Dnajb1	DnaJ homolog subfamily B member 1	DNJB1_MOUSE	3	-59.9119	0.400881	Condition 3	Condition 1	NaN	NaN	NaN
Condition 4 / Condition 1	Q8BPZ8	Q8BPZ8	-1.32228	1.32228	0.000524559	0.00468305	20	Q8BPZ8	Abraxas1	BRCA1-A complex subunit Abraxas 1	ABRX1_MOUSE	4	-60.0097	0.399903	Condition 4	Condition 1	NaN	NaN	NaN
Condition 3 / Condition 1	Q921G8	Q921G8	-0.998719	0.998719	0.000524023	0.00468305	20	Q921G8	Tubgcp2	Gamma-tubulin complex component 2	GCP2_MOUSE	8	-49.9556	0.500444	Condition 3	Condition 1	NaN	NaN	NaN
Condition 4 / Condition 2	Q8BZ20	Q8BZ20	1.87312	1.87312	0.00052467	0.00468305	14	Q8BZ20	Parp12	Protein mono-ADP-ribosyltransferase PARP12	PAR12_MOUSE	1	266.324	3.66324	Condition 4	Condition 2	NaN	NaN	NaN
Condition 3 / Condition 1	Q9CQ48	Q9CQ48	-0.656944	0.656944	0.00052598	0.00468617	20	Q9CQ48	Nudcd2	NudC domain-containing protein 2	NUDC2_MOUSE	11	-36.578	0.63422	Condition 3	Condition 1	NaN	NaN	NaN
Condition 3 / Condition 1	Q9CPQ1	Q9CPQ1	1.57273	1.57273	0.000528204	0.00469743	20	Q9CPQ1	Cox6c	Cytochrome c oxidase subunit 6C	COX6C_MOUSE	10	197.467	2.97467	Condition 3	Condition 1	NaN	NaN	NaN
Condition 3 / Condition 2	Q60648	Q60648	-0.812225	0.812225	0.000529705	0.00470792	20	Q60648	Gm2a	Ganglioside GM2 activator	SAP3_MOUSE	4	-43.0497	0.569503	Condition 3	Condition 2	NaN	NaN	NaN
Condition 2 / Condition 1	Q91WM1	Q91WM1	3.21761	3.21761	0.000531719	0.00471952	6	Q91WM1	Strbp	Spermatid perinuclear RNA-binding protein	STRBP_MOUSE	3	830.245	9.30245	Condition 2	Condition 1	NaN	NaN	NaN
Condition 4 / Condition 1	Q9QZQ1	Q9QZQ1	-0.647944	0.647944	0.000534798	0.00473595	20	Q9QZQ1	Afdn	Afadin	AFAD_MOUSE	37	-36.1811	0.638189	Condition 4	Condition 1	NaN	NaN	NaN
Condition 4 / Condition 1	P63013	P63013	-1.62271	1.62271	0.000536374	0.00474476	20	P63013	Prrx1	Paired mesoderm homeobox protein 1	PRRX1_MOUSE	5	-67.5275	0.324725	Condition 4	Condition 1	NaN	NaN	NaN
Condition 4 / Condition 1	Q60695	Q60695	3.08388	3.08388	0.00054423	0.00479341	14	Q60695	Rgl1	Ral guanine nucleotide dissociation stimulator-like 1	RGL1_MOUSE	4	747.893	8.47893	Condition 4	Condition 1	NaN	NaN	NaN
Condition 3 / Condition 2	P39689	P39689	-0.85267	0.85267	0.000546178	0.00480166	20	P39689	Cdkn1a	Cyclin-dependent kinase inhibitor 1	CDN1A_MOUSE	1	-44.6241	0.553759	Condition 3	Condition 2	NaN	NaN	NaN
Condition 4 / Condition 3	Q8BFR6	Q8BFR6	-0.638504	0.638504	0.000547672	0.00480166	20	Q8BFR6	Zfand1	AN1-type zinc finger protein 1	ZFAN1_MOUSE	4	-35.7621	0.642379	Condition 4	Condition 3	NaN	NaN	NaN
Condition 4 / Condition 2	Q9JJL8	Q9JJL8	-0.819559	0.819559	0.000547061	0.00480166	20	Q9JJL8	Sars2	Serine--tRNA ligase, mitochondrial	SYSM_MOUSE	5	-43.3385	0.566615	Condition 4	Condition 2	NaN	NaN	NaN
Condition 4 / Condition 1	P02798	P02798	-0.927937	0.927937	0.00054971	0.00481276	20	P02798	Mt2	Metallothionein-2	MT2_MOUSE	9	-47.439	0.52561	Condition 4	Condition 1	NaN	NaN	NaN
Condition 4 / Condition 1	Q8BPG6	Q8BPG6	-0.847766	0.847766	0.000550523	0.00481699	20	Q8BPG6	Sumf2	Inactive C-alpha-formylglycine-generating enzyme 2	SUMF2_MOUSE	12	-44.4355	0.555645	Condition 4	Condition 1	NaN	NaN	NaN
Condition 3 / Condition 2	P62984	P62984	-0.673786	0.673786	0.000551015	0.00481842	20	P62984	Uba52	Ubiquitin-60S ribosomal protein L40	RL40_MOUSE	14	-37.3141	0.626859	Condition 3	Condition 2	NaN	NaN	NaN
Condition 4 / Condition 3	Q9D975	Q9D975	-1.57071	1.57071	0.000552229	0.00482328	18	Q9D975	Srxn1	Sulfiredoxin-1	SRXN1_MOUSE	4	-66.3357	0.336643	Condition 4	Condition 3	NaN	NaN	NaN
Condition 3 / Condition 2	Q9DA69	Q9DA69	-0.591947	0.591947	0.000554385	0.0048306	20	Q9DA69	Ift43	Intraflagellar transport protein 43 homolog	IFT43_MOUSE	2	-33.6553	0.663447	Condition 3	Condition 2	NaN	NaN	NaN
Condition 4 / Condition 1	Q9D3P8	Q9D3P8	1.82055	1.82055	0.000559771	0.00487173	20	Q9D3P8	Plgrkt	Plasminogen receptor (KT)	PLRKT_MOUSE	7	253.217	3.53217	Condition 4	Condition 1	NaN	NaN	NaN
Condition 2 / Condition 1	Q8K124	Q8K124	-0.595903	0.595903	0.000562433	0.0048862	20	Q8K124	Plekho2	Pleckstrin homology domain-containing family O member 2	PKHO2_MOUSE	18	-33.837	0.66163	Condition 2	Condition 1	NaN	NaN	NaN
Condition 4 / Condition 3	P18572	P18572	-0.622216	0.622216	0.000564793	0.00489872	20	P18572	Bsg	Basigin	BASI_MOUSE	2	-35.0328	0.649672	Condition 4	Condition 3	NaN	NaN	NaN
Condition 4 / Condition 1	Q6TYB5	Q6TYB5	-1.48247	1.48247	0.000564877	0.00489872	20	Q6TYB5	Fez2	Fasciculation and elongation protein zeta-2	FEZ2_MOUSE	2	-64.2125	0.357875	Condition 4	Condition 1	NaN	NaN	NaN
Condition 4 / Condition 1	Q8C0P7	Q8C0P7	-0.821134	0.821134	0.000565382	0.0049002	20	Q8C0P7	Znf451	E3 SUMO-protein ligase ZNF451	ZN451_MOUSE	4	-43.4003	0.565997	Condition 4	Condition 1	NaN	NaN	NaN
Condition 4 / Condition 1	Q9CQ88	Q9CQ88	-0.644654	0.644654	0.000567076	0.00490917	20	Q9CQ88	Tspan31	Tetraspanin-31	TSN31_MOUSE	6	-36.0354	0.639646	Condition 4	Condition 1	NaN	NaN	NaN
Condition 2 / Condition 1	Q9Z1Y4	Q9Z1Y4	-0.847539	0.847539	0.000567086	0.00490917	20	Q9Z1Y4	Trip6	Thyroid receptor-interacting protein 6	TRIP6_MOUSE	14	-44.4268	0.555732	Condition 2	Condition 1	NaN	NaN	NaN
Condition 3 / Condition 1	Q8BPG6	Q8BPG6	-0.785486	0.785486	0.000568303	0.00491401	20	Q8BPG6	Sumf2	Inactive C-alpha-formylglycine-generating enzyme 2	SUMF2_MOUSE	12	-41.9844	0.580156	Condition 3	Condition 1	NaN	NaN	NaN
Condition 3 / Condition 1	Q8JZY2	Q8JZY2	-0.949864	0.949864	0.000568317	0.00491401	20	Q8JZY2	Commd10	COMM domain-containing protein 10	COMDA_MOUSE	6	-48.2319	0.517681	Condition 3	Condition 1	NaN	NaN	NaN
Condition 2 / Condition 1	Q6P9S0	Q6P9S0	-1.30662	1.30662	0.000570026	0.00492008	16	Q6P9S0	Mtss2	Protein MTSS 2	MTSS2_MOUSE	1	-59.5732	0.404268	Condition 2	Condition 1	NaN	NaN	NaN
Condition 3 / Condition 2	Q3TYA6	Q3TYA6	-1.01486	1.01486	0.000569888	0.00492008	12	Q3TYA6	Mphosph8	M-phase phosphoprotein 8	MPP8_MOUSE	2	-50.5123	0.494877	Condition 3	Condition 2	NaN	NaN	NaN
Condition 4 / Condition 1	O08807	O08807	-0.741937	0.741937	0.000571703	0.00492963	20	O08807	Prdx4	Peroxiredoxin-4	PRDX4_MOUSE	8	-40.2064	0.597936	Condition 4	Condition 1	NaN	NaN	NaN
Condition 4 / Condition 3	Q9QYY8	Q9QYY8	-0.600593	0.600593	0.000576047	0.00495746	20	Q9QYY8	Spast	Spastin	SPAST_MOUSE	6	-34.0517	0.659483	Condition 4	Condition 3	NaN	NaN	NaN
Condition 4 / Condition 1	Q80UU1	Q80UU1	-1.85122	1.85122	0.000576775	0.0049608	20	Q80UU1	Ankzf1	Ankyrin repeat and zinc finger domain-containing protein 1	ANKZ1_MOUSE	2	-72.2842	0.277158	Condition 4	Condition 1	NaN	NaN	NaN
Condition 4 / Condition 2	P70288	P70288	0.731219	0.731219	0.000579563	0.00497412	20	P70288	Hdac2	Histone deacetylase 2	HDAC2_MOUSE	4	66.0041	1.66004	Condition 4	Condition 2	NaN	NaN	NaN
Condition 4 / Condition 2	Q91W45;Q9D6V8	Q91W45;Q9D6V8	-0.694768	0.694768	0.000579028	0.00497412	20	Q91W45;Q9D6V8	Paip2b;Paip2	Polyadenylate-binding protein-interacting protein 2B;Polyadenylate-binding protein-interacting protein 2	PAI2B_MOUSE;PAIP2_MOUSE	1	-38.2191	0.617809	Condition 4	Condition 2	NaN	NaN	NaN
Condition 3 / Condition 2	Q8BYN3	Q8BYN3	-0.985734	0.985734	0.00058272	0.00499143	20	Q8BYN3	Itpk1	Inositol-tetrakisphosphate 1-kinase	ITPK1_MOUSE	5	-49.5031	0.504969	Condition 3	Condition 2	NaN	NaN	NaN
Condition 3 / Condition 1	Q8BL48	Q8BL48	-1.19765	1.19765	0.000584751	0.00499715	20	Q8BL48	Unk	RING finger protein unkempt homolog	UNK_MOUSE	6	-56.4015	0.435985	Condition 3	Condition 1	NaN	NaN	NaN
Condition 3 / Condition 1	P41241	P41241	-0.990505	0.990505	0.000587173	0.00501492	20	P41241	Csk	Tyrosine-protein kinase CSK	CSK_MOUSE	10	-49.6698	0.503302	Condition 3	Condition 1	NaN	NaN	NaN
Condition 3 / Condition 2	P28654	P28654	-1.87772	1.87772	0.000588311	0.00502172	19	P28654	Dcn	Decorin	PGS2_MOUSE	8	-72.7886	0.272114	Condition 3	Condition 2	NaN	NaN	NaN
Condition 2 / Condition 1	D3YXK1	D3YXK1	-0.796371	0.796371	0.000588878	0.00502363	20	D3YXK1	Samd1	Sterile alpha motif domain-containing protein 1	SAMD1_MOUSE	4	-42.4204	0.575796	Condition 2	Condition 1	NaN	NaN	NaN
Condition 3 / Condition 1	O08796	O08796	-0.863729	0.863729	0.000592872	0.00504595	20	O08796	Eef2k	Eukaryotic elongation factor 2 kinase	EF2K_MOUSE	7	-45.0469	0.549531	Condition 3	Condition 1	NaN	NaN	NaN
Condition 4 / Condition 1	P63330	P63330	-0.681632	0.681632	0.000594279	0.005055	20	P63330	Ppp2ca	Serine/threonine-protein phosphatase 2A catalytic subunit alpha isoform	PP2AA_MOUSE	20	-37.6541	0.623459	Condition 4	Condition 1	NaN	NaN	NaN
Condition 4 / Condition 2	Q8C0D4	Q8C0D4	-0.727268	0.727268	0.000595818	0.00506272	20	Q8C0D4	Arhgap12	Rho GTPase-activating protein 12	RHG12_MOUSE	4	-39.5953	0.604047	Condition 4	Condition 2	NaN	NaN	NaN
Condition 2 / Condition 1	Q9Z0V7	Q9Z0V7	0.678369	0.678369	0.000595879	0.00506272	20	Q9Z0V7	Timm17b	Mitochondrial import inner membrane translocase subunit Tim17-B	TI17B_MOUSE	8	60.033	1.60033	Condition 2	Condition 1	NaN	NaN	NaN
Condition 3 / Condition 1	Q9CQG2	Q9CQG2	-0.654021	0.654021	0.000597674	0.00507209	20	Q9CQG2	Mettl16	RNA N6-adenosine-methyltransferase METTL16	MET16_MOUSE	8	-36.4494	0.635506	Condition 3	Condition 1	NaN	NaN	NaN
Condition 4 / Condition 1	P70195	P70195	-0.838536	0.838536	0.000598511	0.00507626	20	P70195	Psmb7	Proteasome subunit beta type-7	PSB7_MOUSE	8	-44.0789	0.559211	Condition 4	Condition 1	NaN	NaN	NaN
Condition 4 / Condition 1	Q62084	Q62084	-1.21061	1.21061	0.000599501	0.00508172	20	Q62084	Ppp1r14b	Protein phosphatase 1 regulatory subunit 14B	PP14B_MOUSE	7	-56.7913	0.432087	Condition 4	Condition 1	NaN	NaN	NaN
Condition 4 / Condition 3	P28033	P28033	-0.681338	0.681338	0.000603278	0.00510782	20	P28033	Cebpb	CCAAT/enhancer-binding protein beta	CEBPB_MOUSE	8	-37.6413	0.623587	Condition 4	Condition 3	NaN	NaN	NaN
Condition 2 / Condition 1	Q99LB6	Q99LB6	-1.00019	1.00019	0.000603839	0.00510962	20	Q99LB6	Mat2b	Methionine adenosyltransferase 2 subunit beta	MAT2B_MOUSE	14	-50.0066	0.499934	Condition 2	Condition 1	NaN	NaN	NaN
Condition 3 / Condition 1	Q8K4D3	Q8K4D3	-0.855115	0.855115	0.000606684	0.00512482	15	Q8K4D3	Slc36a1	Proton-coupled amino acid transporter 1	S36A1_MOUSE	1	-44.7179	0.552821	Condition 3	Condition 1	NaN	NaN	NaN
Condition 4 / Condition 1	Q60932	Q60932	1.90444	1.90444	0.000616285	0.00517909	20	Q60932	Vdac1	Voltage-dependent anion-selective channel protein 1	VDAC1_MOUSE	35	274.365	3.74365	Condition 4	Condition 1	NaN	NaN	NaN
Condition 3 / Condition 2	Q8BL97	Q8BL97	0.770267	0.770267	0.000615637	0.00517909	20	Q8BL97	Srsf7	Serine/arginine-rich splicing factor 7	SRSF7_MOUSE	18	70.5585	1.70559	Condition 3	Condition 2	NaN	NaN	NaN
Condition 4 / Condition 2	Q9Z210	Q9Z210	1.91164	1.91164	0.000615535	0.00517909	18	Q9Z210	Pex11b	Peroxisomal membrane protein 11B	PX11B_MOUSE	1	276.236	3.76236	Condition 4	Condition 2	NaN	NaN	NaN
Condition 4 / Condition 3	P21995	P21995	-0.885209	0.885209	0.000618181	0.00519201	20	P21995	Emb	Embigin	EMB_MOUSE	13	-45.8591	0.541409	Condition 4	Condition 3	NaN	NaN	NaN
Condition 4 / Condition 1	P36916	P36916	-0.769379	0.769379	0.000621311	0.00519784	20	P36916	Gnl1	Guanine nucleotide-binding protein-like 1	GNL1_MOUSE	12	-41.333	0.58667	Condition 4	Condition 1	NaN	NaN	NaN
Condition 3 / Condition 2	P62715	P62715	-0.614295	0.614295	0.000619486	0.00519784	20	P62715	Ppp2cb	Serine/threonine-protein phosphatase 2A catalytic subunit beta isoform	PP2AB_MOUSE	5	-34.6751	0.653249	Condition 3	Condition 2	NaN	NaN	NaN
Condition 2 / Condition 1	Q8K2V1	Q8K2V1	-0.681873	0.681873	0.000621357	0.00519784	20	Q8K2V1	Ppp4r1	Serine/threonine-protein phosphatase 4 regulatory subunit 1	PP4R1_MOUSE	9	-37.6645	0.623355	Condition 2	Condition 1	NaN	NaN	NaN
Condition 4 / Condition 3	Q9CYR0	Q9CYR0	0.6073	0.6073	0.000624856	0.00521223	20	Q9CYR0	Ssbp1	Single-stranded DNA-binding protein, mitochondrial	SSBP_MOUSE	8	52.3406	1.52341	Condition 4	Condition 3	NaN	NaN	NaN
Condition 3 / Condition 1	Q9D9Z5	Q9D9Z5	-0.872507	0.872507	0.00062476	0.00521223	20	Q9D9Z5	Dda1	DET1- and DDB1-associated protein 1	DDA1_MOUSE	4	-45.3803	0.546197	Condition 3	Condition 1	NaN	NaN	NaN
Condition 3 / Condition 1	Q6PIU9	Q6PIU9	-0.610991	0.610991	0.000625671	0.00521309	20	Q6PIU9	NaN	Uncharacterized protein FLJ45252 homolog	YJ005_MOUSE	21	-34.5253	0.654747	Condition 3	Condition 1	NaN	NaN	NaN
Condition 3 / Condition 1	P60003	P60003	-1.17103	1.17103	0.000628203	0.00522555	20	P60003	Elof1	Transcription elongation factor 1 homolog	ELOF1_MOUSE	2	-55.5897	0.444103	Condition 3	Condition 1	NaN	NaN	NaN
Condition 3 / Condition 1	Q9QYS9	Q9QYS9	-0.909756	0.909756	0.000628583	0.00522555	20	Q9QYS9	Qki	Protein quaking	QKI_MOUSE	12	-46.7725	0.532275	Condition 3	Condition 1	NaN	NaN	NaN
Condition 4 / Condition 1	Q69ZZ9	Q69ZZ9	-0.858764	0.858764	0.000632372	0.00524563	20	Q69ZZ9	Kiaa0754	Uncharacterized protein KIAA0754	K0754_MOUSE	6	-44.8575	0.551425	Condition 4	Condition 1	NaN	NaN	NaN
Condition 4 / Condition 2	Q8CJ26	Q8CJ26	-0.833018	0.833018	0.000633051	0.00524563	20	Q8CJ26	Nradd	Death domain-containing membrane protein NRADD	NRADD_MOUSE	2	-43.8646	0.561354	Condition 4	Condition 2	NaN	NaN	NaN
Condition 4 / Condition 1	Q8BKC8	Q8BKC8	-1.04538	1.04538	0.000635123	0.00525006	20	Q8BKC8	Pi4kb	Phosphatidylinositol 4-kinase beta	PI4KB_MOUSE	3	-51.5484	0.484516	Condition 4	Condition 1	NaN	NaN	NaN
Condition 2 / Condition 1	Q921Q7	Q921Q7	-0.648889	0.648889	0.000634804	0.00525006	20	Q921Q7	Rin1	Ras and Rab interactor 1	RIN1_MOUSE	17	-36.2229	0.637771	Condition 2	Condition 1	NaN	NaN	NaN
Condition 4 / Condition 3	Q99LU0	Q99LU0	-0.585847	0.585847	0.000636884	0.00525869	20	Q99LU0	Chmp1b1	Charged multivesicular body protein 1b-1	CH1B1_MOUSE	2	-33.3742	0.666258	Condition 4	Condition 3	NaN	NaN	NaN
Condition 3 / Condition 1	Q8VCL2	Q8VCL2	1.4017	1.4017	0.00063749	0.00526073	20	Q8VCL2	Sco2	Protein SCO2 homolog, mitochondrial	SCO2_MOUSE	1	164.213	2.64213	Condition 3	Condition 1	NaN	NaN	NaN
Condition 3 / Condition 1	Q8K124	Q8K124	-0.64571	0.64571	0.000639629	0.00527541	20	Q8K124	Plekho2	Pleckstrin homology domain-containing family O member 2	PKHO2_MOUSE	18	-36.0822	0.639178	Condition 3	Condition 1	NaN	NaN	NaN
Condition 4 / Condition 1	Q9CWK3	Q9CWK3	-1.27052	1.27052	0.000643654	0.00529074	20	Q9CWK3	Cd2bp2	CD2 antigen cytoplasmic tail-binding protein 2	CD2B2_MOUSE	7	-58.5488	0.414512	Condition 4	Condition 1	NaN	NaN	NaN
Condition 3 / Condition 1	Q9D3P8	Q9D3P8	1.7159	1.7159	0.00064332	0.00529074	20	Q9D3P8	Plgrkt	Plasminogen receptor (KT)	PLRKT_MOUSE	7	228.501	3.28501	Condition 3	Condition 1	NaN	NaN	NaN
Condition 3 / Condition 1	Q61941	Q61941	1.54452	1.54452	0.000652667	0.00534526	20	Q61941	Nnt	NAD(P) transhydrogenase, mitochondrial	NNTM_MOUSE	56	191.708	2.91708	Condition 3	Condition 1	NaN	NaN	NaN
Condition 2 / Condition 1	Q91X43	Q91X43	-1.10168	1.10168	0.000652636	0.00534526	20	Q91X43	Sh3d19	SH3 domain-containing protein 19	SH319_MOUSE	16	-53.4025	0.465975	Condition 2	Condition 1	NaN	NaN	NaN
Condition 4 / Condition 1	Q9D8Y0	Q9D8Y0	-0.773602	0.773602	0.00065284	0.00534526	20	Q9D8Y0	Efhd2	EF-hand domain-containing protein D2	EFHD2_MOUSE	11	-41.5045	0.584955	Condition 4	Condition 1	NaN	NaN	NaN
Condition 4 / Condition 1	O70274	O70274	-0.614578	0.614578	0.00065366	0.00534601	18	O70274	Ptp4a2	Protein tyrosine phosphatase type IVA 2	TP4A2_MOUSE	3	-34.6879	0.653121	Condition 4	Condition 1	NaN	NaN	NaN
Condition 2 / Condition 1	P62311	P62311	-0.81007	0.81007	0.000653647	0.00534601	20	P62311	Lsm3	U6 snRNA-associated Sm-like protein LSm3	LSM3_MOUSE	7	-42.9646	0.570354	Condition 2	Condition 1	NaN	NaN	NaN
Condition 2 / Condition 1	Q99LY9	Q99LY9	1.23822	1.23822	0.000655857	0.00536098	18	Q99LY9	Ndufs5	NADH dehydrogenase [ubiquinone] iron-sulfur protein 5	NDUS5_MOUSE	5	135.907	2.35907	Condition 2	Condition 1	NaN	NaN	NaN
Condition 4 / Condition 1	Q9DBC3	Q9DBC3	-0.785582	0.785582	0.000656337	0.00536191	20	Q9DBC3	Cmtr1	Cap-specific mRNA (nucleoside-2'-O-)-methyltransferase 1	CMTR1_MOUSE	19	-41.9882	0.580118	Condition 4	Condition 1	NaN	NaN	NaN
Condition 3 / Condition 2	P97360	P97360	1.1893	1.1893	0.000659243	0.00537473	20	P97360	Etv6	Transcription factor ETV6	ETV6_MOUSE	1	128.042	2.28042	Condition 3	Condition 2	NaN	NaN	NaN
Condition 3 / Condition 1	Q8BGS0	Q8BGS0	0.997662	0.997662	0.00066104	0.00537527	20	Q8BGS0	Mak16	Protein MAK16 homolog	MAK16_MOUSE	8	99.6762	1.99676	Condition 3	Condition 1	NaN	NaN	NaN
Condition 4 / Condition 1	Q91VK1	Q91VK1	-0.838423	0.838423	0.000660283	0.00537527	20	Q91VK1	Bzw2	Basic leucine zipper and W2 domain-containing protein 2	BZW2_MOUSE	7	-44.0746	0.559254	Condition 4	Condition 1	NaN	NaN	NaN
Condition 3 / Condition 2	Q9CQ02	Q9CQ02	1.74297	1.74297	0.000660423	0.00537527	18	Q9CQ02	Commd4	COMM domain-containing protein 4	COMD4_MOUSE	5	234.723	3.34723	Condition 3	Condition 2	NaN	NaN	NaN
Condition 4 / Condition 3	Q9CWT6	Q9CWT6	-1.24132	1.24132	0.000661273	0.00537527	19	Q9CWT6	Ddx28	Probable ATP-dependent RNA helicase DDX28	DDX28_MOUSE	5	-57.7015	0.422985	Condition 4	Condition 3	NaN	NaN	NaN
Condition 4 / Condition 3	Q8R373	Q8R373	-0.61458	0.61458	0.000662341	0.00538097	20	Q8R373	Clmp	CXADR-like membrane protein	CLMP_MOUSE	2	-34.688	0.65312	Condition 4	Condition 3	NaN	NaN	NaN
Condition 3 / Condition 1	Q99JR1	Q99JR1	1.33397	1.33397	0.00066381	0.00538992	20	Q99JR1	Sfxn1	Sideroflexin-1	SFXN1_MOUSE	21	152.095	2.52095	Condition 3	Condition 1	NaN	NaN	NaN
Condition 3 / Condition 2	Q9Z2R6	Q9Z2R6	-1.07042	1.07042	0.000664242	0.00539044	20	Q9Z2R6	Unc119	Protein unc-119 homolog A	U119A_MOUSE	2	-52.3819	0.476181	Condition 3	Condition 2	NaN	NaN	NaN
Condition 3 / Condition 2	Q8BTW9	Q8BTW9	-0.869798	0.869798	0.00066573	0.00539799	20	Q8BTW9	Pak4	Serine/threonine-protein kinase PAK 4	PAK4_MOUSE	1	-45.2777	0.547223	Condition 3	Condition 2	NaN	NaN	NaN
Condition 3 / Condition 2	Q9CRC0	Q9CRC0	1.85785	1.85785	0.000668044	0.0054123	12	Q9CRC0	Vkorc1	Vitamin K epoxide reductase complex subunit 1	VKOR1_MOUSE	1	262.466	3.62466	Condition 3	Condition 2	NaN	NaN	NaN
Condition 2 / Condition 1	Q8VCM3	Q8VCM3	-1.0139	1.0139	0.000670104	0.00542	11	Q8VCM3	Zfyve21	Zinc finger FYVE domain-containing protein 21	ZFY21_MOUSE	1	-50.4794	0.495206	Condition 2	Condition 1	NaN	NaN	NaN
Condition 3 / Condition 1	P62075	P62075	0.710672	0.710672	0.000675592	0.00545536	20	P62075	Timm13	Mitochondrial import inner membrane translocase subunit Tim13	TIM13_MOUSE	6	63.6566	1.63657	Condition 3	Condition 1	NaN	NaN	NaN
Condition 3 / Condition 1	Q6ZPY7	Q6ZPY7	-1.08966	1.08966	0.00067598	0.00545549	20	Q6ZPY7	Kdm3b	Lysine-specific demethylase 3B	KDM3B_MOUSE	18	-53.0128	0.469872	Condition 3	Condition 1	NaN	NaN	NaN
Condition 3 / Condition 2	Q9CZ82	Q9CZ82	0.778293	0.778293	0.000679441	0.0054804	14	Q9CZ82	Med18	Mediator of RNA polymerase II transcription subunit 18	MED18_MOUSE	2	71.51	1.7151	Condition 3	Condition 2	NaN	NaN	NaN
Condition 2 / Condition 1	Q8R0J7	Q8R0J7	-0.916107	0.916107	0.000684811	0.0054995	20	Q8R0J7	Vps37b	Vacuolar protein sorting-associated protein 37B	VP37B_MOUSE	5	-47.0063	0.529937	Condition 2	Condition 1	NaN	NaN	NaN
Condition 3 / Condition 1	Q8C5T4	Q8C5T4	-1.12313	1.12313	0.000686826	0.00550215	20	Q8C5T4	Morn3	MORN repeat-containing protein 3	MORN3_MOUSE	1	-54.0902	0.459098	Condition 3	Condition 1	NaN	NaN	NaN
Condition 4 / Condition 1	Q8K370	Q8K370	-1.18727	1.18727	0.000687393	0.00550215	20	Q8K370	Acad10	Acyl-CoA dehydrogenase family member 10	ACD10_MOUSE	7	-56.0867	0.439133	Condition 4	Condition 1	NaN	NaN	NaN
Condition 4 / Condition 1	Q99LU0	Q99LU0	-0.994335	0.994335	0.000687279	0.00550215	20	Q99LU0	Chmp1b1	Charged multivesicular body protein 1b-1	CH1B1_MOUSE	2	-49.8033	0.501967	Condition 4	Condition 1	NaN	NaN	NaN
Condition 3 / Condition 1	Q91V98	Q91V98	0.913495	0.913495	0.000685846	0.00550215	16	Q91V98	Cd248	Endosialin	CD248_MOUSE	6	88.3603	1.8836	Condition 3	Condition 1	NaN	NaN	NaN
Condition 3 / Condition 1	Q8VEK3	Q8VEK3	0.635347	0.635347	0.00068878	0.00550723	20	Q8VEK3	Hnrnpu	Heterogeneous nuclear ribonucleoprotein U	HNRPU_MOUSE	78	55.3312	1.55331	Condition 3	Condition 1	NaN	NaN	NaN
Condition 3 / Condition 1	Q8BJF9	Q8BJF9	-0.615959	0.615959	0.000689358	0.00550885	20	Q8BJF9	Chmp2b	Charged multivesicular body protein 2b	CHM2B_MOUSE	7	-34.7504	0.652496	Condition 3	Condition 1	NaN	NaN	NaN
Condition 2 / Condition 1	Q8BGS2	Q8BGS2	-0.699261	0.699261	0.00069396	0.00552754	20	Q8BGS2	Bola2	BolA-like protein 2	BOLA2_MOUSE	9	-38.4113	0.615887	Condition 2	Condition 1	NaN	NaN	NaN
Condition 2 / Condition 1	Q8VD66	Q8VD66	-0.68995	0.68995	0.000693843	0.00552754	20	Q8VD66	Abhd4	(Lyso)-N-acylphosphatidylethanolamine lipase	ABHD4_MOUSE	2	-38.0125	0.619875	Condition 2	Condition 1	NaN	NaN	NaN
Condition 2 / Condition 1	Q3THW5	Q3THW5	0.690102	0.690102	0.000694955	0.00553157	20	Q3THW5	H2az2	Histone H2A.V	H2AV_MOUSE	15	61.3398	1.6134	Condition 2	Condition 1	NaN	NaN	NaN
Condition 4 / Condition 3	Q7TS68	Q7TS68	0.644475	0.644475	0.00069522	0.00553157	17	Q7TS68	Nsun6	tRNA (cytosine(72)-C(5))-methyltransferase NSUN6	NSUN6_MOUSE	2	56.317	1.56317	Condition 4	Condition 3	NaN	NaN	NaN
Condition 3 / Condition 2	O08736	O08736	-0.674048	0.674048	0.000698352	0.00553708	20	O08736	Casp12	Caspase-12	CASPC_MOUSE	11	-37.3254	0.626746	Condition 3	Condition 2	NaN	NaN	NaN
Condition 2 / Condition 1	O35295	O35295	-0.614791	0.614791	0.000698262	0.00553708	20	O35295	Purb	Transcriptional activator protein Pur-beta	PURB_MOUSE	17	-34.6975	0.653025	Condition 2	Condition 1	NaN	NaN	NaN
Condition 2 / Condition 1	P10493	P10493	-1.13644	1.13644	0.000696938	0.00553708	19	P10493	Nid1	Nidogen-1	NID1_MOUSE	4	-54.5121	0.454879	Condition 2	Condition 1	NaN	NaN	NaN
Condition 2 / Condition 1	P15532	P15532	-0.810911	0.810911	0.000698688	0.00553708	20	P15532	Nme1	Nucleoside diphosphate kinase A	NDKA_MOUSE	13	-42.9978	0.570022	Condition 2	Condition 1	NaN	NaN	NaN
Condition 2 / Condition 1	Q922L6	Q922L6	-1.45581	1.45581	0.000698079	0.00553708	20	Q922L6	Nelfcd	Negative elongation factor D	NELFD_MOUSE	3	-63.5451	0.364549	Condition 2	Condition 1	NaN	NaN	NaN
Condition 4 / Condition 3	Q9CRD2	Q9CRD2	-0.704877	0.704877	0.000700204	0.00553815	20	Q9CRD2	Emc2	ER membrane protein complex subunit 2	EMC2_MOUSE	9	-38.6505	0.613495	Condition 4	Condition 3	NaN	NaN	NaN
Condition 4 / Condition 1	Q9D7S9	Q9D7S9	-0.938639	0.938639	0.000703725	0.00555401	20	Q9D7S9	Chmp5	Charged multivesicular body protein 5	CHMP5_MOUSE	11	-47.8275	0.521725	Condition 4	Condition 1	NaN	NaN	NaN
Condition 2 / Condition 1	Q9WTQ8	Q9WTQ8	0.604246	0.604246	0.000705478	0.00556186	20	Q9WTQ8	Timm23	Mitochondrial import inner membrane translocase subunit Tim23	TIM23_MOUSE	4	52.0184	1.52018	Condition 2	Condition 1	NaN	NaN	NaN
Condition 3 / Condition 1	P43346	P43346	-1.22573	1.22573	0.000708052	0.0055733	20	P43346	Dck	Deoxycytidine kinase	DCK_MOUSE	3	-57.242	0.42758	Condition 3	Condition 1	NaN	NaN	NaN
Condition 4 / Condition 1	Q8VHN8	Q8VHN8	-1.7087	1.7087	0.000708323	0.0055733	20	Q8VHN8	Nudt16l1	Tudor-interacting repair regulator protein	TIRR_MOUSE	3	-69.4064	0.305936	Condition 4	Condition 1	NaN	NaN	NaN
Condition 2 / Condition 1	Q64152	Q64152	-0.720857	0.720857	0.000709906	0.0055736	20	Q64152	Btf3	Transcription factor BTF3	BTF3_MOUSE	11	-39.3263	0.606737	Condition 2	Condition 1	NaN	NaN	NaN
Condition 4 / Condition 1	Q8VI63	Q8VI63	-0.999831	0.999831	0.00071001	0.0055736	20	Q8VI63	Mob2	MOB kinase activator 2	MOB2_MOUSE	5	-49.9942	0.500058	Condition 4	Condition 1	NaN	NaN	NaN
Condition 3 / Condition 2	Q8BG60	Q8BG60	2.16852	2.16852	0.000709972	0.0055736	19	Q8BG60	Txnip	Thioredoxin-interacting protein	TXNIP_MOUSE	10	349.563	4.49563	Condition 3	Condition 2	NaN	NaN	NaN
Condition 3 / Condition 2	Q8BXC6	Q8BXC6	1.02478	1.02478	0.000717149	0.0056176	13	Q8BXC6	Commd2	COMM domain-containing protein 2	COMD2_MOUSE	2	103.465	2.03465	Condition 3	Condition 2	NaN	NaN	NaN
Condition 2 / Condition 1	O54941	O54941	-0.695273	0.695273	0.000718291	0.00562355	20	O54941	Smarce1	SWI/SNF-related matrix-associated actin-dependent regulator of chromatin subfamily E member 1	SMCE1_MOUSE	15	-38.2408	0.617592	Condition 2	Condition 1	NaN	NaN	NaN
Condition 2 / Condition 1	Q61206	Q61206	-0.667246	0.667246	0.000719564	0.0056266	20	Q61206	Pafah1b2	Platelet-activating factor acetylhydrolase IB subunit alpha2	PA1B2_MOUSE	7	-37.0292	0.629708	Condition 2	Condition 1	NaN	NaN	NaN
Condition 3 / Condition 2	Q3UMQ8	Q3UMQ8	-1.60987	1.60987	0.000721172	0.00563106	19	Q3UMQ8	Naf1	H/ACA ribonucleoprotein complex non-core subunit NAF1	NAF1_MOUSE	4	-67.2372	0.327628	Condition 3	Condition 2	NaN	NaN	NaN
Condition 3 / Condition 2	Q80W37	Q80W37	-1.04974	1.04974	0.000723463	0.00564258	20	Q80W37	Snupn	Snurportin-1	SPN1_MOUSE	3	-51.6946	0.483054	Condition 3	Condition 2	NaN	NaN	NaN
Condition 4 / Condition 1	P47880	P47880	-1.3771	1.3771	0.000733158	0.00568924	19	P47880	Igfbp6	Insulin-like growth factor-binding protein 6	IBP6_MOUSE	6	-61.5007	0.384993	Condition 4	Condition 1	NaN	NaN	NaN
Condition 3 / Condition 1	Q8BKE9	Q8BKE9	-0.605112	0.605112	0.000733281	0.00568924	20	Q8BKE9	Ift74	Intraflagellar transport protein 74 homolog	IFT74_MOUSE	12	-34.2579	0.657421	Condition 3	Condition 1	NaN	NaN	NaN
Condition 4 / Condition 3	O55187	O55187	0.821913	0.821913	0.00073534	0.00569917	18	O55187	Cbx4	E3 SUMO-protein ligase CBX4	CBX4_MOUSE	2	76.7748	1.76775	Condition 4	Condition 3	NaN	NaN	NaN
Condition 4 / Condition 2	P51949	P51949	-0.882849	0.882849	0.000740483	0.00572033	20	P51949	Mnat1	CDK-activating kinase assembly factor MAT1	MAT1_MOUSE	7	-45.7705	0.542295	Condition 4	Condition 2	NaN	NaN	NaN
Condition 2 / Condition 1	Q8K2I1	Q8K2I1	-0.880122	0.880122	0.000739756	0.00572033	20	Q8K2I1	Fntb	Protein farnesyltransferase subunit beta	FNTB_MOUSE	8	-45.6679	0.543321	Condition 2	Condition 1	NaN	NaN	NaN
Condition 2 / Condition 1	Q8VCE2	Q8VCE2	-1.435	1.435	0.00074003	0.00572033	17	Q8VCE2	Gpn1	GPN-loop GTPase 1	GPN1_MOUSE	1	-63.0153	0.369847	Condition 2	Condition 1	NaN	NaN	NaN
Condition 4 / Condition 3	Q64253	Q64253	0.640589	0.640589	0.000741964	0.00572629	20	Q64253	Ly6e	Lymphocyte antigen 6E	LY6E_MOUSE	1	55.8966	1.55897	Condition 4	Condition 3	NaN	NaN	NaN
Condition 3 / Condition 1	Q99LS3	Q99LS3	-0.865055	0.865055	0.000743162	0.00572665	20	Q99LS3	Psph	Phosphoserine phosphatase	SERB_MOUSE	7	-45.0975	0.549025	Condition 3	Condition 1	NaN	NaN	NaN
Condition 2 / Condition 1	O88445	O88445	0.996196	0.996196	0.000744922	0.00572964	18	O88445	Aurkc	Aurora kinase C	AURKC_MOUSE	1	99.4734	1.99473	Condition 2	Condition 1	NaN	NaN	NaN
Condition 3 / Condition 2	Q91XC8	Q91XC8	-0.840077	0.840077	0.000745003	0.00572964	20	Q91XC8	Dap	Death-associated protein 1	DAP1_MOUSE	6	-44.1386	0.558614	Condition 3	Condition 2	NaN	NaN	NaN
Condition 3 / Condition 2	Q60870	Q60870	-1.17585	1.17585	0.000747627	0.00573676	20	Q60870	Reep5	Receptor expression-enhancing protein 5	REEP5_MOUSE	3	-55.7377	0.442623	Condition 3	Condition 2	NaN	NaN	NaN
Condition 3 / Condition 1	Q8VCA8	Q8VCA8	-1.3454	1.3454	0.000746871	0.00573676	20	Q8VCA8	Scrn2	Secernin-2	SCRN2_MOUSE	2	-60.6456	0.393544	Condition 3	Condition 1	NaN	NaN	NaN
Condition 2 / Condition 1	Q9DBC3	Q9DBC3	-0.916272	0.916272	0.000747495	0.00573676	20	Q9DBC3	Cmtr1	Cap-specific mRNA (nucleoside-2'-O-)-methyltransferase 1	CMTR1_MOUSE	19	-47.0124	0.529876	Condition 2	Condition 1	NaN	NaN	NaN
Condition 4 / Condition 1	Q60775	Q60775	-1.06245	1.06245	0.000749072	0.00574184	20	Q60775	Elf1	ETS-related transcription factor Elf-1	ELF1_MOUSE	6	-52.1181	0.478819	Condition 4	Condition 1	NaN	NaN	NaN
Condition 3 / Condition 1	O55229	O55229	-1.03577	1.03577	0.000750673	0.00575111	20	O55229	Chkb	Choline/ethanolamine kinase	CHKB_MOUSE	2	-51.2245	0.487755	Condition 3	Condition 1	NaN	NaN	NaN
Condition 4 / Condition 1	Q924T2	Q924T2	-0.6004	0.6004	0.00075258	0.00575308	20	Q924T2	Mrps2	28S ribosomal protein S2, mitochondrial	RT02_MOUSE	6	-34.0429	0.659571	Condition 4	Condition 1	NaN	NaN	NaN
Condition 3 / Condition 1	Q91XC8	Q91XC8	-1.99411	1.99411	0.000757621	0.00577415	20	Q91XC8	Dap	Death-associated protein 1	DAP1_MOUSE	6	-74.8977	0.251023	Condition 3	Condition 1	NaN	NaN	NaN
Condition 4 / Condition 1	Q3THG9	Q3THG9	-0.63687	0.63687	0.0007586	0.00577861	20	Q3THG9	Aarsd1	Alanyl-tRNA editing protein Aarsd1	AASD1_MOUSE	12	-35.6893	0.643107	Condition 4	Condition 1	NaN	NaN	NaN
Condition 3 / Condition 1	Q8R5A3	Q8R5A3	-1.01779	1.01779	0.000761252	0.0057958	20	Q8R5A3	Apbb1ip	Amyloid beta A4 precursor protein-binding family B member 1-interacting protein	AB1IP_MOUSE	9	-50.6128	0.493872	Condition 3	Condition 1	NaN	NaN	NaN
Condition 4 / Condition 1	Q6PFR5	Q6PFR5	-0.643523	0.643523	0.000762586	0.00579692	20	Q6PFR5	Tra2a	Transformer-2 protein homolog alpha	TRA2A_MOUSE	4	-35.9852	0.640148	Condition 4	Condition 1	NaN	NaN	NaN
Condition 3 / Condition 1	P15066	P15066	-0.78901	0.78901	0.000764618	0.00580935	20	P15066	Jund	Transcription factor jun-D	JUND_MOUSE	7	-42.1259	0.578741	Condition 3	Condition 1	NaN	NaN	NaN
Condition 3 / Condition 2	Q9QXG2	Q9QXG2	-0.814935	0.814935	0.000766116	0.00581771	19	Q9QXG2	Chm	Rab proteins geranylgeranyltransferase component A 1	RAE1_MOUSE	5	-43.1566	0.568434	Condition 3	Condition 2	NaN	NaN	NaN
Condition 4 / Condition 1	O35126	O35126	-0.650219	0.650219	0.000768239	0.00583082	20	O35126	Atn1	Atrophin-1	ATN1_MOUSE	7	-36.2816	0.637184	Condition 4	Condition 1	NaN	NaN	NaN
Condition 4 / Condition 1	Q5XKN4	Q5XKN4	-0.800944	0.800944	0.000769554	0.00583476	20	Q5XKN4	Jagn1	Protein jagunal homolog 1	JAGN1_MOUSE	5	-42.6027	0.573973	Condition 4	Condition 1	NaN	NaN	NaN
Condition 4 / Condition 1	P51881	P51881	0.624619	0.624619	0.000773175	0.0058458	20	P51881	Slc25a5	ADP/ATP translocase 2	ADT2_MOUSE	39	54.1804	1.5418	Condition 4	Condition 1	NaN	NaN	NaN
Condition 2 / Condition 1	Q5XKN4	Q5XKN4	-0.64835	0.64835	0.00077204	0.0058458	20	Q5XKN4	Jagn1	Protein jagunal homolog 1	JAGN1_MOUSE	5	-36.199	0.63801	Condition 2	Condition 1	NaN	NaN	NaN
Condition 4 / Condition 1	Q80VP5	Q80VP5	-0.901074	0.901074	0.000773218	0.0058458	20	Q80VP5	Mtrfr	Mitochondrial translation release factor in rescue	MTRFR_MOUSE	3	-46.4512	0.535488	Condition 4	Condition 1	NaN	NaN	NaN
Condition 2 / Condition 1	Q8R034	Q8R034	-0.881275	0.881275	0.000773404	0.0058458	20	Q8R034	Anapc13	Anaphase-promoting complex subunit 13	APC13_MOUSE	1	-45.7112	0.542888	Condition 2	Condition 1	NaN	NaN	NaN
Condition 4 / Condition 1	Q9CQ28	Q9CQ28	-0.896225	0.896225	0.000772937	0.0058458	20	Q9CQ28	Dph6	Diphthine--ammonia ligase	DPH6_MOUSE	2	-46.2709	0.537291	Condition 4	Condition 1	NaN	NaN	NaN
Condition 4 / Condition 1	Q9D7X3	Q9D7X3	-1.06295	1.06295	0.000780729	0.00588296	20	Q9D7X3	Dusp3	Dual specificity protein phosphatase 3	DUS3_MOUSE	2	-52.1347	0.478653	Condition 4	Condition 1	NaN	NaN	NaN
Condition 4 / Condition 3	Q8C4V1	Q8C4V1	0.667478	0.667478	0.000781666	0.0058868	20	Q8C4V1	Arhgap24	Rho GTPase-activating protein 24	RHG24_MOUSE	9	58.8294	1.58829	Condition 4	Condition 3	NaN	NaN	NaN
Condition 2 / Condition 1	Q9WTQ5	Q9WTQ5	-0.775774	0.775774	0.000782041	0.0058868	20	Q9WTQ5	Akap12	A-kinase anchor protein 12	AKA12_MOUSE	11	-41.5925	0.584075	Condition 2	Condition 1	NaN	NaN	NaN
Condition 4 / Condition 1	Q9CY18	Q9CY18	0.674311	0.674311	0.000788806	0.00591645	20	Q9CY18	Snx7	Sorting nexin-7	SNX7_MOUSE	1	59.5835	1.59583	Condition 4	Condition 1	NaN	NaN	NaN
Condition 4 / Condition 2	Q9D023	Q9D023	2.38829	2.38829	0.000790297	0.0059246	12	Q9D023	Mpc2	Mitochondrial pyruvate carrier 2	MPC2_MOUSE	5	423.537	5.23537	Condition 4	Condition 2	NaN	NaN	NaN
Condition 4 / Condition 2	Q9JJF3	Q9JJF3	-0.587203	0.587203	0.000791814	0.00593294	20	Q9JJF3	Riox1	Ribosomal oxygenase 1	RIOX1_MOUSE	4	-33.4368	0.665632	Condition 4	Condition 2	NaN	NaN	NaN
Condition 4 / Condition 2	Q8CHG7	Q8CHG7	-1.00869	1.00869	0.000794441	0.00594687	18	Q8CHG7	Rapgef2	Rap guanine nucleotide exchange factor 2	RPGF2_MOUSE	2	-50.3001	0.496999	Condition 4	Condition 2	NaN	NaN	NaN
Condition 4 / Condition 1	Q91VL8	Q91VL8	-1.40849	1.40849	0.000794864	0.00594687	20	Q91VL8	Terf2ip	Telomeric repeat-binding factor 2-interacting protein 1	TE2IP_MOUSE	5	-62.3294	0.376706	Condition 4	Condition 1	NaN	NaN	NaN
Condition 4 / Condition 1	Q9CWR0	Q9CWR0	-0.705998	0.705998	0.00079489	0.00594687	20	Q9CWR0	Arhgef25	Rho guanine nucleotide exchange factor 25	ARHGP_MOUSE	7	-38.6982	0.613018	Condition 4	Condition 1	NaN	NaN	NaN
Condition 3 / Condition 1	Q8VEE4	Q8VEE4	0.61465	0.61465	0.000799182	0.00596897	20	Q8VEE4	Rpa1	Replication protein A 70 kDa DNA-binding subunit	RFA1_MOUSE	23	53.1186	1.53119	Condition 3	Condition 1	NaN	NaN	NaN
Condition 4 / Condition 1	Q8BIP0	Q8BIP0	-0.614063	0.614063	0.000800216	0.00597147	20	Q8BIP0	Dars2	Aspartate--tRNA ligase, mitochondrial	SYDM_MOUSE	8	-34.6646	0.653354	Condition 4	Condition 1	NaN	NaN	NaN
Condition 4 / Condition 1	Q8BN21	Q8BN21	-1.28066	1.28066	0.000803003	0.00598313	20	Q8BN21	Vrk2	Serine/threonine-protein kinase VRK2	VRK2_MOUSE	4	-58.8393	0.411607	Condition 4	Condition 1	NaN	NaN	NaN
Condition 2 / Condition 1	Q99LD8	Q99LD8	-0.585515	0.585515	0.000803601	0.00598454	20	Q99LD8	Ddah2	N(G),N(G)-dimethylarginine dimethylaminohydrolase 2	DDAH2_MOUSE	19	-33.3589	0.666411	Condition 2	Condition 1	NaN	NaN	NaN
Condition 3 / Condition 1	Q8R034	Q8R034	-1.10488	1.10488	0.000807237	0.00600551	20	Q8R034	Anapc13	Anaphase-promoting complex subunit 13	APC13_MOUSE	1	-53.5059	0.464941	Condition 3	Condition 1	NaN	NaN	NaN
Condition 4 / Condition 2	Q60960	Q60960	-0.651645	0.651645	0.00080784	0.00600695	20	Q60960	Kpna1	Importin subunit alpha-5	IMA5_MOUSE	7	-36.3446	0.636554	Condition 4	Condition 2	NaN	NaN	NaN
Condition 4 / Condition 1	P52432	P52432	-0.850277	0.850277	0.000809838	0.00601571	20	P52432	Polr1c	DNA-directed RNA polymerases I and III subunit RPAC1	RPAC1_MOUSE	5	-44.5322	0.554678	Condition 4	Condition 1	NaN	NaN	NaN
Condition 3 / Condition 2	Q9JMK2	Q9JMK2	-0.871176	0.871176	0.00081073	0.00601928	20	Q9JMK2	Csnk1e	Casein kinase I isoform epsilon	KC1E_MOUSE	2	-45.3299	0.546701	Condition 3	Condition 2	NaN	NaN	NaN
Condition 4 / Condition 2	P02802	P02802	-0.782434	0.782434	0.000814165	0.00603653	20	P02802	Mt1	Metallothionein-1	MT1_MOUSE	7	-41.8615	0.581385	Condition 4	Condition 2	NaN	NaN	NaN
Condition 4 / Condition 3	P11087	P11087	0.841826	0.841826	0.000814459	0.00603653	20	P11087	Col1a1	Collagen alpha-1(I) chain	CO1A1_MOUSE	87	79.2317	1.79232	Condition 4	Condition 3	NaN	NaN	NaN
Condition 3 / Condition 1	Q80W37	Q80W37	-1.1778	1.1778	0.000815268	0.00603653	20	Q80W37	Snupn	Snurportin-1	SPN1_MOUSE	3	-55.7975	0.442025	Condition 3	Condition 1	NaN	NaN	NaN
Condition 2 / Condition 1	P54923	P54923	-1.18878	1.18878	0.000819003	0.00605005	20	P54923	Adprh	[Protein ADP-ribosylarginine] hydrolase	ADPRH_MOUSE	6	-56.1325	0.438675	Condition 2	Condition 1	NaN	NaN	NaN
Condition 2 / Condition 1	Q8CHP8	Q8CHP8	-0.615625	0.615625	0.000820273	0.00605325	20	Q8CHP8	Pgp	Glycerol-3-phosphate phosphatase	PGP_MOUSE	20	-34.7353	0.652647	Condition 2	Condition 1	NaN	NaN	NaN
Condition 4 / Condition 3	P62309	P62309	-1.61439	1.61439	0.00082536	0.00607253	20	P62309	Snrpg	Small nuclear ribonucleoprotein G	RUXG_MOUSE	4	-67.3398	0.326602	Condition 4	Condition 3	NaN	NaN	NaN
Condition 4 / Condition 3	Q9CRC6	Q9CRC6	0.664892	0.664892	0.00082978	0.00610198	20	Q9CRC6	Borcs7	BLOC-1-related complex subunit 7	BORC7_MOUSE	4	58.545	1.58545	Condition 4	Condition 3	NaN	NaN	NaN
Condition 4 / Condition 1	O35177	O35177	5.4081	5.4081	0.000837502	0.00614029	16	O35177	Nedd9	Enhancer of filamentation 1	CASL_MOUSE	1	4146.19	42.4619	Condition 4	Condition 1	NaN	NaN	NaN
Condition 4 / Condition 1	O54825	O54825	-0.692665	0.692665	0.000838951	0.00614664	20	O54825	Bysl	Bystin	BYST_MOUSE	10	-38.129	0.61871	Condition 4	Condition 1	NaN	NaN	NaN
Condition 4 / Condition 1	P48771	P48771	1.52656	1.52656	0.000841608	0.00615806	20	P48771	Cox7a2	Cytochrome c oxidase subunit 7A2, mitochondrial	CX7A2_MOUSE	4	188.099	2.88099	Condition 4	Condition 1	NaN	NaN	NaN
Condition 4 / Condition 3	Q61292	Q61292	-0.998445	0.998445	0.000843696	0.00617026	20	Q61292	Lamb2	Laminin subunit beta-2	LAMB2_MOUSE	8	-49.9461	0.500539	Condition 4	Condition 3	NaN	NaN	NaN
Condition 2 / Condition 1	Q8R2U6	Q8R2U6	-1.94353	1.94353	0.00084573	0.0061783	18	Q8R2U6	Nudt4	Diphosphoinositol polyphosphate phosphohydrolase 2	NUDT4_MOUSE	2	-74.002	0.25998	Condition 2	Condition 1	NaN	NaN	NaN
Condition 3 / Condition 2	Q9WU56	Q9WU56	0.921478	0.921478	0.000845742	0.0061783	20	Q9WU56	Pus1	tRNA pseudouridine synthase A	TRUA_MOUSE	6	89.4054	1.89405	Condition 3	Condition 2	NaN	NaN	NaN
Condition 4 / Condition 1	P47964	P47964	0.773462	0.773462	0.000847902	0.00618559	20	P47964	Rpl36	60S ribosomal protein L36	RL36_MOUSE	9	70.9367	1.70937	Condition 4	Condition 1	NaN	NaN	NaN
Condition 4 / Condition 2	Q61838	Q61838	-1.32891	1.32891	0.000856596	0.00622209	20	Q61838	Pzp	Pregnancy zone protein	PZP_MOUSE	2	-60.1931	0.398069	Condition 4	Condition 2	NaN	NaN	NaN
Condition 4 / Condition 1	Q7TMK6	Q7TMK6	-0.671849	0.671849	0.000860109	0.0062343	20	Q7TMK6	Hook2	Protein Hook homolog 2	HOOK2_MOUSE	8	-37.2298	0.627702	Condition 4	Condition 1	NaN	NaN	NaN
Condition 2 / Condition 1	Q8VE95	Q8VE95	-0.970368	0.970368	0.000860622	0.00623494	20	Q8VE95	NaN	UPF0598 protein C8orf82 homolog	CH082_MOUSE	5	-48.9624	0.510376	Condition 2	Condition 1	NaN	NaN	NaN
Condition 4 / Condition 3	Q99JX7	Q99JX7	-0.58958	0.58958	0.000862531	0.0062426	20	Q99JX7	Nxf1	Nuclear RNA export factor 1	NXF1_MOUSE	18	-33.5464	0.664536	Condition 4	Condition 3	NaN	NaN	NaN
Condition 3 / Condition 2	O88668	O88668	0.872593	0.872593	0.000866939	0.00626521	20	O88668	Creg1	Protein CREG1	CREG1_MOUSE	3	83.0951	1.83095	Condition 3	Condition 2	NaN	NaN	NaN
Condition 2 / Condition 1	P58682	P58682	0.812004	0.812004	0.000868683	0.00627322	16	P58682	Tlr8	Toll-like receptor 8	TLR8_MOUSE	1	75.5648	1.75565	Condition 2	Condition 1	NaN	NaN	NaN
Condition 2 / Condition 1	Q6ZPJ3	Q6ZPJ3	-1.034	1.034	0.000869039	0.00627322	20	Q6ZPJ3	Ube2o	(E3-independent) E2 ubiquitin-conjugating enzyme UBE2O	UBE2O_MOUSE	23	-51.1646	0.488354	Condition 2	Condition 1	NaN	NaN	NaN
Condition 3 / Condition 1	Q9WVJ9	Q9WVJ9	-1.39107	1.39107	0.00086933	0.00627322	20	Q9WVJ9	Efemp2	EGF-containing fibulin-like extracellular matrix protein 2	FBLN4_MOUSE	4	-61.8718	0.381282	Condition 3	Condition 1	NaN	NaN	NaN
Condition 4 / Condition 2	Q8BHL3	Q8BHL3	-0.722718	0.722718	0.000872848	0.00628165	20	Q8BHL3	Tbc1d10b	TBC1 domain family member 10B	TB10B_MOUSE	4	-39.4045	0.605955	Condition 4	Condition 2	NaN	NaN	NaN
Condition 4 / Condition 2	P18052	P18052	-0.585248	0.585248	0.000873244	0.00628165	20	P18052	Ptpra	Receptor-type tyrosine-protein phosphatase alpha	PTPRA_MOUSE	8	-33.3465	0.666535	Condition 4	Condition 2	NaN	NaN	NaN
Condition 4 / Condition 1	Q9D727	Q9D727	-1.08258	1.08258	0.000877446	0.00630385	20	Q9D727	NaN	Uncharacterized protein C6orf226 homolog	CF226_MOUSE	6	-52.7818	0.472182	Condition 4	Condition 1	NaN	NaN	NaN
Condition 3 / Condition 1	A2ASS6	A2ASS6	-1.00701	1.00701	0.000880479	0.00630401	20	A2ASS6	Ttn	Titin	TITIN_MOUSE	5	-50.2422	0.497578	Condition 3	Condition 1	NaN	NaN	NaN
Condition 4 / Condition 1	P68254	P68254	-0.620379	0.620379	0.000879111	0.00630401	20	P68254	Ywhaq	14-3-3 protein theta	1433T_MOUSE	21	-34.95	0.6505	Condition 4	Condition 1	NaN	NaN	NaN
Condition 4 / Condition 1	Q9D0R8	Q9D0R8	-1.20454	1.20454	0.000878235	0.00630401	20	Q9D0R8	Lsm12	Protein LSM12 homolog	LSM12_MOUSE	8	-56.6091	0.433909	Condition 4	Condition 1	NaN	NaN	NaN
Condition 4 / Condition 1	Q99L00	Q99L00	-1.65233	1.65233	0.000885819	0.00633605	20	Q99L00	Haus8	HAUS augmin-like complex subunit 8	HAUS8_MOUSE	3	-68.1874	0.318126	Condition 4	Condition 1	NaN	NaN	NaN
Condition 4 / Condition 2	Q9CXL1	Q9CXL1	-1.16574	1.16574	0.000886525	0.006338	20	Q9CXL1	Tmem50a	Transmembrane protein 50A	TM50A_MOUSE	1	-55.4265	0.445735	Condition 4	Condition 2	NaN	NaN	NaN
Condition 4 / Condition 3	Q923W1	Q923W1	-0.651123	0.651123	0.000891655	0.00636079	19	Q923W1	Tgs1	Trimethylguanosine synthase	TGS1_MOUSE	2	-36.3216	0.636784	Condition 4	Condition 3	NaN	NaN	NaN
Condition 4 / Condition 1	Q9JLB0	Q9JLB0	-0.71047	0.71047	0.000892718	0.00636366	20	Q9JLB0	Pals2	Protein PALS2	PALS2_MOUSE	9	-38.8879	0.611121	Condition 4	Condition 1	NaN	NaN	NaN
Condition 4 / Condition 1	Q9CPQ1	Q9CPQ1	1.38504	1.38504	0.000894065	0.00637016	20	Q9CPQ1	Cox6c	Cytochrome c oxidase subunit 6C	COX6C_MOUSE	10	161.178	2.61178	Condition 4	Condition 1	NaN	NaN	NaN
Condition 4 / Condition 1	Q61037	Q61037	-1.458	1.458	0.000897903	0.00638509	20	Q61037	Tsc2	Tuberin	TSC2_MOUSE	7	-63.6004	0.363996	Condition 4	Condition 1	NaN	NaN	NaN
Condition 4 / Condition 1	O09174	O09174	-0.820245	0.820245	0.000899652	0.00638823	20	O09174	Amacr	Alpha-methylacyl-CoA racemase	AMACR_MOUSE	12	-43.3654	0.566346	Condition 4	Condition 1	NaN	NaN	NaN
Condition 2 / Condition 1	P46938	P46938	-0.608485	0.608485	0.000903106	0.00640636	20	P46938	Yap1	Transcriptional coactivator YAP1	YAP1_MOUSE	15	-34.4115	0.655885	Condition 2	Condition 1	NaN	NaN	NaN
Condition 3 / Condition 2	Q99PP9	Q99PP9	-0.583481	0.583481	0.000904753	0.00641202	18	Q99PP9	Trim16	Tripartite motif-containing protein 16	TRI16_MOUSE	8	-33.2648	0.667352	Condition 3	Condition 2	NaN	NaN	NaN
Condition 2 / Condition 1	O55091	O55091	-0.590388	0.590388	0.000912514	0.00642527	20	O55091	Impact	Protein IMPACT	IMPCT_MOUSE	11	-33.5836	0.664164	Condition 2	Condition 1	NaN	NaN	NaN
Condition 4 / Condition 1	Q8BH69	Q8BH69	-0.749763	0.749763	0.000912722	0.00642527	20	Q8BH69	Sephs1	Selenide, water dikinase 1	SPS1_MOUSE	17	-40.5299	0.594701	Condition 4	Condition 1	NaN	NaN	NaN
Condition 2 / Condition 1	Q9CQW2	Q9CQW2	-0.843906	0.843906	0.000910606	0.00642527	20	Q9CQW2	Arl8b	ADP-ribosylation factor-like protein 8B	ARL8B_MOUSE	3	-44.2867	0.557133	Condition 2	Condition 1	NaN	NaN	NaN
Condition 4 / Condition 1	P26883	P26883	-0.631419	0.631419	0.000914032	0.00643113	20	P26883	Fkbp1a	Peptidyl-prolyl cis-trans isomerase FKBP1A	FKB1A_MOUSE	7	-35.4459	0.645541	Condition 4	Condition 1	NaN	NaN	NaN
Condition 2 / Condition 1	Q63844	Q63844	-0.62905	0.62905	0.000915443	0.00643706	20	Q63844	Mapk3	Mitogen-activated protein kinase 3	MK03_MOUSE	19	-35.3398	0.646602	Condition 2	Condition 1	NaN	NaN	NaN
Condition 3 / Condition 2	Q9Z2A7	Q9Z2A7	0.62838	0.62838	0.000917526	0.00644026	20	Q9Z2A7	Dgat1	Diacylglycerol O-acyltransferase 1	DGAT1_MOUSE	1	54.5828	1.54583	Condition 3	Condition 2	NaN	NaN	NaN
Condition 3 / Condition 1	P16460	P16460	-1.23132	1.23132	0.000923353	0.00647186	20	P16460	Ass1	Argininosuccinate synthase	ASSY_MOUSE	4	-57.4072	0.425928	Condition 3	Condition 1	NaN	NaN	NaN
Condition 3 / Condition 1	Q9QZF2	Q9QZF2	2.37284	2.37284	0.00092472	0.00647835	16	Q9QZF2	Gpc1	Glypican-1	GPC1_MOUSE	1	417.959	5.17959	Condition 3	Condition 1	NaN	NaN	NaN
Condition 4 / Condition 3	O70281	O70281	-0.791756	0.791756	0.00092681	0.00648678	20	O70281	Tpst1	Protein-tyrosine sulfotransferase 1	TPST1_MOUSE	3	-42.2359	0.577641	Condition 4	Condition 3	NaN	NaN	NaN
Condition 4 / Condition 1	A6H611	A6H611	-0.780514	0.780514	0.000927993	0.00648887	20	A6H611	Mipep	Mitochondrial intermediate peptidase	MIPEP_MOUSE	4	-41.7841	0.582159	Condition 4	Condition 1	NaN	NaN	NaN
Condition 4 / Condition 1	Q9R045	Q9R045	-0.953869	0.953869	0.000932663	0.0065153	20	Q9R045	Angptl2	Angiopoietin-related protein 2	ANGL2_MOUSE	6	-48.3754	0.516246	Condition 4	Condition 1	NaN	NaN	NaN
Condition 4 / Condition 3	P62317	P62317	-1.01328	1.01328	0.000934689	0.00652635	20	P62317	Snrpd2	Small nuclear ribonucleoprotein Sm D2	SMD2_MOUSE	12	-50.4582	0.495418	Condition 4	Condition 3	NaN	NaN	NaN
Condition 3 / Condition 2	Q8VDQ9	Q8VDQ9	1.12856	1.12856	0.000937122	0.0065371	20	Q8VDQ9	Kri1	Protein KRI1 homolog	KRI1_MOUSE	4	118.641	2.18641	Condition 3	Condition 2	NaN	NaN	NaN
Condition 4 / Condition 1	Q61084	Q61084	-0.991047	0.991047	0.000942812	0.00656214	20	Q61084	Map3k3	Mitogen-activated protein kinase kinase kinase 3	M3K3_MOUSE	2	-49.6888	0.503112	Condition 4	Condition 1	NaN	NaN	NaN
Condition 3 / Condition 1	O08983	O08983	-1.04424	1.04424	0.000945499	0.00657364	19	O08983	Hps1	Hermansky-Pudlak syndrome 1 protein homolog	HPS1_MOUSE	1	-51.5099	0.484901	Condition 3	Condition 1	NaN	NaN	NaN
Condition 3 / Condition 1	Q3UCV8	Q3UCV8	-0.583385	0.583385	0.000946574	0.00657799	20	Q3UCV8	Otulin	Ubiquitin thioesterase otulin	OTUL_MOUSE	3	-33.2604	0.667396	Condition 3	Condition 1	NaN	NaN	NaN
Condition 3 / Condition 2	P36552	P36552	0.922512	0.922512	0.000951318	0.00660157	15	P36552	Cpox	Oxygen-dependent coproporphyrinogen-III oxidase, mitochondrial	HEM6_MOUSE	2	89.5413	1.89541	Condition 3	Condition 2	NaN	NaN	NaN
Condition 4 / Condition 3	Q60848	Q60848	0.693157	0.693157	0.000953644	0.00660168	18	Q60848	Hells	Lymphocyte-specific helicase	HELLS_MOUSE	2	61.6818	1.61682	Condition 4	Condition 3	NaN	NaN	NaN
Condition 3 / Condition 1	Q8BH69	Q8BH69	-0.69531	0.69531	0.000954695	0.00660168	20	Q8BH69	Sephs1	Selenide, water dikinase 1	SPS1_MOUSE	17	-38.2423	0.617577	Condition 3	Condition 1	NaN	NaN	NaN
Condition 3 / Condition 1	Q8BKC8	Q8BKC8	-1.31494	1.31494	0.000953114	0.00660168	20	Q8BKC8	Pi4kb	Phosphatidylinositol 4-kinase beta	PI4KB_MOUSE	3	-59.8057	0.401943	Condition 3	Condition 1	NaN	NaN	NaN
Condition 4 / Condition 1	Q922X9	Q922X9	-1.1406	1.1406	0.000953309	0.00660168	20	Q922X9	Prmt7	Protein arginine N-methyltransferase 7	ANM7_MOUSE	4	-54.6429	0.453571	Condition 4	Condition 1	NaN	NaN	NaN
Condition 4 / Condition 1	Q9WU56	Q9WU56	-0.699326	0.699326	0.000955463	0.00660168	20	Q9WU56	Pus1	tRNA pseudouridine synthase A	TRUA_MOUSE	6	-38.414	0.61586	Condition 4	Condition 1	NaN	NaN	NaN
Condition 3 / Condition 2	P35689	P35689	-0.903256	0.903256	0.000957382	0.00660569	20	P35689	Ercc5	DNA excision repair protein ERCC-5	ERCC5_MOUSE	5	-46.5321	0.534679	Condition 3	Condition 2	NaN	NaN	NaN
Condition 4 / Condition 1	Q9Z2R6	Q9Z2R6	-1.12246	1.12246	0.000959889	0.00661407	20	Q9Z2R6	Unc119	Protein unc-119 homolog A	U119A_MOUSE	2	-54.069	0.45931	Condition 4	Condition 1	NaN	NaN	NaN
Condition 4 / Condition 1	Q9JHW2	Q9JHW2	-1.01677	1.01677	0.000966019	0.0066407	20	Q9JHW2	Nit2	Omega-amidase NIT2	NIT2_MOUSE	6	-50.5778	0.494222	Condition 4	Condition 1	NaN	NaN	NaN
Condition 3 / Condition 2	Q8BMQ3	Q8BMQ3	-0.714217	0.714217	0.000970083	0.00665304	20	Q8BMQ3	Bnc2	Zinc finger protein basonuclin-2	BNC2_MOUSE	12	-39.0464	0.609536	Condition 3	Condition 2	NaN	NaN	NaN
Condition 4 / Condition 1	Q99JR1	Q99JR1	1.18538	1.18538	0.000979641	0.00670873	20	Q99JR1	Sfxn1	Sideroflexin-1	SFXN1_MOUSE	21	127.424	2.27424	Condition 4	Condition 1	NaN	NaN	NaN
Condition 4 / Condition 1	Q8K0V4	Q8K0V4	-0.588795	0.588795	0.000988225	0.00675533	20	Q8K0V4	Cnot3	CCR4-NOT transcription complex subunit 3	CNOT3_MOUSE	11	-33.5102	0.664898	Condition 4	Condition 1	NaN	NaN	NaN
Condition 3 / Condition 1	P62862	P62862	0.581079	0.581079	0.000990862	0.00676435	20	P62862	Fau	40S ribosomal protein S30	RS30_MOUSE	7	49.5968	1.49597	Condition 3	Condition 1	NaN	NaN	NaN
Condition 3 / Condition 1	Q60932	Q60932	1.97707	1.97707	0.000994602	0.00677365	20	Q60932	Vdac1	Voltage-dependent anion-selective channel protein 1	VDAC1_MOUSE	35	293.692	3.93692	Condition 3	Condition 1	NaN	NaN	NaN
Condition 2 / Condition 1	Q80TM9	Q80TM9	-0.608944	0.608944	0.000994602	0.00677365	20	Q80TM9	Nisch	Nischarin	NISCH_MOUSE	17	-34.4323	0.655677	Condition 2	Condition 1	NaN	NaN	NaN
Condition 4 / Condition 1	O09167	O09167	0.84696	0.84696	0.000996224	0.00677525	20	O09167	Rpl21	60S ribosomal protein L21	RL21_MOUSE	20	79.8706	1.79871	Condition 4	Condition 1	NaN	NaN	NaN
Condition 4 / Condition 1	Q9DD18	Q9DD18	-1.78518	1.78518	0.000995992	0.00677525	20	Q9DD18	Dtd1	D-aminoacyl-tRNA deacylase 1	DTD1_MOUSE	2	-70.9861	0.290139	Condition 4	Condition 1	NaN	NaN	NaN
Condition 3 / Condition 1	P55288	P55288	-1.33416	1.33416	0.00100244	0.00679862	20	P55288	Cdh11	Cadherin-11	CAD11_MOUSE	3	-60.3378	0.396622	Condition 3	Condition 1	NaN	NaN	NaN
Condition 4 / Condition 1	Q9D7N3	Q9D7N3	-0.650304	0.650304	0.00100761	0.00681887	20	Q9D7N3	Mrps9	28S ribosomal protein S9, mitochondrial	RT09_MOUSE	12	-36.2854	0.637146	Condition 4	Condition 1	NaN	NaN	NaN
Condition 4 / Condition 1	Q9WTQ8	Q9WTQ8	0.799244	0.799244	0.00100943	0.00682704	20	Q9WTQ8	Timm23	Mitochondrial import inner membrane translocase subunit Tim23	TIM23_MOUSE	4	74.0189	1.74019	Condition 4	Condition 1	NaN	NaN	NaN
Condition 4 / Condition 3	Q9ESN9	Q9ESN9	-3.56358	3.56358	0.00101458	0.00684606	8	Q9ESN9	Mapk8ip3	C-Jun-amino-terminal kinase-interacting protein 3	JIP3_MOUSE	9	-91.5422	0.0845776	Condition 4	Condition 3	NaN	NaN	NaN
Condition 3 / Condition 1	P08121	P08121	-0.74593	0.74593	0.00102196	0.00685759	20	P08121	Col3a1	Collagen alpha-1(III) chain	CO3A1_MOUSE	43	-40.3717	0.596283	Condition 3	Condition 1	NaN	NaN	NaN
Condition 4 / Condition 1	P62806	P62806	1.11749	1.11749	0.00101931	0.00685759	20	P62806	H4c1	Histone H4	H4_MOUSE	21	116.969	2.16969	Condition 4	Condition 1	NaN	NaN	NaN
Condition 3 / Condition 1	Q8BP71	Q8BP71	-1.00647	1.00647	0.00102155	0.00685759	20	Q8BP71	Rbfox2	RNA binding protein fox-1 homolog 2	RFOX2_MOUSE	15	-50.2236	0.497764	Condition 3	Condition 1	NaN	NaN	NaN
Condition 3 / Condition 1	Q8CEE6	Q8CEE6	-0.871416	0.871416	0.00102234	0.00685759	20	Q8CEE6	Pask	PAS domain-containing serine/threonine-protein kinase	PASK_MOUSE	5	-45.339	0.54661	Condition 3	Condition 1	NaN	NaN	NaN
Condition 4 / Condition 1	P52651	P52651	-0.677807	0.677807	0.00102426	0.00685771	20	P52651	Rhox5	Homeobox protein Rhox5	RHOX5_MOUSE	14	-37.4885	0.625115	Condition 4	Condition 1	NaN	NaN	NaN
Condition 2 / Condition 1	Q810S1	Q810S1	1.42193	1.42193	0.00102686	0.006872	16	Q810S1	Mcub	Calcium uniporter regulatory subunit MCUb, mitochondrial	MCUB_MOUSE	5	167.944	2.67944	Condition 2	Condition 1	NaN	NaN	NaN
Condition 4 / Condition 3	Q8VDQ8	Q8VDQ8	0.592654	0.592654	0.00103156	0.00689032	20	Q8VDQ8	Sirt2	NAD-dependent protein deacetylase sirtuin-2	SIR2_MOUSE	8	50.8019	1.50802	Condition 4	Condition 3	NaN	NaN	NaN
Condition 3 / Condition 1	Q9QXL8	Q9QXL8	-1.48077	1.48077	0.00103347	0.00689419	20	Q9QXL8	Nme7	Nucleoside diphosphate kinase 7	NDK7_MOUSE	2	-64.1702	0.358298	Condition 3	Condition 1	NaN	NaN	NaN
Condition 4 / Condition 2	Q9CX11	Q9CX11	0.710549	0.710549	0.00103535	0.00690045	20	Q9CX11	Utp23	rRNA-processing protein UTP23 homolog	UTP23_MOUSE	1	63.6427	1.63643	Condition 4	Condition 2	NaN	NaN	NaN
Condition 3 / Condition 2	Q8BSL7	Q8BSL7	1.23305	1.23305	0.00103504	0.00690045	14	Q8BSL7	Arf2	ADP-ribosylation factor 2	ARF2_MOUSE	1	135.063	2.35063	Condition 3	Condition 2	NaN	NaN	NaN
Condition 2 / Condition 1	Q62084	Q62084	-1.23053	1.23053	0.00103891	0.0069163	20	Q62084	Ppp1r14b	Protein phosphatase 1 regulatory subunit 14B	PP14B_MOUSE	7	-57.384	0.42616	Condition 2	Condition 1	NaN	NaN	NaN
Condition 4 / Condition 3	Q8BIP0	Q8BIP0	-0.599871	0.599871	0.00103914	0.0069163	20	Q8BIP0	Dars2	Aspartate--tRNA ligase, mitochondrial	SYDM_MOUSE	8	-34.0187	0.659813	Condition 4	Condition 3	NaN	NaN	NaN
Condition 2 / Condition 1	Q9WU56	Q9WU56	-0.796534	0.796534	0.00103906	0.0069163	20	Q9WU56	Pus1	tRNA pseudouridine synthase A	TRUA_MOUSE	6	-42.4269	0.575731	Condition 2	Condition 1	NaN	NaN	NaN
Condition 4 / Condition 1	Q9CPU4	Q9CPU4	2.0683	2.0683	0.00104139	0.00692494	18	Q9CPU4	Mgst3	Microsomal glutathione S-transferase 3	MGST3_MOUSE	3	319.392	4.19392	Condition 4	Condition 1	NaN	NaN	NaN
Condition 3 / Condition 1	Q6P1G0	Q6P1G0	-1.39147	1.39147	0.00104513	0.00694353	20	Q6P1G0	Heatr6	HEAT repeat-containing protein 6	HEAT6_MOUSE	5	-61.8824	0.381176	Condition 3	Condition 1	NaN	NaN	NaN
Condition 4 / Condition 1	Q8C1D8	Q8C1D8	-0.589898	0.589898	0.00104626	0.0069479	20	Q8C1D8	Iws1	Protein IWS1 homolog	IWS1_MOUSE	11	-33.561	0.66439	Condition 4	Condition 1	NaN	NaN	NaN
Condition 4 / Condition 1	O35657	O35657	-0.770385	0.770385	0.00105202	0.00697668	20	O35657	Neu1	Sialidase-1	NEUR1_MOUSE	2	-41.3739	0.586261	Condition 4	Condition 1	NaN	NaN	NaN
Condition 3 / Condition 1	P56546	P56546	-0.736068	0.736068	0.00105478	0.00699178	20	P56546	Ctbp2	C-terminal-binding protein 2	CTBP2_MOUSE	11	-39.9626	0.600374	Condition 3	Condition 1	NaN	NaN	NaN
Condition 2 / Condition 1	Q9CWU6	Q9CWU6	-1.23602	1.23602	0.00105674	0.00700165	20	Q9CWU6	Uqcc1	Ubiquinol-cytochrome-c reductase complex assembly factor 1	UQCC1_MOUSE	3	-57.5458	0.424542	Condition 2	Condition 1	NaN	NaN	NaN
Condition 4 / Condition 1	Q91W86	Q91W86	-1.05806	1.05806	0.00105852	0.00700403	20	Q91W86	Vps11	Vacuolar protein sorting-associated protein 11 homolog	VPS11_MOUSE	8	-51.9724	0.480276	Condition 4	Condition 1	NaN	NaN	NaN
Condition 4 / Condition 1	Q99LY9	Q99LY9	1.32153	1.32153	0.00106141	0.00701354	18	Q99LY9	Ndufs5	NADH dehydrogenase [ubiquinone] iron-sulfur protein 5	NDUS5_MOUSE	5	149.932	2.49932	Condition 4	Condition 1	NaN	NaN	NaN
Condition 3 / Condition 1	Q9CR86	Q9CR86	-0.848136	0.848136	0.00106245	0.00701726	20	Q9CR86	Carhsp1	Calcium-regulated heat stable protein 1	CHSP1_MOUSE	10	-44.4498	0.555502	Condition 3	Condition 1	NaN	NaN	NaN
Condition 2 / Condition 1	O88587	O88587	-0.706998	0.706998	0.00106398	0.00702102	20	O88587	Comt	Catechol O-methyltransferase	COMT_MOUSE	16	-38.7406	0.612594	Condition 2	Condition 1	NaN	NaN	NaN
Condition 4 / Condition 2	O54750	O54750	1.26038	1.26038	0.00106701	0.00702323	13	O54750	Cyp2j6	Cytochrome P450 2J6	CP2J6_MOUSE	1	139.559	2.39559	Condition 4	Condition 2	NaN	NaN	NaN
Condition 4 / Condition 1	Q8K2L8	Q8K2L8	-0.71077	0.71077	0.00106719	0.00702323	20	Q8K2L8	Trappc12	Trafficking protein particle complex subunit 12	TPC12_MOUSE	6	-38.9006	0.610994	Condition 4	Condition 1	NaN	NaN	NaN
Condition 3 / Condition 2	Q8K2Z2	Q8K2Z2	0.617353	0.617353	0.00106604	0.00702323	20	Q8K2Z2	Prpf39	Pre-mRNA-processing factor 39	PRP39_MOUSE	6	53.4058	1.53406	Condition 3	Condition 2	NaN	NaN	NaN
Condition 3 / Condition 1	O55143	O55143	0.760182	0.760182	0.00106895	0.00702851	20	O55143	Atp2a2	Sarcoplasmic/endoplasmic reticulum calcium ATPase 2	AT2A2_MOUSE	54	69.3704	1.6937	Condition 3	Condition 1	NaN	NaN	NaN
Condition 4 / Condition 1	Q60692	Q60692	-1.58364	1.58364	0.00107039	0.0070348	20	Q60692	Psmb6	Proteasome subunit beta type-6	PSB6_MOUSE	6	-66.6361	0.333639	Condition 4	Condition 1	NaN	NaN	NaN
Condition 3 / Condition 1	Q3UG98	Q3UG98	-1.73856	1.73856	0.00107491	0.00705278	20	Q3UG98	Nat9	N-acetyltransferase 9	NAT9_MOUSE	2	-70.0332	0.299668	Condition 3	Condition 1	NaN	NaN	NaN
Condition 3 / Condition 1	Q9Z1Y4	Q9Z1Y4	-1.04282	1.04282	0.00107842	0.00706538	20	Q9Z1Y4	Trip6	Thyroid receptor-interacting protein 6	TRIP6_MOUSE	14	-51.4621	0.485379	Condition 3	Condition 1	NaN	NaN	NaN
Condition 4 / Condition 2	Q6R5N8	Q6R5N8	1.34869	1.34869	0.00108272	0.00708408	14	Q6R5N8	Tlr13	Toll-like receptor 13	TLR13_MOUSE	1	154.68	2.5468	Condition 4	Condition 2	NaN	NaN	NaN
Condition 4 / Condition 1	Q8K199	Q8K199	-1.22671	1.22671	0.00108519	0.0070971	20	Q8K199	Cmc2	COX assembly mitochondrial protein 2 homolog	COXM2_MOUSE	5	-57.271	0.42729	Condition 4	Condition 1	NaN	NaN	NaN
Condition 3 / Condition 1	P62984	P62984	-1.09103	1.09103	0.00108892	0.00711513	20	P62984	Uba52	Ubiquitin-60S ribosomal protein L40	RL40_MOUSE	14	-53.0574	0.469426	Condition 3	Condition 1	NaN	NaN	NaN
Condition 4 / Condition 1	Q9QZM0	Q9QZM0	-0.960267	0.960267	0.00109655	0.007145	20	Q9QZM0	Ubqln2	Ubiquilin-2	UBQL2_MOUSE	3	-48.6038	0.513962	Condition 4	Condition 1	NaN	NaN	NaN
Condition 3 / Condition 2	Q8BMS2	Q8BMS2	0.896338	0.896338	0.00109566	0.007145	16	Q8BMS2	Spon2	Spondin-2	SPON2_MOUSE	2	86.1335	1.86134	Condition 3	Condition 2	NaN	NaN	NaN
Condition 2 / Condition 1	P14115	P14115	0.71771	0.71771	0.00110258	0.00716392	20	P14115	Rpl27a	60S ribosomal protein L27a	RL27A_MOUSE	20	64.4569	1.64457	Condition 2	Condition 1	NaN	NaN	NaN
Condition 3 / Condition 1	Q8C1Z7	Q8C1Z7	-1.11968	1.11968	0.00110274	0.00716392	16	Q8C1Z7	Bbs4	Bardet-Biedl syndrome 4 protein homolog	BBS4_MOUSE	1	-53.9804	0.460196	Condition 3	Condition 1	NaN	NaN	NaN
Condition 4 / Condition 1	Q9R0Q4	Q9R0Q4	-0.724414	0.724414	0.00110428	0.00717073	20	Q9R0Q4	Morf4l2	Mortality factor 4-like protein 2	MO4L2_MOUSE	5	-39.4757	0.605243	Condition 4	Condition 1	NaN	NaN	NaN
Condition 2 / Condition 1	Q9CZJ2	Q9CZJ2	-1.06079	1.06079	0.00110677	0.0071837	20	Q9CZJ2	Hspa12b	Heat shock 70 kDa protein 12B	HS12B_MOUSE	10	-52.0631	0.479369	Condition 2	Condition 1	NaN	NaN	NaN
Condition 3 / Condition 1	O70172	O70172	-1.00334	1.00334	0.00111203	0.00720509	20	O70172	Pip4k2a	Phosphatidylinositol 5-phosphate 4-kinase type-2 alpha	PI42A_MOUSE	15	-50.1155	0.498845	Condition 3	Condition 1	NaN	NaN	NaN
Condition 3 / Condition 2	Q99MD6	Q99MD6	-0.84989	0.84989	0.00111202	0.00720509	20	Q99MD6	Txnrd3	Thioredoxin reductase 3	TRXR3_MOUSE	2	-44.5173	0.554827	Condition 3	Condition 2	NaN	NaN	NaN
Condition 3 / Condition 2	Q9D032	Q9D032	-1.58286	1.58286	0.00111452	0.00721801	20	Q9D032	Ssbp3	Single-stranded DNA-binding protein 3	SSBP3_MOUSE	1	-66.618	0.33382	Condition 3	Condition 2	NaN	NaN	NaN
Condition 4 / Condition 3	O35495	O35495	0.840143	0.840143	0.00112403	0.00723578	20	O35495	Cdk14	Cyclin-dependent kinase 14	CDK14_MOUSE	11	79.0228	1.79023	Condition 4	Condition 3	NaN	NaN	NaN
Condition 3 / Condition 1	Q67FY2	Q67FY2	-0.61974	0.61974	0.00112168	0.00723578	20	Q67FY2	Bcl9l	B-cell CLL/lymphoma 9-like protein	BCL9L_MOUSE	16	-34.9212	0.650788	Condition 3	Condition 1	NaN	NaN	NaN
Condition 4 / Condition 1	Q6P9R4	Q6P9R4	-0.917462	0.917462	0.00112475	0.00723578	20	Q6P9R4	Arhgef18	Rho guanine nucleotide exchange factor 18	ARHGI_MOUSE	11	-47.0561	0.529439	Condition 4	Condition 1	NaN	NaN	NaN
Condition 4 / Condition 3	Q8K2M0	Q8K2M0	-0.694053	0.694053	0.00112654	0.00723578	20	Q8K2M0	Mrpl38	39S ribosomal protein L38, mitochondrial	RM38_MOUSE	3	-38.1885	0.618115	Condition 4	Condition 3	NaN	NaN	NaN
Condition 4 / Condition 3	Q9D032	Q9D032	1.03418	1.03418	0.00112559	0.00723578	20	Q9D032	Ssbp3	Single-stranded DNA-binding protein 3	SSBP3_MOUSE	1	104.795	2.04795	Condition 4	Condition 3	NaN	NaN	NaN
Condition 3 / Condition 1	Q9D385	Q9D385	-2.13891	2.13891	0.00112645	0.00723578	20	Q9D385	Arl2bp	ADP-ribosylation factor-like protein 2-binding protein	AR2BP_MOUSE	1	-77.2949	0.227051	Condition 3	Condition 1	NaN	NaN	NaN
Condition 4 / Condition 1	Q9DC37	Q9DC37	-0.938255	0.938255	0.00112211	0.00723578	20	Q9DC37	Mfsd1	Major facilitator superfamily domain-containing protein 1	MFSD1_MOUSE	3	-47.8136	0.521864	Condition 4	Condition 1	NaN	NaN	NaN
Condition 3 / Condition 1	Q9JM96	Q9JM96	-1.56064	1.56064	0.00112081	0.00723578	20	Q9JM96	Cdc42ep4	Cdc42 effector protein 4	BORG4_MOUSE	4	-66.1	0.339	Condition 3	Condition 1	NaN	NaN	NaN
Condition 4 / Condition 1	Q9WTQ5	Q9WTQ5	-0.62157	0.62157	0.00112286	0.00723578	20	Q9WTQ5	Akap12	A-kinase anchor protein 12	AKA12_MOUSE	11	-35.0037	0.649963	Condition 4	Condition 1	NaN	NaN	NaN
Condition 4 / Condition 1	Q9Z0V7	Q9Z0V7	0.746386	0.746386	0.00112472	0.00723578	20	Q9Z0V7	Timm17b	Mitochondrial import inner membrane translocase subunit Tim17-B	TI17B_MOUSE	8	67.7585	1.67758	Condition 4	Condition 1	NaN	NaN	NaN
Condition 3 / Condition 2	E2JF22	E2JF22	2.27251	2.27251	0.00112277	0.00723578	14	E2JF22	Piezo1	Piezo-type mechanosensitive ion channel component 1	PIEZ1_MOUSE	3	383.163	4.83163	Condition 3	Condition 2	NaN	NaN	NaN
Condition 3 / Condition 1	Q3UHJ0	Q3UHJ0	-0.655743	0.655743	0.00112797	0.00723767	20	Q3UHJ0	Aak1	AP2-associated protein kinase 1	AAK1_MOUSE	21	-36.5252	0.634748	Condition 3	Condition 1	NaN	NaN	NaN
Condition 4 / Condition 1	P62309	P62309	-1.02662	1.02662	0.00113634	0.00726482	20	P62309	Snrpg	Small nuclear ribonucleoprotein G	RUXG_MOUSE	4	-50.9143	0.490857	Condition 4	Condition 1	NaN	NaN	NaN
Condition 2 / Condition 1	O88643	O88643	-0.82969	0.82969	0.00114465	0.00729645	20	O88643	Pak1	Serine/threonine-protein kinase PAK 1	PAK1_MOUSE	17	-43.735	0.56265	Condition 2	Condition 1	NaN	NaN	NaN
Condition 2 / Condition 1	Q9CQ54	Q9CQ54	0.850207	0.850207	0.00114505	0.00729645	20	Q9CQ54	Ndufc2	NADH dehydrogenase [ubiquinone] 1 subunit C2	NDUC2_MOUSE	6	80.276	1.80276	Condition 2	Condition 1	NaN	NaN	NaN
Condition 3 / Condition 1	Q8BH93	Q8BH93	-1.63221	1.63221	0.00115001	0.00732169	20	Q8BH93	Mapk1ip1l	MAPK-interacting and spindle-stabilizing protein-like	MISSL_MOUSE	1	-67.7407	0.322593	Condition 3	Condition 1	NaN	NaN	NaN
Condition 4 / Condition 1	Q9CPW9	Q9CPW9	-1.24264	1.24264	0.00115351	0.00733088	20	Q9CPW9	Metap1d	Methionine aminopeptidase 1D, mitochondrial	MAP12_MOUSE	5	-57.7401	0.422599	Condition 4	Condition 1	NaN	NaN	NaN
Condition 4 / Condition 1	Q9ES18	Q9ES18	-1.70433	1.70433	0.00115368	0.00733088	20	Q9ES18	Foxj2	Forkhead box protein J2	FOXJ2_MOUSE	2	-69.3137	0.306863	Condition 4	Condition 1	NaN	NaN	NaN
Condition 3 / Condition 1	Q8BVY0	Q8BVY0	0.886808	0.886808	0.00115665	0.00733805	20	Q8BVY0	Rsl1d1	Ribosomal L1 domain-containing protein 1	RL1D1_MOUSE	27	84.9081	1.84908	Condition 3	Condition 1	NaN	NaN	NaN
Condition 4 / Condition 1	Q99N91	Q99N91	1.17594	1.17594	0.00115628	0.00733805	18	Q99N91	Mrpl34	39S ribosomal protein L34, mitochondrial	RM34_MOUSE	2	125.94	2.2594	Condition 4	Condition 1	NaN	NaN	NaN
Condition 4 / Condition 1	Q9CQW2	Q9CQW2	-0.981921	0.981921	0.0011613	0.0073584	20	Q9CQW2	Arl8b	ADP-ribosylation factor-like protein 8B	ARL8B_MOUSE	3	-49.3695	0.506305	Condition 4	Condition 1	NaN	NaN	NaN
Condition 3 / Condition 1	Q9DC28	Q9DC28	-1.00115	1.00115	0.00116457	0.00736799	20	Q9DC28	Csnk1d	Casein kinase I isoform delta	KC1D_MOUSE	8	-50.04	0.4996	Condition 3	Condition 1	NaN	NaN	NaN
Condition 4 / Condition 3	Q7TMA2	Q7TMA2	0.606748	0.606748	0.00116715	0.00737955	20	Q7TMA2	Znf503	Zinc finger protein 503	ZN503_MOUSE	4	52.2823	1.52282	Condition 4	Condition 3	NaN	NaN	NaN
Condition 2 / Condition 1	Q8VD62	Q8VD62	-0.994336	0.994336	0.00116888	0.0073841	20	Q8VD62	Bles03	UPF0696 protein C11orf68 homolog	CK068_MOUSE	7	-49.8033	0.501967	Condition 2	Condition 1	NaN	NaN	NaN
Condition 4 / Condition 1	Q9D8X2	Q9D8X2	-0.714083	0.714083	0.00116954	0.00738508	20	Q9D8X2	Ccdc124	Coiled-coil domain-containing protein 124	CC124_MOUSE	10	-39.0408	0.609592	Condition 4	Condition 1	NaN	NaN	NaN
Condition 4 / Condition 2	Q8CE50	Q8CE50	-0.583915	0.583915	0.00117393	0.0074064	20	Q8CE50	Snx30	Sorting nexin-30	SNX30_MOUSE	3	-33.2849	0.667151	Condition 4	Condition 2	NaN	NaN	NaN
Condition 2 / Condition 1	Q9Z0U1	Q9Z0U1	-0.58351	0.58351	0.00117568	0.00741426	20	Q9Z0U1	Tjp2	Tight junction protein ZO-2	ZO2_MOUSE	33	-33.2662	0.667338	Condition 2	Condition 1	NaN	NaN	NaN
Condition 4 / Condition 3	Q8C1Q6	Q8C1Q6	-0.673487	0.673487	0.00117703	0.00741896	20	Q8C1Q6	Smim4	Small integral membrane protein 4	SMIM4_MOUSE	1	-37.301	0.62699	Condition 4	Condition 3	NaN	NaN	NaN
Condition 4 / Condition 1	Q9CWG8	Q9CWG8	-0.962764	0.962764	0.00117961	0.00741992	20	Q9CWG8	Ndufaf7	Protein arginine methyltransferase NDUFAF7, mitochondrial	NDUF7_MOUSE	12	-48.6927	0.513073	Condition 4	Condition 1	NaN	NaN	NaN
Condition 3 / Condition 1	Q9CWK3	Q9CWK3	-1.57157	1.57157	0.00117961	0.00741992	20	Q9CWK3	Cd2bp2	CD2 antigen cytoplasmic tail-binding protein 2	CD2B2_MOUSE	7	-66.3558	0.336442	Condition 3	Condition 1	NaN	NaN	NaN
Condition 3 / Condition 1	P0C8B4	P0C8B4	-1.86174	1.86174	0.00118736	0.00744949	20	P0C8B4	Gon7	EKC/KEOPS complex subunit GON7	GON7_MOUSE	2	-72.4856	0.275144	Condition 3	Condition 1	NaN	NaN	NaN
Condition 4 / Condition 1	Q8BW00	Q8BW00	-0.807952	0.807952	0.00119498	0.00748506	20	Q8BW00	Ptrh1	Probable peptidyl-tRNA hydrolase	PTH_MOUSE	4	-42.8808	0.571192	Condition 4	Condition 1	NaN	NaN	NaN
Condition 3 / Condition 1	Q91VW3	Q91VW3	-0.775947	0.775947	0.00119616	0.00748543	20	Q91VW3	Sh3bgrl3	SH3 domain-binding glutamic acid-rich-like protein 3	SH3L3_MOUSE	12	-41.5995	0.584005	Condition 3	Condition 1	NaN	NaN	NaN
Condition 2 / Condition 1	Q9JLM9	Q9JLM9	-1.06014	1.06014	0.00119965	0.00749451	20	Q9JLM9	Grb14	Growth factor receptor-bound protein 14	GRB14_MOUSE	8	-52.0413	0.479587	Condition 2	Condition 1	NaN	NaN	NaN
Condition 3 / Condition 1	P01899	P01899	0.723003	0.723003	0.00120414	0.0075146	20	P01899	H2-D1	H-2 class I histocompatibility antigen, D-B alpha chain	HA11_MOUSE	11	65.0615	1.65061	Condition 3	Condition 1	NaN	NaN	NaN
Condition 3 / Condition 1	Q7TMX5	Q7TMX5	-1.47121	1.47121	0.00120594	0.00752093	20	Q7TMX5	Shq1	Protein SHQ1 homolog	SHQ1_MOUSE	3	-63.9319	0.360681	Condition 3	Condition 1	NaN	NaN	NaN
Condition 3 / Condition 1	O88935	O88935	-1.33642	1.33642	0.00120742	0.00752699	20	O88935	Syn1	Synapsin-1	SYN1_MOUSE	3	-60.3997	0.396003	Condition 3	Condition 1	NaN	NaN	NaN
Condition 4 / Condition 1	O70493	O70493	-0.620149	0.620149	0.00121091	0.00753068	20	O70493	Snx12	Sorting nexin-12	SNX12_MOUSE	14	-34.9396	0.650604	Condition 4	Condition 1	NaN	NaN	NaN
Condition 4 / Condition 3	Q9D7H3	Q9D7H3	-0.880195	0.880195	0.00121137	0.00753068	20	Q9D7H3	RtcA	RNA 3'-terminal phosphate cyclase	RTCA_MOUSE	10	-45.6706	0.543294	Condition 4	Condition 3	NaN	NaN	NaN
Condition 4 / Condition 1	Q9Z321	Q9Z321	-0.666155	0.666155	0.00121212	0.00753068	20	Q9Z321	Top3b	DNA topoisomerase 3-beta-1	TOP3B_MOUSE	6	-36.9816	0.630184	Condition 4	Condition 1	NaN	NaN	NaN
Condition 3 / Condition 1	Q8BMQ3	Q8BMQ3	-0.724264	0.724264	0.00121489	0.00753218	20	Q8BMQ3	Bnc2	Zinc finger protein basonuclin-2	BNC2_MOUSE	12	-39.4694	0.605306	Condition 3	Condition 1	NaN	NaN	NaN
Condition 4 / Condition 3	Q8K3A9	Q8K3A9	-0.737168	0.737168	0.00121436	0.00753218	20	Q8K3A9	Mepce	7SK snRNA methylphosphate capping enzyme	MEPCE_MOUSE	6	-40.0084	0.599916	Condition 4	Condition 3	NaN	NaN	NaN
Condition 4 / Condition 1	Q8CGC4	Q8CGC4	0.803285	0.803285	0.00121963	0.00755172	20	Q8CGC4	Lsm14b	Protein LSM14 homolog B	LS14B_MOUSE	5	74.507	1.74507	Condition 4	Condition 1	NaN	NaN	NaN
Condition 3 / Condition 2	Q80U95	Q80U95	-0.824407	0.824407	0.00122403	0.00756416	20	Q80U95	Ube3c	Ubiquitin-protein ligase E3C	UBE3C_MOUSE	5	-43.5286	0.564714	Condition 3	Condition 2	NaN	NaN	NaN
Condition 4 / Condition 3	Q8BFU3	Q8BFU3	0.655843	0.655843	0.00122422	0.00756416	20	Q8BFU3	Rnf214	RING finger protein 214	RN214_MOUSE	11	57.5536	1.57554	Condition 4	Condition 3	NaN	NaN	NaN
Condition 3 / Condition 1	Q8R0F3	Q8R0F3	-1.14586	1.14586	0.00122317	0.00756416	20	Q8R0F3	Sumf1	Formylglycine-generating enzyme	SUMF1_MOUSE	10	-54.8079	0.451921	Condition 3	Condition 1	NaN	NaN	NaN
Condition 2 / Condition 1	Q9CQA9	Q9CQA9	-0.803807	0.803807	0.00122505	0.0075661	20	Q9CQA9	Ntpcr	Cancer-related nucleoside-triphosphatase homolog	NTPCR_MOUSE	5	-42.7164	0.572836	Condition 2	Condition 1	NaN	NaN	NaN
Condition 4 / Condition 1	A2ASS6	A2ASS6	-0.837058	0.837058	0.00123055	0.0075777	20	A2ASS6	Ttn	Titin	TITIN_MOUSE	5	-44.0216	0.559784	Condition 4	Condition 1	NaN	NaN	NaN
Condition 4 / Condition 1	Q3UHC0	Q3UHC0	-1.31622	1.31622	0.00123038	0.0075777	20	Q3UHC0	Tnrc6c	Trinucleotide repeat-containing gene 6C protein	TNR6C_MOUSE	4	-59.8414	0.401586	Condition 4	Condition 1	NaN	NaN	NaN
Condition 3 / Condition 1	Q8BJS4	Q8BJS4	0.703591	0.703591	0.00123016	0.0075777	20	Q8BJS4	Sun2	SUN domain-containing protein 2	SUN2_MOUSE	30	62.8553	1.62855	Condition 3	Condition 1	NaN	NaN	NaN
Condition 3 / Condition 1	Q810U5	Q810U5	-0.837268	0.837268	0.00123377	0.00759429	20	Q810U5	Ccdc50	Coiled-coil domain-containing protein 50	CCD50_MOUSE	10	-44.0298	0.559702	Condition 3	Condition 1	NaN	NaN	NaN
Condition 4 / Condition 1	Q9CQ54	Q9CQ54	0.727817	0.727817	0.00123452	0.00759429	20	Q9CQ54	Ndufc2	NADH dehydrogenase [ubiquinone] 1 subunit C2	NDUC2_MOUSE	6	65.6131	1.65613	Condition 4	Condition 1	NaN	NaN	NaN
Condition 4 / Condition 1	A2A699	A2A699	-0.970938	0.970938	0.00123863	0.00760285	20	A2A699	Fam171a2	Protein FAM171A2	F1712_MOUSE	7	-48.9826	0.510174	Condition 4	Condition 1	NaN	NaN	NaN
Condition 4 / Condition 1	Q5I1X5	Q5I1X5	-1.26733	1.26733	0.00123782	0.00760285	20	Q5I1X5	Ppp1r13l	RelA-associated inhibitor	IASPP_MOUSE	4	-58.4571	0.415429	Condition 4	Condition 1	NaN	NaN	NaN
Condition 4 / Condition 3	Q9D6J3	Q9D6J3	1.08183	1.08183	0.00123956	0.00760285	20	Q9D6J3	Yju2	Splicing factor YJU2	YJU2_MOUSE	3	111.671	2.11671	Condition 4	Condition 3	NaN	NaN	NaN
Condition 4 / Condition 1	Q9DC28	Q9DC28	-0.859244	0.859244	0.00123982	0.00760285	20	Q9DC28	Csnk1d	Casein kinase I isoform delta	KC1D_MOUSE	8	-44.8759	0.551241	Condition 4	Condition 1	NaN	NaN	NaN
Condition 4 / Condition 1	P53026	P53026	1.58856	1.58856	0.0012438	0.00761878	20	P53026	Rpl10a	60S ribosomal protein L10a	RL10A_MOUSE	22	200.749	3.00749	Condition 4	Condition 1	NaN	NaN	NaN
Condition 4 / Condition 2	Q9R1P1	Q9R1P1	-0.851383	0.851383	0.00124784	0.00763607	20	Q9R1P1	Psmb3	Proteasome subunit beta type-3	PSB3_MOUSE	5	-44.5747	0.554253	Condition 4	Condition 2	NaN	NaN	NaN
Condition 4 / Condition 1	Q9ET22	Q9ET22	-1.01128	1.01128	0.00124884	0.00763897	20	Q9ET22	Dpp7	Dipeptidyl peptidase 2	DPP2_MOUSE	8	-50.3894	0.496106	Condition 4	Condition 1	NaN	NaN	NaN
Condition 3 / Condition 1	Q62084	Q62084	-1.36912	1.36912	0.00125005	0.00764065	20	Q62084	Ppp1r14b	Protein phosphatase 1 regulatory subunit 14B	PP14B_MOUSE	7	-61.2872	0.387128	Condition 3	Condition 1	NaN	NaN	NaN
Condition 4 / Condition 1	Q810S1	Q810S1	1.68659	1.68659	0.00125016	0.00764065	16	Q810S1	Mcub	Calcium uniporter regulatory subunit MCUb, mitochondrial	MCUB_MOUSE	5	221.896	3.21896	Condition 4	Condition 1	NaN	NaN	NaN
Condition 3 / Condition 1	Q64311	Q64311	-0.855849	0.855849	0.00125391	0.00765315	20	Q64311	Ntan1	Protein N-terminal asparagine amidohydrolase	NTAN1_MOUSE	6	-44.746	0.55254	Condition 3	Condition 1	NaN	NaN	NaN
Condition 3 / Condition 1	Q8BU85	Q8BU85	-0.859578	0.859578	0.00125481	0.00765315	20	Q8BU85	Msrb3	Methionine-R-sulfoxide reductase B3, mitochondrial	MSRB3_MOUSE	10	-44.8886	0.551114	Condition 3	Condition 1	NaN	NaN	NaN
Condition 3 / Condition 1	Q99N85	Q99N85	0.714605	0.714605	0.00125434	0.00765315	20	Q99N85	Mrps18a	28S ribosomal protein S18a, mitochondrial	RT18A_MOUSE	7	64.1034	1.64103	Condition 3	Condition 1	NaN	NaN	NaN
Condition 3 / Condition 2	P28033	P28033	0.623689	0.623689	0.00125601	0.00765728	20	P28033	Cebpb	CCAAT/enhancer-binding protein beta	CEBPB_MOUSE	8	54.0811	1.54081	Condition 3	Condition 2	NaN	NaN	NaN
Condition 3 / Condition 1	Q9DBC3	Q9DBC3	-0.701283	0.701283	0.00125697	0.00765994	20	Q9DBC3	Cmtr1	Cap-specific mRNA (nucleoside-2'-O-)-methyltransferase 1	CMTR1_MOUSE	19	-38.4975	0.615025	Condition 3	Condition 1	NaN	NaN	NaN
Condition 4 / Condition 2	Q9D7H3	Q9D7H3	-0.746052	0.746052	0.00125961	0.00766964	20	Q9D7H3	RtcA	RNA 3'-terminal phosphate cyclase	RTCA_MOUSE	10	-40.3767	0.596233	Condition 4	Condition 2	NaN	NaN	NaN
Condition 4 / Condition 2	Q501J2	Q501J2	-0.683558	0.683558	0.00126484	0.00768872	20	Q501J2	Antkmt	Adenine nucleotide translocase lysine N-methyltransferase	ANKMT_MOUSE	4	-37.7372	0.622628	Condition 4	Condition 2	NaN	NaN	NaN
Condition 3 / Condition 1	Q9JMK2	Q9JMK2	-1.91506	1.91506	0.00127025	0.00770563	20	Q9JMK2	Csnk1e	Casein kinase I isoform epsilon	KC1E_MOUSE	2	-73.4839	0.265161	Condition 3	Condition 1	NaN	NaN	NaN
Condition 4 / Condition 3	O35623	O35623	-0.912831	0.912831	0.00127581	0.00772669	18	O35623	Bet1	BET1 homolog	BET1_MOUSE	2	-46.8858	0.531142	Condition 4	Condition 3	NaN	NaN	NaN
Condition 4 / Condition 1	O88445	O88445	1.38841	1.38841	0.00127707	0.00772669	18	O88445	Aurkc	Aurora kinase C	AURKC_MOUSE	1	161.79	2.6179	Condition 4	Condition 1	NaN	NaN	NaN
Condition 4 / Condition 1	Q8C0T5	Q8C0T5	-0.784955	0.784955	0.00127565	0.00772669	20	Q8C0T5	Sipa1l1	Signal-induced proliferation-associated 1-like protein 1	SI1L1_MOUSE	29	-41.963	0.58037	Condition 4	Condition 1	NaN	NaN	NaN
Condition 3 / Condition 1	Q8K183	Q8K183	-0.644661	0.644661	0.00127899	0.00772669	20	Q8K183	Pdxk	Pyridoxal kinase	PDXK_MOUSE	15	-36.0357	0.639643	Condition 3	Condition 1	NaN	NaN	NaN
Condition 4 / Condition 1	Q9QZ06	Q9QZ06	-1.1752	1.1752	0.00127679	0.00772669	20	Q9QZ06	Tollip	Toll-interacting protein	TOLIP_MOUSE	5	-55.7179	0.442821	Condition 4	Condition 1	NaN	NaN	NaN
Condition 2 / Condition 1	Q9DCG9	Q9DCG9	-1.29281	1.29281	0.00128107	0.00773601	20	Q9DCG9	Trmt112	Multifunctional methyltransferase subunit TRM112-like protein	TR112_MOUSE	9	-59.1843	0.408157	Condition 2	Condition 1	NaN	NaN	NaN
Condition 2 / Condition 1	Q8K2L8	Q8K2L8	-0.849765	0.849765	0.00128328	0.007743	20	Q8K2L8	Trappc12	Trafficking protein particle complex subunit 12	TPC12_MOUSE	6	-44.5125	0.554875	Condition 2	Condition 1	NaN	NaN	NaN
Condition 2 / Condition 1	Q8BVY0	Q8BVY0	0.583416	0.583416	0.00128553	0.00774417	20	Q8BVY0	Rsl1d1	Ribosomal L1 domain-containing protein 1	RL1D1_MOUSE	27	49.8393	1.49839	Condition 2	Condition 1	NaN	NaN	NaN
Condition 3 / Condition 2	Q8C120	Q8C120	-0.774528	0.774528	0.00128555	0.00774417	17	Q8C120	Sh3rf3	E3 ubiquitin-protein ligase SH3RF3	SH3R3_MOUSE	1	-41.542	0.58458	Condition 3	Condition 2	NaN	NaN	NaN
Condition 3 / Condition 2	P58801	P58801	-1.19455	1.19455	0.00128635	0.00774557	19	P58801	Ripk2	Receptor-interacting serine/threonine-protein kinase 2	RIPK2_MOUSE	3	-56.3076	0.436924	Condition 3	Condition 2	NaN	NaN	NaN
Condition 4 / Condition 1	Q8CJ26	Q8CJ26	-1.9712	1.9712	0.00128826	0.00775391	20	Q8CJ26	Nradd	Death domain-containing membrane protein NRADD	NRADD_MOUSE	2	-74.4959	0.255041	Condition 4	Condition 1	NaN	NaN	NaN
Condition 2 / Condition 1	Q60996	Q60996	-0.828207	0.828207	0.00128926	0.0077567	20	Q60996	Ppp2r5c	Serine/threonine-protein phosphatase 2A 56 kDa regulatory subunit gamma isoform	2A5G_MOUSE	5	-43.6771	0.563229	Condition 2	Condition 1	NaN	NaN	NaN
Condition 4 / Condition 1	Q9JJL8	Q9JJL8	-1.15744	1.15744	0.00129763	0.00780071	20	Q9JJL8	Sars2	Serine--tRNA ligase, mitochondrial	SYSM_MOUSE	5	-55.1694	0.448306	Condition 4	Condition 1	NaN	NaN	NaN
Condition 4 / Condition 1	P51949	P51949	-1.23042	1.23042	0.00129889	0.00780404	20	P51949	Mnat1	CDK-activating kinase assembly factor MAT1	MAT1_MOUSE	7	-57.3806	0.426194	Condition 4	Condition 1	NaN	NaN	NaN
Condition 3 / Condition 1	Q566J8	Q566J8	-0.681244	0.681244	0.00130364	0.00782643	20	Q566J8	Coq8b	Atypical kinase COQ8B, mitochondrial	COQ8B_MOUSE	4	-37.6373	0.623627	Condition 3	Condition 1	NaN	NaN	NaN
Condition 2 / Condition 1	P36916	P36916	-0.686441	0.686441	0.00130605	0.00783222	20	P36916	Gnl1	Guanine nucleotide-binding protein-like 1	GNL1_MOUSE	12	-37.8615	0.621385	Condition 2	Condition 1	NaN	NaN	NaN
Condition 4 / Condition 1	Q9JIX0	Q9JIX0	-1.20087	1.20087	0.00130764	0.00783512	20	Q9JIX0	Eny2	Transcription and mRNA export factor ENY2	ENY2_MOUSE	4	-56.4987	0.435013	Condition 4	Condition 1	NaN	NaN	NaN
Condition 4 / Condition 1	Q8C4B4	Q8C4B4	-0.937695	0.937695	0.00131146	0.00784202	20	Q8C4B4	Unc119b	Protein unc-119 homolog B	U119B_MOUSE	5	-47.7934	0.522066	Condition 4	Condition 1	NaN	NaN	NaN
Condition 4 / Condition 1	Q810U5	Q810U5	-0.813636	0.813636	0.00131477	0.00785859	20	Q810U5	Ccdc50	Coiled-coil domain-containing protein 50	CCD50_MOUSE	10	-43.1054	0.568946	Condition 4	Condition 1	NaN	NaN	NaN
Condition 4 / Condition 3	Q8C0E2	Q8C0E2	-1.16369	1.16369	0.00131791	0.00787091	20	Q8C0E2	Vps26b	Vacuolar protein sorting-associated protein 26B	VP26B_MOUSE	5	-55.363	0.44637	Condition 4	Condition 3	NaN	NaN	NaN
Condition 4 / Condition 1	Q9WUN2	Q9WUN2	-0.808447	0.808447	0.00131759	0.00787091	20	Q9WUN2	Tbk1	Serine/threonine-protein kinase TBK1	TBK1_MOUSE	6	-42.9004	0.570996	Condition 4	Condition 1	NaN	NaN	NaN
Condition 3 / Condition 1	Q501J7	Q501J7	-1.1464	1.1464	0.00132265	0.0078864	20	Q501J7	Phactr4	Phosphatase and actin regulator 4	PHAR4_MOUSE	8	-54.825	0.45175	Condition 3	Condition 1	NaN	NaN	NaN
Condition 4 / Condition 3	O08734	O08734	-1.33036	1.33036	0.00132347	0.0078881	20	O08734	Bak1	Bcl-2 homologous antagonist/killer	BAK_MOUSE	4	-60.233	0.39767	Condition 4	Condition 3	NaN	NaN	NaN
Condition 3 / Condition 1	Q4LDD4	Q4LDD4	-2.12807	2.12807	0.00132625	0.0078982	20	Q4LDD4	Arap1	Arf-GAP with Rho-GAP domain, ANK repeat and PH domain-containing protein 1	ARAP1_MOUSE	9	-77.1236	0.228764	Condition 3	Condition 1	NaN	NaN	NaN
Condition 4 / Condition 3	Q9CWU6	Q9CWU6	-0.737375	0.737375	0.00132603	0.0078982	20	Q9CWU6	Uqcc1	Ubiquinol-cytochrome-c reductase complex assembly factor 1	UQCC1_MOUSE	3	-40.017	0.59983	Condition 4	Condition 3	NaN	NaN	NaN
Condition 4 / Condition 1	Q9JI19	Q9JI19	1.75574	1.75574	0.00133009	0.00791787	14	Q9JI19	Fibp	Acidic fibroblast growth factor intracellular-binding protein	FIBP_MOUSE	2	237.7	3.377	Condition 4	Condition 1	NaN	NaN	NaN
Condition 4 / Condition 3	P97412	P97412	-0.858599	0.858599	0.00133446	0.00793741	19	P97412	Lyst	Lysosomal-trafficking regulator	LYST_MOUSE	3	-44.8512	0.551488	Condition 4	Condition 3	NaN	NaN	NaN
Condition 3 / Condition 2	Q921R8	Q921R8	-1.28236	1.28236	0.00133991	0.00795809	20	Q921R8	Slc41a3	Solute carrier family 41 member 3	S41A3_MOUSE	1	-58.8878	0.411122	Condition 3	Condition 2	NaN	NaN	NaN
Condition 2 / Condition 1	Q99JN2	Q99JN2	-1.62836	1.62836	0.0013401	0.00795809	20	Q99JN2	Klhl22	Kelch-like protein 22	KLH22_MOUSE	8	-67.6544	0.323456	Condition 2	Condition 1	NaN	NaN	NaN
Condition 3 / Condition 1	Q7TMK6	Q7TMK6	-0.658448	0.658448	0.00134354	0.0079625	20	Q7TMK6	Hook2	Protein Hook homolog 2	HOOK2_MOUSE	8	-36.6441	0.633559	Condition 3	Condition 1	NaN	NaN	NaN
Condition 4 / Condition 1	Q8VD62	Q8VD62	-0.875254	0.875254	0.00134356	0.0079625	20	Q8VD62	Bles03	UPF0696 protein C11orf68 homolog	CK068_MOUSE	7	-45.4842	0.545158	Condition 4	Condition 1	NaN	NaN	NaN
Condition 3 / Condition 1	Q9DBV3	Q9DBV3	-1.30101	1.30101	0.00134354	0.0079625	19	Q9DBV3	Dhx34	Probable ATP-dependent RNA helicase DHX34	DHX34_MOUSE	3	-59.4159	0.405841	Condition 3	Condition 1	NaN	NaN	NaN
Condition 4 / Condition 2	Q9CY73	Q9CY73	-1.2575	1.2575	0.00134588	0.00796979	20	Q9CY73	Mrpl44	39S ribosomal protein L44, mitochondrial	RM44_MOUSE	5	-58.1733	0.418267	Condition 4	Condition 2	NaN	NaN	NaN
Condition 2 / Condition 1	Q9QYA2	Q9QYA2	0.673033	0.673033	0.00134878	0.00798283	20	Q9QYA2	Tomm40	Mitochondrial import receptor subunit TOM40 homolog	TOM40_MOUSE	11	59.4421	1.59442	Condition 2	Condition 1	NaN	NaN	NaN
Condition 3 / Condition 1	Q3UA06	Q3UA06	-1.20734	1.20734	0.00135036	0.00798336	20	Q3UA06	Trip13	Pachytene checkpoint protein 2 homolog	PCH2_MOUSE	3	-56.6932	0.433068	Condition 3	Condition 1	NaN	NaN	NaN
Condition 4 / Condition 1	Q3UGP9	Q3UGP9	-1.34028	1.34028	0.00135318	0.00798336	20	Q3UGP9	Lrrc58	Leucine-rich repeat-containing protein 58	LRC58_MOUSE	4	-60.5057	0.394943	Condition 4	Condition 1	NaN	NaN	NaN
Condition 4 / Condition 1	O54950	O54950	-0.786024	0.786024	0.0013558	0.00799298	20	O54950	Prkag1	5'-AMP-activated protein kinase subunit gamma-1	AAKG1_MOUSE	8	-42.006	0.57994	Condition 4	Condition 1	NaN	NaN	NaN
Condition 3 / Condition 2	C0HKE1;C0HKE2;C0HKE3;C0HKE4;C0HKE5;C0HKE6;C0HKE7;C0HKE8;C0HKE9;Q8CGP5;Q8CGP6	C0HKE1;C0HKE2;C0HKE3;C0HKE4;C0HKE5;C0HKE6;C0HKE7;C0HKE8;C0HKE9;Q8CGP5;Q8CGP6	0.882746	0.882746	0.00136241	0.00802549	20	C0HKE1;C0HKE2;C0HKE3;C0HKE4;C0HKE5;C0HKE6;C0HKE7;C0HKE8;C0HKE9;Q8CGP5;Q8CGP6	H2ac4;H2ac6;H2ac7;H2ac8;H2ac11;H2ac13;Hist1h2an;Hist1h2ao;Hist1h2ap;Hist1h2af;H2ac12	Histone H2A type 1-B;Histone H2A type 1-C;Histone H2A type 1-D;Histone H2A type 1-E;Histone H2A type 1-G;Histone H2A type 1-I;Histone H2A type 1-N;Histone H2A type 1-O;Histone H2A type 1-P;Histone H2A type 1-F;Histone H2A type 1-H	H2A1B_MOUSE;H2A1C_MOUSE;H2A1D_MOUSE;H2A1E_MOUSE;H2A1G_MOUSE;H2A1I_MOUSE;H2A1N_MOUSE;H2A1O_MOUSE;H2A1P_MOUSE;H2A1F_MOUSE;H2A1H_MOUSE	24	84.3881	1.84388	Condition 3	Condition 2	NaN	NaN	NaN
Condition 4 / Condition 3	Q9D8C4	Q9D8C4	-0.653589	0.653589	0.0013639	0.00802784	18	Q9D8C4	Ifi35	Interferon-induced 35 kDa protein homolog	IN35_MOUSE	4	-36.4303	0.635697	Condition 4	Condition 3	NaN	NaN	NaN
Condition 2 / Condition 1	P47880	P47880	-0.887763	0.887763	0.00136452	0.00802828	20	P47880	Igfbp6	Insulin-like growth factor-binding protein 6	IBP6_MOUSE	6	-45.9548	0.540452	Condition 2	Condition 1	NaN	NaN	NaN
Condition 3 / Condition 2	Q9EST5	Q9EST5	0.601596	0.601596	0.00136811	0.00803972	20	Q9EST5	Anp32b	Acidic leucine-rich nuclear phosphoprotein 32 family member B	AN32B_MOUSE	12	51.7394	1.51739	Condition 3	Condition 2	NaN	NaN	NaN
Condition 2 / Condition 1	Q9DC28	Q9DC28	-0.580152	0.580152	0.00136977	0.00804623	20	Q9DC28	Csnk1d	Casein kinase I isoform delta	KC1D_MOUSE	8	-33.1107	0.668893	Condition 2	Condition 1	NaN	NaN	NaN
Condition 4 / Condition 1	Q9CY97	Q9CY97	-0.952891	0.952891	0.00137592	0.0080674	20	Q9CY97	Ssu72	RNA polymerase II subunit A C-terminal domain phosphatase SSU72	SSU72_MOUSE	7	-48.3404	0.516596	Condition 4	Condition 1	NaN	NaN	NaN
Condition 2 / Condition 1	P62257	P62257	-1.32604	1.32604	0.00137917	0.00807878	20	P62257	Ube2h	Ubiquitin-conjugating enzyme E2 H	UBE2H_MOUSE	6	-60.1137	0.398863	Condition 2	Condition 1	NaN	NaN	NaN
Condition 4 / Condition 1	Q14CH7	Q14CH7	-1.08169	1.08169	0.00138138	0.00808707	20	Q14CH7	Aars2	Alanine--tRNA ligase, mitochondrial	SYAM_MOUSE	8	-52.7525	0.472475	Condition 4	Condition 1	NaN	NaN	NaN
Condition 2 / Condition 1	Q6P9R4	Q6P9R4	-0.697496	0.697496	0.00138406	0.00809446	20	Q6P9R4	Arhgef18	Rho guanine nucleotide exchange factor 18	ARHGI_MOUSE	11	-38.3358	0.616642	Condition 2	Condition 1	NaN	NaN	NaN
Condition 2 / Condition 1	Q9CPT4	Q9CPT4	-0.859944	0.859944	0.00138709	0.00810899	20	Q9CPT4	Mydgf	Myeloid-derived growth factor	MYDGF_MOUSE	9	-44.9026	0.550974	Condition 2	Condition 1	NaN	NaN	NaN
Condition 3 / Condition 1	Q9D2H6	Q9D2H6	-1.31048	1.31048	0.00138996	0.00811025	19	Q9D2H6	Sp2	Transcription factor Sp2	SP2_MOUSE	2	-59.6813	0.403187	Condition 3	Condition 1	NaN	NaN	NaN
Condition 3 / Condition 1	Q9EST3	Q9EST3	-1.12302	1.12302	0.00139006	0.00811025	20	Q9EST3	Eif4enif1	Eukaryotic translation initiation factor 4E transporter	4ET_MOUSE	10	-54.0867	0.459133	Condition 3	Condition 1	NaN	NaN	NaN
Condition 4 / Condition 1	P60003	P60003	-0.889457	0.889457	0.00139485	0.00812902	20	P60003	Elof1	Transcription elongation factor 1 homolog	ELOF1_MOUSE	2	-46.0183	0.539817	Condition 4	Condition 1	NaN	NaN	NaN
Condition 3 / Condition 2	P31266	P31266	1.86595	1.86595	0.00139551	0.00812902	13	P31266	Rbpj	Recombining binding protein suppressor of hairless	SUH_MOUSE	4	264.509	3.64509	Condition 3	Condition 2	NaN	NaN	NaN
Condition 4 / Condition 2	Q3TLD5	Q3TLD5	-0.732189	0.732189	0.00140561	0.00816358	20	Q3TLD5	Uri1	Unconventional prefoldin RPB5 interactor	RMP_MOUSE	5	-39.801	0.60199	Condition 4	Condition 2	NaN	NaN	NaN
Condition 4 / Condition 1	Q8CI08	Q8CI08	-0.867718	0.867718	0.00140581	0.00816358	20	Q8CI08	Slain2	SLAIN motif-containing protein 2	SLAI2_MOUSE	12	-45.1987	0.548013	Condition 4	Condition 1	NaN	NaN	NaN
Condition 3 / Condition 1	Q922H1	Q922H1	-0.945371	0.945371	0.0014057	0.00816358	20	Q922H1	Prmt3	Protein arginine N-methyltransferase 3	ANM3_MOUSE	7	-48.0704	0.519296	Condition 3	Condition 1	NaN	NaN	NaN
Condition 3 / Condition 1	Q3U1G5	Q3U1G5	-0.767619	0.767619	0.00140746	0.00816447	20	Q3U1G5	Isg20l2	Interferon-stimulated 20 kDa exonuclease-like 2	I20L2_MOUSE	7	-41.2614	0.587386	Condition 3	Condition 1	NaN	NaN	NaN
Condition 4 / Condition 1	P42128	P42128	-0.754276	0.754276	0.00140847	0.00816555	20	P42128	Foxk1	Forkhead box protein K1	FOXK1_MOUSE	8	-40.7156	0.592844	Condition 4	Condition 1	NaN	NaN	NaN
Condition 2 / Condition 1	Q3TN34	Q3TN34	-0.589338	0.589338	0.00141316	0.00817334	20	Q3TN34	Micall2	MICAL-like protein 2	MILK2_MOUSE	14	-33.5352	0.664648	Condition 2	Condition 1	NaN	NaN	NaN
Condition 4 / Condition 1	Q8BKZ9	Q8BKZ9	0.583184	0.583184	0.00141273	0.00817334	20	Q8BKZ9	Pdhx	Pyruvate dehydrogenase protein X component, mitochondrial	ODPX_MOUSE	17	49.8152	1.49815	Condition 4	Condition 1	NaN	NaN	NaN
Condition 3 / Condition 1	Q8BN21	Q8BN21	-1.15882	1.15882	0.00141286	0.00817334	20	Q8BN21	Vrk2	Serine/threonine-protein kinase VRK2	VRK2_MOUSE	4	-55.212	0.44788	Condition 3	Condition 1	NaN	NaN	NaN
Condition 4 / Condition 2	Q8BHA0	Q8BHA0	-0.639344	0.639344	0.00141758	0.00819246	18	Q8BHA0	Ino80c	INO80 complex subunit C	IN80C_MOUSE	1	-35.7995	0.642005	Condition 4	Condition 2	NaN	NaN	NaN
Condition 4 / Condition 1	Q9DB07	Q9DB07	-0.659671	0.659671	0.00141838	0.00819381	16	Q9DB07	Ift46	Intraflagellar transport protein 46 homolog	IFT46_MOUSE	2	-36.6977	0.633023	Condition 4	Condition 1	NaN	NaN	NaN
Condition 3 / Condition 1	Q9WV60	Q9WV60	-0.780692	0.780692	0.00141898	0.00819407	20	Q9WV60	Gsk3b	Glycogen synthase kinase-3 beta	GSK3B_MOUSE	6	-41.7912	0.582088	Condition 3	Condition 1	NaN	NaN	NaN
Condition 4 / Condition 1	Q9D8S4	Q9D8S4	-1.47376	1.47376	0.00142042	0.00819914	20	Q9D8S4	Rexo2	Oligoribonuclease, mitochondrial	ORN_MOUSE	9	-63.9956	0.360044	Condition 4	Condition 1	NaN	NaN	NaN
Condition 3 / Condition 1	Q8VBT9	Q8VBT9	-0.900546	0.900546	0.00142508	0.00822138	20	Q8VBT9	Aspscr1	Tether containing UBX domain for GLUT4	ASPC1_MOUSE	15	-46.4316	0.535684	Condition 3	Condition 1	NaN	NaN	NaN
Condition 3 / Condition 1	Q921I0;Q9CQZ0	Q921I0;Q9CQZ0	-0.872307	0.872307	0.00142539	0.00822138	20	Q921I0;Q9CQZ0	Ormdl1;Ormdl2	ORM1-like protein 1;ORM1-like protein 2	ORML1_MOUSE;ORML2_MOUSE	1	-45.3727	0.546273	Condition 3	Condition 1	NaN	NaN	NaN
Condition 4 / Condition 1	Q99N85	Q99N85	0.978851	0.978851	0.00142661	0.0082252	20	Q99N85	Mrps18a	28S ribosomal protein S18a, mitochondrial	RT18A_MOUSE	7	97.0895	1.97089	Condition 4	Condition 1	NaN	NaN	NaN
Condition 3 / Condition 2	Q9D0P8	Q9D0P8	-0.959201	0.959201	0.00142728	0.00822577	18	Q9D0P8	Ift27	Intraflagellar transport protein 27 homolog	IFT27_MOUSE	2	-48.5658	0.514342	Condition 3	Condition 2	NaN	NaN	NaN
Condition 3 / Condition 1	O09167	O09167	0.894005	0.894005	0.00142866	0.0082305	20	O09167	Rpl21	60S ribosomal protein L21	RL21_MOUSE	20	85.8328	1.85833	Condition 3	Condition 1	NaN	NaN	NaN
Condition 4 / Condition 2	Q8BR90	Q8BR90	-0.826344	0.826344	0.00142975	0.00823357	20	Q8BR90	NaN	UPF0600 protein C5orf51 homolog	CE051_MOUSE	4	-43.6044	0.563956	Condition 4	Condition 2	NaN	NaN	NaN
Condition 3 / Condition 2	P35441	P35441	-0.621735	0.621735	0.00143217	0.00824017	20	P35441	Thbs1	Thrombospondin-1	TSP1_MOUSE	22	-35.0111	0.649889	Condition 3	Condition 2	NaN	NaN	NaN
Condition 3 / Condition 1	Q60996	Q60996	-0.890267	0.890267	0.00143353	0.00824017	20	Q60996	Ppp2r5c	Serine/threonine-protein phosphatase 2A 56 kDa regulatory subunit gamma isoform	2A5G_MOUSE	5	-46.0486	0.539514	Condition 3	Condition 1	NaN	NaN	NaN
Condition 3 / Condition 2	Q62388	Q62388	-1.38566	1.38566	0.00143371	0.00824017	20	Q62388	Atm	Serine-protein kinase ATM	ATM_MOUSE	4	-61.7287	0.382713	Condition 3	Condition 2	NaN	NaN	NaN
Condition 2 / Condition 1	Q9DBT3	Q9DBT3	-0.874913	0.874913	0.00143349	0.00824017	18	Q9DBT3	Ccdc97	Coiled-coil domain-containing protein 97	CCD97_MOUSE	1	-45.4713	0.545287	Condition 2	Condition 1	NaN	NaN	NaN
Condition 3 / Condition 1	Q9D864	Q9D864	-1.54009	1.54009	0.00143572	0.00824203	19	Q9D864	Actr6	Actin-related protein 6	ARP6_MOUSE	2	-65.6136	0.343864	Condition 3	Condition 1	NaN	NaN	NaN
Condition 3 / Condition 1	Q8R0P4	Q8R0P4	-0.932611	0.932611	0.00143875	0.00824892	20	Q8R0P4	Aamdc	Mth938 domain-containing protein	AAMDC_MOUSE	7	-47.6091	0.523909	Condition 3	Condition 1	NaN	NaN	NaN
Condition 4 / Condition 2	Q9QZ06	Q9QZ06	-0.624998	0.624998	0.00143973	0.00824892	20	Q9QZ06	Tollip	Toll-interacting protein	TOLIP_MOUSE	5	-35.1579	0.648421	Condition 4	Condition 2	NaN	NaN	NaN
Condition 3 / Condition 1	Q8K0H5	Q8K0H5	-1.11709	1.11709	0.00144299	0.00825437	20	Q8K0H5	Taf10	Transcription initiation factor TFIID subunit 10	TAF10_MOUSE	1	-53.8977	0.461023	Condition 3	Condition 1	NaN	NaN	NaN
Condition 2 / Condition 1	Q9D0J8	Q9D0J8	-0.950271	0.950271	0.00144283	0.00825437	20	Q9D0J8	Ptms	Parathymosin	PTMS_MOUSE	10	-48.2465	0.517535	Condition 2	Condition 1	NaN	NaN	NaN
Condition 4 / Condition 1	O55143	O55143	0.592819	0.592819	0.00144655	0.00826412	20	O55143	Atp2a2	Sarcoplasmic/endoplasmic reticulum calcium ATPase 2	AT2A2_MOUSE	54	50.8191	1.50819	Condition 4	Condition 1	NaN	NaN	NaN
Condition 3 / Condition 2	Q5U4C3	Q5U4C3	0.854225	0.854225	0.00145124	0.00827601	20	Q5U4C3	Scaf1	Splicing factor, arginine/serine-rich 19	SFR19_MOUSE	4	80.7788	1.80779	Condition 3	Condition 2	NaN	NaN	NaN
Condition 2 / Condition 1	Q9D6I7	Q9D6I7	0.687888	0.687888	0.00145047	0.00827601	18	Q9D6I7	Dipk1a	Divergent protein kinase domain 1A	DIK1A_MOUSE	1	61.0923	1.61092	Condition 2	Condition 1	NaN	NaN	NaN
Condition 4 / Condition 1	Q9WV84	Q9WV84	-0.94337	0.94337	0.00145582	0.00829888	20	Q9WV84	Nme4	Nucleoside diphosphate kinase, mitochondrial	NDKM_MOUSE	3	-47.9983	0.520017	Condition 4	Condition 1	NaN	NaN	NaN
Condition 4 / Condition 1	Q8BIF9	Q8BIF9	-0.880377	0.880377	0.00146018	0.00831407	20	Q8BIF9	Znf787	Zinc finger protein 787	ZN787_MOUSE	5	-45.6775	0.543225	Condition 4	Condition 1	NaN	NaN	NaN
Condition 2 / Condition 1	Q924M7	Q924M7	-0.583041	0.583041	0.00146629	0.00834237	20	Q924M7	Mpi	Mannose-6-phosphate isomerase	MPI_MOUSE	11	-33.2445	0.667555	Condition 2	Condition 1	NaN	NaN	NaN
Condition 2 / Condition 1	Q9QUR7	Q9QUR7	-0.642962	0.642962	0.00146588	0.00834237	20	Q9QUR7	Pin1	Peptidyl-prolyl cis-trans isomerase NIMA-interacting 1	PIN1_MOUSE	10	-35.9603	0.640397	Condition 2	Condition 1	NaN	NaN	NaN
Condition 4 / Condition 1	Q9CPP0	Q9CPP0	-0.624309	0.624309	0.00146706	0.00834351	20	Q9CPP0	Npm3	Nucleoplasmin-3	NPM3_MOUSE	12	-35.127	0.64873	Condition 4	Condition 1	NaN	NaN	NaN
Condition 3 / Condition 1	Q922P9	Q922P9	0.680115	0.680115	0.00147054	0.00835359	20	Q922P9	Glyr1	Putative oxidoreductase GLYR1	GLYR1_MOUSE	22	60.2268	1.60227	Condition 3	Condition 1	NaN	NaN	NaN
Condition 2 / Condition 1	Q9CPQ1	Q9CPQ1	1.2709	1.2709	0.00147207	0.008359	20	Q9CPQ1	Cox6c	Cytochrome c oxidase subunit 6C	COX6C_MOUSE	10	141.312	2.41312	Condition 2	Condition 1	NaN	NaN	NaN
Condition 3 / Condition 1	P56391	P56391	1.80799	1.80799	0.00148406	0.00841083	20	P56391	Cox6b1	Cytochrome c oxidase subunit 6B1	CX6B1_MOUSE	12	250.153	3.50153	Condition 3	Condition 1	NaN	NaN	NaN
Condition 4 / Condition 1	Q8VCM3	Q8VCM3	-1.07913	1.07913	0.0014847	0.00841121	14	Q8VCM3	Zfyve21	Zinc finger FYVE domain-containing protein 21	ZFY21_MOUSE	1	-52.6687	0.473313	Condition 4	Condition 1	NaN	NaN	NaN
Condition 2 / Condition 1	Q9D8S9	Q9D8S9	-0.774005	0.774005	0.0014937	0.00844097	20	Q9D8S9	Bola1	BolA-like protein 1	BOLA1_MOUSE	8	-41.5208	0.584792	Condition 2	Condition 1	NaN	NaN	NaN
Condition 4 / Condition 1	Q9EP52	Q9EP52	-0.640676	0.640676	0.0014988	0.00846491	20	Q9EP52	Twsg1	Twisted gastrulation protein homolog 1	TWSG1_MOUSE	4	-35.8588	0.641412	Condition 4	Condition 1	NaN	NaN	NaN
Condition 3 / Condition 1	P63147	P63147	-0.580892	0.580892	0.00150005	0.0084687	20	P63147	Ube2b	Ubiquitin-conjugating enzyme E2 B	UBE2B_MOUSE	1	-33.145	0.66855	Condition 3	Condition 1	NaN	NaN	NaN
Condition 3 / Condition 1	A2A699	A2A699	-1.17575	1.17575	0.0015035	0.00848114	20	A2A699	Fam171a2	Protein FAM171A2	F1712_MOUSE	7	-55.7348	0.442652	Condition 3	Condition 1	NaN	NaN	NaN
Condition 4 / Condition 1	Q8WTY4	Q8WTY4	-0.759616	0.759616	0.00150399	0.00848114	20	Q8WTY4	Ciapin1	Anamorsin	CPIN1_MOUSE	10	-40.9346	0.590654	Condition 4	Condition 1	NaN	NaN	NaN
Condition 3 / Condition 1	Q69ZZ9	Q69ZZ9	-0.857012	0.857012	0.00150767	0.00849532	20	Q69ZZ9	Kiaa0754	Uncharacterized protein KIAA0754	K0754_MOUSE	6	-44.7905	0.552095	Condition 3	Condition 1	NaN	NaN	NaN
Condition 4 / Condition 2	P26645	P26645	0.586586	0.586586	0.00150883	0.00849861	20	P26645	Marcks	Myristoylated alanine-rich C-kinase substrate	MARCS_MOUSE	15	50.1689	1.50169	Condition 4	Condition 2	NaN	NaN	NaN
Condition 4 / Condition 1	Q9D0T2	Q9D0T2	-0.911773	0.911773	0.00151027	0.00850346	20	Q9D0T2	Dusp12	Dual specificity protein phosphatase 12	DUS12_MOUSE	3	-46.8468	0.531532	Condition 4	Condition 1	NaN	NaN	NaN
Condition 3 / Condition 2	Q9CY58	Q9CY58	0.595724	0.595724	0.00151427	0.00852116	20	Q9CY58	Serbp1	Plasminogen activator inhibitor 1 RNA-binding protein	PAIRB_MOUSE	34	51.1231	1.51123	Condition 3	Condition 2	NaN	NaN	NaN
Condition 3 / Condition 1	Q3UFS4	Q3UFS4	-0.773263	0.773263	0.00152016	0.00853947	20	Q3UFS4	Gpatch11	G patch domain-containing protein 11	GPT11_MOUSE	4	-41.4907	0.585093	Condition 3	Condition 1	NaN	NaN	NaN
Condition 3 / Condition 1	P28658	P28658	-0.607427	0.607427	0.00152572	0.00854847	20	P28658	Atxn10	Ataxin-10	ATX10_MOUSE	12	-34.3634	0.656366	Condition 3	Condition 1	NaN	NaN	NaN
Condition 4 / Condition 1	Q6P9R1	Q6P9R1	-0.752551	0.752551	0.00152785	0.00855334	20	Q6P9R1	Ddx51	ATP-dependent RNA helicase DDX51	DDX51_MOUSE	10	-40.6447	0.593553	Condition 4	Condition 1	NaN	NaN	NaN
Condition 4 / Condition 1	P0C0A3	P0C0A3	-1.08817	1.08817	0.00153421	0.00857892	20	P0C0A3	Chmp6	Charged multivesicular body protein 6	CHMP6_MOUSE	7	-52.9643	0.470357	Condition 4	Condition 1	NaN	NaN	NaN
Condition 3 / Condition 1	Q9CQH3	Q9CQH3	0.761593	0.761593	0.00153497	0.00857993	18	Q9CQH3	Ndufb5	NADH dehydrogenase [ubiquinone] 1 beta subcomplex subunit 5, mitochondrial	NDUB5_MOUSE	6	69.5362	1.69536	Condition 3	Condition 1	NaN	NaN	NaN
Condition 4 / Condition 1	B2RY04	B2RY04	-1.08397	1.08397	0.0015372	0.00858583	20	B2RY04	Dock5	Dedicator of cytokinesis protein 5	DOCK5_MOUSE	8	-52.8273	0.471727	Condition 4	Condition 1	NaN	NaN	NaN
Condition 3 / Condition 1	P97465	P97465	-1.42634	1.42634	0.00153823	0.0085883	20	P97465	Dok1	Docking protein 1	DOK1_MOUSE	6	-62.7926	0.372074	Condition 3	Condition 1	NaN	NaN	NaN
Condition 3 / Condition 1	P35980	P35980	1.26836	1.26836	0.00153893	0.00858896	20	P35980	Rpl18	60S ribosomal protein L18	RL18_MOUSE	26	140.888	2.40888	Condition 3	Condition 1	NaN	NaN	NaN
Condition 3 / Condition 2	Q61122	Q61122	-0.618303	0.618303	0.00154254	0.00860073	20	Q61122	Nab1	NGFI-A-binding protein 1	NAB1_MOUSE	2	-34.8563	0.651437	Condition 3	Condition 2	NaN	NaN	NaN
Condition 2 / Condition 1	Q9R1A8	Q9R1A8	-1.67172	1.67172	0.00155013	0.00862519	19	Q9R1A8	Cop1	E3 ubiquitin-protein ligase COP1	COP1_MOUSE	2	-68.6121	0.313879	Condition 2	Condition 1	NaN	NaN	NaN
Condition 3 / Condition 1	Q8BLR9	Q8BLR9	-0.896306	0.896306	0.00155271	0.00863407	20	Q8BLR9	Hif1an	Hypoxia-inducible factor 1-alpha inhibitor	HIF1N_MOUSE	2	-46.2739	0.537261	Condition 3	Condition 1	NaN	NaN	NaN
Condition 3 / Condition 1	Q9ES97	Q9ES97	-1.51508	1.51508	0.00155415	0.00863768	20	Q9ES97	Rtn3	Reticulon-3	RTN3_MOUSE	1	-65.0124	0.349876	Condition 3	Condition 1	NaN	NaN	NaN
Condition 4 / Condition 1	Q3UG98	Q3UG98	-1.2504	1.2504	0.00155574	0.00864325	20	Q3UG98	Nat9	N-acetyltransferase 9	NAT9_MOUSE	2	-57.9669	0.420331	Condition 4	Condition 1	NaN	NaN	NaN
Condition 3 / Condition 2	Q6PAC3	Q6PAC3	0.843562	0.843562	0.00155667	0.00864487	20	Q6PAC3	Dcaf13	DDB1- and CUL4-associated factor 13	DCA13_MOUSE	11	79.4476	1.79448	Condition 3	Condition 2	NaN	NaN	NaN
Condition 3 / Condition 1	Q9DAI2	Q9DAI2	-0.867707	0.867707	0.0015578	0.00864487	20	Q9DAI2	Ift22	Intraflagellar transport protein 22 homolog	IFT22_MOUSE	4	-45.1983	0.548017	Condition 3	Condition 1	NaN	NaN	NaN
Condition 4 / Condition 1	P18911	P18911	1.37667	1.37667	0.00156196	0.00865886	16	P18911	Rarg	Retinoic acid receptor gamma	RARG_MOUSE	2	159.668	2.59668	Condition 4	Condition 1	NaN	NaN	NaN
Condition 2 / Condition 1	P05533	P05533	1.5284	1.5284	0.0015637	0.00866449	18	P05533	Ly6a	Lymphocyte antigen 6A-2/6E-1	LY6A_MOUSE	3	188.466	2.88466	Condition 2	Condition 1	NaN	NaN	NaN
Condition 4 / Condition 1	Q924H7	Q924H7	-0.978374	0.978374	0.00156565	0.00867203	20	Q924H7	Wac	WW domain-containing adapter protein with coiled-coil	WAC_MOUSE	6	-49.2449	0.507551	Condition 4	Condition 1	NaN	NaN	NaN
Condition 4 / Condition 1	Q9Z127	Q9Z127	-1.33114	1.33114	0.00156882	0.00867649	20	Q9Z127	Slc7a5	Large neutral amino acids transporter small subunit 1	LAT1_MOUSE	3	-60.2545	0.397455	Condition 4	Condition 1	NaN	NaN	NaN
Condition 4 / Condition 1	Q9Z1W5	Q9Z1W5	-1.62973	1.62973	0.00156718	0.00867649	16	Q9Z1W5	Serp1	Stress-associated endoplasmic reticulum protein 1	SERP1_MOUSE	2	-67.6851	0.323149	Condition 4	Condition 1	NaN	NaN	NaN
Condition 3 / Condition 1	Q9Z1R4	Q9Z1R4	-1.04854	1.04854	0.00157041	0.008682	20	Q9Z1R4	D17h6s53e	Uncharacterized protein C6orf47 homolog	CF047_MOUSE	4	-51.6543	0.483457	Condition 3	Condition 1	NaN	NaN	NaN
Condition 3 / Condition 2	Q9CQ80	Q9CQ80	0.584672	0.584672	0.00157263	0.00868902	20	Q9CQ80	Vps25	Vacuolar protein-sorting-associated protein 25	VPS25_MOUSE	2	49.9698	1.4997	Condition 3	Condition 2	NaN	NaN	NaN
Condition 3 / Condition 2	Q9D2E2	Q9D2E2	-1.02411	1.02411	0.00157579	0.00869859	20	Q9D2E2	Toe1	Target of EGR1 protein 1	TOE1_MOUSE	7	-50.8285	0.491715	Condition 3	Condition 2	NaN	NaN	NaN
[truncated: 2,423 more rows]

## Sheet: directDIA_cand_rep1_filter
	Comparison (group1/group2)	Genes	ProteinDescriptions	ProteinNames	% Change	Ratio	Pvalue	Qvalue	Condition Numerator	Condition Denominator
[truncated: 448 more rows]

[truncated: 1 more sheets: directDIA_cand_rep2_filter]
