# Supplementary material for: Targeted protein degradation reveals BET bromodomains as the cellular target of Hedgehog pathway inhibitor-1
Source: Nat Commun. 2023 Jul 1;14:3893. doi: 10.1038/s41467-023-39657-1 (PMC10314895; doi:10.1038/s41467-023-39657-1)
Supplement: Supplementary file 5 — Supplementary Data 3 [file 41467_2023_39657_MOESM5_ESM.xlsx]

## Sheet: raw.counts
#chr	start	end	id	info	strand	dBet6_r1	dBet6_r2	DMSO_r1	DMSO_r2	DMSO_Shh_r1	DMSO_Shh_r2	HPI-1_r1	HPI-1_r2	HPP-9_24_r1	HPP-9_24_r2	HPP-9_8_r1	HPP-9_8_r2
chr1	3073252	3073253	ENSMUSG00000102693	L=1070;T=TEC;R=chr1:3073253-3074322;N=4933401J01Rik	+	0	0	0	0	0	0	0	0	0	0	0	0
chr1	3102015	3102016	ENSMUSG00000064842	L=110;T=snRNA;R=chr1:3102016-3102125;N=Gm26206	+	0	0	0	0	0	0	1	3	0	0	0	0
chr1	3671497	3671498	ENSMUSG00000051951	L=6094;T=protein_coding;R=chr1:3205901-3671498;N=Xkr4	-	0	0	0	0	0	0	0	0	0	0	0	0
chr1	3252756	3252757	ENSMUSG00000102851	L=480;T=processed_pseudogene;R=chr1:3252757-3253236;N=Gm18956	+	0	0	0	0	0	0	0	0	0	0	0	0
chr1	3368548	3368549	ENSMUSG00000103377	L=2819;T=TEC;R=chr1:3365731-3368549;N=Gm37180	-	0	0	0	0	0	0	0	0	0	0	0	0
chr1	3377787	3377788	ENSMUSG00000104017	L=2233;T=TEC;R=chr1:3375556-3377788;N=Gm37363	-	0	0	0	0	0	0	0	0	0	0	0	0
chr1	3467284	3467285	ENSMUSG00000103025	L=2309;T=TEC;R=chr1:3464977-3467285;N=Gm37686	-	0	0	0	0	0	0	0	0	0	0	0	0
chr1	3466586	3466587	ENSMUSG00000089699	L=250;T=antisense;R=chr1:3466587-3513553;N=Gm1992	+	0	0	0	0	0	0	0	0	0	0	0	0
chr1	3514506	3514507	ENSMUSG00000103201	L=2057;T=TEC;R=chr1:3512451-3514507;N=Gm37329	-	0	0	0	0	0	0	0	0	0	0	0	0
chr1	3531794	3531795	ENSMUSG00000103147	L=926;T=processed_pseudogene;R=chr1:3531795-3532720;N=Gm7341	+	0	0	0	0	0	0	0	0	0	0	0	0
chr1	3595902	3595903	ENSMUSG00000103161	L=3012;T=TEC;R=chr1:3592892-3595903;N=Gm38148	-	0	0	0	0	0	0	0	0	0	0	1	0
chr1	3658903	3658904	ENSMUSG00000102331	L=3259;T=sense_intronic;R=chr1:3647309-3658904;N=Gm19938	-	0	0	0	0	0	0	0	0	0	0	0	0
chr1	3680154	3680155	ENSMUSG00000102348	L=1634;T=TEC;R=chr1:3680155-3681788;N=Gm10568	+	0	0	0	0	0	0	0	0	0	0	0	0
chr1	3752009	3752010	ENSMUSG00000102592	L=2351;T=TEC;R=chr1:3752010-3754360;N=Gm38385	+	0	0	0	0	0	0	0	0	0	0	0	0
chr1	3783932	3783933	ENSMUSG00000088333	L=58;T=snRNA;R=chr1:3783876-3783933;N=Gm27396	-	0	0	0	0	0	0	0	0	0	0	0	0
chr1	3986214	3986215	ENSMUSG00000102343	L=1364;T=lincRNA;R=chr1:3905739-3986215;N=Gm37381	-	0	0	0	0	0	0	0	0	0	0	0	0
chr1	4409240	4409241	ENSMUSG00000025900	L=12311;T=protein_coding;R=chr1:3999557-4409241;N=Rp1	-	0	0	0	0	0	0	0	0	0	0	0	0
chr1	4260518	4260519	ENSMUSG00000102948	L=1867;T=processed_pseudogene;R=chr1:4256234-4260519;N=Gm6101	-	0	0	0	0	0	0	0	0	0	0	0	0
chr1	4364828	4364829	ENSMUSG00000104123	L=1484;T=TEC;R=chr1:4363346-4364829;N=Gm37483	-	0	0	0	0	0	0	0	0	0	0	0	0
chr1	4497353	4497354	ENSMUSG00000025902	L=4772;T=protein_coding;R=chr1:4490931-4497354;N=Sox17	-	0	0	0	0	0	0	0	0	0	0	0	0
chr1	4496550	4496551	ENSMUSG00000104238	L=2917;T=processed_transcript;R=chr1:4496551-4499558;N=Gm37587	+	0	0	0	0	0	0	0	0	0	0	0	0
chr1	4522904	4522905	ENSMUSG00000102269	L=2991;T=processed_pseudogene;R=chr1:4522905-4526737;N=Gm7357	+	0	0	0	0	0	0	0	0	0	0	0	0
chr1	4529016	4529017	ENSMUSG00000096126	L=107;T=snRNA;R=chr1:4529017-4529123;N=Gm22307	+	3	7	0	1	1	1	1	1	1	1	2	4
chr1	4535285	4535286	ENSMUSG00000103003	L=450;T=processed_pseudogene;R=chr1:4534837-4535286;N=Gm38076	-	0	0	0	0	0	0	0	0	0	0	0	0
chr1	4586251	4586252	ENSMUSG00000104328	L=2773;T=lincRNA;R=chr1:4583129-4586252;N=Gm37323	-	0	0	0	0	0	0	0	0	0	0	0	0
chr1	4610470	4610471	ENSMUSG00000102735	L=936;T=processed_pseudogene;R=chr1:4610471-4611406;N=Gm7369	+	0	0	0	0	0	0	0	0	0	0	0	0
chr1	4689402	4689403	ENSMUSG00000098104	L=1470;T=processed_pseudogene;R=chr1:4687934-4689403;N=Gm6085	-	17	71	24	69	26	50	7	81	30	64	27	83
chr1	4693423	4693424	ENSMUSG00000102175	L=1206;T=processed_pseudogene;R=chr1:4692219-4693424;N=Gm6119	-	0	0	0	0	0	0	0	0	0	0	0	1
chr1	4723378	4723379	ENSMUSG00000088000	L=103;T=snRNA;R=chr1:4723277-4723379;N=Gm25493	-	0	0	0	0	0	0	0	0	0	0	0	0
chr1	4735675	4735676	ENSMUSG00000103265	L=631;T=processed_pseudogene;R=chr1:4735046-4735676;N=Gm2053	-	0	0	0	0	0	0	0	0	0	0	0	0
chr1	4771130	4771131	ENSMUSG00000103922	L=1069;T=processed_pseudogene;R=chr1:4771131-4772199;N=Gm6123	+	0	0	0	0	0	0	0	0	1	0	0	0
chr1	4785738	4785739	ENSMUSG00000033845	L=8487;T=protein_coding;R=chr1:4773206-4785739;N=Mrpl15	-	281	423	880	1059	1264	909	198	1311	1180	1137	901	977
chr1	4779211	4779212	ENSMUSG00000102275	L=1150;T=TEC;R=chr1:4778063-4779212;N=Gm37144	-	1	0	0	9	3	0	0	0	0	0	0	0
chr1	4807787	4807788	ENSMUSG00000025903	L=7145;T=protein_coding;R=chr1:4807788-4848410;N=Lypla1	+	324	334	484	628	816	610	218	963	797	747	647	659
chr1	4807891	4807892	ENSMUSG00000104217	L=825;T=protein_coding;R=chr1:4807892-4886770;N=Gm37988	+	97	15	159	38	336	36	52	46	330	61	301	50
chr1	4857813	4857814	ENSMUSG00000033813	L=3017;T=protein_coding;R=chr1:4857814-4897909;N=Tcea1	+	294	79	591	208	930	156	178	284	952	276	843	254
chr1	4880650	4880651	ENSMUSG00000062588	L=603;T=processed_pseudogene;R=chr1:4880049-4880651;N=Gm6104	-	0	0	1	0	0	0	0	1	1	0	0	1
chr1	4906860	4906861	ENSMUSG00000103280	L=1111;T=TEC;R=chr1:4905751-4906861;N=Gm37277	-	0	4	2	2	0	1	0	0	4	0	7	0
chr1	5070284	5070285	ENSMUSG00000002459	L=4239;T=protein_coding;R=chr1:4909576-5070285;N=Rgs20	-	29	22	102	132	163	121	17	73	102	57	63	57
chr1	4927298	4927299	ENSMUSG00000091305	L=272;T=processed_pseudogene;R=chr1:4927028-4927299;N=Gm17100	-	0	0	0	0	0	0	0	0	0	0	0	1
chr1	4940709	4940710	ENSMUSG00000102653	L=2135;T=TEC;R=chr1:4938576-4940710;N=Gm37079	-	0	0	0	0	2	0	0	1	0	0	0	0
chr1	4970856	4970857	ENSMUSG00000085623	L=3725;T=antisense;R=chr1:4970857-4976820;N=Gm16041	+	0	0	0	0	0	0	0	0	0	0	0	0
chr1	5063059	5063060	ENSMUSG00000091665	L=1588;T=processed_pseudogene;R=chr1:5063060-5064647;N=Gm17101	+	0	0	0	0	0	0	0	0	0	0	0	0
chr1	5070017	5070018	ENSMUSG00000033793	L=9746;T=protein_coding;R=chr1:5070018-5162529;N=Atp6v1h	+	426	548	644	964	1324	1037	240	1639	1317	1451	1146	1671
chr1	5277336	5277337	ENSMUSG00000104352	L=732;T=processed_pseudogene;R=chr1:5276106-5277337;N=Gm7182	-	0	0	0	0	0	0	0	0	0	0	0	0
chr1	5307738	5307739	ENSMUSG00000104046	L=2279;T=TEC;R=chr1:5307739-5310017;N=Gm37567	+	0	0	0	0	0	0	0	0	0	0	0	0
chr1	5403546	5403547	ENSMUSG00000102907	L=2032;T=TEC;R=chr1:5403547-5405578;N=Gm38264	+	0	0	0	0	0	0	0	0	0	0	0	0
chr1	5588465	5588466	ENSMUSG00000025905	L=9151;T=protein_coding;R=chr1:5588466-5606131;N=Oprk1	+	0	0	0	0	0	0	0	0	0	0	0	0
chr1	5618229	5618230	ENSMUSG00000103936	L=394;T=processed_pseudogene;R=chr1:5617837-5618230;N=Gm36965	-	0	0	0	1	1	1	0	0	0	0	0	0
chr1	5644744	5644745	ENSMUSG00000093015	L=101;T=miRNA;R=chr1:5644645-5644745;N=Gm22463	-	0	0	0	0	0	0	0	0	0	0	0	0
chr1	5844671	5844672	ENSMUSG00000103519	L=1799;T=TEC;R=chr1:5842874-5844672;N=Gm37429	-	0	0	0	0	0	0	0	0	0	0	0	0
chr1	5917397	5917398	ENSMUSG00000033774	L=3692;T=protein_coding;R=chr1:5913707-5917398;N=Npbwr1	-	0	0	0	0	0	0	0	0	0	0	0	0
chr1	6050044	6050045	ENSMUSG00000103090	L=1083;T=processed_pseudogene;R=chr1:6048963-6050045;N=Gm19214	-	0	0	0	0	0	0	0	0	0	0	0	0
chr1	6206196	6206197	ENSMUSG00000025907	L=14690;T=protein_coding;R=chr1:6206197-6276648;N=Rb1cc1	+	289	54	2100	920	3143	678	716	1117	3198	935	2768	1013
chr1	6215292	6215293	ENSMUSG00000090031	L=5428;T=antisense;R=chr1:6209866-6215293;N=4732440D04Rik	-	0	10	21	18	30	11	6	19	29	16	44	38
chr1	6359217	6359218	ENSMUSG00000087247	L=971;T=protein_coding;R=chr1:6359218-6394731;N=Alkal1	+	6	16	0	0	0	0	0	0	0	0	0	0
chr1	6380393	6380394	ENSMUSG00000103355	L=639;T=processed_pseudogene;R=chr1:6380394-6381032;N=Gm2147	+	0	0	0	0	0	0	0	0	0	0	0	0
chr1	6383105	6383106	ENSMUSG00000102706	L=473;T=processed_pseudogene;R=chr1:6382634-6383106;N=Gm7417	-	0	0	0	0	0	0	0	0	0	0	0	0
chr1	6441295	6441296	ENSMUSG00000103845	L=4530;T=processed_pseudogene;R=chr1:6429655-6441296;N=Gm19026	-	0	0	0	0	0	0	0	0	0	0	0	0
chr1	6487230	6487231	ENSMUSG00000033740	L=6464;T=protein_coding;R=chr1:6487231-6860940;N=St18	+	0	0	0	0	0	0	0	0	4	0	0	0
chr1	6864150	6864151	ENSMUSG00000103329	L=2915;T=TEC;R=chr1:6861237-6864151;N=Gm42492	-	0	0	0	0	0	0	0	0	0	0	0	0
chr1	6910559	6910560	ENSMUSG00000104385	L=663;T=processed_pseudogene;R=chr1:6910560-6911222;N=Gm7449	+	5	4	2	3	1	2	1	1	0	0	1	1
chr1	6916558	6916559	ENSMUSG00000102135	L=626;T=processed_pseudogene;R=chr1:6916559-6923588;N=Gm37108	+	20	9	14	10	8	9	4	26	24	22	23	21
chr1	6929758	6929759	ENSMUSG00000103282	L=30;T=processed_pseudogene;R=chr1:6929759-6929788;N=Gm37275	+	0	0	0	0	0	0	0	0	0	0	0	0
chr1	6998216	6998217	ENSMUSG00000102534	L=325;T=processed_pseudogene;R=chr1:6998217-6998541;N=Gm37225	+	0	0	0	0	0	0	0	0	0	0	0	0
chr1	7013761	7013762	ENSMUSG00000102213	L=159;T=processed_pseudogene;R=chr1:7013762-7013920;N=Gm37489	+	0	0	0	0	0	0	0	0	0	0	0	0
chr1	7035914	7035915	ENSMUSG00000103629	L=641;T=processed_pseudogene;R=chr1:7035915-7037217;N=Gm5694	+	0	0	0	0	0	0	0	0	0	0	0	0
chr1	7088919	7088920	ENSMUSG00000051285	L=6654;T=protein_coding;R=chr1:7088920-7173628;N=Pcmtd1	+	502	219	1035	509	1481	390	353	681	1500	614	1346	462
chr1	7136585	7136586	ENSMUSG00000098201	L=388;T=processed_pseudogene;R=chr1:7136199-7136586;N=Gm26983	-	0	11	1	5	1	5	0	8	0	7	3	4
chr1	7148109	7148110	ENSMUSG00000103509	L=4028;T=TEC;R=chr1:7148110-7152137;N=Gm38372	+	0	0	3	1	2	0	1	0	1	0	0	0
chr1	7177738	7177739	ENSMUSG00000048538	L=1299;T=processed_pseudogene;R=chr1:7177739-7179037;N=Gm9826	+	0	0	0	0	0	0	0	0	0	0	0	0
chr1	7189918	7189919	ENSMUSG00000103709	L=178;T=processed_pseudogene;R=chr1:7189742-7189919;N=Nras-ps2	-	0	0	0	0	0	0	0	0	0	0	0	0
chr1	7265802	7265803	ENSMUSG00000077244	L=130;T=snoRNA;R=chr1:7265803-7265932;N=Gm23274	+	0	0	0	0	0	0	0	0	0	0	0	0
chr1	7315450	7315451	ENSMUSG00000102768	L=1012;T=processed_pseudogene;R=chr1:7315451-7316462;N=Gm19002	+	0	0	0	0	0	0	0	0	0	0	0	0
chr1	7397868	7397869	ENSMUSG00000097797	L=4339;T=lincRNA;R=chr1:7349406-7397869;N=Gm26901	-	1	7	6	12	2	9	0	9	8	2	1	8
chr1	7410678	7410679	ENSMUSG00000103498	L=1124;T=processed_pseudogene;R=chr1:7410679-7411993;N=Gm18984	+	0	0	0	0	0	0	0	0	0	0	0	0
chr1	7497967	7497968	ENSMUSG00000103067	L=2596;T=lincRNA;R=chr1:7497968-7518149;N=Gm30414	+	0	1	0	1	2	0	0	0	0	0	0	0
chr1	7591645	7591646	ENSMUSG00000102320	L=286;T=processed_pseudogene;R=chr1:7591646-7591931;N=Gm37791	+	0	0	0	0	0	0	0	0	0	0	0	0
chr1	7597378	7597379	ENSMUSG00000104226	L=2095;T=processed_pseudogene;R=chr1:7597379-7599473;N=Gm7470	+	0	0	0	0	0	0	0	0	0	0	0	0
chr1	7664080	7664081	ENSMUSG00000103903	L=881;T=processed_pseudogene;R=chr1:7664081-7664961;N=Rps2-ps2	+	1	4	0	3	1	3	1	1	3	2	1	1
chr1	7730564	7730565	ENSMUSG00000103557	L=1214;T=processed_pseudogene;R=chr1:7728861-7730565;N=Gm38216	-	0	0	0	0	0	0	0	0	0	0	0	0
chr1	9299877	9299878	ENSMUSG00000025909	L=10908;T=protein_coding;R=chr1:8361475-9299878;N=Sntg1	-	0	0	0	0	0	0	0	0	0	0	0	0
chr1	8453490	8453491	ENSMUSG00000102647	L=2532;T=TEC;R=chr1:8450960-8453491;N=Gm38024	-	0	0	0	0	0	0	0	0	0	0	0	0
chr1	8468824	8468825	ENSMUSG00000086235	L=400;T=processed_pseudogene;R=chr1:8468426-8468825;N=Gm16284	-	0	0	0	0	0	0	0	0	0	0	0	0
chr1	8531312	8531313	ENSMUSG00000102253	L=3534;T=TEC;R=chr1:8527780-8531313;N=Gm38259	-	0	0	0	0	0	0	0	0	0	0	0	0
chr1	8588723	8588724	ENSMUSG00000093970	L=110;T=miRNA;R=chr1:8588615-8588724;N=Gm23358	-	0	0	0	0	0	0	0	0	0	0	0	0
chr1	8644858	8644859	ENSMUSG00000103884	L=1164;T=TEC;R=chr1:8643696-8644859;N=Gm37005	-	0	0	0	0	0	0	0	0	0	0	0	0
chr1	8792161	8792162	ENSMUSG00000084353	L=240;T=processed_pseudogene;R=chr1:8791923-8792162;N=Gm15452	-	0	0	0	0	0	0	0	0	2	0	1	0
chr1	8815841	8815842	ENSMUSG00000103933	L=198;T=processed_pseudogene;R=chr1:8815842-8816039;N=Gm36964	+	13	11	5	0	5	4	2	8	13	7	10	13
chr1	8816137	8816138	ENSMUSG00000076135	L=110;T=miRNA;R=chr1:8816138-8816247;N=Gm24276	+	68	145	48	91	98	94	19	155	105	112	82	135
chr1	8856266	8856267	ENSMUSG00000086195	L=340;T=processed_pseudogene;R=chr1:8855928-8856267;N=Gm6152	-	0	0	0	0	0	0	0	0	0	0	0	0
chr1	8856762	8856763	ENSMUSG00000104504	L=340;T=processed_pseudogene;R=chr1:8856763-8857102;N=Gm7445	+	0	0	0	0	0	0	0	0	0	0	0	0
chr1	8963620	8963621	ENSMUSG00000066693	L=626;T=processed_pseudogene;R=chr1:8962996-8963621;N=Gm7493	-	0	0	0	0	0	0	0	0	0	0	0	0
chr1	9192115	9192116	ENSMUSG00000102316	L=1050;T=TEC;R=chr1:9191067-9192116;N=Gm37629	-	1	0	0	0	0	0	0	0	0	0	0	0
chr1	9259133	9259134	ENSMUSG00000103819	L=518;T=processed_pseudogene;R=chr1:9258617-9259134;N=Gm38008	-	0	0	0	0	0	0	0	0	0	0	0	0
chr1	9286921	9286922	ENSMUSG00000102871	L=3259;T=TEC;R=chr1:9286922-9290180;N=Gm37143	+	0	0	0	0	0	0	0	0	0	0	0	0
chr1	9398686	9398687	ENSMUSG00000101571	L=960;T=processed_pseudogene;R=chr1:9396773-9398687;N=Gm6187	-	0	0	0	0	0	0	0	0	0	0	0	0
chr1	9440375	9440376	ENSMUSG00000104428	L=636;T=processed_pseudogene;R=chr1:9439741-9440376;N=Gm18299	-	0	0	0	0	0	0	0	0	0	0	0	0
chr1	9450578	9450579	ENSMUSG00000102272	L=1170;T=processed_pseudogene;R=chr1:9450579-9451748;N=Gm7512	+	0	0	0	0	0	0	0	1	0	0	0	0
chr1	9458669	9458670	ENSMUSG00000065625	L=103;T=snRNA;R=chr1:9458670-9458772;N=Gm24765	+	0	0	0	0	0	0	0	0	0	0	0	0
chr1	9501521	9501522	ENSMUSG00000103411	L=1406;T=processed_pseudogene;R=chr1:9499338-9501522;N=Gm18300	-	0	0	0	0	0	0	0	0	0	0	0	0
chr1	9545407	9545408	ENSMUSG00000061024	L=2048;T=protein_coding;R=chr1:9545408-9547455;N=Rrs1	+	38	63	473	505	945	571	145	693	962	756	879	796
chr1	9547947	9547948	ENSMUSG00000025911	L=3780;T=protein_coding;R=chr1:9547948-9580673;N=Adhfe1	+	4	1	1	3	5	0	0	2	0	3	7	0
chr1	9631174	9631175	ENSMUSG00000079671	L=4910;T=processed_transcript;R=chr1:9560832-9631175;N=2610203C22Rik	-	1	9	8	4	8	8	1	0	2	2	5	2
chr1	9574547	9574548	ENSMUSG00000081441	L=1102;T=processed_pseudogene;R=chr1:9574548-9575649;N=Gm6161	+	0	0	0	0	0	0	0	0	0	0	0	0
chr1	9601198	9601199	ENSMUSG00000067879	L=3256;T=protein_coding;R=chr1:9601199-9627143;N=Vxn	+	0	1	0	0	0	0	0	0	0	0	0	0
chr1	9640581	9640582	ENSMUSG00000099827	L=1067;T=lincRNA;R=chr1:9639255-9640582;N=Gm29520	-	0	0	0	0	0	0	0	0	0	0	0	0
chr1	9700208	9700209	ENSMUSG00000025912	L=5402;T=protein_coding;R=chr1:9667415-9700209;N=Mybl1	-	12	5	32	12	49	10	12	30	62	15	64	11
chr1	9748381	9748382	ENSMUSG00000045210	L=9749;T=protein_coding;R=chr1:9718622-9748382;N=Vcpip1	-	158	94	622	537	1038	466	159	618	835	562	712	588
chr1	9747647	9747648	ENSMUSG00000097893	L=3101;T=antisense;R=chr1:9747648-9791924;N=1700034P13Rik	+	10	0	2	0	0	3	0	4	0	0	0	0
chr1	9798106	9798107	ENSMUSG00000025915	L=14311;T=protein_coding;R=chr1:9798107-9900845;N=Sgk3	+	0	6	10	10	16	8	0	2	0	3	5	2
chr1	9802552	9802553	ENSMUSG00000046334	L=357;T=processed_pseudogene;R=chr1:9802197-9802553;N=Gm6195	-	1	0	0	0	0	0	0	0	1	0	0	0
chr1	9834601	9834602	ENSMUSG00000088916	L=105;T=snRNA;R=chr1:9834498-9834602;N=Gm22607	-	0	0	0	0	0	0	0	0	0	0	0	0
chr1	9908637	9908638	ENSMUSG00000046101	L=5916;T=protein_coding;R=chr1:9908638-9942085;N=Mcmdc2	+	0	0	0	0	0	0	0	0	0	0	1	0
chr1	9944117	9944118	ENSMUSG00000098234	L=1146;T=lincRNA;R=chr1:9941959-9944118;N=Snhg6	-	472	317	521	417	1483	591	201	788	1354	884	1277	889
chr1	9942548	9942549	ENSMUSG00000093178	L=87;T=snoRNA;R=chr1:9942463-9942549;N=Snord87	-	8	4	77	11	43	10	14	3	57	4	17	7
chr1	9967931	9967932	ENSMUSG00000099032	L=4193;T=protein_coding;R=chr1:9960163-9967932;N=Tcf24	-	0	0	2	0	0	0	0	0	0	2	4	4
chr1	9967313	9967314	ENSMUSG00000104025	L=1374;T=TEC;R=chr1:9967314-9968687;N=E330040D14Rik	+	0	0	0	0	0	0	0	0	0	0	0	0
chr1	10009135	10009136	ENSMUSG00000025916	L=1523;T=protein_coding;R=chr1:9968624-10009136;N=Ppp1r42	-	0	0	0	2	3	0	1	4	7	11	30	23
chr1	9982386	9982387	ENSMUSG00000087199	L=656;T=antisense;R=chr1:9982387-9992366;N=Gm15818	+	0	0	0	0	0	0	0	0	0	0	0	0
chr1	10009916	10009917	ENSMUSG00000095780	L=104;T=snRNA;R=chr1:10009814-10009917;N=Gm24674	-	0	0	0	0	0	0	0	0	0	0	0	0
chr1	10038167	10038168	ENSMUSG00000025917	L=3766;T=protein_coding;R=chr1:10024601-10038168;N=Cops5	-	111	113	1333	1708	2166	1331	385	1565	1716	1610	1450	1306
chr1	10037986	10037987	ENSMUSG00000056763	L=17553;T=protein_coding;R=chr1:10037987-10136768;N=Cspp1	+	344	165	619	377	937	286	260	630	881	446	989	524
chr1	10057943	10057944	ENSMUSG00000102356	L=920;T=TEC;R=chr1:10057025-10057944;N=1700047N06Rik	-	0	0	0	0	0	0	0	0	0	0	0	0
chr1	10232669	10232670	ENSMUSG00000067851	L=11318;T=protein_coding;R=chr1:10137571-10232670;N=Arfgef1	-	56	48	784	526	1224	524	252	780	1034	664	873	602
chr1	10166538	10166539	ENSMUSG00000088153	L=240;T=misc_RNA;R=chr1:10166539-10166778;N=Gm26348	+	0	0	0	0	0	0	0	0	0	0	0	0
chr1	10198801	10198802	ENSMUSG00000102556	L=1722;T=TEC;R=chr1:10197081-10198802;N=Gm37569	-	0	2	13	10	41	8	11	12	22	4	15	13
chr1	10719944	10719945	ENSMUSG00000042501	L=6840;T=protein_coding;R=chr1:10324720-10719945;N=Cpa6	-	19	46	58	91	74	58	9	74	24	26	90	41
chr1	10451988	10451989	ENSMUSG00000103810	L=2745;T=TEC;R=chr1:10449245-10451989;N=Gm38005	-	0	0	0	0	0	0	0	0	0	0	0	0
chr1	10555552	10555553	ENSMUSG00000083422	L=1456;T=processed_pseudogene;R=chr1:10554098-10555553;N=Gm15604	-	0	1	2	0	1	3	1	2	0	0	0	0
chr1	10555659	10555660	ENSMUSG00000094979	L=107;T=snRNA;R=chr1:10555554-10555660;N=Gm25253	-	0	0	0	0	0	0	0	0	0	0	0	0
chr1	10695122	10695123	ENSMUSG00000081417	L=492;T=processed_pseudogene;R=chr1:10695123-10695614;N=Gm15603	+	0	0	0	0	0	0	0	0	0	0	0	0
chr1	10784376	10784377	ENSMUSG00000103448	L=1922;T=TEC;R=chr1:10782456-10784377;N=Gm37133	-	0	0	0	0	0	0	0	0	0	0	0	0
chr1	10805280	10805281	ENSMUSG00000100212	L=1242;T=processed_pseudogene;R=chr1:10805281-10806522;N=Gm5522	+	0	0	0	0	0	0	0	0	0	0	0	0
chr1	10868687	10868688	ENSMUSG00000100648	L=759;T=processed_pseudogene;R=chr1:10868688-10869446;N=Gm28659	+	0	2	0	1	0	0	0	0	2	0	0	0
chr1	10921669	10921670	ENSMUSG00000088585	L=91;T=snoRNA;R=chr1:10921670-10921760;N=Gm22963	+	0	0	0	0	0	0	0	0	0	0	0	0
chr1	10993464	10993465	ENSMUSG00000048960	L=16609;T=protein_coding;R=chr1:10993465-11303681;N=Prex2	+	41	15	35	20	74	19	4	15	13	9	25	12
chr1	11134237	11134238	ENSMUSG00000077318	L=128;T=snoRNA;R=chr1:11134111-11134238;N=Gm24173	-	0	0	0	0	0	0	0	0	0	0	0	0
chr1	11224173	11224174	ENSMUSG00000101827	L=609;T=processed_pseudogene;R=chr1:11223566-11224174;N=Gm28686	-	0	0	0	0	0	0	0	0	0	0	0	0
chr1	11366963	11366964	ENSMUSG00000103494	L=3039;T=TEC;R=chr1:11363926-11366964;N=Gm37410	-	0	0	0	0	0	0	0	0	0	0	0	0
chr1	11414104	11414105	ENSMUSG00000057715	L=9183;T=protein_coding;R=chr1:11414105-11975901;N=A830018L16Rik	+	0	1	0	1	0	0	0	0	0	0	0	0
chr1	11416917	11416918	ENSMUSG00000103825	L=2471;T=TEC;R=chr1:11416918-11419388;N=Gm38178	+	0	0	0	0	0	0	0	0	0	0	0	0
chr1	11608399	11608400	ENSMUSG00000099845	L=262;T=processed_pseudogene;R=chr1:11608139-11608400;N=Gm29273	-	0	0	0	0	0	0	0	0	0	0	0	0
chr1	11704206	11704207	ENSMUSG00000103561	L=2144;T=TEC;R=chr1:11704207-11706350;N=Gm38069	+	0	0	0	0	1	0	0	0	0	0	1	0
chr1	12120959	12120960	ENSMUSG00000101610	L=873;T=processed_pseudogene;R=chr1:12120960-12121832;N=Gm7560	+	0	0	0	0	0	0	0	0	0	0	0	0
chr1	12374935	12374936	ENSMUSG00000093864	L=107;T=snRNA;R=chr1:12374936-12375042;N=Gm22633	+	0	13	0	3	0	1	0	0	2	2	0	2
chr1	12425985	12425986	ENSMUSG00000098555	L=121;T=miRNA;R=chr1:12425986-12426106;N=Mir6341	+	0	0	0	0	0	0	0	0	0	0	0	0
chr1	12565576	12565577	ENSMUSG00000097628	L=807;T=processed_pseudogene;R=chr1:12565577-12566383;N=Gm2383	+	2	0	1	1	0	1	0	1	1	2	0	1
chr1	12655866	12655867	ENSMUSG00000098163	L=687;T=processed_pseudogene;R=chr1:12655867-12656553;N=Gm6216	+	0	0	0	0	0	0	0	0	0	0	0	0
chr1	12667562	12667563	ENSMUSG00000097171	L=3200;T=lincRNA;R=chr1:12667563-12673090;N=Gm17644	+	0	0	0	0	0	0	0	0	0	0	0	0
chr1	12671175	12671176	ENSMUSG00000101314	L=853;T=lincRNA;R=chr1:12670324-12671176;N=Gm29663	-	0	0	0	0	0	0	0	0	0	0	0	0
chr1	12692276	12692277	ENSMUSG00000016918	L=11294;T=protein_coding;R=chr1:12692277-12861192;N=Sulf1	+	0	0	0	0	1	0	0	0	1	0	1	0
chr1	12992649	12992650	ENSMUSG00000025938	L=13137;T=protein_coding;R=chr1:12866549-12992650;N=Slco5a1	-	3	0	0	0	0	0	0	2	0	0	0	0
chr1	13059950	13059951	ENSMUSG00000104518	L=551;T=TEC;R=chr1:13059401-13059951;N=Gm37162	-	0	0	0	0	0	0	0	0	0	0	0	0
chr1	13062024	13062025	ENSMUSG00000069620	L=321;T=processed_pseudogene;R=chr1:13062025-13062345;N=Gm5250	+	0	0	0	0	0	0	0	0	0	0	0	0
chr1	13068837	13068838	ENSMUSG00000099498	L=288;T=lincRNA;R=chr1:13068838-13078662;N=Gm29283	+	0	0	0	0	0	0	0	0	0	0	0	0
chr1	13127162	13127163	ENSMUSG00000042414	L=2564;T=protein_coding;R=chr1:13113457-13127163;N=Prdm14	-	0	0	0	0	0	0	0	0	0	0	0	0
chr1	13374082	13374083	ENSMUSG00000005886	L=15642;T=protein_coding;R=chr1:13139105-13374083;N=Ncoa2	-	265	132	253	245	487	259	71	277	331	315	241	280
chr1	13179713	13179714	ENSMUSG00000103506	L=2253;T=TEC;R=chr1:13177462-13179714;N=Gm38376	-	0	3	18	0	11	2	7	10	14	1	3	2
chr1	13236433	13236434	ENSMUSG00000103495	L=1626;T=TEC;R=chr1:13234809-13236434;N=Gm37409	-	0	0	2	0	0	0	1	0	0	0	1	0
chr1	13262197	13262198	ENSMUSG00000099183	L=82;T=miRNA;R=chr1:13262198-13262279;N=Gm27881	+	0	0	0	0	0	0	0	0	0	0	0	0
chr1	13290505	13290506	ENSMUSG00000102639	L=695;T=TEC;R=chr1:13289812-13290506;N=Gm38223	-	0	0	0	0	0	0	0	0	0	0	0	0
chr1	13298906	13298907	ENSMUSG00000104170	L=1872;T=TEC;R=chr1:13297036-13298907;N=Gm37702	-	0	0	0	0	1	0	1	0	0	0	0	0
chr1	13334608	13334609	ENSMUSG00000087782	L=112;T=snRNA;R=chr1:13334498-13334609;N=Gm23169	-	0	0	0	0	0	0	0	0	0	0	0	0
chr1	13348203	13348204	ENSMUSG00000103085	L=4642;T=TEC;R=chr1:13343563-13348204;N=Gm38120	-	2	0	8	2	7	1	0	8	8	0	3	4
chr1	13356729	13356730	ENSMUSG00000102664	L=2248;T=TEC;R=chr1:13354483-13356730;N=Gm38380	-	0	0	6	12	24	6	5	8	4	3	5	3
chr1	13376069	13376070	ENSMUSG00000101476	L=681;T=antisense;R=chr1:13376070-13388413;N=Gm29570	+	6	3	4	3	4	0	0	1	13	2	12	1
chr1	13407654	13407655	ENSMUSG00000101171	L=644;T=processed_pseudogene;R=chr1:13407012-13407655;N=Gm7593	-	0	0	0	1	0	0	0	0	0	0	0	0
chr1	13589909	13589910	ENSMUSG00000025935	L=3162;T=protein_coding;R=chr1:13564698-13589910;N=Tram1	-	377	492	707	817	1170	867	176	977	908	690	791	631
chr1	13660545	13660546	ENSMUSG00000025937	L=4566;T=protein_coding;R=chr1:13623330-13660546;N=Lactb2	-	84	65	329	363	671	389	92	510	651	554	422	281
chr1	13642747	13642748	ENSMUSG00000102982	L=1266;T=TEC;R=chr1:13641483-13642748;N=Gm38319	-	0	0	18	0	4	0	1	0	11	0	1	0
chr1	13668770	13668771	ENSMUSG00000067813	L=1926;T=protein_coding;R=chr1:13668771-13701723;N=Xkr9	+	0	0	0	2	0	0	0	0	0	0	0	0
chr1	13774463	13774464	ENSMUSG00000077368	L=131;T=snoRNA;R=chr1:13774334-13774464;N=Gm26273	-	0	0	0	0	0	0	0	0	0	0	0	0
chr1	13786878	13786879	ENSMUSG00000097711	L=997;T=processed_pseudogene;R=chr1:13785883-13786879;N=Gm5523	-	2	3	2	0	2	0	0	2	6	0	11	1
chr1	13849118	13849119	ENSMUSG00000102166	L=2249;T=TEC;R=chr1:13846871-13849119;N=Gm36947	-	0	0	0	0	0	0	0	0	0	0	0	0
chr1	13932377	13932378	ENSMUSG00000089358	L=308;T=misc_RNA;R=chr1:13932378-13932685;N=Gm25491	+	0	0	0	0	0	0	0	0	0	0	0	0
chr1	14112818	14112819	ENSMUSG00000104209	L=3605;T=TEC;R=chr1:14109215-14112819;N=Gm37400	-	0	0	0	0	0	0	0	0	0	0	0	0
chr1	14310234	14310235	ENSMUSG00000025932	L=7808;T=protein_coding;R=chr1:14168954-14310235;N=Eya1	-	14	11	166	149	127	100	13	77	89	53	75	62
chr1	14182577	14182578	ENSMUSG00000095853	L=100;T=miRNA;R=chr1:14182578-14182677;N=Gm22616	+	0	0	0	0	0	0	0	0	0	0	0	0
chr1	14255989	14255990	ENSMUSG00000102588	L=439;T=TEC;R=chr1:14255552-14255990;N=Gm37444	-	0	0	4	0	3	2	0	10	0	0	0	0
chr1	14752936	14752937	ENSMUSG00000054493	L=3566;T=antisense;R=chr1:14752937-14776931;N=Gm9947	+	0	0	0	0	0	0	0	0	0	0	0	0
chr1	14755991	14755992	ENSMUSG00000025930	L=2546;T=protein_coding;R=chr1:14753346-14755992;N=Msc	-	1	0	0	0	0	0	0	0	1	0	1	0
chr1	14788644	14788645	ENSMUSG00000103492	L=4321;T=TEC;R=chr1:14788645-14792965;N=Gm37412	+	0	0	0	0	0	0	0	0	0	0	0	0
chr1	14840155	14840156	ENSMUSG00000081201	L=288;T=processed_pseudogene;R=chr1:14839869-14840156;N=Smt3h2-ps4	-	0	0	0	0	0	0	0	0	0	0	0	0
chr1	14865071	14865072	ENSMUSG00000082193	L=894;T=processed_pseudogene;R=chr1:14865072-14865965;N=Rpl5-ps1	+	5	33	15	21	13	26	4	29	9	17	15	45
chr1	14918861	14918862	ENSMUSG00000032769	L=4263;T=protein_coding;R=chr1:14872648-14918862;N=Trpa1	-	0	0	0	0	0	0	0	0	0	0	0	0
chr1	15019158	15019159	ENSMUSG00000088159	L=120;T=snoRNA;R=chr1:15019040-15019159;N=Gm26345	-	0	0	0	0	0	0	0	0	0	0	0	0
chr1	15269796	15269797	ENSMUSG00000073737	L=996;T=processed_pseudogene;R=chr1:15268802-15269797;N=Gm10566	-	0	0	1	0	1	0	0	0	1	1	1	0
chr1	15287253	15287254	ENSMUSG00000092083	L=15165;T=protein_coding;R=chr1:15287254-15723750;N=Kcnb2	+	0	0	0	0	0	0	0	0	0	0	0	0
chr1	15364301	15364302	ENSMUSG00000102937	L=1533;T=TEC;R=chr1:15364302-15365834;N=Gm38116	+	0	0	0	0	0	0	0	0	0	0	0	0
chr1	15556248	15556249	ENSMUSG00000104149	L=2089;T=TEC;R=chr1:15556249-15558337;N=Gm37138	+	0	0	0	0	0	0	0	0	0	0	0	0
chr1	15686045	15686046	ENSMUSG00000088829	L=112;T=snoRNA;R=chr1:15685935-15686046;N=Gm25227	-	0	0	0	0	0	0	0	0	0	0	0	0
chr1	15757831	15757832	ENSMUSG00000077377	L=132;T=snoRNA;R=chr1:15757832-15757963;N=Gm25168	+	0	0	0	0	0	0	0	0	0	0	0	0
chr1	15760667	15760668	ENSMUSG00000101652	L=251;T=processed_pseudogene;R=chr1:15760122-15760668;N=Gm6060	-	0	0	0	0	0	0	0	0	0	0	0	2
chr1	15760760	15760761	ENSMUSG00000100814	L=100;T=processed_pseudogene;R=chr1:15760761-15760860;N=Gm28669	+	0	0	0	0	0	0	0	0	0	0	0	0
chr1	15805645	15805646	ENSMUSG00000025925	L=4608;T=protein_coding;R=chr1:15805646-15844052;N=Terf1	+	6	22	123	94	151	100	26	113	179	102	147	101
chr1	15853330	15853331	ENSMUSG00000104379	L=3169;T=TEC;R=chr1:15853331-15856499;N=Gm37509	+	0	0	0	0	0	0	0	0	2	0	0	0
chr1	15892721	15892722	ENSMUSG00000032719	L=2748;T=protein_coding;R=chr1:15853862-15892722;N=Sbspon	-	0	1	0	0	0	0	0	0	0	0	0	0
chr1	15879529	15879530	ENSMUSG00000088943	L=303;T=misc_RNA;R=chr1:15879530-15879832;N=Gm23259	+	0	0	0	0	0	0	0	0	0	0	0	0
chr1	16053334	16053335	ENSMUSG00000100652	L=553;T=processed_pseudogene;R=chr1:16053335-16053887;N=Gm7634	+	6	0	0	0	1	0	0	3	0	1	1	0
chr1	16093324	16093325	ENSMUSG00000067795	L=2063;T=protein_coding;R=chr1:16065979-16093325;N=4930444P10Rik	-	32	43	0	2	0	0	0	1	1	0	2	4
chr1	16104661	16104662	ENSMUSG00000043716	L=2687;T=protein_coding;R=chr1:16101295-16104662;N=Rpl7	-	31956	47419	20454	28489	33587	27576	5425	40691	33732	36906	30890	39275
chr1	16105773	16105774	ENSMUSG00000025921	L=4160;T=protein_coding;R=chr1:16105774-16133734;N=Rdh10	+	12	19	251	348	521	345	78	495	658	547	337	273
chr1	16210516	16210517	ENSMUSG00000104165	L=2321;T=TEC;R=chr1:16208197-16210517;N=Gm38249	-	0	0	0	0	0	0	0	0	0	0	1	0
chr1	16228505	16228506	ENSMUSG00000100868	L=1515;T=antisense;R=chr1:16228506-16244062;N=Gm28095	+	0	0	0	0	0	0	0	0	0	0	0	0
chr1	16520111	16520112	ENSMUSG00000025920	L=6747;T=protein_coding;R=chr1:16228674-16520112;N=Stau2	-	82	40	256	326	379	312	61	362	272	208	222	211
chr1	16253591	16253592	ENSMUSG00000089982	L=1003;T=antisense;R=chr1:16253592-16267921;N=Gm7568	+	0	0	0	0	0	0	0	0	0	0	0	0
chr1	16619488	16619489	ENSMUSG00000025939	L=4930;T=protein_coding;R=chr1:16540790-16619489;N=Ube2w	-	92	50	184	237	503	232	78	304	456	298	340	299
chr1	16618559	16618560	ENSMUSG00000102457	L=2980;T=TEC;R=chr1:16618560-16621539;N=Gm38342	+	0	0	0	4	15	0	0	0	1	7	8	0
chr1	16657041	16657042	ENSMUSG00000079658	L=3026;T=protein_coding;R=chr1:16641725-16657042;N=Eloc	-	322	282	697	1011	1810	1175	234	1601	1554	1444	1272	1263
chr1	16657551	16657552	ENSMUSG00000097744	L=2788;T=lincRNA;R=chr1:16657552-16662278;N=D030040B21Rik	+	0	0	1	0	2	0	0	0	0	0	0	0
chr1	16663661	16663662	ENSMUSG00000100959	L=683;T=processed_pseudogene;R=chr1:16662980-16663662;N=Gm7654	-	0	0	0	0	0	0	0	0	0	1	0	0
chr1	16665206	16665207	ENSMUSG00000025940	L=1820;T=protein_coding;R=chr1:16665207-16678275;N=Tmem70	+	5	20	353	385	609	398	76	627	522	584	478	534
chr1	16688050	16688051	ENSMUSG00000025779	L=1021;T=protein_coding;R=chr1:16688051-16709611;N=Ly96	+	2	21	143	215	201	168	35	122	102	96	101	96
chr1	16758622	16758623	ENSMUSG00000100093	L=419;T=processed_pseudogene;R=chr1:16758205-16758623;N=Gm29649	-	0	0	0	0	0	0	0	0	0	0	0	0
chr1	16770137	16770138	ENSMUSG00000091020	L=1860;T=processed_pseudogene;R=chr1:16768279-16770138;N=Gm5828	-	0	0	0	0	0	0	0	1	0	0	0	1
chr1	16898184	16898185	ENSMUSG00000101640	L=176;T=antisense;R=chr1:16898185-17091631;N=Gm28376	+	0	0	0	0	0	0	0	0	0	0	0	0
chr1	16930969	16930970	ENSMUSG00000104133	L=827;T=TEC;R=chr1:16930970-16931796;N=4921511E07Rik	+	0	0	0	0	0	0	0	0	0	0	0	0
chr1	17097888	17097889	ENSMUSG00000042686	L=4998;T=protein_coding;R=chr1:16964560-17097889;N=Jph1	-	0	0	0	0	0	0	0	0	0	1	0	0
chr1	17124746	17124747	ENSMUSG00000100110	L=359;T=lincRNA;R=chr1:17124747-17128956;N=Gm28783	+	0	0	0	0	0	0	0	0	0	0	0	0
chr1	17145361	17145362	ENSMUSG00000025777	L=7731;T=protein_coding;R=chr1:17145362-17164271;N=Gdap1	+	0	0	0	0	2	1	0	0	0	0	0	0
chr1	17168402	17168403	ENSMUSG00000099899	L=1011;T=lincRNA;R=chr1:17168403-17173103;N=Gm28784	+	0	0	0	0	0	0	0	0	0	0	0	0
chr1	17250491	17250492	ENSMUSG00000100272	L=379;T=processed_pseudogene;R=chr1:17250114-17250492;N=Gm28785	-	0	0	0	0	0	0	0	0	0	0	0	0
chr1	17394957	17394958	ENSMUSG00000100398	L=472;T=processed_pseudogene;R=chr1:17394958-17395429;N=Gm5251	+	1	0	0	0	0	0	0	0	2	0	1	0
chr1	17400280	17400281	ENSMUSG00000101589	L=2870;T=processed_pseudogene;R=chr1:17397412-17400281;N=Rbm6-ps1	-	0	0	1	0	1	0	0	0	2	0	1	4
chr1	17429527	17429528	ENSMUSG00000102048	L=486;T=processed_pseudogene;R=chr1:17429043-17429528;N=Gm6075	-	0	0	0	1	0	0	0	0	0	0	0	0
chr1	17520000	17520001	ENSMUSG00000089534	L=111;T=snoRNA;R=chr1:17520001-17520111;N=Gm25166	+	0	0	0	0	0	0	0	0	0	0	0	0
chr1	17601900	17601901	ENSMUSG00000067780	L=6923;T=protein_coding;R=chr1:17601901-17630939;N=Pi15	+	36	20	80	236	227	171	10	65	32	45	48	64
chr1	17641080	17641081	ENSMUSG00000100053	L=4218;T=antisense;R=chr1:17615084-17641081;N=Gm28154	-	0	0	0	0	0	0	0	0	0	0	0	0
chr1	17727645	17727646	ENSMUSG00000085125	L=8345;T=antisense;R=chr1:17676027-17727646;N=Gm16070	-	0	0	0	0	0	0	0	0	0	1	0	0
chr1	17727044	17727045	ENSMUSG00000025776	L=4515;T=protein_coding;R=chr1:17727045-17766344;N=Crispld1	+	0	0	10	6	7	7	0	3	0	3	5	1
chr1	17805416	17805417	ENSMUSG00000099895	L=629;T=antisense;R=chr1:17741915-17805417;N=Gm28153	-	0	0	0	1	0	0	0	0	0	0	0	0
chr1	17947040	17947041	ENSMUSG00000100554	L=1399;T=processed_pseudogene;R=chr1:17947041-17948439;N=Gm7690	+	0	0	0	0	0	1	0	1	0	1	0	1
chr1	17999621	17999622	ENSMUSG00000099473	L=586;T=transcribed_unprocessed_pseudogene;R=chr1:17993010-17999622;N=Gm18775	-	0	0	0	0	0	0	0	0	0	0	0	0
chr1	17993812	17993813	ENSMUSG00000099591	L=2557;T=processed_pseudogene;R=chr1:17993813-17997483;N=Gm17969	+	0	0	0	0	0	0	0	0	0	0	0	0
chr1	18059055	18059056	ENSMUSG00000109887	L=2570;T=processed_transcript;R=chr1:17994462-18059056;N=Gm28756	-	0	0	0	0	0	0	0	0	0	0	0	0
chr1	18016185	18016186	ENSMUSG00000102001	L=199;T=unprocessed_pseudogene;R=chr1:18005961-18016186;N=Gm28755	-	0	0	0	0	0	0	0	0	0	0	0	0
chr1	18058268	18058269	ENSMUSG00000101717	L=142;T=transcribed_unprocessed_pseudogene;R=chr1:18048100-18058269;N=Gm45784	-	0	0	0	0	0	0	0	0	0	0	0	0
chr1	18145901	18145902	ENSMUSG00000025774	L=2737;T=protein_coding;R=chr1:18115191-18145902;N=Crisp4	-	0	0	0	0	0	0	0	0	0	0	0	0
chr1	18223563	18223564	ENSMUSG00000070977	L=219;T=unprocessed_pseudogene;R=chr1:18210053-18223564;N=Defb44-ps	-	0	0	0	0	0	0	0	0	0	0	0	0
chr1	18237442	18237443	ENSMUSG00000073735	L=258;T=protein_coding;R=chr1:18236473-18237443;N=Defb18	-	0	0	0	0	0	0	0	0	0	0	0	0
chr1	18265137	18265138	ENSMUSG00000067773	L=610;T=protein_coding;R=chr1:18250980-18265138;N=Defb41	-	3	3	11	13	35	20	4	14	36	18	58	41
chr1	18263378	18263379	ENSMUSG00000101685	L=985;T=processed_pseudogene;R=chr1:18262395-18263379;N=Gm17837	-	0	0	0	2	0	0	0	0	0	1	1	1
chr1	18708427	18708428	ENSMUSG00000101306	L=909;T=processed_pseudogene;R=chr1:18708428-18709336;N=Gm5252	+	0	0	0	0	0	0	0	0	0	0	0	0
chr1	18969832	18969833	ENSMUSG00000088800	L=72;T=snoRNA;R=chr1:18969762-18969833;N=Gm24075	-	0	0	0	0	0	0	0	0	0	0	0	0
chr1	19037265	19037266	ENSMUSG00000101644	L=112;T=processed_pseudogene;R=chr1:19037266-19037377;N=Gm28343	+	0	0	0	0	0	0	0	0	0	0	0	0
chr1	19062856	19062857	ENSMUSG00000099433	L=279;T=processed_pseudogene;R=chr1:19062857-19063135;N=Gm28344	+	0	0	0	0	0	0	0	0	0	0	0	0
chr1	19104839	19104840	ENSMUSG00000089787	L=918;T=antisense;R=chr1:19063300-19104840;N=Gm15825	-	0	0	0	0	0	0	0	0	6	0	0	0
chr1	19103021	19103022	ENSMUSG00000042596	L=1954;T=protein_coding;R=chr1:19103022-19166346;N=Tfap2d	+	0	0	0	0	0	0	0	0	0	0	0	0
chr1	19153965	19153966	ENSMUSG00000100720	L=545;T=processed_pseudogene;R=chr1:19153422-19153966;N=Gm10075	-	0	0	1	0	1	3	1	0	0	0	0	2
chr1	19208913	19208914	ENSMUSG00000025927	L=6338;T=protein_coding;R=chr1:19208914-19238576;N=Tfap2b	+	0	0	0	0	0	1	0	0	0	0	0	0
chr1	19242724	19242725	ENSMUSG00000100538	L=202;T=lincRNA;R=chr1:19242725-19243769;N=Gm28340	+	0	0	0	0	0	0	0	0	0	0	0	0
chr1	19320696	19320697	ENSMUSG00000101117	L=472;T=processed_pseudogene;R=chr1:19320226-19320697;N=Gm28341	-	0	0	0	0	0	0	0	1	0	1	0	0
chr1	19330938	19330939	ENSMUSG00000100204	L=2246;T=processed_pseudogene;R=chr1:19330939-19333184;N=Gm4849	+	0	0	0	0	0	0	0	0	0	0	1	0
chr1	19513918	19513919	ENSMUSG00000084668	L=65;T=snoRNA;R=chr1:19513855-19513919;N=Gm24633	-	0	0	0	0	0	0	0	0	0	0	0	0
chr1	19614268	19614269	ENSMUSG00000102597	L=2499;T=TEC;R=chr1:19614269-19616767;N=Gm38382	+	0	0	0	0	0	0	0	0	0	0	0	0
chr1	20618063	20618064	ENSMUSG00000043760	L=14310;T=protein_coding;R=chr1:20057779-20618064;N=Pkhd1	-	0	0	0	0	0	0	0	0	0	0	0	0
chr1	20065547	20065548	ENSMUSG00000104095	L=3479;T=TEC;R=chr1:20062070-20065548;N=Gm37315	-	0	0	0	0	0	0	0	0	0	0	0	0
chr1	20356451	20356452	ENSMUSG00000089914	L=788;T=antisense;R=chr1:20356452-20392300;N=4930486I03Rik	+	0	0	0	1	0	0	0	0	0	0	0	0
chr1	20444809	20444810	ENSMUSG00000090142	L=553;T=processed_pseudogene;R=chr1:20444258-20444810;N=Gm15795	-	3	7	2	3	6	3	1	4	4	0	6	5
chr1	20444911	20444912	ENSMUSG00000070175	L=102;T=snRNA;R=chr1:20444811-20444912;N=Gm24162	-	0	0	0	0	0	0	0	0	0	0	0	0
chr1	20669881	20669882	ENSMUSG00000099906	L=5551;T=lincRNA;R=chr1:20669882-20684298;N=Gm28653	+	0	0	0	0	0	0	0	0	0	0	0	0
chr1	20679009	20679010	ENSMUSG00000065559	L=73;T=miRNA;R=chr1:20679010-20679082;N=Mir206	+	0	0	0	0	0	0	0	0	0	0	0	0
chr1	20682768	20682769	ENSMUSG00000065480	L=119;T=miRNA;R=chr1:20682769-20682887;N=Mir133b	+	0	0	0	0	0	0	0	0	0	0	0	0
chr1	20730904	20730905	ENSMUSG00000025929	L=1171;T=protein_coding;R=chr1:20730905-20734496;N=Il17a	+	0	0	0	0	0	0	0	0	0	0	0	0
chr1	20790616	20790617	ENSMUSG00000041872	L=2022;T=protein_coding;R=chr1:20777146-20790617;N=Il17f	-	5	0	0	0	0	0	0	0	2	0	0	0
chr1	20820311	20820312	ENSMUSG00000041859	L=3752;T=protein_coding;R=chr1:20802968-20820312;N=Mcm3	-	69	40	509	441	878	425	96	397	596	332	559	392
chr1	20821330	20821331	ENSMUSG00000099714	L=1186;T=processed_pseudogene;R=chr1:20821331-20822516;N=Gm20587	+	0	0	0	0	0	0	0	0	0	0	0	0
chr1	20836660	20836661	ENSMUSG00000102121	L=833;T=lincRNA;R=chr1:20836661-20839689;N=Gm28065	+	0	0	0	0	0	0	0	0	0	0	0	0
chr1	20842665	20842666	ENSMUSG00000088858	L=132;T=snoRNA;R=chr1:20842535-20842666;N=Gm24723	-	0	0	0	0	0	0	0	0	0	0	0	0
chr1	20890472	20890473	ENSMUSG00000097934	L=1120;T=lincRNA;R=chr1:20888650-20890473;N=6720483E21Rik	-	2	6	0	5	4	4	1	7	0	0	0	0
chr1	20890605	20890606	ENSMUSG00000025931	L=5488;T=protein_coding;R=chr1:20890606-20939650;N=Paqr8	+	1	1	27	35	43	57	8	40	18	15	12	23
chr1	20915539	20915540	ENSMUSG00000077314	L=131;T=snoRNA;R=chr1:20915410-20915540;N=Gm24171	-	0	0	0	0	0	0	0	0	0	0	0	0
chr1	20945710	20945711	ENSMUSG00000100929	L=858;T=processed_pseudogene;R=chr1:20945711-20946914;N=Gm28064	+	0	0	0	0	0	0	0	0	0	0	0	0
chr1	20951625	20951626	ENSMUSG00000041809	L=2208;T=protein_coding;R=chr1:20951626-20990841;N=Efhc1	+	3	27	58	72	57	46	11	91	40	88	59	83
chr1	21079228	21079229	ENSMUSG00000041779	L=6661;T=protein_coding;R=chr1:20996299-21079229;N=Tram2	-	7	47	454	481	733	448	131	668	716	723	505	558
chr1	21080113	21080114	ENSMUSG00000099971	L=546;T=antisense;R=chr1:21080114-21081748;N=Gm28287	+	0	0	0	0	0	0	0	0	0	0	0	0
chr1	21178987	21178988	ENSMUSG00000100819	L=571;T=unprocessed_pseudogene;R=chr1:21178988-21187427;N=Gm2693	+	0	0	0	0	0	0	0	0	4	0	0	0
chr1	21218574	21218575	ENSMUSG00000025933	L=1351;T=protein_coding;R=chr1:21218575-21230167;N=Tmem14a	+	33	83	140	257	182	192	30	185	56	185	97	109
chr1	21234721	21234722	ENSMUSG00000102633	L=2100;T=TEC;R=chr1:21234722-21236821;N=Gm38224	+	0	0	0	0	0	0	1	0	0	1	0	0
chr1	21240588	21240589	ENSMUSG00000025934	L=4344;T=protein_coding;R=chr1:21240589-21265661;N=Gsta3	+	1	3	4	1	7	4	3	8	6	0	6	9
chr1	21271592	21271593	ENSMUSG00000099343	L=633;T=antisense;R=chr1:21250359-21271593;N=Gm28836	-	0	0	0	0	0	0	0	0	0	0	0	0
chr1	21272402	21272403	ENSMUSG00000096375	L=366;T=unprocessed_pseudogene;R=chr1:21272403-21272906;N=Gm7094	+	1	0	2	1	1	1	0	0	1	1	1	1
chr1	21298311	21298312	ENSMUSG00000025936	L=1365;T=transcribed_unprocessed_pseudogene;R=chr1:21285246-21298312;N=Gm4956	-	0	0	0	0	0	0	0	0	0	0	0	0
chr1	21316319	21316320	ENSMUSG00000093963	L=439;T=unprocessed_pseudogene;R=chr1:21312517-21316320;N=Gm21909	-	0	0	0	0	0	0	0	0	0	0	0	0
chr1	21349640	21349641	ENSMUSG00000067750	L=1987;T=protein_coding;R=chr1:21349641-21352200;N=Khdc1a	+	0	0	0	0	0	0	0	0	0	0	0	5
chr1	21354004	21354005	ENSMUSG00000086194	L=371;T=unprocessed_pseudogene;R=chr1:21354005-21355116;N=Gm16329	+	0	0	0	0	0	0	0	0	0	0	0	0
chr1	21364802	21364803	ENSMUSG00000094436	L=228;T=processed_pseudogene;R=chr1:21364803-21365030;N=Gm16327	+	0	0	0	0	0	0	0	0	0	0	0	0
chr1	21368330	21368331	ENSMUSG00000041722	L=1946;T=protein_coding;R=chr1:21368331-21370845;N=Khdc1c	+	0	0	0	0	0	0	0	0	0	0	0	0
chr1	21372669	21372670	ENSMUSG00000085507	L=350;T=unprocessed_pseudogene;R=chr1:21372670-21373764;N=Gm2709	+	0	0	0	0	0	0	0	0	0	0	0	0
chr1	21379554	21379555	ENSMUSG00000094926	L=228;T=processed_pseudogene;R=chr1:21379555-21379782;N=Gm16533	+	0	0	0	0	0	0	0	0	0	0	0	0
chr1	21383555	21383556	ENSMUSG00000085079	L=2236;T=protein_coding;R=chr1:21383556-21386373;N=Khdc1b	+	0	0	0	0	0	0	0	0	0	0	0	0
chr1	21390905	21390906	ENSMUSG00000085679	L=196;T=processed_pseudogene;R=chr1:21390906-21391101;N=Gm16328	+	0	0	0	0	0	0	0	0	0	0	0	0
chr1	21961941	21961942	ENSMUSG00000028033	L=7689;T=protein_coding;R=chr1:21398403-21961942;N=Kcnq5	-	0	0	0	0	0	0	0	0	0	0	0	0
chr1	21457016	21457017	ENSMUSG00000104138	L=2327;T=TEC;R=chr1:21454691-21457017;N=Gm36949	-	0	0	0	0	0	0	0	0	0	0	0	0
chr1	21513055	21513056	ENSMUSG00000082935	L=1124;T=processed_pseudogene;R=chr1:21511933-21513056;N=Gm7658	-	69	70	36	45	60	40	12	48	74	62	65	108
chr1	21840513	21840514	ENSMUSG00000103748	L=1567;T=TEC;R=chr1:21838948-21840514;N=Gm38243	-	0	0	0	0	0	0	0	0	0	0	0	0
chr1	22030614	22030615	ENSMUSG00000099692	L=552;T=processed_pseudogene;R=chr1:22030064-22030615;N=Gm5696	-	0	0	0	0	0	0	0	0	0	0	0	0
chr1	22237848	22237849	ENSMUSG00000100418	L=447;T=processed_pseudogene;R=chr1:22237849-22238295;N=Gm28239	+	0	0	0	0	0	0	0	0	0	0	0	0
chr1	22805993	22805994	ENSMUSG00000041670	L=7821;T=protein_coding;R=chr1:22286251-22805994;N=Rims1	-	1	0	0	0	1	0	0	0	0	0	0	1
chr1	22740763	22740764	ENSMUSG00000097642	L=802;T=processed_pseudogene;R=chr1:22740764-22741565;N=Gm26866	+	0	0	0	0	0	0	0	0	0	0	0	0
chr1	22987124	22987125	ENSMUSG00000101468	L=921;T=processed_pseudogene;R=chr1:22984863-22987125;N=Gm7761	-	0	0	0	0	0	0	0	0	0	0	0	0
chr1	23235672	23235673	ENSMUSG00000101227	L=2078;T=sense_overlapping;R=chr1:23048295-23235673;N=Gm29506	-	0	0	0	0	0	0	0	0	0	0	0	0
chr1	23102252	23102253	ENSMUSG00000073730	L=1781;T=protein_coding;R=chr1:23100473-23102253;N=Ppp1r14bl	-	0	0	0	0	0	1	0	0	0	0	0	0
chr1	23245210	23245211	ENSMUSG00000089553	L=121;T=snoRNA;R=chr1:23245211-23245331;N=Gm24176	+	0	0	0	0	0	0	0	0	0	0	0	0
chr1	23256406	23256407	ENSMUSG00000102766	L=723;T=TEC;R=chr1:23255685-23256407;N=Gm6420	-	0	0	0	0	0	0	0	0	0	0	0	0
chr1	23272268	23272269	ENSMUSG00000065405	L=71;T=miRNA;R=chr1:23272269-23272339;N=Mir30a	+	0	0	0	0	4	0	0	0	0	0	0	0
chr1	23291536	23291537	ENSMUSG00000097970	L=399;T=lincRNA;R=chr1:23291537-23291935;N=Gm27028	+	0	0	0	0	0	0	0	0	0	0	0	0
chr1	23291700	23291701	ENSMUSG00000065567	L=84;T=miRNA;R=chr1:23291701-23291784;N=Mir30c-2	+	0	0	0	0	0	0	0	0	0	0	0	0
chr1	23293728	23293729	ENSMUSG00000100775	L=347;T=lincRNA;R=chr1:23293729-23294075;N=Gm29107	+	0	0	4	1	5	0	0	12	10	9	2	1
chr1	23346598	23346599	ENSMUSG00000101226	L=644;T=processed_pseudogene;R=chr1:23345956-23346599;N=Gm20954	-	0	0	0	0	0	0	0	0	0	0	0	0
chr1	23397771	23397772	ENSMUSG00000026158	L=8109;T=protein_coding;R=chr1:23366424-23397772;N=Ogfrl1	-	212	382	844	952	1124	806	293	1645	751	527	601	534
chr1	23479538	23479539	ENSMUSG00000097920	L=989;T=processed_pseudogene;R=chr1:23479539-23480527;N=Gm7784	+	0	1	0	0	1	0	0	0	0	0	0	0
chr1	23574586	23574587	ENSMUSG00000099503	L=778;T=lincRNA;R=chr1:23574587-23596664;N=Gm28822	+	11	0	0	0	0	0	0	0	0	0	0	0
chr1	23761752	23761753	ENSMUSG00000026156	L=6203;T=protein_coding;R=chr1:23761753-23849158;N=B3gat2	+	0	0	0	0	0	0	0	0	0	0	0	0
chr1	23922316	23922317	ENSMUSG00000026155	L=3575;T=protein_coding;R=chr1:23844846-23922317;N=Smap1	-	401	353	1612	1678	2792	1366	507	2127	2111	1841	2091	1664
chr1	24005655	24005656	ENSMUSG00000026154	L=874;T=protein_coding;R=chr1:23995939-24005656;N=Sdhaf4	-	760	756	779	1026	1096	1056	194	1372	1105	1185	1145	1279
chr1	24005504	24005505	ENSMUSG00000102495	L=390;T=TEC;R=chr1:24005505-24005894;N=Gm26524	+	0	0	0	0	0	0	0	0	0	1	0	4
chr1	24100340	24100341	ENSMUSG00000026153	L=7773;T=protein_coding;R=chr1:24011093-24100341;N=Fam135a	-	260	139	449	484	707	477	149	639	573	514	483	431
chr1	24100624	24100625	ENSMUSG00000102398	L=2800;T=TEC;R=chr1:24100625-24103424;N=Gm37580	+	1	0	0	0	3	0	0	0	0	0	0	0
chr1	24125274	24125275	ENSMUSG00000097670	L=867;T=processed_pseudogene;R=chr1:24125275-24126141;N=Gm26607	+	0	0	0	0	0	0	0	0	0	0	0	0
chr1	24177609	24177610	ENSMUSG00000026147	L=5068;T=protein_coding;R=chr1:24177610-24252684;N=Col9a1	+	0	0	0	0	0	0	0	0	0	0	0	0
chr1	24587471	24587472	ENSMUSG00000026141	L=6887;T=protein_coding;R=chr1:24261890-24587472;N=Col19a1	-	0	1	1	1	2	0	0	2	1	1	1	0
chr1	24548976	24548977	ENSMUSG00000077463	L=137;T=snoRNA;R=chr1:24548841-24548977;N=Gm26418	-	0	0	0	0	0	0	0	0	0	0	0	0
chr1	24595422	24595423	ENSMUSG00000099997	L=1337;T=processed_pseudogene;R=chr1:24594087-24595423;N=Tubb4b-ps2	-	0	0	0	4	0	0	0	2	0	0	0	1
chr1	24612409	24612410	ENSMUSG00000100131	L=876;T=unprocessed_pseudogene;R=chr1:24611535-24612410;N=Gm28439	-	18	0	2	0	3	0	3	0	4	1	4	1
chr1	24612699	24612700	ENSMUSG00000067736	L=294;T=unprocessed_pseudogene;R=chr1:24612407-24612700;N=Gm10222	-	0	1	1	0	1	0	0	1	0	1	0	2
chr1	24613118	24613119	ENSMUSG00000101939	L=345;T=unprocessed_pseudogene;R=chr1:24612775-24613119;N=Gm28438	-	10556	4062	1507	550	8062	2358	799	3924	8212	5110	5637	4023
chr1	24613970	24613971	ENSMUSG00000101111	L=783;T=unprocessed_pseudogene;R=chr1:24613189-24613971;N=Gm28437	-	24	38	22	26	33	25	6	42	31	39	26	48
chr1	24614650	24614651	ENSMUSG00000100862	L=678;T=unprocessed_pseudogene;R=chr1:24613974-24614651;N=Gm10925	-	33	43	15	25	26	29	3	35	34	48	18	48
chr1	24615564	24615565	ENSMUSG00000102070	L=681;T=unprocessed_pseudogene;R=chr1:24614885-24615565;N=Gm28661	-	21	32	12	24	18	19	2	33	28	33	12	27
chr1	24616196	24616197	ENSMUSG00000101249	L=492;T=unprocessed_pseudogene;R=chr1:24615706-24616197;N=Gm29216	-	9	29	5	14	5	7	2	16	16	15	9	18
chr1	24678629	24678630	ENSMUSG00000073725	L=5960;T=protein_coding;R=chr1:24678630-24766301;N=Lmbrd1	+	238	170	526	618	998	651	124	572	835	564	491	510
chr1	24911658	24911659	ENSMUSG00000100808	L=661;T=processed_pseudogene;R=chr1:24910461-24911659;N=Gm28594	-	0	0	0	0	0	0	0	0	0	0	0	0
chr1	24965157	24965158	ENSMUSG00000100483	L=1216;T=lincRNA;R=chr1:24963209-24965158;N=Gm28237	-	0	0	0	0	0	0	0	0	0	0	0	0
chr1	25011940	25011941	ENSMUSG00000100450	L=816;T=processed_pseudogene;R=chr1:25011941-25012756;N=Gm9443	+	0	0	0	0	1	0	1	0	0	0	0	0
chr1	25027231	25027232	ENSMUSG00000099392	L=448;T=lincRNA;R=chr1:25026581-25027232;N=Gm29414	-	0	0	0	0	0	0	0	0	0	0	0	0
chr1	25829706	25829707	ENSMUSG00000033569	L=18559;T=protein_coding;R=chr1:25067476-25829707;N=Adgrb3	-	21	0	0	0	0	0	0	1	0	0	0	0
chr1	25223729	25223730	ENSMUSG00000080849	L=444;T=processed_pseudogene;R=chr1:25223730-25224173;N=Gm15702	+	0	0	0	0	0	0	0	0	0	0	1	0
chr1	25277953	25277954	ENSMUSG00000104257	L=1551;T=TEC;R=chr1:25276404-25277954;N=Gm20172	-	0	0	1	2	0	0	0	1	0	0	0	0
chr1	25279550	25279551	ENSMUSG00000096866	L=107;T=snRNA;R=chr1:25279445-25279551;N=Gm22260	-	0	0	0	1	0	0	0	0	0	0	0	0
chr1	25285247	25285248	ENSMUSG00000102296	L=1031;T=TEC;R=chr1:25284218-25285248;N=Gm37543	-	0	1	0	0	0	0	0	0	0	0	0	0
chr1	25299885	25299886	ENSMUSG00000103209	L=3375;T=TEC;R=chr1:25296512-25299886;N=Gm37331	-	0	0	0	0	0	0	0	0	1	1	0	0
chr1	25317707	25317708	ENSMUSG00000104027	L=3433;T=TEC;R=chr1:25314276-25317708;N=Gm37211	-	0	0	0	0	0	0	0	0	0	0	0	0
chr1	25328397	25328398	ENSMUSG00000102407	L=2533;T=TEC;R=chr1:25325866-25328398;N=Gm37862	-	0	0	0	0	2	0	0	0	0	0	0	0
chr1	25349081	25349082	ENSMUSG00000103214	L=3105;T=TEC;R=chr1:25345978-25349082;N=Gm38286	-	0	4	0	1	0	0	0	4	0	2	2	1
chr1	25365819	25365820	ENSMUSG00000104100	L=3257;T=TEC;R=chr1:25362564-25365820;N=Gm37880	-	0	0	0	0	0	0	0	0	0	0	0	0
chr1	25451070	25451071	ENSMUSG00000084740	L=104;T=snRNA;R=chr1:25451071-25451174;N=Gm25294	+	0	0	0	0	0	0	0	0	0	0	0	0
chr1	25611183	25611184	ENSMUSG00000103889	L=2935;T=TEC;R=chr1:25608250-25611184;N=Gm37011	-	0	1	0	0	0	0	0	0	0	0	0	0
chr1	25615514	25615515	ENSMUSG00000101301	L=570;T=processed_pseudogene;R=chr1:25614946-25615515;N=Gm29214	-	0	0	0	0	0	0	0	0	0	0	0	0
chr1	25623179	25623180	ENSMUSG00000104221	L=2943;T=TEC;R=chr1:25620238-25623180;N=Gm37051	-	0	0	0	0	0	0	0	0	0	0	0	0
chr1	25676238	25676239	ENSMUSG00000102250	L=3995;T=TEC;R=chr1:25672245-25676239;N=Gm38260	-	0	0	0	0	0	0	0	0	0	0	0	0
chr1	25691500	25691501	ENSMUSG00000102317	L=5440;T=TEC;R=chr1:25686062-25691501;N=Gm37628	-	0	0	0	0	0	0	0	0	1	0	0	0
chr1	25724777	25724778	ENSMUSG00000103563	L=2741;T=TEC;R=chr1:25722038-25724778;N=8030445P17Rik	-	0	0	0	0	0	0	0	0	0	0	0	0
chr1	25738968	25738969	ENSMUSG00000102465	L=3581;T=TEC;R=chr1:25735389-25738969;N=Gm38198	-	0	0	0	0	0	0	0	0	0	0	0	0
chr1	25759032	25759033	ENSMUSG00000102659	L=3691;T=TEC;R=chr1:25755343-25759033;N=Gm37077	-	0	3	0	0	0	0	0	0	0	0	0	0
chr1	25780305	25780306	ENSMUSG00000103924	L=4550;T=TEC;R=chr1:25775757-25780306;N=Gm37895	-	0	0	0	0	0	0	0	0	0	0	0	0
chr1	25800904	25800905	ENSMUSG00000104132	L=3625;T=TEC;R=chr1:25797281-25800905;N=Gm36952	-	0	0	0	0	0	0	0	0	0	0	0	0
chr1	25807405	25807406	ENSMUSG00000102747	L=3310;T=TEC;R=chr1:25804097-25807406;N=Gm37602	-	0	0	0	0	0	0	0	0	0	0	0	0
chr1	25809971	25809972	ENSMUSG00000102386	L=1017;T=TEC;R=chr1:25808956-25809972;N=2900022M07Rik	-	0	0	0	0	0	0	0	0	0	0	0	0
chr1	25824718	25824719	ENSMUSG00000103004	L=330;T=TEC;R=chr1:25824390-25824719;N=2900002M20Rik	-	0	0	0	0	0	0	0	0	0	0	0	0
chr1	25830656	25830657	ENSMUSG00000104516	L=1222;T=TEC;R=chr1:25830657-25831878;N=Gm9884	+	0	0	0	0	0	0	0	0	0	0	0	0
chr1	25997158	25997159	ENSMUSG00000101618	L=556;T=processed_pseudogene;R=chr1:25996604-25997159;N=Gm18443	-	0	0	0	0	0	0	0	0	0	0	0	0
chr1	26466235	26466236	ENSMUSG00000099458	L=651;T=processed_pseudogene;R=chr1:26466236-26466886;N=Gm19123	+	0	0	0	0	0	0	0	0	0	0	0	0
chr1	26566832	26566833	ENSMUSG00000088111	L=106;T=snoRNA;R=chr1:26566833-26566938;N=Gm24064	+	0	0	0	0	0	0	0	0	0	0	0	0
chr1	26687459	26687460	ENSMUSG00000073722	L=4318;T=protein_coding;R=chr1:26681814-26687460;N=4931408C20Rik	-	0	0	0	0	0	0	0	0	0	0	0	0
chr1	26959220	26959221	ENSMUSG00000095256	L=119;T=rRNA;R=chr1:26959103-26959221;N=n-R5s209	-	0	0	0	0	0	0	0	0	0	0	0	0
chr1	27336767	27336768	ENSMUSG00000100310	L=417;T=processed_pseudogene;R=chr1:27336352-27336768;N=Gm19641	-	0	0	0	0	0	0	0	0	0	0	0	0
chr1	27884045	27884046	ENSMUSG00000101514	L=2002;T=lincRNA;R=chr1:27884046-27902396;N=Gm5524	+	0	0	0	0	0	0	0	0	0	0	0	0
chr1	27901071	27901072	ENSMUSG00000101033	L=654;T=processed_pseudogene;R=chr1:27900419-27901072;N=Gm18776	-	0	0	0	0	0	0	0	0	0	0	0	0
chr1	27989909	27989910	ENSMUSG00000101372	L=1873;T=processed_pseudogene;R=chr1:27989910-27991782;N=Gm19028	+	0	0	1	0	0	0	0	0	0	0	0	0
chr1	28569917	28569918	ENSMUSG00000103241	L=1514;T=TEC;R=chr1:28569918-28571431;N=Gm38089	+	0	0	0	0	0	0	0	0	0	0	0	0
chr1	28580771	28580772	ENSMUSG00000086240	L=274;T=processed_pseudogene;R=chr1:28580499-28580772;N=Gm7846	-	5	1	0	2	9	2	2	6	8	5	8	3
chr1	28780251	28780252	ENSMUSG00000048411	L=2887;T=protein_coding;R=chr1:28776117-28780252;N=Gm597	-	0	0	0	0	0	0	0	0	0	0	0	0
chr1	28802720	28802721	ENSMUSG00000081557	L=2482;T=processed_pseudogene;R=chr1:28800240-28802721;N=Gm5697	-	0	0	0	0	0	1	0	0	1	4	0	0
chr1	28938035	28938036	ENSMUSG00000058590	L=304;T=processed_pseudogene;R=chr1:28938036-28938339;N=Gm6462	+	0	0	0	0	0	0	0	0	0	0	0	1
chr1	29219699	29219700	ENSMUSG00000101235	L=550;T=processed_pseudogene;R=chr1:29219700-29220249;N=Gm18033	+	0	0	0	0	0	0	0	0	0	0	0	0
chr1	29281074	29281075	ENSMUSG00000064433	L=112;T=misc_RNA;R=chr1:29280964-29281075;N=Gm25586	-	0	0	0	0	0	0	0	0	0	0	0	0
chr1	29301479	29301480	ENSMUSG00000080625	L=100;T=miRNA;R=chr1:29301480-29301579;N=Gm22679	+	0	0	0	0	0	0	0	0	0	0	0	0
chr1	29361369	29361370	ENSMUSG00000080391	L=96;T=miRNA;R=chr1:29361275-29361370;N=Gm23785	-	0	0	0	0	0	0	0	0	0	0	0	0
chr1	29421487	29421488	ENSMUSG00000099257	L=125;T=miRNA;R=chr1:29421488-29421612;N=Mir6342	+	0	0	0	0	0	0	0	0	0	0	0	0
chr1	29485914	29485915	ENSMUSG00000099492	L=1312;T=processed_pseudogene;R=chr1:29484604-29485915;N=Gm5525	-	13	15	5	9	17	20	3	28	27	16	4	9
chr1	29813153	29813154	ENSMUSG00000118548	L=1285;T=processed_pseudogene;R=chr1:29813154-29814438;N=AC125120.1	+	0	0	0	0	0	0	0	0	0	0	0	0
chr1	29930093	29930094	ENSMUSG00000101726	L=622;T=processed_pseudogene;R=chr1:29930094-29930715;N=Gm7858	+	0	0	0	0	0	0	0	1	0	2	0	0
chr1	29985933	29985934	ENSMUSG00000096829	L=110;T=miRNA;R=chr1:29985934-29986043;N=Gm23771	+	0	0	0	0	0	0	0	0	0	0	0	0
chr1	30333396	30333397	ENSMUSG00000098883	L=107;T=miRNA;R=chr1:30333291-30333397;N=Gm27430	-	0	0	0	0	0	0	0	0	0	0	0	0
chr1	30719961	30719962	ENSMUSG00000053185	L=1161;T=lincRNA;R=chr1:30718560-30719962;N=Gm9898	-	0	0	0	0	0	0	0	0	0	0	0	0
chr1	30769686	30769687	ENSMUSG00000100261	L=1210;T=unprocessed_pseudogene;R=chr1:30769687-30771815;N=Gm6473	+	0	0	0	0	0	0	0	0	0	0	0	0
chr1	30794874	30794875	ENSMUSG00000101180	L=328;T=processed_pseudogene;R=chr1:30794548-30794875;N=Gm2914	-	0	0	0	0	0	0	0	0	0	0	0	0
chr1	30873920	30873921	ENSMUSG00000048874	L=14190;T=protein_coding;R=chr1:30802339-30873921;N=Phf3	-	134	98	1957	1277	2629	1124	565	1603	2597	1474	2224	1567
chr1	30836430	30836431	ENSMUSG00000103783	L=2884;T=TEC;R=chr1:30833548-30836431;N=Gm37522	-	0	0	3	1	27	0	0	1	9	3	7	3
chr1	30868537	30868538	ENSMUSG00000104315	L=3035;T=TEC;R=chr1:30865504-30868538;N=Gm37906	-	2	0	7	1	25	5	1	10	10	4	6	3
chr1	30949769	30949770	ENSMUSG00000117310	L=4145;T=protein_coding;R=chr1:30940302-30949770;N=Ptp4a1	-	215	182	86	194	213	167	49	260	400	378	435	388
chr1	30949308	30949309	ENSMUSG00000026064	L=5541;T=protein_coding;R=chr1:30940302-30949309;N=Ptp4a1	-	215	179	87	194	215	175	49	261	400	378	435	388
chr1	30977967	30977968	ENSMUSG00000117091	L=726;T=protein_coding;R=chr1:30977243-30977968;N=Gm5698	-	0	0	0	0	0	0	0	0	0	0	0	0
chr1	30986952	30986953	ENSMUSG00000086726	L=729;T=processed_pseudogene;R=chr1:30986225-30986953;N=Gm9458	-	0	0	0	0	0	0	0	0	0	0	0	0
chr1	31222683	31222684	ENSMUSG00000086727	L=3751;T=protein_coding;R=chr1:30997842-31222684;N=4931428L18Rik	-	0	0	0	0	0	0	0	0	0	0	0	0
chr1	31041918	31041919	ENSMUSG00000100237	L=585;T=lincRNA;R=chr1:31041919-31043675;N=Gm28644	+	0	0	0	0	0	0	0	0	0	0	0	0
chr1	31122861	31122862	ENSMUSG00000098529	L=138;T=rRNA;R=chr1:31122725-31122862;N=Gm27362	-	0	0	0	0	0	0	0	0	0	0	0	0
chr1	31136025	31136026	ENSMUSG00000100910	L=2858;T=antisense;R=chr1:31136026-31150105;N=Gm29128	+	0	0	0	0	0	0	0	0	0	0	0	0
chr1	31164548	31164549	ENSMUSG00000099796	L=225;T=processed_pseudogene;R=chr1:31164549-31164773;N=Gm7893	+	0	0	0	0	0	0	0	0	0	0	0	0
chr1	31176400	31176401	ENSMUSG00000050217	L=1937;T=protein_coding;R=chr1:31176401-31204725;N=Lgsn	+	0	1	0	0	0	0	0	0	0	0	0	0
chr1	31222837	31222838	ENSMUSG00000026063	L=1451;T=protein_coding;R=chr1:31222838-31224288;N=Pih1d3	+	0	0	0	0	0	0	0	0	0	0	0	0
chr1	31259718	31259719	ENSMUSG00000077664	L=127;T=snoRNA;R=chr1:31259593-31259719;N=Gm26145	-	0	0	0	0	0	0	0	0	0	0	0	0
chr1	31267325	31267326	ENSMUSG00000100205	L=559;T=processed_pseudogene;R=chr1:31267326-31267884;N=Gm4850	+	0	0	0	0	0	0	0	0	0	0	0	0
chr1	31274891	31274892	ENSMUSG00000100592	L=564;T=processed_pseudogene;R=chr1:31274892-31275455;N=Gm28645	+	0	0	0	0	0	0	0	0	0	0	0	0
chr1	31286944	31286945	ENSMUSG00000094215	L=696;T=processed_pseudogene;R=chr1:31286945-31287640;N=Gm6489	+	0	0	0	0	0	0	0	0	0	0	0	0
chr1	31559539	31559540	ENSMUSG00000101093	L=1337;T=processed_pseudogene;R=chr1:31559540-31561400;N=Eef1a1-ps2	+	6	0	4	0	0	0	0	0	0	0	0	0
chr1	31615148	31615149	ENSMUSG00000070960	L=1513;T=processed_pseudogene;R=chr1:31615149-31616661;N=Gm19680	+	0	9	7	5	16	8	5	24	9	13	20	4
chr1	31656737	31656738	ENSMUSG00000088620	L=107;T=snRNA;R=chr1:31656632-31656738;N=Gm23032	-	0	0	0	0	0	0	0	0	0	0	0	0
chr1	31736056	31736057	ENSMUSG00000082159	L=835;T=processed_pseudogene;R=chr1:31736057-31736891;N=Gm7910	+	1	5	4	7	6	2	0	5	3	3	4	4
chr1	32172713	32172714	ENSMUSG00000026058	L=10291;T=protein_coding;R=chr1:32172714-32658568;N=Khdrbs2	+	32	12	5	0	6	3	3	7	8	9	20	18
chr1	32213238	32213239	ENSMUSG00000064688	L=107;T=snRNA;R=chr1:32213133-32213239;N=Gm25814	-	0	0	0	0	0	0	0	0	0	0	0	0
chr1	32473756	32473757	ENSMUSG00000103482	L=1809;T=TEC;R=chr1:32473757-32475565;N=Gm37999	+	4	1	0	0	0	0	0	0	0	1	0	0
chr1	32485314	32485315	ENSMUSG00000104498	L=1628;T=TEC;R=chr1:32485315-32486942;N=Gm37110	+	0	0	0	0	0	0	0	0	0	0	0	0
chr1	32496443	32496444	ENSMUSG00000104313	L=1545;T=TEC;R=chr1:32496444-32497988;N=Gm37911	+	0	0	0	0	0	0	0	0	0	0	0	0
chr1	32520998	32520999	ENSMUSG00000102865	L=1437;T=TEC;R=chr1:32519563-32520999;N=Gm9839	-	0	0	0	0	0	0	0	0	0	0	0	0
chr1	32539027	32539028	ENSMUSG00000102321	L=3413;T=TEC;R=chr1:32539028-32542440;N=Gm37792	+	3	1	0	0	0	0	0	0	0	0	0	0
chr1	32547293	32547294	ENSMUSG00000091318	L=3609;T=protein_coding;R=chr1:32543686-32547294;N=Gm5415	-	0	0	0	0	0	0	0	0	0	0	0	0
chr1	32568420	32568421	ENSMUSG00000089489	L=63;T=snRNA;R=chr1:32568359-32568421;N=Gm24732	-	0	0	0	0	0	0	0	0	0	0	0	0
chr1	32710178	32710179	ENSMUSG00000104433	L=2470;T=TEC;R=chr1:32710179-32712648;N=Gm37426	+	0	0	0	0	0	0	0	0	0	0	0	0
chr1	32726638	32726639	ENSMUSG00000089395	L=292;T=misc_RNA;R=chr1:32726639-32726930;N=Gm23024	+	0	0	0	0	0	0	0	0	0	0	0	0
chr1	32972489	32972490	ENSMUSG00000102926	L=5007;T=TEC;R=chr1:32967484-32972490;N=Gm37151	-	0	0	0	0	0	0	0	0	0	0	0	0
chr1	33030289	33030290	ENSMUSG00000100497	L=2131;T=processed_pseudogene;R=chr1:33028160-33030290;N=Gm28624	-	0	0	0	0	0	0	0	0	0	0	0	0
chr1	33065129	33065130	ENSMUSG00000102917	L=1221;T=lincRNA;R=chr1:33065130-33066350;N=Gm37724	+	0	0	0	0	0	0	0	0	0	0	0	0
chr1	33100906	33100907	ENSMUSG00000100481	L=1789;T=processed_pseudogene;R=chr1:33100907-33102695;N=Gm7114	+	0	0	1	0	0	0	0	0	2	0	0	0
chr1	33109654	33109655	ENSMUSG00000100590	L=751;T=processed_pseudogene;R=chr1:33108905-33109655;N=Gm4785	-	0	0	0	0	0	0	0	0	0	0	0	0
chr1	33191992	33191993	ENSMUSG00000088750	L=110;T=snRNA;R=chr1:33191993-33192102;N=Gm24901	+	0	0	0	0	0	0	0	0	0	0	0	0
chr1	33215474	33215475	ENSMUSG00000104230	L=650;T=lincRNA;R=chr1:33212774-33215475;N=Gm37591	-	0	0	0	0	0	0	0	0	0	0	0	0
chr1	33235938	33235939	ENSMUSG00000101754	L=1693;T=processed_pseudogene;R=chr1:33235939-33237631;N=Gm2987	+	0	0	0	0	0	0	0	0	0	0	0	0
chr1	33293675	33293676	ENSMUSG00000065223	L=100;T=snRNA;R=chr1:33293676-33293775;N=Gm25792	+	7	0	0	0	0	0	0	0	0	0	0	0
chr1	33316581	33316582	ENSMUSG00000100318	L=913;T=processed_pseudogene;R=chr1:33315670-33316582;N=Gm18799	-	0	0	0	0	0	0	0	0	0	0	0	0
chr1	33371330	33371331	ENSMUSG00000101612	L=2255;T=processed_pseudogene;R=chr1:33371331-33373585;N=Gm7933	+	0	0	0	0	0	0	0	0	0	0	0	0
chr1	33422732	33422733	ENSMUSG00000065260	L=106;T=snRNA;R=chr1:33422733-33422838;N=Gm23453	+	0	0	0	0	0	0	0	0	0	0	0	0
chr1	33669794	33669795	ENSMUSG00000026134	L=5938;T=protein_coding;R=chr1:33453810-33669795;N=Prim2	-	32	62	98	144	154	113	36	215	156	133	98	88
chr1	33482100	33482101	ENSMUSG00000101682	L=418;T=processed_pseudogene;R=chr1:33482101-33482518;N=Gm29228	+	4	5	0	0	1	2	0	2	2	3	4	4
chr1	33616831	33616832	ENSMUSG00000102714	L=3075;T=TEC;R=chr1:33613758-33616832;N=Gm37618	-	0	0	0	0	0	0	0	0	0	0	0	0
chr1	33657780	33657781	ENSMUSG00000102093	L=328;T=processed_pseudogene;R=chr1:33657781-33658108;N=Gm17813	+	0	0	0	0	0	0	0	0	0	0	0	0
chr1	33669823	33669824	ENSMUSG00000103746	L=889;T=TEC;R=chr1:33669824-33670712;N=1700001G17Rik	+	0	0	0	5	1	8	0	6	4	7	1	1
chr1	33674227	33674228	ENSMUSG00000102198	L=2314;T=TEC;R=chr1:33671915-33674228;N=Gm38173	-	0	0	0	0	0	0	0	0	0	0	0	0
chr1	33719886	33719887	ENSMUSG00000004768	L=8285;T=protein_coding;R=chr1:33719887-33742564;N=Rab23	+	11	16	226	217	422	193	105	332	401	240	282	253
chr1	33757794	33757795	ENSMUSG00000042215	L=3059;T=protein_coding;R=chr1:33745484-33757795;N=Bag2	-	17	4	153	176	353	213	51	315	233	230	105	136
chr1	33748006	33748007	ENSMUSG00000103072	L=341;T=TEC;R=chr1:33748007-33748347;N=Gm37905	+	0	0	0	0	0	0	0	0	0	0	0	0
chr1	33814594	33814595	ENSMUSG00000042197	L=15839;T=protein_coding;R=chr1:33761545-33814595;N=Zfp451	-	132	68	937	862	1530	710	278	1147	1307	883	1458	997
chr1	33838679	33838680	ENSMUSG00000081402	L=2557;T=processed_pseudogene;R=chr1:33836124-33838680;N=Gm15455	-	0	0	0	0	0	0	0	0	1	1	0	1
chr1	33907815	33907816	ENSMUSG00000042182	L=3421;T=protein_coding;R=chr1:33852052-33907816;N=Bend6	-	85	49	82	53	122	55	26	64	67	30	58	66
chr1	33891116	33891117	ENSMUSG00000104416	L=1628;T=TEC;R=chr1:33889490-33891117;N=Gm37067	-	0	0	3	2	0	0	1	2	0	0	0	2
chr1	33908224	33908225	ENSMUSG00000026131	L=41619;T=protein_coding;R=chr1:33908225-34308661;N=Dst	+	557	397	868	728	1585	508	446	933	1960	966	880	526
chr1	33922454	33922455	ENSMUSG00000103596	L=2384;T=TEC;R=chr1:33922455-33924838;N=Gm37354	+	0	0	0	0	2	0	0	0	0	1	0	0
chr1	33963684	33963685	ENSMUSG00000099382	L=334;T=processed_pseudogene;R=chr1:33963352-33963685;N=Gm28631	-	0	0	0	0	0	0	0	0	0	0	0	0
chr1	33981501	33981502	ENSMUSG00000084506	L=93;T=snRNA;R=chr1:33981410-33981502;N=Gm23792	-	0	4	0	0	0	0	0	0	0	0	0	0
chr1	34032099	34032100	ENSMUSG00000103364	L=1698;T=TEC;R=chr1:34032100-34033797;N=Gm38157	+	0	0	5	10	7	4	1	21	4	4	3	7
chr1	34117358	34117359	ENSMUSG00000105982	L=73;T=miRNA;R=chr1:34117359-34117431;N=Mir6896	+	0	0	1	0	0	0	0	0	0	0	0	0
chr1	34178445	34178446	ENSMUSG00000096992	L=4782;T=processed_transcript;R=chr1:34165856-34178446;N=Gm26788	-	10	13	0	0	2	1	0	0	2	3	2	1
chr1	34271127	34271128	ENSMUSG00000103001	L=1247;T=TEC;R=chr1:34269882-34271128;N=A930005N03Rik	-	0	0	0	0	0	0	0	0	0	0	0	0
chr1	34330306	34330307	ENSMUSG00000104397	L=430;T=lincRNA;R=chr1:34329433-34330307;N=Gm37958	-	0	0	0	0	0	0	0	0	0	0	0	0
chr1	34350774	34350775	ENSMUSG00000102839	L=387;T=TEC;R=chr1:34350775-34351161;N=Gm37385	+	0	0	0	0	0	0	0	0	0	0	0	0
chr1	34367370	34367371	ENSMUSG00000101206	L=1162;T=processed_pseudogene;R=chr1:34367371-34369003;N=Gm5266	+	0	0	0	0	0	0	0	0	0	0	0	0
chr1	34417985	34417986	ENSMUSG00000101462	L=2937;T=transcribed_processed_pseudogene;R=chr1:34415050-34417986;N=Gm3052	-	11	27	26	31	18	30	10	37	30	40	18	30
chr1	34433263	34433264	ENSMUSG00000102336	L=6263;T=lincRNA;R=chr1:34427002-34433264;N=Gm37233	-	18	14	34	20	45	16	19	25	23	28	36	20
chr1	34433198	34433199	ENSMUSG00000092852	L=79;T=miRNA;R=chr1:34433121-34433199;N=Mir5103	-	0	0	0	0	0	0	0	0	0	0	0	0
chr1	34439671	34439672	ENSMUSG00000042111	L=2543;T=protein_coding;R=chr1:34436670-34439672;N=Ccdc115	-	17	20	461	426	823	491	117	572	513	469	647	471
chr1	34444729	34444730	ENSMUSG00000101711	L=529;T=antisense;R=chr1:34439511-34444730;N=Gm28306	-	0	0	0	0	0	0	0	0	0	0	0	0
chr1	34439850	34439851	ENSMUSG00000026127	L=8553;T=protein_coding;R=chr1:34439851-34449356;N=Imp4	+	91	165	602	797	945	742	161	977	1038	1037	930	1049
chr1	34459761	34459762	ENSMUSG00000026126	L=6492;T=protein_coding;R=chr1:34459762-34475733;N=Ptpn18	+	1	6	2	0	0	0	0	0	0	0	0	0
chr1	34473147	34473148	ENSMUSG00000100280	L=2409;T=processed_transcript;R=chr1:34468834-34473148;N=Gm28417	-	0	0	0	0	0	0	0	0	0	0	0	0
chr1	34485932	34485933	ENSMUSG00000101223	L=1298;T=lincRNA;R=chr1:34477167-34485933;N=4930568A12Rik	-	0	0	0	0	0	0	0	0	0	0	0	0
chr1	34498409	34498410	ENSMUSG00000026125	L=1333;T=protein_coding;R=chr1:34498410-34503063;N=Prss39	+	0	0	0	0	0	0	0	0	0	0	0	0
chr1	34524006	34524007	ENSMUSG00000101116	L=292;T=processed_pseudogene;R=chr1:34523716-34524007;N=Gm28416	-	0	0	0	0	0	0	0	0	0	0	0	0
chr1	34535647	34535648	ENSMUSG00000026124	L=1040;T=protein_coding;R=chr1:34535648-34544313;N=Cfc1	+	0	0	0	0	0	0	0	0	0	0	0	0
chr1	34538559	34538560	ENSMUSG00000101803	L=475;T=processed_pseudogene;R=chr1:34538086-34538560;N=Gm28419	-	0	0	0	0	0	0	0	0	3	0	0	0
chr1	34560942	34560943	ENSMUSG00000037529	L=2105;T=protein_coding;R=chr1:34543968-34560943;N=Prss40	-	0	0	0	0	0	0	0	0	0	0	0	0
chr1	34579710	34579711	ENSMUSG00000045815	L=510;T=antisense;R=chr1:34579202-34579711;N=1700101I19Rik	-	0	0	0	0	0	0	0	0	0	0	0	0
chr1	34579656	34579657	ENSMUSG00000045174	L=4392;T=protein_coding;R=chr1:34579657-34590944;N=Amer3	+	0	0	0	0	0	0	0	0	0	0	0	0
chr1	34607718	34607719	ENSMUSG00000100524	L=423;T=processed_pseudogene;R=chr1:34607297-34607719;N=Gm28418	-	0	0	0	0	0	0	0	0	0	0	0	0
chr1	34610805	34610806	ENSMUSG00000102499	L=235;T=processed_pseudogene;R=chr1:34610572-34610806;N=Gm36984	-	0	0	0	0	0	0	0	0	0	0	0	0
chr1	34612302	34612303	ENSMUSG00000103521	L=1396;T=processed_pseudogene;R=chr1:34610908-34612303;N=Gm29730	-	0	0	0	0	0	0	0	0	0	0	0	0
chr1	34636188	34636189	ENSMUSG00000104098	L=646;T=processed_pseudogene;R=chr1:34635544-34636189;N=AA619741	-	0	0	0	0	0	0	0	0	0	0	0	0
chr1	34678187	34678188	ENSMUSG00000037509	L=9861;T=protein_coding;R=chr1:34678188-34813309;N=Arhgef4	+	0	15	24	24	36	21	9	21	13	24	16	20
chr1	34752774	34752775	ENSMUSG00000102537	L=148;T=processed_pseudogene;R=chr1:34752775-34752922;N=Gm37224	+	0	0	0	0	0	0	0	0	0	0	0	0
chr1	34753122	34753123	ENSMUSG00000102612	L=355;T=processed_pseudogene;R=chr1:34753123-34753477;N=Gm37845	+	0	0	0	0	0	0	0	0	0	0	0	1
chr1	34801793	34801794	ENSMUSG00000118272	L=171;T=protein_coding;R=chr1:34801794-34801964;N=Arhgef4	+	0	0	0	0	0	0	0	0	0	0	0	0
chr1	34811907	34811908	ENSMUSG00000104002	L=2549;T=antisense;R=chr1:34809360-34811908;N=Gm38336	-	3	3	5	9	15	3	8	13	7	23	13	13
chr1	34843064	34843065	ENSMUSG00000037503	L=5219;T=protein_coding;R=chr1:34813219-34843065;N=Fam168b	-	200	174	1013	1497	1769	1181	283	1975	1359	1362	1315	1559
chr1	34823524	34823525	ENSMUSG00000104358	L=3036;T=TEC;R=chr1:34823525-34826560;N=Gm37127	+	0	0	0	0	1	0	0	1	0	0	0	1
chr1	34849975	34849976	ENSMUSG00000026123	L=7987;T=protein_coding;R=chr1:34849976-34879580;N=Plekhb2	+	153	183	689	890	1186	973	153	1054	1007	1171	980	1163
chr1	34928508	34928509	ENSMUSG00000103716	L=2137;T=processed_pseudogene;R=chr1:34928509-34930645;N=Gm19430	+	0	0	0	0	0	0	0	0	0	0	0	0
chr1	34969854	34969855	ENSMUSG00000103548	L=229;T=processed_pseudogene;R=chr1:34969627-34969855;N=Gm37670	-	0	8	6	18	5	18	2	18	8	5	8	12
chr1	34970064	34970065	ENSMUSG00000103760	L=436;T=processed_pseudogene;R=chr1:34970065-34970500;N=Gm8009	+	0	0	0	0	0	0	0	0	0	0	0	0
chr1	34985655	34985656	ENSMUSG00000103997	L=235;T=processed_pseudogene;R=chr1:34985656-34985890;N=Gm38027	+	0	0	0	0	0	0	0	0	0	0	0	0
chr1	35179083	35179084	ENSMUSG00000077231	L=129;T=snoRNA;R=chr1:35178956-35179084;N=Gm25096	-	0	0	0	0	0	0	0	0	0	0	0	0
chr1	35651296	35651297	ENSMUSG00000104417	L=640;T=lincRNA;R=chr1:35625606-35651297;N=Gm37068	-	0	0	0	0	0	0	0	0	0	0	0	0
chr1	35761601	35761602	ENSMUSG00000064601	L=105;T=snRNA;R=chr1:35761602-35761706;N=Gm25634	+	0	0	0	0	0	0	0	0	0	0	0	0
chr1	35806973	35806974	ENSMUSG00000101714	L=452;T=lincRNA;R=chr1:35806974-35810462;N=Gm28415	+	0	0	0	0	0	0	0	0	0	0	0	0
chr1	35879844	35879845	ENSMUSG00000102531	L=566;T=lincRNA;R=chr1:35879845-35881119;N=1110002O04Rik	+	0	0	0	0	0	0	0	0	0	0	0	0
chr1	35958918	35958919	ENSMUSG00000103096	L=904;T=processed_pseudogene;R=chr1:35958919-35959822;N=Gm8022	+	0	0	0	0	0	0	0	0	0	0	0	0
chr1	35986372	35986373	ENSMUSG00000102279	L=463;T=lincRNA;R=chr1:35981960-35986373;N=Gm37146	-	0	0	0	0	0	0	0	0	0	0	0	0
chr1	36011043	36011044	ENSMUSG00000103708	L=761;T=lincRNA;R=chr1:36002985-36011044;N=Gm33222	-	0	0	0	0	0	0	0	0	0	0	0	0
chr1	36011071	36011072	ENSMUSG00000104201	L=425;T=lincRNA;R=chr1:36011072-36011894;N=4930535G08Rik	+	0	0	0	0	0	0	0	0	0	0	0	0
chr1	36031017	36031018	ENSMUSG00000102434	L=1372;T=TEC;R=chr1:36029647-36031018;N=Gm38049	-	0	0	0	0	0	0	0	0	0	0	0	0
chr1	36068399	36068400	ENSMUSG00000045216	L=5542;T=protein_coding;R=chr1:36068400-36106446;N=Hs6st1	+	107	249	384	530	653	513	161	846	718	637	546	626
chr1	36106445	36106446	ENSMUSG00000104523	L=447;T=antisense;R=chr1:36105384-36106446;N=Gm37335	-	0	0	0	0	0	0	0	0	0	0	0	0
chr1	36132041	36132042	ENSMUSG00000102202	L=4340;T=lincRNA;R=chr1:36132042-36138746;N=Gm33280	+	0	0	0	0	0	0	0	0	0	0	0	0
chr1	36244719	36244720	ENSMUSG00000037470	L=12853;T=protein_coding;R=chr1:36140027-36244720;N=Uggt1	-	897	1175	1237	1308	1903	1320	282	1946	1729	1728	1285	1577
chr1	36144312	36144313	ENSMUSG00000098752	L=62;T=miRNA;R=chr1:36144252-36144313;N=Mir6897	-	0	0	0	0	0	0	0	0	0	0	0	0
chr1	36274678	36274679	ENSMUSG00000047180	L=3217;T=protein_coding;R=chr1:36264597-36274679;N=Neurl3	-	0	4	2	0	0	0	0	0	0	0	0	4
chr1	36307732	36307733	ENSMUSG00000037447	L=12540;T=protein_coding;R=chr1:36307733-36324029;N=Arid5a	+	11	21	9	33	22	8	10	68	36	36	22	25
chr1	36332707	36332708	ENSMUSG00000102762	L=713;T=lincRNA;R=chr1:36332708-36333420;N=4930403P22Rik	+	14	0	0	0	0	0	0	0	0	0	0	0
chr1	36369180	36369181	ENSMUSG00000010453	L=6742;T=protein_coding;R=chr1:36335730-36369181;N=Kansl3	-	164	161	680	680	885	538	203	792	856	677	963	798
chr1	36348757	36348758	ENSMUSG00000098680	L=77;T=miRNA;R=chr1:36348682-36348758;N=Mir6898	-	0	0	0	0	0	0	0	0	0	0	0	0
chr1	36372290	36372291	ENSMUSG00000037432	L=6356;T=protein_coding;R=chr1:36372291-36422110;N=Fer1l5	+	1	1	0	0	0	1	0	0	0	0	0	0
chr1	36445270	36445271	ENSMUSG00000001143	L=7359;T=protein_coding;R=chr1:36419871-36445271;N=Lman2l	-	159	106	145	232	265	207	68	358	239	199	203	268
chr1	36471619	36471620	ENSMUSG00000037408	L=4829;T=protein_coding;R=chr1:36471620-36508764;N=Cnnm4	+	0	18	38	41	37	41	22	185	76	111	49	56
chr1	36473951	36473952	ENSMUSG00000104316	L=2159;T=TEC;R=chr1:36473952-36476110;N=Gm37909	+	0	0	0	0	0	0	0	0	4	0	0	0
chr1	36506561	36506562	ENSMUSG00000106081	L=141;T=miRNA;R=chr1:36506562-36506702;N=Gm47280	+	0	0	0	0	0	0	0	0	0	0	0	0
chr1	36511866	36511867	ENSMUSG00000001138	L=6420;T=protein_coding;R=chr1:36511867-36528237;N=Cnnm3	+	15	13	275	350	375	333	73	385	294	358	312	350
chr1	36528236	36528237	ENSMUSG00000102845	L=269;T=antisense;R=chr1:36527534-36528237;N=Gm38033	-	5	0	0	0	1	5	0	3	0	0	1	0
chr1	36536882	36536883	ENSMUSG00000067653	L=2697;T=protein_coding;R=chr1:36530188-36536883;N=Ankrd23	-	32	64	139	77	247	112	37	130	136	151	158	140
chr1	36539428	36539429	ENSMUSG00000109510	L=2327;T=protein_coding;R=chr1:36530193-36539429;N=Gm42417	-	53	72	162	106	316	143	41	142	166	174	181	159
chr1	36547444	36547445	ENSMUSG00000079610	L=4654;T=protein_coding;R=chr1:36537507-36547445;N=Ankrd39	-	72	55	123	135	214	159	28	151	150	158	222	147
chr1	36558348	36558349	ENSMUSG00000026121	L=4593;T=protein_coding;R=chr1:36548639-36558349;N=Sema4c	-	3	30	197	251	274	297	55	332	205	203	143	194
chr1	36557700	36557701	ENSMUSG00000087589	L=2830;T=processed_transcript;R=chr1:36557701-36565613;N=D430040D24Rik	+	4	1	14	2	15	5	6	1	7	4	5	2
chr1	36683182	36683183	ENSMUSG00000046337	L=3190;T=protein_coding;R=chr1:36562692-36683183;N=Fam178b	-	0	1	1	0	4	1	0	0	0	1	1	1
chr1	36601801	36601802	ENSMUSG00000089906	L=345;T=processed_pseudogene;R=chr1:36601802-36602146;N=Gm6428	+	0	2	0	0	0	0	0	2	0	1	0	1
chr1	36663964	36663965	ENSMUSG00000077939	L=75;T=miRNA;R=chr1:36663965-36664039;N=Gm24133	+	0	0	0	0	0	0	0	0	0	0	0	0
chr1	36691448	36691449	ENSMUSG00000061518	L=1587;T=protein_coding;R=chr1:36691449-36693681;N=Cox5b	+	1788	1381	1359	1811	2516	1556	328	2046	2193	1996	2289	1948
chr1	36714421	36714422	ENSMUSG00000037351	L=4274;T=protein_coding;R=chr1:36698114-36714422;N=Actr1b	-	428	689	1091	1235	1802	1065	343	1681	1830	1720	1624	1512
chr1	36710148	36710149	ENSMUSG00000102416	L=1744;T=protein_coding;R=chr1:36710149-36757953;N=4933424G06Rik	+	0	0	1	0	1	0	0	0	0	3	0	1
chr1	36744791	36744792	ENSMUSG00000104237	L=1633;T=lincRNA;R=chr1:36739048-36744792;N=Gm33533	-	0	0	0	0	0	0	0	0	0	0	0	0
chr1	36761797	36761798	ENSMUSG00000026117	L=2992;T=protein_coding;R=chr1:36761798-36782818;N=Zap70	+	0	0	0	0	0	1	0	2	0	1	0	0
chr1	36765873	36765874	ENSMUSG00000097291	L=1012;T=transcribed_processed_pseudogene;R=chr1:36764863-36765874;N=Gm18828	-	0	0	0	0	0	0	0	0	0	0	0	0
chr1	36943665	36943666	ENSMUSG00000026116	L=9413;T=protein_coding;R=chr1:36792191-36943666;N=Tmem131	-	214	235	213	306	523	263	59	558	441	454	455	434
chr1	36872044	36872045	ENSMUSG00000103016	L=143;T=TEC;R=chr1:36871903-36872045;N=Gm37506	-	0	0	0	0	0	0	0	0	0	0	0	0
chr1	36916538	36916539	ENSMUSG00000102930	L=2413;T=sense_intronic;R=chr1:36913601-36916539;N=Gm38115	-	0	0	3	0	2	0	0	0	5	3	1	1
chr1	36926347	36926348	ENSMUSG00000103159	L=3552;T=TEC;R=chr1:36922797-36926348;N=F830112A20Rik	-	0	0	0	0	0	0	0	0	0	0	0	0
chr1	36958426	36958427	ENSMUSG00000080054	L=498;T=processed_pseudogene;R=chr1:36957930-36958427;N=Rpl12-ps1	-	3	6	3	4	6	3	0	2	3	5	1	5
chr1	37005438	37005439	ENSMUSG00000095944	L=119;T=rRNA;R=chr1:37005439-37005557;N=n-R5s210	+	0	0	0	0	0	0	0	0	0	0	0	0
chr1	37026595	37026596	ENSMUSG00000050122	L=5964;T=protein_coding;R=chr1:37026596-37187613;N=Vwa3b	+	2	0	0	0	0	0	0	0	0	0	1	0
chr1	37133263	37133264	ENSMUSG00000103603	L=992;T=antisense;R=chr1:37132273-37133264;N=Gm37020	-	0	0	0	0	0	0	0	0	0	0	0	0
chr1	37214433	37214434	ENSMUSG00000026114	L=3957;T=protein_coding;R=chr1:37214434-37263384;N=Cnga3	+	0	0	0	0	0	0	0	0	1	0	0	0
chr1	37299696	37299697	ENSMUSG00000102231	L=346;T=TEC;R=chr1:37299352-37299697;N=1700074A21Rik	-	0	0	0	0	0	0	0	0	0	0	0	0
chr1	37299864	37299865	ENSMUSG00000026113	L=10387;T=protein_coding;R=chr1:37299865-37410736;N=Inpp4a	+	160	51	119	138	201	95	42	212	211	174	189	148
chr1	37334171	37334172	ENSMUSG00000086064	L=861;T=antisense;R=chr1:37329667-37334172;N=4930439A04Rik	-	0	0	0	0	0	0	0	0	0	0	0	0
chr1	37331503	37331504	ENSMUSG00000102879	L=534;T=TEC;R=chr1:37330971-37331504;N=Gm37135	-	0	0	0	0	0	0	0	0	0	0	0	0
chr1	37430102	37430103	ENSMUSG00000026112	L=5220;T=protein_coding;R=chr1:37417084-37430103;N=Coa5	-	742	734	1012	1058	1869	1033	195	1232	1592	1313	1415	1159
chr1	37430138	37430139	ENSMUSG00000026111	L=1579;T=protein_coding;R=chr1:37430139-37439124;N=Unc50	+	349	328	619	704	1337	680	184	947	1178	998	1272	1050
chr1	37541015	37541016	ENSMUSG00000026110	L=12881;T=protein_coding;R=chr1:37439340-37541016;N=Mgat4a	-	0	0	1	0	0	0	0	0	1	0	0	0
chr1	37488604	37488605	ENSMUSG00000103948	L=2755;T=TEC;R=chr1:37485851-37488605;N=4930594C11Rik	-	0	0	0	1	0	0	0	1	3	2	0	1
chr1	37488981	37488982	ENSMUSG00000087233	L=1790;T=processed_pseudogene;R=chr1:37487193-37488982;N=Gm43213	-	0	0	0	1	0	0	0	1	3	2	0	1
chr1	37720084	37720085	ENSMUSG00000026090	L=5075;T=protein_coding;R=chr1:37611677-37720085;N=2010300C02Rik	-	0	0	0	0	0	0	0	0	0	0	0	0
chr1	37614258	37614259	ENSMUSG00000089767	L=560;T=antisense;R=chr1:37614259-37615372;N=4930556I23Rik	+	0	0	0	0	0	0	0	0	0	0	0	0
chr1	37660721	37660722	ENSMUSG00000104365	L=1926;T=TEC;R=chr1:37660722-37662647;N=4930470B04Rik	+	0	0	0	0	0	0	0	0	0	0	0	0
chr1	37696663	37696664	ENSMUSG00000102650	L=2218;T=TEC;R=chr1:37694447-37696664;N=Gm19863	-	0	0	0	0	0	0	0	0	0	0	0	0
chr1	37866428	37866429	ENSMUSG00000060771	L=10662;T=protein_coding;R=chr1:37754776-37866429;N=Tsga10	-	58	46	79	138	177	138	53	292	166	149	72	84
chr1	37865298	37865299	ENSMUSG00000097268	L=3089;T=antisense;R=chr1:37865299-37871388;N=Gm26805	+	0	1	0	0	0	0	0	0	1	1	4	1
chr1	37871737	37871738	ENSMUSG00000037216	L=2051;T=protein_coding;R=chr1:37871738-37876228;N=Lipt1	+	1	6	117	168	187	169	39	212	98	142	93	168
chr1	37890410	37890411	ENSMUSG00000026088	L=2770;T=protein_coding;R=chr1:37874801-37890411;N=Mitd1	-	21	14	527	317	660	326	115	446	669	377	707	357
chr1	37890476	37890477	ENSMUSG00000026087	L=3226;T=protein_coding;R=chr1:37890477-37898535;N=Mrpl30	+	1447	1777	1144	1743	1914	1412	307	2163	2050	1601	1874	2008
chr1	37916492	37916493	ENSMUSG00000061584	L=2564;T=protein_coding;R=chr1:37905923-37916493;N=Lyg2	-	0	0	0	0	0	0	0	0	0	0	0	0
chr1	37933595	37933596	ENSMUSG00000087374	L=3990;T=antisense;R=chr1:37933596-37954136;N=Gm15457	+	0	0	0	0	0	0	0	0	0	0	0	0
chr1	37957758	37957759	ENSMUSG00000026085	L=888;T=protein_coding;R=chr1:37946736-37957759;N=Lyg1	-	10	4	0	0	0	0	0	0	0	0	0	0
chr1	37973966	37973967	ENSMUSG00000089141	L=237;T=misc_RNA;R=chr1:37973967-37974203;N=Gm23409	+	0	0	0	0	0	0	0	0	0	0	0	0
chr1	37997892	37997893	ENSMUSG00000058407	L=9102;T=protein_coding;R=chr1:37985189-37997893;N=Txndc9	-	575	636	1509	1805	2243	1748	355	2201	1963	2016	1849	1930
chr1	37998009	37998010	ENSMUSG00000026083	L=9753;T=protein_coding;R=chr1:37998010-38055579;N=Eif5b	+	1575	1607	7389	4774	11036	4112	2159	5408	10276	5388	9932	5460
chr1	38129800	38129801	ENSMUSG00000026082	L=6168;T=protein_coding;R=chr1:38052786-38129801;N=Rev1	-	66	11	343	212	597	251	102	274	425	260	478	251
chr1	38077304	38077305	ENSMUSG00000103804	L=701;T=sense_intronic;R=chr1:38076295-38077305;N=Gm37062	-	0	0	0	0	0	0	0	2	0	0	0	0
chr1	38132082	38132083	ENSMUSG00000102716	L=1848;T=lincRNA;R=chr1:38132083-38159892;N=Gm5099	+	0	1	0	0	0	0	0	0	0	0	0	0
chr1	38664954	38664955	ENSMUSG00000037138	L=6654;T=protein_coding;R=chr1:38177326-38664955;N=Aff3	-	12	35	193	148	320	163	14	82	48	37	41	41
chr1	38235419	38235420	ENSMUSG00000085391	L=912;T=antisense;R=chr1:38235420-38246666;N=Gm16150	+	0	0	0	0	0	0	0	0	0	0	0	0
chr1	38307901	38307902	ENSMUSG00000085280	L=639;T=antisense;R=chr1:38307902-38311930;N=Gm16151	+	0	0	0	0	0	0	0	0	1	0	4	0
chr1	38384948	38384949	ENSMUSG00000087131	L=1853;T=antisense;R=chr1:38384949-38393974;N=Gm16152	+	0	0	0	0	0	1	2	0	0	0	0	0
chr1	38487518	38487519	ENSMUSG00000102984	L=529;T=processed_pseudogene;R=chr1:38487519-38488047;N=Gm34727	+	0	0	0	0	0	0	0	0	0	0	0	0
chr1	38722619	38722620	ENSMUSG00000102541	L=502;T=processed_pseudogene;R=chr1:38722620-38723121;N=Gm38135	+	0	0	0	0	0	0	0	0	0	0	0	0
chr1	38767183	38767184	ENSMUSG00000103531	L=503;T=TEC;R=chr1:38767184-38767686;N=2610300A13Rik	+	0	0	0	0	0	0	0	0	0	0	0	0
chr1	38836710	38836711	ENSMUSG00000048814	L=7506;T=protein_coding;R=chr1:38793645-38836711;N=Lonrf2	-	0	0	0	0	0	0	0	0	0	0	0	0
chr1	38898160	38898161	ENSMUSG00000026080	L=11964;T=protein_coding;R=chr1:38863867-38898161;N=Chst10	-	1	0	0	0	0	0	0	0	0	0	0	0
chr1	38884753	38884754	ENSMUSG00000103647	L=325;T=antisense;R=chr1:38884754-38888072;N=Gm37707	+	0	0	0	0	0	0	0	0	0	0	0	0
chr1	38907944	38907945	ENSMUSG00000102447	L=772;T=processed_pseudogene;R=chr1:38907945-38908716;N=Gm6621	+	0	0	0	0	0	1	0	0	0	0	1	1
chr1	38939148	38939149	ENSMUSG00000067604	L=1001;T=protein_coding;R=chr1:38939149-38950276;N=Nms	+	0	0	0	0	0	0	0	0	0	0	0	0
chr1	38985607	38985608	ENSMUSG00000026078	L=4219;T=protein_coding;R=chr1:38985608-38997238;N=Pdcl3	+	134	104	303	455	831	520	111	764	718	565	429	638
chr1	38992677	38992678	ENSMUSG00000103046	L=1639;T=TEC;R=chr1:38992678-38994316;N=Gm37309	+	0	0	9	2	10	6	5	0	2	1	14	0
chr1	39057636	39057637	ENSMUSG00000104188	L=1843;T=lincRNA;R=chr1:39048648-39057637;N=Gm37821	-	0	0	0	0	0	0	0	0	0	0	0	0
chr1	39083337	39083338	ENSMUSG00000103182	L=2087;T=TEC;R=chr1:39081252-39083338;N=Gm37091	-	0	0	0	0	0	0	0	0	0	0	0	0
chr1	39186991	39186992	ENSMUSG00000098833	L=97;T=miRNA;R=chr1:39186896-39186992;N=Mir6349	-	0	0	0	0	0	0	0	0	0	0	0	0
chr1	39193730	39193731	ENSMUSG00000026077	L=4791;T=protein_coding;R=chr1:39193731-39363236;N=Npas2	+	0	0	0	0	0	0	0	0	0	0	0	0
chr1	39276564	39276565	ENSMUSG00000092553	L=283;T=processed_pseudogene;R=chr1:39276283-39276565;N=Gm20428	-	0	0	0	0	0	0	0	0	0	0	0	0
chr1	39314898	39314899	ENSMUSG00000092563	L=555;T=processed_pseudogene;R=chr1:39314899-39315453;N=Gm3617	+	12	12	5	2	6	3	1	6	4	8	5	5
chr1	39367841	39367842	ENSMUSG00000073702	L=1662;T=protein_coding;R=chr1:39367842-39371911;N=Rpl31	+	44304	66955	26087	37484	39907	34580	6325	49153	44623	48476	41709	52411
chr1	39478754	39478755	ENSMUSG00000003134	L=5239;T=protein_coding;R=chr1:39371492-39478755;N=Tbc1d8	-	3	1	11	10	9	7	3	25	9	13	1	3
chr1	39419931	39419932	ENSMUSG00000102607	L=885;T=TEC;R=chr1:39419048-39419932;N=Gm37265	-	0	0	0	0	0	0	0	0	0	0	0	0
chr1	39519532	39519533	ENSMUSG00000065629	L=215;T=snoRNA;R=chr1:39519533-39519747;N=Gm24826	+	0	0	0	0	0	0	0	0	0	0	0	0
chr1	39519532	39519533	ENSMUSG00000104827	L=216;T=snoRNA;R=chr1:39519533-39519748;N=Gm24826	+	0	0	0	0	0	0	0	0	0	0	0	0
chr1	39534991	39534992	ENSMUSG00000003135	L=3508;T=protein_coding;R=chr1:39534992-39546889;N=Cnot11	+	27	21	359	400	573	360	89	480	384	333	367	309
chr1	39552001	39552002	ENSMUSG00000085894	L=1832;T=processed_transcript;R=chr1:39547570-39552002;N=Gm15832	-	1525	1193	1518	1853	2807	1594	499	2780	3839	2907	3183	2753
chr1	39548853	39548854	ENSMUSG00000077704	L=110;T=snoRNA;R=chr1:39548745-39548854;N=Snord89	-	52	41	679	57	347	38	190	45	388	17	169	35
chr1	39577404	39577405	ENSMUSG00000048234	L=2838;T=protein_coding;R=chr1:39551296-39577405;N=Rnf149	-	1715	1220	1742	1938	3231	1656	583	2885	4394	3035	3740	2828
chr1	39573874	39573875	ENSMUSG00000064936	L=130;T=snoRNA;R=chr1:39573746-39573875;N=Gm23722	-	2	2	14	1	8	2	1	8	25	7	36	0
chr1	39598004	39598005	ENSMUSG00000102471	L=589;T=processed_pseudogene;R=chr1:39597417-39598005;N=Gm5100	-	0	0	2	2	2	1	1	1	1	1	8	1
chr1	39651473	39651474	ENSMUSG00000050967	L=6091;T=protein_coding;R=chr1:39618406-39651474;N=Creg2	-	0	0	0	0	0	0	0	0	0	0	0	0
chr1	39650175	39650176	ENSMUSG00000097083	L=3663;T=antisense;R=chr1:39650176-39657390;N=D930019O06Rik	+	0	0	0	0	0	0	0	0	0	0	0	0
chr1	39720996	39720997	ENSMUSG00000057173	L=2139;T=protein_coding;R=chr1:39665301-39720997;N=Rfx8	-	0	0	0	0	0	0	0	0	0	0	0	0
chr1	39805331	39805332	ENSMUSG00000091937	L=352;T=protein_coding;R=chr1:39804148-39805332;N=Gm3646	-	0	0	0	0	0	0	0	0	0	0	0	0
chr1	39847333	39847334	ENSMUSG00000101634	L=1068;T=lincRNA;R=chr1:39839175-39847334;N=1700066B17Rik	-	0	0	0	0	0	0	0	0	0	0	0	0
chr1	39900912	39900913	ENSMUSG00000026074	L=9579;T=protein_coding;R=chr1:39900913-40026310;N=Map4k4	+	383	349	2738	2474	3538	2165	669	3200	2774	2481	2484	2714
chr1	40050367	40050368	ENSMUSG00000102985	L=1330;T=TEC;R=chr1:40049039-40050368;N=4930456G14Rik	-	0	0	0	0	0	0	0	0	0	0	0	0
chr1	40074078	40074079	ENSMUSG00000026073	L=1908;T=protein_coding;R=chr1:40074079-40125231;N=Il1r2	+	0	0	0	0	0	0	0	0	0	0	0	1
chr1	40085850	40085851	ENSMUSG00000097899	L=842;T=antisense;R=chr1:40076228-40085851;N=Gm16894	-	0	0	0	0	0	0	0	0	0	0	0	0
chr1	40088510	40088511	ENSMUSG00000102975	L=3071;T=TEC;R=chr1:40088511-40091581;N=Gm37347	+	0	0	0	0	0	0	0	0	0	0	0	0
chr1	40225079	40225080	ENSMUSG00000026072	L=6363;T=protein_coding;R=chr1:40225080-40317257;N=Il1r1	+	158	78	800	401	920	326	230	506	686	239	738	329
chr1	40238019	40238020	ENSMUSG00000103560	L=6480;T=TEC;R=chr1:40238020-40244499;N=Gm38070	+	0	0	9	0	1	0	1	0	0	0	0	0
chr1	40324609	40324610	ENSMUSG00000070942	L=6812;T=protein_coding;R=chr1:40324610-40367562;N=Il1rl2	+	35	39	259	182	264	158	53	146	192	117	144	92
chr1	40353851	40353852	ENSMUSG00000103230	L=685;T=processed_pseudogene;R=chr1:40353852-40354536;N=Gm17970	+	0	0	0	0	0	0	0	0	0	0	0	0
chr1	40429569	40429570	ENSMUSG00000026069	L=6894;T=protein_coding;R=chr1:40429570-40465415;N=Il1rl1	+	10289	5526	10342	8625	20104	7954	1930	5694	20729	10233	14090	7391
chr1	40465551	40465552	ENSMUSG00000026070	L=4817;T=protein_coding;R=chr1:40465552-40500854;N=Il18r1	+	121	21	12	0	10	2	4	2	55	18	237	56
chr1	40515361	40515362	ENSMUSG00000026068	L=6752;T=protein_coding;R=chr1:40515362-40551705;N=Il18rap	+	152	62	8	13	16	5	1	15	12	3	8	1
chr1	40580661	40580662	ENSMUSG00000104441	L=479;T=antisense;R=chr1:40572188-40580662;N=Gm35801	-	0	0	0	0	0	0	0	0	0	0	0	0
chr1	40580080	40580081	ENSMUSG00000026065	L=4562;T=protein_coding;R=chr1:40580081-40630725;N=Slc9a4	+	1	8	9	7	4	7	0	1	3	3	4	8
chr1	40586840	40586841	ENSMUSG00000102676	L=3947;T=TEC;R=chr1:40582895-40586841;N=Gm37435	-	0	0	2	0	0	0	0	0	0	0	0	0
chr1	40680573	40680574	ENSMUSG00000026062	L=6984;T=protein_coding;R=chr1:40680574-40769273;N=Slc9a2	+	110	59	0	0	0	0	0	0	0	0	0	0
chr1	40697635	40697636	ENSMUSG00000103679	L=803;T=antisense;R=chr1:40691442-40697636;N=Gm37623	-	0	0	0	0	0	0	0	0	0	0	0	0
chr1	40771384	40771385	ENSMUSG00000103270	L=3261;T=antisense;R=chr1:40771385-40785343;N=Gm37915	+	0	0	0	0	0	0	0	0	0	0	0	0
chr1	40790686	40790687	ENSMUSG00000041945	L=5125;T=protein_coding;R=chr1:40772038-40790687;N=Mfsd9	-	0	4	131	142	146	135	15	143	122	115	69	110
chr1	40805600	40805601	ENSMUSG00000079588	L=2716;T=protein_coding;R=chr1:40805601-40856887;N=Tmem182	+	4	9	0	0	2	1	0	0	0	0	0	0
chr1	40864231	40864232	ENSMUSG00000094136	L=496;T=processed_pseudogene;R=chr1:40863737-40864232;N=Gm5973	-	0	0	0	0	0	0	0	0	0	0	0	0
chr1	41181251	41181252	ENSMUSG00000104072	L=546;T=lincRNA;R=chr1:41167587-41181252;N=4930448I06Rik	-	0	0	0	0	0	0	0	0	0	0	0	0
chr1	41529542	41529543	ENSMUSG00000100185	L=2613;T=lincRNA;R=chr1:41526931-41529543;N=Gm28634	-	0	0	0	0	0	0	0	0	0	0	0	0
chr1	41781807	41781808	ENSMUSG00000100832	L=3198;T=lincRNA;R=chr1:41781808-41939560;N=Gm29260	+	0	0	0	0	0	0	0	0	0	0	0	0
chr1	42103288	42103289	ENSMUSG00000100178	L=1045;T=processed_pseudogene;R=chr1:42103289-42104333;N=Gm5267	+	0	0	0	0	0	0	0	0	0	0	0	0
chr1	42180387	42180388	ENSMUSG00000101877	L=1099;T=processed_pseudogene;R=chr1:42179290-42180388;N=Gm8176	-	0	0	0	0	0	0	0	0	0	0	0	0
chr1	42229725	42229726	ENSMUSG00000053640	L=1383;T=lincRNA;R=chr1:42229726-42231108;N=Gm9915	+	0	0	0	0	0	0	0	0	0	0	0	0
chr1	42238694	42238695	ENSMUSG00000101919	L=463;T=lincRNA;R=chr1:42238233-42238695;N=Gm29664	-	0	0	0	0	0	0	0	0	0	0	0	0
chr1	42261854	42261855	ENSMUSG00000101299	L=1734;T=lincRNA;R=chr1:42261855-42304412;N=Gm28175	+	0	0	0	0	0	0	0	0	0	0	0	0
chr1	42355936	42355937	ENSMUSG00000100180	L=1271;T=lincRNA;R=chr1:42324590-42355937;N=Gm28140	-	0	0	0	0	0	0	0	0	0	0	0	0
chr1	42491812	42491813	ENSMUSG00000103106	L=533;T=TEC;R=chr1:42491813-42495663;N=Gm37047	+	0	0	0	0	0	0	0	0	0	0	0	0
chr1	42694841	42694842	ENSMUSG00000060424	L=4458;T=lincRNA;R=chr1:42590782-42694842;N=Pantr1	-	0	0	0	0	0	0	0	0	0	0	0	0
chr1	42651725	42651726	ENSMUSG00000104199	L=676;T=TEC;R=chr1:42651726-42652401;N=4930420N18Rik	+	0	0	0	0	0	0	0	0	0	0	0	0
chr1	42694924	42694925	ENSMUSG00000093436	L=1712;T=sense_overlapping;R=chr1:42694925-42744791;N=Gm20646	+	0	0	0	0	0	0	0	0	0	0	0	0
chr1	42694924	42694925	ENSMUSG00000045515	L=7733;T=protein_coding;R=chr1:42694925-42703176;N=Pou3f3	+	0	0	0	0	0	0	0	0	0	1	0	0
chr1	42713453	42713454	ENSMUSG00000097063	L=1257;T=processed_transcript;R=chr1:42707061-42713454;N=Pantr2	-	0	0	0	0	0	0	0	0	0	0	0	0
chr1	42750711	42750712	ENSMUSG00000099784	L=2170;T=lincRNA;R=chr1:42750712-42752881;N=Dalir	+	0	0	0	0	0	0	0	0	0	0	0	0
chr1	42851232	42851233	ENSMUSG00000060679	L=5763;T=protein_coding;R=chr1:42851233-42905683;N=Mrps9	+	320	274	709	814	887	688	141	830	918	758	790	745
chr1	42866817	42866818	ENSMUSG00000077448	L=134;T=snoRNA;R=chr1:42866685-42866818;N=Gm23126	-	0	0	0	0	0	0	0	0	0	0	0	0
chr1	42952871	42952872	ENSMUSG00000041907	L=7238;T=protein_coding;R=chr1:42952872-43035456;N=Gpr45	+	0	0	0	0	0	0	0	0	0	0	1	0
chr1	43036844	43036845	ENSMUSG00000089088	L=85;T=miRNA;R=chr1:43036845-43036929;N=Gm24001	+	0	0	0	0	0	0	0	0	0	0	0	0
chr1	43098636	43098637	ENSMUSG00000070939	L=10972;T=protein_coding;R=chr1:43047200-43098637;N=Tgfbrap1	-	66	40	330	365	546	320	72	467	488	458	581	564
chr1	43056266	43056267	ENSMUSG00000100269	L=414;T=antisense;R=chr1:43056267-43057134;N=Gm28782	+	0	0	0	0	0	0	0	0	0	0	0	0
chr1	43092587	43092588	ENSMUSG00000041878	L=1248;T=antisense;R=chr1:43092588-43093835;N=8430432A02Rik	+	0	0	6	1	4	5	0	5	12	2	0	4
chr1	43098709	43098710	ENSMUSG00000010290	L=3458;T=protein_coding;R=chr1:43098710-43115947;N=AI597479	+	29	23	184	250	299	244	50	279	367	253	257	399
chr1	43196983	43196984	ENSMUSG00000008136	L=1897;T=protein_coding;R=chr1:43123074-43196984;N=Fhl2	-	78	99	389	684	923	565	95	683	417	448	435	590
chr1	43189155	43189156	ENSMUSG00000094497	L=483;T=processed_pseudogene;R=chr1:43189156-43189638;N=Gm8210	+	63	17	4	1	35	5	5	13	61	12	18	13
chr1	43302924	43302925	ENSMUSG00000099576	L=1188;T=lincRNA;R=chr1:43250156-43302925;N=Gm29040	-	0	0	0	0	0	0	0	0	0	0	0	0
chr1	43270682	43270683	ENSMUSG00000099694	L=453;T=processed_pseudogene;R=chr1:43270683-43271135;N=Gm29610	+	0	1	0	0	0	0	0	1	0	0	0	1
chr1	43409583	43409584	ENSMUSG00000101923	L=380;T=processed_pseudogene;R=chr1:43409584-43409963;N=Gm29041	+	0	0	0	0	0	0	0	0	0	0	0	0
chr1	43444578	43444579	ENSMUSG00000066877	L=4455;T=protein_coding;R=chr1:43444579-43570515;N=Nck2	+	3	26	165	228	178	191	33	307	149	183	62	173
chr1	43488446	43488447	ENSMUSG00000103422	L=2491;T=TEC;R=chr1:43488447-43490937;N=Gm37536	+	0	0	0	0	0	0	0	0	0	0	0	0
chr1	43560272	43560273	ENSMUSG00000103945	L=1293;T=TEC;R=chr1:43560273-43561565;N=Gm38228	+	0	0	0	0	0	0	0	0	0	0	0	0
chr1	43730601	43730602	ENSMUSG00000026051	L=902;T=protein_coding;R=chr1:43730602-43742578;N=Ecrg4	+	0	0	0	1	1	0	0	0	0	0	0	0
chr1	43743894	43743895	ENSMUSG00000100764	L=458;T=antisense;R=chr1:43741961-43743895;N=Gm29155	-	0	6	2	6	9	3	5	4	12	1	12	3
chr1	43742914	43742915	ENSMUSG00000100635	L=612;T=lincRNA;R=chr1:43742915-43743526;N=Gm29157	+	0	0	0	0	0	0	0	0	0	0	0	0
chr1	43746281	43746282	ENSMUSG00000100480	L=499;T=lincRNA;R=chr1:43745784-43746282;N=Gm29156	-	0	0	7	0	4	1	0	3	2	4	0	1
chr1	43827799	43827800	ENSMUSG00000057363	L=5097;T=protein_coding;R=chr1:43746966-43827800;N=Uxs1	-	434	558	756	577	918	560	207	992	993	535	546	597
chr1	43785909	43785910	ENSMUSG00000090243	L=1279;T=processed_pseudogene;R=chr1:43785910-43787188;N=Gm16103	+	0	0	0	0	0	0	0	0	0	0	0	0
chr1	43888050	43888051	ENSMUSG00000100701	L=545;T=processed_pseudogene;R=chr1:43888051-43888595;N=Gm19587	+	0	0	0	0	0	0	0	0	0	0	0	0
chr1	43898293	43898294	ENSMUSG00000101395	L=816;T=processed_pseudogene;R=chr1:43898294-43899109;N=Gm8241	+	0	0	0	0	0	0	0	0	0	0	0	0
chr1	43902927	43902928	ENSMUSG00000088848	L=125;T=snoRNA;R=chr1:43902928-43903052;N=Gm26352	+	0	0	0	0	0	0	0	0	0	0	0	0
chr1	43918885	43918886	ENSMUSG00000095757	L=110;T=miRNA;R=chr1:43918777-43918886;N=Gm24180	-	0	0	0	0	0	0	0	0	0	0	0	0
chr1	43933646	43933647	ENSMUSG00000041763	L=10078;T=protein_coding;R=chr1:43933647-44003000;N=Tpp2	+	538	267	1208	791	2349	725	358	1066	2145	1036	2051	1190
chr1	44020033	44020034	ENSMUSG00000047343	L=4300;T=protein_coding;R=chr1:44009408-44020034;N=Mettl21c	-	0	0	0	0	0	0	0	3	0	0	0	0
chr1	44018648	44018649	ENSMUSG00000090106	L=180;T=processed_pseudogene;R=chr1:44018470-44018649;N=Gm15838	-	0	0	0	0	0	0	0	0	0	0	0	0
chr1	44079745	44079746	ENSMUSG00000091844	L=20036;T=protein_coding;R=chr1:44055872-44079746;N=Gm8251	-	11	0	1	3	1	0	4	9	18	12	14	6
chr1	44102440	44102441	ENSMUSG00000026049	L=1926;T=protein_coding;R=chr1:44086613-44102441;N=Tex30	-	15	5	94	82	151	80	37	242	168	121	123	120
chr1	44110789	44110790	ENSMUSG00000101104	L=676;T=processed_transcript;R=chr1:44091463-44110790;N=Gm29247	-	74	22	122	120	231	134	28	170	201	153	258	178
chr1	44118807	44118808	ENSMUSG00000026047	L=3199;T=protein_coding;R=chr1:44106546-44118808;N=Poglut2	-	114	86	319	387	441	382	80	528	429	428	455	452
chr1	44118956	44118957	ENSMUSG00000041684	L=4206;T=protein_coding;R=chr1:44118957-44144770;N=Bivm	+	30	21	237	335	453	264	66	412	282	251	189	202
chr1	44147743	44147744	ENSMUSG00000026048	L=5864;T=protein_coding;R=chr1:44147744-44181260;N=Ercc5	+	166	52	708	399	896	317	280	470	961	443	945	419
chr1	44218960	44218961	ENSMUSG00000046828	L=3961;T=protein_coding;R=chr1:44204070-44218961;N=Mettl21e	-	0	0	0	0	0	0	0	0	0	0	0	0
chr1	44212161	44212162	ENSMUSG00000089703	L=957;T=processed_pseudogene;R=chr1:44212162-44213118;N=Gm15833	+	0	0	0	0	0	0	0	0	0	0	0	0
chr1	44331035	44331036	ENSMUSG00000100966	L=989;T=processed_pseudogene;R=chr1:44330048-44331036;N=Gm5700	-	0	0	0	0	0	0	0	0	0	0	0	0
chr1	44392808	44392809	ENSMUSG00000100769	L=1108;T=processed_transcript;R=chr1:44392809-44394447;N=Gm28893	+	0	0	0	0	0	0	0	0	0	0	0	0
chr1	44464230	44464231	ENSMUSG00000101567	L=309;T=processed_pseudogene;R=chr1:44463923-44464231;N=Txn-ps1	-	1	11	1	2	5	10	0	13	9	10	10	5
chr1	44551510	44551511	ENSMUSG00000056870	L=3758;T=protein_coding;R=chr1:44551511-44796838;N=Gulp1	+	132	99	305	304	313	322	60	324	173	149	150	199
chr1	44560884	44560885	ENSMUSG00000102319	L=4563;T=TEC;R=chr1:44560885-44565447;N=Gm37626	+	1	0	12	21	9	15	1	20	2	4	8	5
chr1	44644278	44644279	ENSMUSG00000089877	L=420;T=processed_pseudogene;R=chr1:44644279-44644698;N=Gm16102	+	0	0	0	0	0	0	0	0	0	0	0	0
chr1	44744948	44744949	ENSMUSG00000101701	L=905;T=antisense;R=chr1:44739676-44744949;N=4930521E06Rik	-	0	0	0	0	0	0	0	0	0	0	0	0
chr1	44756941	44756942	ENSMUSG00000103071	L=1551;T=TEC;R=chr1:44756942-44758492;N=Gm38110	+	0	0	0	0	1	0	0	0	0	0	0	0
chr1	44839170	44839171	ENSMUSG00000100434	L=528;T=processed_pseudogene;R=chr1:44839171-44839698;N=Gm3489	+	0	0	0	0	0	0	0	0	0	0	6	0
chr1	44874151	44874152	ENSMUSG00000100013	L=667;T=processed_pseudogene;R=chr1:44873486-44874152;N=Gm19480	-	0	0	0	0	0	0	0	0	0	0	0	0
chr1	44924892	44924893	ENSMUSG00000101251	L=745;T=processed_pseudogene;R=chr1:44924149-44924893;N=Gm3496	-	0	0	0	0	0	0	0	0	0	0	0	0
chr1	45178066	45178067	ENSMUSG00000101937	L=940;T=processed_pseudogene;R=chr1:45178067-45179006;N=Gm5268	+	0	0	2	0	0	0	0	0	0	0	0	0
chr1	45311537	45311538	ENSMUSG00000026043	L=9816;T=protein_coding;R=chr1:45311538-45349706;N=Col3a1	+	1567	607	4919	4809	5079	3209	576	3312	1601	1790	2568	2013
chr1	45311672	45311673	ENSMUSG00000105211	L=141;T=miRNA;R=chr1:45311673-45311813;N=Gm47302	+	7	1	0	1	2	0	0	0	0	0	0	0
chr1	45503281	45503282	ENSMUSG00000026042	L=9591;T=protein_coding;R=chr1:45374321-45503282;N=Col5a2	-	1607	776	2343	2391	4403	2340	541	2682	3303	2652	3149	2229
chr1	45493051	45493052	ENSMUSG00000104476	L=7217;T=TEC;R=chr1:45485836-45493052;N=Gm38211	-	24	3	66	33	91	14	30	98	174	75	113	67
chr1	45514054	45514055	ENSMUSG00000100218	L=524;T=processed_pseudogene;R=chr1:45513532-45514055;N=Gm8296	-	0	0	1	0	5	2	0	1	2	3	1	0
chr1	45520753	45520754	ENSMUSG00000100361	L=981;T=processed_pseudogene;R=chr1:45519774-45520754;N=Gm7063	-	0	0	0	0	0	0	0	0	0	0	0	0
chr1	45602025	45602026	ENSMUSG00000100894	L=584;T=processed_pseudogene;R=chr1:45602026-45602753;N=Gm8304	+	0	0	0	0	0	0	0	0	0	0	0	0
chr1	45685561	45685562	ENSMUSG00000095121	L=107;T=snRNA;R=chr1:45685456-45685562;N=Gm23216	-	0	0	0	0	0	0	0	0	0	0	0	0
chr1	45746894	45746895	ENSMUSG00000065255	L=131;T=snoRNA;R=chr1:45746895-45747025;N=Gm23974	+	0	0	0	0	0	0	0	0	0	0	0	0
chr1	45768336	45768337	ENSMUSG00000100843	L=1150;T=processed_pseudogene;R=chr1:45768337-45769486;N=Gm8307	+	0	0	0	0	0	0	0	0	0	0	0	0
chr1	45772961	45772962	ENSMUSG00000087764	L=203;T=ribozyme;R=chr1:45772962-45773164;N=Gm23984	+	0	0	0	0	0	0	0	0	0	0	0	0
chr1	45795165	45795166	ENSMUSG00000025995	L=4900;T=protein_coding;R=chr1:45795166-45823619;N=Wdr75	+	85	69	546	557	1087	451	165	869	1176	744	1178	686
chr1	45836787	45836788	ENSMUSG00000099850	L=1779;T=processed_pseudogene;R=chr1:45833800-45836788;N=Gm28906	-	0	0	0	0	0	0	0	0	0	1	0	0
chr1	45857753	45857754	ENSMUSG00000084817	L=423;T=processed_pseudogene;R=chr1:45857332-45857754;N=Gm5526	-	26	21	4	13	13	8	3	20	11	17	13	17
chr1	45890272	45890273	ENSMUSG00000098549	L=749;T=protein_coding;R=chr1:45889525-45890273;N=Gm5269	-	0	0	0	0	0	0	0	0	0	0	0	0
chr1	45905622	45905623	ENSMUSG00000099381	L=1176;T=processed_pseudogene;R=chr1:45905623-45906798;N=Gm18303	+	0	0	0	0	0	0	0	0	0	0	0	0
chr1	45926522	45926523	ENSMUSG00000025993	L=9000;T=protein_coding;R=chr1:45908068-45926523;N=Slc40a1	-	0	0	150	131	336	164	56	186	212	129	83	95
chr1	45971181	45971182	ENSMUSG00000099946	L=1601;T=processed_pseudogene;R=chr1:45971182-45976975;N=Gm9496	+	0	0	0	1	1	0	0	0	0	0	0	0
chr1	45981547	45981548	ENSMUSG00000070896	L=465;T=processed_pseudogene;R=chr1:45981548-45982012;N=Rpl23a-ps1	+	0	0	4	3	1	0	0	1	1	1	0	0
chr1	46012019	46012020	ENSMUSG00000090682	L=264;T=processed_pseudogene;R=chr1:46011757-46012020;N=Gm3852	-	0	0	0	0	0	0	0	0	0	0	0	0
chr1	46030468	46030469	ENSMUSG00000044457	L=4667;T=transcribed_processed_pseudogene;R=chr1:46020072-46030469;N=Stk-ps2	-	0	0	0	0	0	0	0	0	0	0	2	0
chr1	46056309	46056310	ENSMUSG00000099432	L=560;T=unprocessed_pseudogene;R=chr1:46056310-46058986;N=Gm18849	+	0	0	0	0	0	0	0	0	0	0	0	0
chr1	46066314	46066315	ENSMUSG00000041144	L=19984;T=protein_coding;R=chr1:46066315-46373550;N=Dnah7b	+	0	0	0	0	0	0	0	0	0	0	0	0
chr1	46374196	46374197	ENSMUSG00000096047	L=119;T=rRNA;R=chr1:46374197-46374315;N=n-R5s211	+	0	0	0	0	0	0	0	0	0	0	0	0
chr1	46414501	46414502	ENSMUSG00000101262	L=1953;T=processed_pseudogene;R=chr1:46414502-46416932;N=Gm8326	+	0	2	0	2	0	3	0	1	0	3	0	1
chr1	46425591	46425592	ENSMUSG00000101337	L=12603;T=protein_coding;R=chr1:46425592-46807476;N=Dnah7c	+	0	0	0	0	0	0	0	0	0	0	0	0
chr1	46892851	46892852	ENSMUSG00000025986	L=6095;T=protein_coding;R=chr1:46807544-46892852;N=Slc39a10	-	164	52	153	135	239	103	38	136	273	148	146	116
chr1	46850478	46850479	ENSMUSG00000100213	L=951;T=lincRNA;R=chr1:46849529-46850479;N=Gm28151	-	38	34	10	2	17	11	2	39	29	27	30	39
chr1	46881071	46881072	ENSMUSG00000103129	L=3870;T=TEC;R=chr1:46877203-46881072;N=Gm37393	-	0	0	0	0	0	0	0	1	0	0	0	0
chr1	46896878	46896879	ENSMUSG00000100160	L=297;T=processed_pseudogene;R=chr1:46896583-46896879;N=Gm28527	-	0	0	0	0	0	0	0	0	0	0	0	0
chr1	47067787	47067788	ENSMUSG00000101921	L=238;T=processed_pseudogene;R=chr1:47067788-47068025;N=Gm28825	+	0	0	0	0	0	0	0	0	0	0	0	0
chr1	47153460	47153461	ENSMUSG00000101447	L=488;T=lincRNA;R=chr1:47153461-47189071;N=Gm28826	+	0	0	0	0	0	0	0	0	0	0	0	0
chr1	47366371	47366372	ENSMUSG00000081185	L=729;T=processed_pseudogene;R=chr1:47365644-47366372;N=Gm4852	-	0	1	2	0	0	0	0	0	1	1	0	0
chr1	47435764	47435765	ENSMUSG00000103246	L=1942;T=TEC;R=chr1:47433824-47435765;N=Gm38090	-	0	0	0	0	0	0	0	0	0	0	0	0
chr1	47467124	47467125	ENSMUSG00000098876	L=105;T=miRNA;R=chr1:47467021-47467125;N=Mir6350	-	0	0	0	0	0	0	0	0	0	0	0	0
chr1	47478867	47478868	ENSMUSG00000100530	L=742;T=processed_pseudogene;R=chr1:47478868-47480198;N=Gm18117	+	0	0	0	0	0	0	0	0	0	0	0	0
chr1	47605995	47605996	ENSMUSG00000104067	L=906;T=TEC;R=chr1:47605996-47606901;N=Gm37196	+	0	0	0	0	0	0	0	0	0	0	0	0
chr1	47657692	47657693	ENSMUSG00000100033	L=1938;T=processed_pseudogene;R=chr1:47657693-47659630;N=Gm8337	+	0	2	0	0	0	0	0	0	2	2	0	1
chr1	47749398	47749399	ENSMUSG00000094968	L=121;T=miRNA;R=chr1:47749279-47749399;N=Gm22419	-	0	0	0	0	0	0	0	0	0	0	0	0
chr1	47751567	47751568	ENSMUSG00000088017	L=270;T=misc_RNA;R=chr1:47751299-47751568;N=Gm23829	-	0	0	0	0	0	0	0	0	0	0	0	0
chr1	47915814	47915815	ENSMUSG00000101996	L=827;T=processed_pseudogene;R=chr1:47914989-47915815;N=Gm19206	-	0	0	0	0	0	0	0	0	0	0	0	0
chr1	48314850	48314851	ENSMUSG00000096973	L=986;T=processed_pseudogene;R=chr1:48313866-48314851;N=Gm5974	-	0	0	0	0	0	0	0	0	0	0	0	0
chr1	48462292	48462293	ENSMUSG00000064943	L=121;T=snRNA;R=chr1:48462173-48462293;N=Gm23240	-	0	0	0	0	0	0	0	0	0	0	0	0
chr1	48527638	48527639	ENSMUSG00000100866	L=213;T=processed_pseudogene;R=chr1:48527639-48527851;N=Gm28830	+	0	0	0	0	0	0	0	0	0	0	0	0
chr1	48733089	48733090	ENSMUSG00000101721	L=1373;T=processed_pseudogene;R=chr1:48731579-48733090;N=Gm8354	-	0	0	0	0	0	0	0	0	0	0	0	0
chr1	48783662	48783663	ENSMUSG00000099376	L=832;T=processed_pseudogene;R=chr1:48783663-48784593;N=Gm19124	+	0	0	0	0	0	0	0	0	0	0	0	0
chr1	48881712	48881713	ENSMUSG00000097883	L=1011;T=processed_pseudogene;R=chr1:48881713-48882723;N=Gm8357	+	0	0	0	0	0	0	0	0	0	1	0	1
chr1	49095443	49095444	ENSMUSG00000092790	L=442;T=miRNA;R=chr1:49095444-49095885;N=Gm22693	+	0	0	0	0	0	0	0	0	0	0	0	0
chr1	49173373	49173374	ENSMUSG00000099698	L=215;T=processed_pseudogene;R=chr1:49173160-49173374;N=Gm28740	-	0	0	0	0	0	0	0	0	0	0	0	0
chr1	49236251	49236252	ENSMUSG00000099454	L=887;T=processed_pseudogene;R=chr1:49236252-49237244;N=Gm8367	+	0	0	0	0	0	0	0	0	0	0	0	0
chr1	49244615	49244616	ENSMUSG00000051616	L=582;T=lincRNA;R=chr1:49244616-49340443;N=C230029F24Rik	+	0	0	0	0	0	0	0	0	0	0	0	0
chr1	49400728	49400729	ENSMUSG00000099627	L=1706;T=processed_pseudogene;R=chr1:49399024-49400729;N=Gm6757	-	0	0	0	0	0	0	0	0	0	0	0	0
chr1	49498552	49498553	ENSMUSG00000099577	L=440;T=processed_pseudogene;R=chr1:49498553-49498992;N=Gm3605	+	0	0	0	0	0	0	0	0	0	0	0	0
chr1	49579585	49579586	ENSMUSG00000099882	L=437;T=processed_pseudogene;R=chr1:49579150-49579586;N=Gm28388	-	0	0	0	0	0	0	0	0	0	0	0	0
chr1	50056781	50056782	ENSMUSG00000101760	L=704;T=processed_pseudogene;R=chr1:50056782-50058490;N=Gm8384	+	0	0	0	0	0	0	0	0	0	0	0	0
chr1	50107469	50107470	ENSMUSG00000099608	L=1493;T=lincRNA;R=chr1:50107470-50108962;N=4933411E06Rik	+	0	0	0	0	0	0	0	0	0	0	0	0
chr1	50178290	50178291	ENSMUSG00000099864	L=726;T=processed_pseudogene;R=chr1:50177566-50178291;N=Gm8391	-	0	0	0	0	0	0	0	0	0	0	0	0
chr1	50222519	50222520	ENSMUSG00000098249	L=132;T=misc_RNA;R=chr1:50222389-50222520;N=Gm27330	-	0	0	0	0	0	0	0	0	0	0	0	0
chr1	50398078	50398079	ENSMUSG00000100451	L=528;T=lincRNA;R=chr1:50397552-50398079;N=Gm29665	-	0	0	0	0	0	0	0	0	0	0	0	0
chr1	50533029	50533030	ENSMUSG00000099941	L=162;T=processed_pseudogene;R=chr1:50533030-50533191;N=Gm20118	+	0	0	0	0	0	0	0	0	0	0	0	0
chr1	50559761	50559762	ENSMUSG00000084531	L=314;T=misc_RNA;R=chr1:50559762-50560075;N=Gm25843	+	0	0	0	0	0	0	0	0	0	0	0	0
chr1	50815374	50815375	ENSMUSG00000100816	L=2327;T=lincRNA;R=chr1:50815375-50817701;N=Gm28321	+	8	8	17	17	17	11	5	21	23	18	15	9
chr1	50900646	50900647	ENSMUSG00000026109	L=6707;T=protein_coding;R=chr1:50900647-51187270;N=Tmeff2	+	25	7	0	3	1	0	2	0	3	6	19	13
chr1	50904443	50904444	ENSMUSG00000100671	L=1475;T=lincRNA;R=chr1:50904444-50905918;N=Gm28322	+	7	0	0	3	0	1	2	0	2	0	2	0
chr1	51015312	51015313	ENSMUSG00000092906	L=101;T=miRNA;R=chr1:51015313-51015413;N=Gm25736	+	0	0	0	0	0	0	0	0	0	0	0	0
chr1	51141221	51141222	ENSMUSG00000101242	L=226;T=antisense;R=chr1:51138281-51141222;N=Gm28319	-	0	0	0	0	0	0	0	0	0	0	0	0
chr1	51148308	51148309	ENSMUSG00000099924	L=2273;T=sense_intronic;R=chr1:51148309-51150581;N=Gm28320	+	0	0	0	0	0	0	0	0	0	0	0	0
chr1	51195220	51195221	ENSMUSG00000099625	L=2528;T=lincRNA;R=chr1:51195221-51197748;N=Gm29325	+	0	0	0	0	0	0	0	0	0	0	0	0
chr1	51333778	51333779	ENSMUSG00000101799	L=2552;T=antisense;R=chr1:51218386-51333779;N=9330175M20Rik	-	0	0	0	0	0	0	0	0	0	0	0	0
chr1	51289125	51289126	ENSMUSG00000045954	L=3055;T=protein_coding;R=chr1:51289126-51302960;N=Cavin2	+	122	79	781	675	642	411	112	633	566	455	298	353
chr1	51318551	51318552	ENSMUSG00000099741	L=1025;T=processed_pseudogene;R=chr1:51317528-51318552;N=Gm5253	-	0	0	0	0	0	0	0	0	0	0	0	0
chr1	51458930	51458931	ENSMUSG00000101702	L=548;T=lincRNA;R=chr1:51457932-51458931;N=1700072G22Rik	-	0	4	0	0	0	0	0	0	0	0	0	0
chr1	51478424	51478425	ENSMUSG00000026107	L=8498;T=protein_coding;R=chr1:51465862-51478425;N=Nabp1	-	5	23	203	190	295	215	72	617	464	545	232	229
chr1	51596717	51596718	ENSMUSG00000099413	L=3979;T=lincRNA;R=chr1:51507086-51596718;N=Gm17767	-	0	0	0	0	0	0	0	0	0	0	0	0
chr1	51529368	51529369	ENSMUSG00000103424	L=2365;T=TEC;R=chr1:51527005-51529369;N=Gm37535	-	0	0	0	0	0	0	0	0	0	0	0	0
chr1	51746942	51746943	ENSMUSG00000101741	L=1420;T=lincRNA;R=chr1:51696324-51746943;N=Gm28055	-	2	13	0	0	0	3	0	0	0	1	5	0
chr1	51916070	51916071	ENSMUSG00000018417	L=10792;T=protein_coding;R=chr1:51749765-51916071;N=Myo1b	-	166	160	580	417	917	443	208	790	727	429	749	448
chr1	51849117	51849118	ENSMUSG00000101724	L=1279;T=sense_intronic;R=chr1:51847840-51849118;N=Gm29453	-	0	1	1	0	0	0	0	0	0	0	0	0
chr1	51879607	51879608	ENSMUSG00000100313	L=2499;T=sense_intronic;R=chr1:51877110-51879608;N=Gm28323	-	0	0	1	0	0	0	0	0	0	0	0	0
chr1	51938664	51938665	ENSMUSG00000100696	L=412;T=processed_pseudogene;R=chr1:51938254-51938665;N=Gm8419	-	0	0	0	3	0	0	0	0	0	0	1	1
chr1	51939094	51939095	ENSMUSG00000099135	L=122;T=snoRNA;R=chr1:51938974-51939095;N=Gm27607	-	0	0	0	0	0	0	0	0	0	0	0	0
chr1	51941260	51941261	ENSMUSG00000072324	L=598;T=processed_pseudogene;R=chr1:51940664-51941261;N=Gm8420	-	0	0	0	1	0	1	0	2	1	2	0	0
chr1	51987147	51987148	ENSMUSG00000062939	L=3872;T=protein_coding;R=chr1:51987148-52107189;N=Stat4	+	0	0	0	0	0	0	0	0	0	0	1	0
chr1	52077260	52077261	ENSMUSG00000101628	L=3532;T=processed_transcript;R=chr1:52077261-52156087;N=Gm28177	+	52	3	99	19	105	12	23	30	69	21	55	17
chr1	52091065	52091066	ENSMUSG00000078291	L=432;T=processed_pseudogene;R=chr1:52090635-52091066;N=Gm3940	-	4	13	6	8	6	3	0	12	16	4	9	12
chr1	52113750	52113751	ENSMUSG00000109599	L=1170;T=lincRNA;R=chr1:52108121-52113751;N=Gm31812	-	1	1	2	11	6	6	4	9	14	10	19	2
chr1	52119439	52119440	ENSMUSG00000026104	L=7105;T=protein_coding;R=chr1:52119440-52161865;N=Stat1	+	251	168	500	477	754	383	128	696	573	429	420	526
chr1	52135329	52135330	ENSMUSG00000099569	L=888;T=unprocessed_pseudogene;R=chr1:52134443-52135330;N=Gm18301	-	0	0	0	0	0	0	0	0	0	0	0	0
chr1	52233231	52233232	ENSMUSG00000026103	L=15057;T=protein_coding;R=chr1:52163448-52233232;N=Gls	-	955	688	1698	1489	2747	1518	709	2538	3661	2534	2742	2211
chr1	52289094	52289095	ENSMUSG00000099648	L=1399;T=processed_pseudogene;R=chr1:52287697-52289095;N=Gm5975	-	0	0	0	0	0	0	0	0	0	0	0	0
chr1	52444543	52444544	ENSMUSG00000065192	L=109;T=snRNA;R=chr1:52444436-52444544;N=Gm23460	-	0	0	0	0	0	0	0	0	0	0	0	0
chr1	52500678	52500679	ENSMUSG00000002881	L=4100;T=protein_coding;R=chr1:52457294-52500679;N=Nab1	-	174	149	665	610	1067	531	183	653	620	450	539	393
chr1	52504228	52504229	ENSMUSG00000097833	L=996;T=processed_pseudogene;R=chr1:52503234-52504229;N=Gm5976	-	0	0	0	0	0	0	0	0	0	0	0	0
chr1	52522238	52522239	ENSMUSG00000101501	L=463;T=processed_pseudogene;R=chr1:52522239-52522701;N=Rps27a-ps1	+	1	3	6	1	2	0	0	4	0	1	5	3
chr1	52522901	52522902	ENSMUSG00000100120	L=701;T=lincRNA;R=chr1:52522902-52582679;N=Gm553	+	0	0	0	0	0	0	0	0	0	0	1	0
chr1	52580290	52580291	ENSMUSG00000099878	L=2943;T=lincRNA;R=chr1:52570014-52580291;N=Gm28178	-	0	0	0	0	0	0	0	0	0	0	0	0
chr1	52584517	52584518	ENSMUSG00000100007	L=642;T=processed_pseudogene;R=chr1:52584518-52585159;N=Gm5527	+	0	1	2	0	0	1	0	2	0	0	0	1
chr1	52630702	52630703	ENSMUSG00000043015	L=7078;T=protein_coding;R=chr1:52630703-52651919;N=Nemp2	+	16	0	36	47	74	46	18	65	78	39	48	37
chr1	52655891	52655892	ENSMUSG00000103630	L=2085;T=TEC;R=chr1:52653808-52655892;N=Gm37242	-	0	0	0	0	0	0	0	0	0	0	0	0
chr1	52727461	52727462	ENSMUSG00000041439	L=8231;T=protein_coding;R=chr1:52656286-52727462;N=Mfsd6	-	0	0	0	0	0	0	0	0	0	0	0	0
chr1	52704761	52704762	ENSMUSG00000100302	L=2491;T=sense_intronic;R=chr1:52702272-52704762;N=Gm29670	-	0	0	0	0	0	0	0	0	0	0	0	0
chr1	52756718	52756719	ENSMUSG00000100230	L=411;T=processed_pseudogene;R=chr1:52756719-52757129;N=Gm28650	+	0	0	0	0	0	0	0	0	0	0	0	0
chr1	52817687	52817688	ENSMUSG00000026102	L=6460;T=protein_coding;R=chr1:52785427-52817688;N=Inpp1	-	30	23	268	175	316	125	60	150	198	93	149	77
chr1	52844928	52844929	ENSMUSG00000041426	L=6059;T=protein_coding;R=chr1:52844929-52920986;N=Hibch	+	79	84	178	246	289	248	75	517	399	400	311	484
chr1	52873997	52873998	ENSMUSG00000089802	L=862;T=processed_pseudogene;R=chr1:52873137-52873998;N=Gm16107	-	0	0	0	0	0	0	0	0	0	0	0	0
chr1	53020178	53020179	ENSMUSG00000043629	L=4330;T=protein_coding;R=chr1:52922324-53020179;N=1700019D03Rik	-	0	0	0	0	0	0	0	0	1	0	0	0
chr1	53061639	53061640	ENSMUSG00000026100	L=2705;T=protein_coding;R=chr1:53061640-53068079;N=Mstn	+	0	0	0	0	0	0	0	0	0	0	0	0
chr1	53100049	53100050	ENSMUSG00000089334	L=101;T=snoRNA;R=chr1:53100050-53100150;N=Gm24349	+	0	0	0	0	0	0	0	0	0	0	0	0
chr1	53187635	53187636	ENSMUSG00000060715	L=777;T=protein_coding;R=chr1:53158577-53187636;N=1700019A02Rik	-	0	0	9	1	1	0	0	0	1	0	2	0
chr1	53297017	53297018	ENSMUSG00000026098	L=7542;T=protein_coding;R=chr1:53189187-53297018;N=Pms1	-	15	1	106	50	134	47	44	99	86	61	70	37
chr1	53196112	53196113	ENSMUSG00000100763	L=535;T=antisense;R=chr1:53196113-53197695;N=Gm28777	+	0	0	0	0	0	0	0	0	0	0	0	0
chr1	53297094	53297095	ENSMUSG00000026097	L=4711;T=protein_coding;R=chr1:53297095-53310309;N=Ormdl1	+	118	151	174	190	234	208	47	328	253	185	128	134
chr1	53297110	53297111	ENSMUSG00000100679	L=785;T=protein_coding;R=chr1:53297111-53318035;N=Gm28778	+	0	0	6	1	15	1	0	0	0	2	1	0
chr1	53313623	53313624	ENSMUSG00000026096	L=6147;T=protein_coding;R=chr1:53313624-53326343;N=Osgepl1	+	3	13	82	63	118	64	17	78	123	125	53	63
chr1	53352666	53352667	ENSMUSG00000099913	L=3142;T=protein_coding;R=chr1:53325507-53352667;N=Gm28551	-	567	251	941	279	951	269	284	301	1063	381	741	305
chr1	53342185	53342186	ENSMUSG00000101838	L=1319;T=transcribed_unprocessed_pseudogene;R=chr1:53326206-53342186;N=Gm18800	-	18	19	0	10	7	2	1	3	15	26	14	25
chr1	53352751	53352752	ENSMUSG00000026095	L=3528;T=protein_coding;R=chr1:53344617-53352752;N=Asnsd1	-	1763	1651	1973	1483	2953	1446	617	2228	2992	2130	2375	1947
chr1	53352618	53352619	ENSMUSG00000117809	L=300;T=protein_coding;R=chr1:53348479-53352619;N=Gm50478	-	324	177	802	202	698	185	235	193	793	219	524	201
chr1	53362470	53362471	ENSMUSG00000100267	L=323;T=processed_pseudogene;R=chr1:53362149-53362471;N=Gm28779	-	0	0	0	0	0	0	0	0	0	0	0	0
chr1	53363113	53363114	ENSMUSG00000099450	L=573;T=processed_pseudogene;R=chr1:53363114-53363686;N=Gm6799	+	0	0	0	0	0	0	0	0	0	0	0	0
chr1	53390414	53390415	ENSMUSG00000100069	L=339;T=unprocessed_pseudogene;R=chr1:53390415-53392585;N=Gm6801	+	0	0	0	0	0	0	0	0	0	0	0	0
chr1	53706783	53706784	ENSMUSG00000096141	L=12767;T=protein_coding;R=chr1:53397006-53706784;N=Dnah7a	-	2	0	0	0	0	0	0	0	0	0	0	0
chr1	53443394	53443395	ENSMUSG00000092657	L=125;T=miRNA;R=chr1:53443271-53443395;N=Gm25240	-	0	0	0	0	0	0	0	0	0	0	0	0
chr1	53785223	53785224	ENSMUSG00000026094	L=5185;T=protein_coding;R=chr1:53755506-53785224;N=Stk17b	-	28	46	137	166	240	149	46	298	335	226	189	184
chr1	53791200	53791201	ENSMUSG00000102405	L=1457;T=TEC;R=chr1:53791201-53792657;N=Gm37863	+	0	0	0	0	0	0	0	0	0	0	0	0
chr1	54195167	54195168	ENSMUSG00000042807	L=12947;T=protein_coding;R=chr1:53806876-54195168;N=Hecw2	-	0	0	0	0	0	0	0	0	0	0	0	0
chr1	53849423	53849424	ENSMUSG00000098443	L=72;T=miRNA;R=chr1:53849424-53849495;N=Mir7681	+	0	0	0	0	0	0	0	0	0	0	0	0
chr1	53886940	53886941	ENSMUSG00000087949	L=114;T=snRNA;R=chr1:53886828-53886941;N=Gm24251	-	0	0	0	0	0	0	0	0	0	0	0	0
chr1	54155095	54155096	ENSMUSG00000102868	L=2700;T=TEC;R=chr1:54152397-54155096;N=Gm37633	-	0	0	0	0	0	0	0	0	0	0	0	0
chr1	54249207	54249208	ENSMUSG00000094013	L=107;T=snRNA;R=chr1:54249102-54249208;N=Gm25829	-	0	0	0	3	0	0	0	2	0	0	0	0
chr1	54250682	54250683	ENSMUSG00000025983	L=5021;T=protein_coding;R=chr1:54250683-54368727;N=Ccdc150	+	0	0	2	0	2	0	0	0	0	1	0	0
chr1	54438970	54438971	ENSMUSG00000041303	L=4925;T=protein_coding;R=chr1:54396004-54438971;N=Gtf3c3	-	24	8	331	371	536	306	95	382	487	360	396	461
chr1	54456762	54456763	ENSMUSG00000109809	L=825;T=protein_coding;R=chr1:54443404-54456763;N=Gm34066	-	0	0	0	0	0	0	0	0	0	0	0	0
chr1	54557683	54557684	ENSMUSG00000073678	L=16611;T=protein_coding;R=chr1:54472994-54557684;N=Pgap1	-	47	55	175	238	192	149	74	364	129	138	65	140
chr1	54520269	54520270	ENSMUSG00000104136	L=1661;T=TEC;R=chr1:54518610-54520270;N=Gm36955	-	0	0	1	0	1	0	2	1	0	0	0	4
chr1	54566702	54566703	ENSMUSG00000101130	L=579;T=processed_pseudogene;R=chr1:54566703-54567281;N=Gm19637	+	0	0	0	0	0	0	0	0	0	0	0	0
chr1	54926386	54926387	ENSMUSG00000052331	L=14175;T=protein_coding;R=chr1:54645340-54926387;N=Ankrd44	-	98	85	218	283	161	177	34	173	44	72	51	94
chr1	54681728	54681729	ENSMUSG00000101674	L=2666;T=antisense;R=chr1:54681729-54767524;N=4930444A19Rik	+	0	0	0	0	0	0	0	0	0	0	0	0
chr1	54738574	54738575	ENSMUSG00000102503	L=1410;T=TEC;R=chr1:54737166-54738575;N=Gm37370	-	0	0	3	7	4	2	0	2	0	1	3	0
chr1	54769217	54769218	ENSMUSG00000089245	L=105;T=miRNA;R=chr1:54769218-54769322;N=Gm24053	+	0	0	0	0	0	0	0	0	0	0	0	0
chr1	54916593	54916594	ENSMUSG00000102642	L=2750;T=TEC;R=chr1:54913845-54916594;N=A130048G24Rik	-	5	1	2	0	4	0	3	4	7	1	1	0
chr1	55027480	55027481	ENSMUSG00000025982	L=11370;T=protein_coding;R=chr1:54985169-55027481;N=Sf3b1	-	2794	1430	3797	2935	6116	2377	1202	4004	5758	3809	6133	3499
chr1	55053111	55053112	ENSMUSG00000103030	L=1794;T=TEC;R=chr1:55051319-55053112;N=E330011M16Rik	-	59	48	10	15	26	18	6	16	28	24	17	6
chr1	55052769	55052770	ENSMUSG00000025981	L=4805;T=protein_coding;R=chr1:55052770-55072702;N=Coq10b	+	120	91	155	210	333	153	67	299	385	398	354	261
chr1	55066263	55066264	ENSMUSG00000101122	L=806;T=processed_pseudogene;R=chr1:55066264-55067069;N=Gm17971	+	31	52	42	64	72	26	14	61	74	121	88	57
chr1	55088242	55088243	ENSMUSG00000025980	L=2642;T=protein_coding;R=chr1:55077835-55088243;N=Hspd1	-	2469	1768	2690	2448	5079	2063	814	3405	5768	3589	4023	3265
chr1	55088131	55088132	ENSMUSG00000073676	L=1474;T=protein_coding;R=chr1:55088132-55091307;N=Hspe1	+	4578	5464	3258	5007	6644	4620	1079	7367	5697	5194	5163	6175
chr1	55120872	55120873	ENSMUSG00000100736	L=794;T=processed_pseudogene;R=chr1:55120080-55120873;N=Gm5147	-	1	0	0	0	0	0	0	2	0	0	0	1
chr1	55127296	55127297	ENSMUSG00000089670	L=991;T=processed_pseudogene;R=chr1:55127297-55128287;N=Gm16581	+	0	0	0	0	0	0	0	0	0	0	0	0
chr1	55131230	55131231	ENSMUSG00000025979	L=4855;T=protein_coding;R=chr1:55131231-55154899;N=Mob4	+	32	96	1708	2016	3001	1899	394	2381	2033	2086	1755	1977
chr1	55161052	55161053	ENSMUSG00000061863	L=307;T=processed_pseudogene;R=chr1:55160747-55161053;N=Gm6822	-	2	1	0	0	3	0	0	1	0	2	0	0
chr1	55226781	55226782	ENSMUSG00000025978	L=5871;T=protein_coding;R=chr1:55170159-55226782;N=Rftn2	-	73	117	542	954	647	629	62	386	148	157	250	332
chr1	55226250	55226251	ENSMUSG00000097649	L=1943;T=antisense;R=chr1:55226251-55235622;N=Gm10561	+	1	7	40	57	31	37	2	45	30	24	5	12
chr1	55237176	55237177	ENSMUSG00000046994	L=11294;T=protein_coding;R=chr1:55237177-55248470;N=Mars2	+	31	33	78	72	123	89	38	211	160	138	130	142
chr1	55363468	55363469	ENSMUSG00000025977	L=3514;T=protein_coding;R=chr1:55248658-55363469;N=Boll	-	0	0	0	0	0	0	0	0	0	0	0	0
chr1	55335400	55335401	ENSMUSG00000100215	L=396;T=processed_pseudogene;R=chr1:55335401-55335796;N=Gm8292	+	2024	2547	1509	1315	2218	1349	359	2022	2257	2356	1993	2030
chr1	55370362	55370363	ENSMUSG00000101945	L=348;T=processed_pseudogene;R=chr1:55370016-55370363;N=Gm29138	-	0	0	0	0	0	0	0	0	0	0	0	0
chr1	55382086	55382087	ENSMUSG00000101085	L=893;T=processed_pseudogene;R=chr1:55381195-55382087;N=Gm8531	-	0	0	0	0	0	0	0	0	0	0	0	0
chr1	55405920	55405921	ENSMUSG00000038349	L=6687;T=protein_coding;R=chr1:55405921-55754285;N=Plcl1	+	0	0	0	0	0	0	0	0	0	0	0	4
chr1	55440903	55440904	ENSMUSG00000102145	L=5027;T=TEC;R=chr1:55440904-55445930;N=Gm38056	+	0	0	0	0	3	0	0	0	1	0	0	0
chr1	55445023	55445024	ENSMUSG00000100309	L=951;T=processed_pseudogene;R=chr1:55444074-55445024;N=Gm6644	-	0	0	0	0	0	0	0	0	0	0	0	0
chr1	55559459	55559460	ENSMUSG00000102831	L=1596;T=TEC;R=chr1:55559460-55561055;N=Gm37382	+	0	0	0	0	0	0	0	0	0	0	0	0
chr1	55931240	55931241	ENSMUSG00000099950	L=2345;T=lincRNA;R=chr1:55931241-55972328;N=9130227L01Rik	+	0	0	0	0	0	0	0	0	0	0	0	0
chr1	55960755	55960756	ENSMUSG00000102491	L=353;T=TEC;R=chr1:55960404-55960756;N=Gm36986	-	0	0	0	0	0	0	0	0	0	0	0	0
chr1	56018977	56018978	ENSMUSG00000100372	L=482;T=lincRNA;R=chr1:56018978-56020203;N=1700003I22Rik	+	0	0	0	0	0	0	0	0	0	0	0	0
chr1	56451406	56451407	ENSMUSG00000100944	L=156;T=processed_pseudogene;R=chr1:56451407-56451562;N=Gm28900	+	8	0	1	1	0	0	0	0	0	1	0	1
chr1	56531823	56531824	ENSMUSG00000101332	L=2053;T=lincRNA;R=chr1:56531824-56533876;N=Gm28240	+	0	0	0	0	0	0	0	0	0	0	0	0
chr1	56637434	56637435	ENSMUSG00000045336	L=1392;T=protein_coding;R=chr1:56636044-56637435;N=Hsfy2	-	0	0	0	0	0	0	0	0	0	0	0	0
chr1	56978649	56978650	ENSMUSG00000038331	L=6788;T=protein_coding;R=chr1:56793981-56978650;N=Satb2	-	6	1	103	113	139	106	42	121	89	74	69	50
chr1	56971411	56971412	ENSMUSG00000087022	L=5779;T=processed_transcript;R=chr1:56971412-57050084;N=9130024F11Rik	+	3	5	64	50	94	52	25	55	83	48	68	33
chr1	56976802	56976803	ENSMUSG00000104310	L=1838;T=TEC;R=chr1:56976803-56978640;N=Gm4081	+	0	0	0	0	0	0	0	0	0	0	0	0
chr1	56999274	56999275	ENSMUSG00000094128	L=121;T=miRNA;R=chr1:56999155-56999275;N=Gm23943	-	0	0	0	0	0	0	0	0	0	0	0	0
chr1	57127339	57127340	ENSMUSG00000099945	L=2061;T=lincRNA;R=chr1:57127340-57129400;N=1700126A01Rik	+	0	0	0	0	0	0	0	0	0	0	0	0
chr1	57214992	57214993	ENSMUSG00000101429	L=3301;T=lincRNA;R=chr1:57200645-57214993;N=BC055402	-	0	0	0	0	0	0	0	0	0	0	0	0
chr1	57292400	57292401	ENSMUSG00000101129	L=977;T=processed_pseudogene;R=chr1:57291425-57292401;N=Gm5254	-	0	0	0	0	0	0	0	0	0	0	0	0
chr1	57377543	57377544	ENSMUSG00000097519	L=2052;T=lincRNA;R=chr1:57359222-57377544;N=4930558J18Rik	-	0	3	4	2	12	1	6	5	15	1	11	6
chr1	57377619	57377620	ENSMUSG00000038323	L=3235;T=protein_coding;R=chr1:57377620-57385423;N=1700066M21Rik	+	10	5	104	98	183	126	26	162	140	131	84	137
chr1	57407100	57407101	ENSMUSG00000048495	L=2808;T=protein_coding;R=chr1:57388237-57407101;N=Tyw5	-	7	10	178	201	332	191	33	174	167	144	128	103
chr1	57406327	57406328	ENSMUSG00000025971	L=7878;T=protein_coding;R=chr1:57406328-57417953;N=Maip1	+	67	17	346	314	711	347	108	471	732	463	718	510
chr1	57422372	57422373	ENSMUSG00000077776	L=130;T=snoRNA;R=chr1:57422244-57422373;N=Gm22371	-	0	0	0	0	0	0	0	0	0	0	0	0
chr1	57467869	57467870	ENSMUSG00000088353	L=157;T=snRNA;R=chr1:57467870-57468026;N=Gm24014	+	0	0	0	0	0	0	0	0	0	0	0	0
chr1	57519411	57519412	ENSMUSG00000101826	L=890;T=processed_pseudogene;R=chr1:57518523-57519412;N=Gm8581	-	0	0	0	0	0	0	0	0	0	0	0	0
chr1	57523641	57523642	ENSMUSG00000102685	L=2812;T=TEC;R=chr1:57520831-57523642;N=Gm37373	-	0	0	0	0	0	0	0	0	0	0	0	0
chr1	57564050	57564051	ENSMUSG00000101151	L=627;T=processed_pseudogene;R=chr1:57561298-57564051;N=Gm17929	-	0	0	0	0	0	0	0	0	0	0	0	0
chr1	57774161	57774162	ENSMUSG00000038305	L=8041;T=protein_coding;R=chr1:57774162-57948394;N=Spats2l	+	1	0	23	17	36	17	2	9	15	4	11	4
chr1	57917110	57917111	ENSMUSG00000091283	L=392;T=antisense;R=chr1:57909835-57917111;N=Gm17234	-	0	0	0	0	0	0	0	0	0	0	0	0
chr1	58018955	58018956	ENSMUSG00000054770	L=12973;T=protein_coding;R=chr1:57955101-58018956;N=Kctd18	-	33	7	182	229	259	212	65	332	163	175	311	230
chr1	57995970	57995971	ENSMUSG00000026039	L=7007;T=protein_coding;R=chr1:57995971-58025899;N=Sgo2a	+	28	10	201	60	266	45	47	76	322	80	173	65
chr1	58029930	58029931	ENSMUSG00000063558	L=8690;T=protein_coding;R=chr1:58029931-58106413;N=Aox1	+	5	9	36	10	47	12	8	33	34	16	26	6
chr1	58113129	58113130	ENSMUSG00000064294	L=7033;T=protein_coding;R=chr1:58113130-58200698;N=Aox3	+	2	3	0	0	2	0	1	0	5	0	8	2
chr1	58155087	58155088	ENSMUSG00000089275	L=108;T=snoRNA;R=chr1:58154981-58155088;N=Gm24548	-	0	0	0	0	0	0	0	0	0	0	0	0
chr1	58210396	58210397	ENSMUSG00000038242	L=8416;T=protein_coding;R=chr1:58210397-58268597;N=Aox4	+	0	0	0	0	0	0	0	0	0	1	3	0
chr1	58315655	58315656	ENSMUSG00000089822	L=3723;T=antisense;R=chr1:58254117-58315656;N=Gm15759	-	0	0	1	0	0	0	0	0	0	0	0	0
chr1	58278325	58278326	ENSMUSG00000079554	L=5771;T=protein_coding;R=chr1:58278326-58380259;N=Aox2	+	0	0	0	0	0	0	0	0	0	0	0	0
chr1	58386133	58386134	ENSMUSG00000103839	L=2623;T=TEC;R=chr1:58383512-58386134;N=Gm37607	-	99	28	58	27	36	10	20	50	115	91	92	42
chr1	58392897	58392898	ENSMUSG00000051223	L=4033;T=protein_coding;R=chr1:58392898-58407353;N=Bzw1	+	2433	2084	2256	1538	3680	1370	805	2298	4384	2199	3338	2211
chr1	58424065	58424066	ENSMUSG00000026034	L=8132;T=protein_coding;R=chr1:58410189-58424066;N=Clk1	-	815	534	1470	1016	2136	694	514	1410	2674	1732	3631	2445
chr1	58445485	58445486	ENSMUSG00000026035	L=4291;T=protein_coding;R=chr1:58430994-58445486;N=Ppil3	-	24	16	152	215	262	176	34	198	193	150	113	103
chr1	58445150	58445151	ENSMUSG00000026036	L=7763;T=protein_coding;R=chr1:58445151-58481816;N=Nif3l1	+	15	12	151	251	336	187	65	402	288	219	216	184
chr1	58505108	58505109	ENSMUSG00000026037	L=3857;T=protein_coding;R=chr1:58462771-58505109;N=Orc2	-	48	47	387	258	508	251	142	338	595	363	538	410
chr1	58466620	58466621	ENSMUSG00000094245	L=107;T=snRNA;R=chr1:58466515-58466621;N=Gm23966	-	0	3	0	0	0	1	0	0	1	0	0	0
chr1	58505147	58505148	ENSMUSG00000085054	L=4616;T=lincRNA;R=chr1:58505148-58523230;N=Gm15834	+	13	8	23	12	22	14	12	46	55	41	51	35
chr1	58586322	58586323	ENSMUSG00000038174	L=12041;T=protein_coding;R=chr1:58522806-58586323;N=Fam126b	-	195	232	435	313	768	263	137	425	638	472	850	544
chr1	58586383	58586384	ENSMUSG00000026032	L=763;T=protein_coding;R=chr1:58586384-58595964;N=Ndufb3	+	2319	1166	2314	2053	4088	2133	490	2374	4212	3351	3091	2215
chr1	58625564	58625565	ENSMUSG00000100202	L=352;T=processed_pseudogene;R=chr1:58625214-58625565;N=Gm29389	-	0	0	0	0	0	0	0	0	0	0	1	0
chr1	58630374	58630375	ENSMUSG00000099490	L=888;T=processed_pseudogene;R=chr1:58630375-58637344;N=Gm18802	+	0	0	0	0	0	0	0	0	0	0	0	0
chr1	58646687	58646688	ENSMUSG00000059647	L=552;T=processed_pseudogene;R=chr1:58646688-58647239;N=Cbx3-ps7	+	0	1	7	9	7	4	0	10	3	0	2	3
chr1	58695988	58695989	ENSMUSG00000047528	L=3396;T=protein_coding;R=chr1:58646903-58695989;N=Flacc1	-	2	3	2	5	0	2	0	2	0	1	2	4
chr1	58652640	58652641	ENSMUSG00000102059	L=936;T=transcribed_unprocessed_pseudogene;R=chr1:58652641-58655831;N=Gm20257	+	14	4	16	34	24	40	3	13	20	26	16	10
chr1	58702308	58702309	ENSMUSG00000101046	L=764;T=processed_pseudogene;R=chr1:58702309-58703986;N=Gm28803	+	0	0	0	0	0	0	0	0	0	0	0	0
chr1	58711507	58711508	ENSMUSG00000026031	L=12669;T=protein_coding;R=chr1:58711508-58758884;N=Cflar	+	101	93	754	653	1043	516	141	606	746	435	643	530
chr1	58785208	58785209	ENSMUSG00000100236	L=451;T=processed_pseudogene;R=chr1:58785209-58785659;N=Gm3841	+	0	0	0	0	0	0	0	0	0	0	0	0
chr1	58795373	58795374	ENSMUSG00000026029	L=2893;T=protein_coding;R=chr1:58795374-58847503;N=Casp8	+	23	40	372	490	421	355	63	193	194	151	144	160
chr1	58797782	58797783	ENSMUSG00000102719	L=3841;T=TEC;R=chr1:58797783-58801623;N=Gm37760	+	10	11	20	10	35	13	12	13	32	6	28	14
chr1	58892791	58892792	ENSMUSG00000099719	L=944;T=unprocessed_pseudogene;R=chr1:58850085-58892792;N=Gm28802	-	0	0	1	0	0	1	0	0	0	0	0	0
chr1	58973429	58973430	ENSMUSG00000026028	L=7088;T=protein_coding;R=chr1:58900449-58973430;N=Trak2	-	65	38	275	324	607	266	93	377	508	434	462	401
chr1	58973521	58973522	ENSMUSG00000026027	L=7256;T=protein_coding;R=chr1:58973522-58995715;N=Stradb	+	26	81	199	243	325	218	55	352	246	246	171	269
chr1	59094899	59094900	ENSMUSG00000072295	L=7601;T=protein_coding;R=chr1:58997116-59094900;N=C2cd6	-	0	3	0	0	0	0	0	1	0	0	0	0
chr1	59003538	59003539	ENSMUSG00000047383	L=878;T=lincRNA;R=chr1:58997123-59003539;N=AC169382.1	-	0	3	0	0	0	0	0	0	0	0	0	0
chr1	59014223	59014224	ENSMUSG00000099752	L=1193;T=antisense;R=chr1:59014224-59059481;N=Gm29018	+	0	0	0	0	0	0	0	0	0	0	0	0
chr1	59070987	59070988	ENSMUSG00000077616	L=131;T=snoRNA;R=chr1:59070988-59071118;N=Gm25502	+	0	0	0	0	0	0	0	0	0	0	0	0
chr1	59120407	59120408	ENSMUSG00000038079	L=2389;T=protein_coding;R=chr1:59100590-59120408;N=Tmem237	-	223	112	475	373	763	303	138	584	611	346	441	227
chr1	59119832	59119833	ENSMUSG00000097573	L=2309;T=antisense;R=chr1:59119833-59122141;N=G730003C15Rik	+	2	1	19	9	21	12	4	29	23	28	7	14
chr1	59163388	59163389	ENSMUSG00000079550	L=7063;T=protein_coding;R=chr1:59120935-59163389;N=Mpp4	-	14	23	124	168	207	128	21	220	130	153	153	149
chr1	59151046	59151047	ENSMUSG00000101586	L=2092;T=antisense;R=chr1:59151047-59169320;N=Gm29017	+	0	0	0	0	0	0	0	0	0	0	0	0
chr1	59155606	59155607	ENSMUSG00000099563	L=1383;T=processed_pseudogene;R=chr1:59155607-59156989;N=Gm19125	+	0	0	0	1	0	0	0	0	0	0	0	0
chr1	59237230	59237231	ENSMUSG00000026024	L=9496;T=protein_coding;R=chr1:59162926-59237231;N=Als2	-	15	24	165	208	272	155	31	262	194	189	188	183
chr1	59256905	59256906	ENSMUSG00000026023	L=2507;T=protein_coding;R=chr1:59256906-59352993;N=Cdk15	+	0	8	18	15	21	6	1	0	0	2	1	1
chr1	59378929	59378930	ENSMUSG00000099922	L=1013;T=lincRNA;R=chr1:59378930-59392299;N=Gm29016	+	0	0	0	0	0	0	0	0	0	0	0	0
chr1	59449501	59449502	ENSMUSG00000104502	L=1638;T=TEC;R=chr1:59447865-59449502;N=Gm37737	-	0	0	0	0	0	0	0	0	0	0	0	0
chr1	59482423	59482424	ENSMUSG00000041075	L=4532;T=protein_coding;R=chr1:59482424-59486955;N=Fzd7	+	7	4	57	84	89	118	20	123	64	51	46	60
chr1	59492604	59492605	ENSMUSG00000097819	L=3587;T=lincRNA;R=chr1:59488480-59492605;N=Gm26813	-	0	0	0	0	0	0	0	0	0	0	0	0
chr1	59516263	59516264	ENSMUSG00000047361	L=5484;T=protein_coding;R=chr1:59516264-59636417;N=Gm973	+	0	2	1	4	6	0	0	0	1	0	0	0
chr1	59549520	59549521	ENSMUSG00000099811	L=694;T=antisense;R=chr1:59532991-59549521;N=Gm28411	-	0	0	0	0	0	0	0	0	0	0	0	0
chr1	59537228	59537229	ENSMUSG00000101409	L=421;T=antisense;R=chr1:59534811-59537229;N=1700122D07Rik	-	0	0	0	0	0	0	0	0	0	0	0	0
chr1	59670833	59670834	ENSMUSG00000026021	L=2076;T=protein_coding;R=chr1:59586558-59670834;N=Sumo1	-	255	114	460	597	946	491	147	636	866	626	872	580
chr1	59626579	59626580	ENSMUSG00000089276	L=85;T=misc_RNA;R=chr1:59626580-59626664;N=Gm24545	+	0	0	0	0	0	0	0	0	0	0	0	0
chr1	59648070	59648071	ENSMUSG00000103821	L=1872;T=TEC;R=chr1:59646200-59648071;N=D430013B06Rik	-	4	0	28	6	35	5	4	3	29	9	23	6
chr1	59673240	59673241	ENSMUSG00000101400	L=385;T=processed_pseudogene;R=chr1:59673241-59673625;N=Gm29596	+	0	1	1	0	0	0	0	0	2	0	3	0
chr1	59684970	59684971	ENSMUSG00000026020	L=10758;T=protein_coding;R=chr1:59684971-59719044;N=Nop58	+	376	527	1888	1698	3551	1237	716	2022	3635	1936	2852	1932
chr1	59691933	59691934	ENSMUSG00000077345	L=87;T=snoRNA;R=chr1:59691934-59692020;N=Snord70	+	0	5	5	6	0	1	4	6	4	1	3	1
chr1	59692508	59692509	ENSMUSG00000077358	L=84;T=snoRNA;R=chr1:59692509-59692592;N=Gm26293	+	0	0	0	0	0	0	0	0	0	0	0	0
chr1	59704257	59704258	ENSMUSG00000089512	L=81;T=snoRNA;R=chr1:59704258-59704338;N=Gm26287	+	0	0	0	0	0	0	0	3	0	0	0	0
chr1	59704789	59704790	ENSMUSG00000089093	L=84;T=snoRNA;R=chr1:59704790-59704873;N=Snord11	+	0	0	0	0	0	0	0	0	0	0	0	0
chr1	59763399	59763400	ENSMUSG00000067336	L=17983;T=protein_coding;R=chr1:59763400-59879014;N=Bmpr2	+	273	232	905	836	1596	859	251	1205	1226	928	959	706
chr1	59801262	59801263	ENSMUSG00000104052	L=3438;T=TEC;R=chr1:59801263-59804700;N=Gm38125	+	0	1	0	4	0	0	0	0	7	0	1	0
chr1	59887688	59887689	ENSMUSG00000103131	L=721;T=TEC;R=chr1:59886969-59887689;N=Gm37977	-	0	0	0	0	0	0	0	0	0	0	0	0
chr1	59913005	59913006	ENSMUSG00000041040	L=7290;T=protein_coding;R=chr1:59913006-59985346;N=Fam117b	+	58	56	418	529	840	498	121	748	630	553	528	559
chr1	59929687	59929688	ENSMUSG00000103696	L=5415;T=TEC;R=chr1:59929688-59935102;N=Gm37531	+	2	3	7	8	8	2	4	1	7	4	3	4
chr1	59952463	59952464	ENSMUSG00000100901	L=1622;T=processed_pseudogene;R=chr1:59950403-59952464;N=Gm18829	-	0	0	0	0	0	0	0	0	0	0	0	0
chr1	60043183	60043184	ENSMUSG00000026018	L=5356;T=protein_coding;R=chr1:59982490-60043184;N=Ica1l	-	0	0	1	0	0	0	0	0	1	0	0	0
chr1	60098644	60098645	ENSMUSG00000026019	L=11955;T=protein_coding;R=chr1:60069785-60098645;N=Wdr12	-	113	182	888	612	1363	568	228	896	1180	571	1053	583
chr1	60098246	60098247	ENSMUSG00000026017	L=14557;T=protein_coding;R=chr1:60098247-60153953;N=Carf	+	42	23	69	48	141	73	29	77	156	116	180	106
chr1	60117254	60117255	ENSMUSG00000082609	L=431;T=processed_pseudogene;R=chr1:60117255-60117685;N=Gm15464	+	147	243	83	114	199	113	36	170	142	156	143	190
chr1	60180598	60180599	ENSMUSG00000073664	L=28441;T=protein_coding;R=chr1:60180599-60338328;N=Nbeal1	+	472	148	699	402	1204	313	268	499	1068	396	988	361
chr1	60267627	60267628	ENSMUSG00000100516	L=227;T=processed_pseudogene;R=chr1:60267402-60267628;N=Gm29332	-	0	0	0	0	0	0	0	0	0	0	0	0
chr1	60343322	60343323	ENSMUSG00000049439	L=2286;T=protein_coding;R=chr1:60343323-60388060;N=Cyp20a1	+	266	246	432	460	770	404	104	594	462	352	407	311
chr1	60353118	60353119	ENSMUSG00000103822	L=1058;T=TEC;R=chr1:60353119-60354176;N=6030460B20Rik	+	0	1	7	5	6	7	3	19	3	5	15	4
chr1	60409618	60409619	ENSMUSG00000026782	L=8543;T=protein_coding;R=chr1:60409619-60481158;N=Abi2	+	208	127	683	747	1270	653	197	884	1195	651	687	507
chr1	60567103	60567104	ENSMUSG00000026014	L=20498;T=protein_coding;R=chr1:60482292-60567104;N=Raph1	-	78	55	204	318	328	176	93	451	396	376	172	223
chr1	60523065	60523066	ENSMUSG00000081562	L=228;T=processed_pseudogene;R=chr1:60522839-60523066;N=Gm11575	-	0	0	0	0	0	0	0	0	0	0	0	0
chr1	60537019	60537020	ENSMUSG00000084400	L=417;T=processed_pseudogene;R=chr1:60537020-60537436;N=Gm11576	+	0	0	0	0	0	0	0	0	0	0	0	0
chr1	60592708	60592709	ENSMUSG00000082160	L=459;T=processed_pseudogene;R=chr1:60592251-60592709;N=Gm11578	-	0	0	0	0	0	0	0	0	0	0	0	0
chr1	60596235	60596236	ENSMUSG00000103215	L=1430;T=TEC;R=chr1:60594807-60596236;N=Gm38388	-	0	0	0	0	0	0	0	0	0	0	0	0
chr1	60613802	60613803	ENSMUSG00000088973	L=106;T=miRNA;R=chr1:60613698-60613803;N=Gm23762	-	0	0	0	0	0	0	0	0	0	0	0	0
chr1	60700871	60700872	ENSMUSG00000084151	L=737;T=processed_pseudogene;R=chr1:60700872-60701937;N=Gm11577	+	0	0	0	0	0	0	0	0	0	0	0	0
chr1	60703931	60703932	ENSMUSG00000101188	L=1218;T=processed_pseudogene;R=chr1:60703932-60705149;N=Eif4a-ps4	+	1	0	0	0	1	0	0	0	0	0	0	0
chr1	60716799	60716800	ENSMUSG00000026012	L=6122;T=protein_coding;R=chr1:60716800-60773359;N=Cd28	+	0	0	0	0	0	0	0	0	0	0	0	0
chr1	60781833	60781834	ENSMUSG00000086795	L=845;T=lincRNA;R=chr1:60776665-60781834;N=Gm11579	-	0	0	0	0	0	0	0	0	0	0	0	0
chr1	60778842	60778843	ENSMUSG00000085965	L=388;T=lincRNA;R=chr1:60778843-60803790;N=2310016D23Rik	+	0	0	0	0	0	0	0	0	0	0	0	0
chr1	60779351	60779352	ENSMUSG00000104069	L=2110;T=TEC;R=chr1:60779352-60781461;N=Gm37198	+	0	0	0	0	0	0	0	0	0	0	0	0
chr1	60792489	60792490	ENSMUSG00000083118	L=793;T=processed_pseudogene;R=chr1:60792490-60793832;N=Gm11609	+	0	0	0	0	0	0	0	0	0	0	0	0
chr1	60809115	60809116	ENSMUSG00000083355	L=763;T=processed_pseudogene;R=chr1:60809116-60809942;N=Gm11581	+	0	0	0	0	0	0	0	0	0	0	0	0
chr1	60880337	60880338	ENSMUSG00000102549	L=1401;T=TEC;R=chr1:60880338-60881738;N=Gm38137	+	0	0	0	0	0	0	0	0	0	0	0	0
chr1	60886999	60887000	ENSMUSG00000026011	L=2330;T=protein_coding;R=chr1:60887000-60915832;N=Ctla4	+	0	0	0	0	0	0	0	0	0	0	0	0
chr1	60900897	60900898	ENSMUSG00000081382	L=525;T=processed_pseudogene;R=chr1:60900898-60901422;N=Rpl18-ps1	+	0	3	1	0	0	2	0	2	2	2	0	0
chr1	60948464	60948465	ENSMUSG00000080800	L=236;T=processed_pseudogene;R=chr1:60948230-60948465;N=Gm11582	-	0	0	0	0	0	0	0	0	0	0	0	0
chr1	60977926	60977927	ENSMUSG00000026009	L=3430;T=protein_coding;R=chr1:60977927-61000320;N=Icos	+	0	0	0	0	0	0	0	0	0	0	0	0
chr1	60989478	60989479	ENSMUSG00000102561	L=2485;T=TEC;R=chr1:60989479-60991963;N=Gm37039	+	0	0	0	0	0	0	0	0	0	0	0	0
chr1	61075673	61075674	ENSMUSG00000082804	L=552;T=processed_pseudogene;R=chr1:61075674-61076225;N=Rpl17-ps1	+	0	0	0	0	1	0	0	1	4	0	1	1
chr1	61124003	61124004	ENSMUSG00000082661	L=1455;T=processed_pseudogene;R=chr1:61121378-61124004;N=Gm11590	-	0	0	0	0	0	0	0	0	0	0	0	0
chr1	61197241	61197242	ENSMUSG00000080785	L=702;T=processed_pseudogene;R=chr1:61196541-61197242;N=Gm11591	-	0	0	0	0	0	0	0	0	0	0	0	0
chr1	61271513	61271514	ENSMUSG00000100893	L=538;T=lincRNA;R=chr1:61265291-61271514;N=Gm28083	-	0	0	0	0	0	0	0	0	0	0	0	0
chr1	61301908	61301909	ENSMUSG00000085248	L=1120;T=lincRNA;R=chr1:61301909-61307746;N=Gm11587	+	0	0	0	0	0	0	0	0	0	0	0	0
chr1	61378431	61378432	ENSMUSG00000085447	L=892;T=lincRNA;R=chr1:61378432-61395904;N=9530026F06Rik	+	0	0	0	0	0	0	0	0	0	0	0	0
chr1	61440100	61440101	ENSMUSG00000086408	L=658;T=lincRNA;R=chr1:61440101-61469475;N=Gm11588	+	0	0	0	0	0	0	0	0	0	0	0	0
chr1	61470440	61470441	ENSMUSG00000089546	L=103;T=snRNA;R=chr1:61470441-61470543;N=Gm25839	+	0	0	0	0	0	0	0	0	0	0	0	0
chr1	61474950	61474951	ENSMUSG00000100965	L=506;T=lincRNA;R=chr1:61474951-61476028;N=Gm28449	+	0	0	0	0	0	0	0	0	0	0	0	0
chr1	61545881	61545882	ENSMUSG00000102168	L=282;T=TEC;R=chr1:61545882-61546163;N=Gm36943	+	0	0	0	0	0	0	0	0	0	0	0	0
chr1	61548121	61548122	ENSMUSG00000100381	L=390;T=processed_pseudogene;R=chr1:61548122-61548511;N=Gm28094	+	0	0	0	0	0	0	0	0	0	0	0	0
chr1	61621148	61621149	ENSMUSG00000086009	L=851;T=lincRNA;R=chr1:61616943-61621149;N=4930587A21Rik	-	0	0	0	0	0	0	0	0	0	0	0	0
chr1	61638823	61638824	ENSMUSG00000052062	L=13153;T=protein_coding;R=chr1:61638824-62642284;N=Pard3b	+	0	0	0	0	1	0	0	0	0	0	0	0
chr1	61654422	61654423	ENSMUSG00000103656	L=2736;T=TEC;R=chr1:61654423-61657158;N=Gm37205	+	0	0	0	0	0	0	0	0	0	0	0	0
chr1	61677248	61677249	ENSMUSG00000104402	L=3029;T=TEC;R=chr1:61677249-61680277;N=Gm38012	+	0	0	0	0	0	0	0	0	0	0	0	0
chr1	61702526	61702527	ENSMUSG00000104081	L=1365;T=TEC;R=chr1:61702527-61703891;N=Gm38278	+	0	0	0	0	0	0	0	0	0	0	0	0
chr1	61851539	61851540	ENSMUSG00000085842	L=1984;T=antisense;R=chr1:61767415-61851540;N=Pard3bos1	-	0	0	0	0	0	0	0	0	0	0	0	0
chr1	61805220	61805221	ENSMUSG00000103002	L=920;T=TEC;R=chr1:61805221-61806140;N=Gm38075	+	0	0	0	0	0	0	0	0	0	0	0	0
chr1	61981206	61981207	ENSMUSG00000100344	L=278;T=processed_pseudogene;R=chr1:61980930-61981207;N=Gm29640	-	0	0	0	0	0	0	0	0	0	0	0	0
chr1	62095338	62095339	ENSMUSG00000101509	L=259;T=processed_pseudogene;R=chr1:62095081-62095339;N=Gm29641	-	0	0	0	0	0	0	0	0	0	0	0	0
chr1	62136108	62136109	ENSMUSG00000085019	L=770;T=antisense;R=chr1:62131195-62136109;N=Pard3bos2	-	0	0	0	0	0	0	0	0	0	0	0	0
chr1	62247152	62247153	ENSMUSG00000102359	L=2518;T=TEC;R=chr1:62247153-62249670;N=Gm38351	+	0	0	0	0	0	0	0	0	0	0	0	0
chr1	62499260	62499261	ENSMUSG00000085400	L=862;T=antisense;R=chr1:62456725-62499261;N=Pard3bos3	-	0	0	0	0	0	0	0	0	0	0	0	0
chr1	62535941	62535942	ENSMUSG00000100750	L=1452;T=antisense;R=chr1:62534491-62535942;N=Gm29084	-	0	0	0	0	0	0	0	1	0	0	0	0
chr1	62657787	62657788	ENSMUSG00000081950	L=240;T=processed_pseudogene;R=chr1:62656695-62657788;N=Gm11600	-	0	0	0	0	0	0	0	0	0	0	0	0
chr1	62660838	62660839	ENSMUSG00000084333	L=878;T=processed_pseudogene;R=chr1:62660839-62661716;N=Gm11599	+	0	4	0	3	0	2	0	7	4	1	1	7
chr1	62703284	62703285	ENSMUSG00000025969	L=11842;T=protein_coding;R=chr1:62703285-62818695;N=Nrp2	+	516	464	1324	1390	2570	1633	420	1933	3263	3361	2029	1458
chr1	62718072	62718073	ENSMUSG00000100811	L=733;T=antisense;R=chr1:62714723-62718073;N=Gm29083	-	0	0	0	0	0	0	0	0	0	0	0	0
chr1	62809301	62809302	ENSMUSG00000103032	L=2556;T=TEC;R=chr1:62809302-62811857;N=Gm37121	+	0	0	6	3	12	1	1	5	11	12	0	0
chr1	62832369	62832370	ENSMUSG00000100426	L=871;T=lincRNA;R=chr1:62821355-62832370;N=Gm4208	-	0	0	0	2	0	0	0	0	3	0	0	0
chr1	63114666	63114667	ENSMUSG00000040865	L=17713;T=protein_coding;R=chr1:62958418-63114667;N=Ino80d	-	89	54	322	211	552	153	85	244	356	144	318	131
chr1	63025741	63025742	ENSMUSG00000104991	L=105;T=miRNA;R=chr1:63025742-63025846;N=Gm44468	+	0	0	0	0	0	0	0	0	0	0	0	0
chr1	63032705	63032706	ENSMUSG00000088953	L=114;T=snoRNA;R=chr1:63032706-63032819;N=Gm24942	+	0	0	0	0	0	0	0	0	0	0	0	0
chr1	63038213	63038214	ENSMUSG00000081617	L=368;T=processed_pseudogene;R=chr1:63038214-63038581;N=Rps13-ps7	+	0	1	0	0	0	0	0	0	0	1	0	0
chr1	63073773	63073774	ENSMUSG00000081429	L=246;T=processed_pseudogene;R=chr1:63073774-63074019;N=Rps27-ps1	+	1	0	0	0	0	0	0	0	0	1	0	0
chr1	63113077	63113078	ENSMUSG00000084799	L=2880;T=lincRNA;R=chr1:63113078-63158290;N=Ino80dos	+	0	1	24	7	15	13	1	10	4	12	15	13
chr1	63117117	63117118	ENSMUSG00000101599	L=9720;T=lincRNA;R=chr1:63117118-63126837;N=Gm20342	+	12	6	81	42	94	28	23	74	73	35	66	27
chr1	63176832	63176833	ENSMUSG00000025968	L=8086;T=protein_coding;R=chr1:63143596-63176833;N=Ndufs1	-	293	315	978	1165	1460	1231	254	1427	1433	1205	1102	978
chr1	63161854	63161855	ENSMUSG00000077884	L=89;T=miRNA;R=chr1:63161855-63161943;N=Gm24557	+	0	0	0	0	0	0	0	0	0	0	0	0
chr1	63176824	63176825	ENSMUSG00000025967	L=2532;T=protein_coding;R=chr1:63176825-63180486;N=Eef1b2	+	44174	49314	22787	27783	39699	26648	6401	38560	42543	42096	38993	39104
chr1	63177982	63177983	ENSMUSG00000098850	L=176;T=misc_RNA;R=chr1:63177983-63178158;N=Gm27390	+	0	0	0	0	0	0	0	0	0	0	0	0
chr1	63178676	63178677	ENSMUSG00000064612	L=78;T=snoRNA;R=chr1:63178677-63178754;N=Gm26457	+	0	0	0	3	0	0	0	0	0	0	0	0
chr1	63178685	63178686	ENSMUSG00000105060	L=35;T=snoRNA;R=chr1:63178686-63178720;N=Gm26457	+	0	0	0	3	0	0	0	0	0	0	0	0
chr1	63179003	63179004	ENSMUSG00000064602	L=132;T=snoRNA;R=chr1:63179004-63179135;N=Snora41	+	0	0	0	0	0	0	0	1	0	1	0	2
chr1	63214542	63214543	ENSMUSG00000046856	L=2496;T=protein_coding;R=chr1:63182691-63214543;N=Gpr1	-	0	0	0	0	0	0	0	0	0	0	0	0
chr1	63198030	63198031	ENSMUSG00000094290	L=126;T=miRNA;R=chr1:63198031-63198156;N=Gm27512	+	0	0	0	0	0	0	0	0	0	0	0	0
chr1	63200312	63200313	ENSMUSG00000086730	L=911;T=processed_transcript;R=chr1:63200313-63207967;N=Platr12	+	0	0	0	0	0	0	0	0	0	0	0	0
chr1	63248498	63248499	ENSMUSG00000102536	L=479;T=TEC;R=chr1:63248021-63248499;N=1700039I01Rik	-	0	0	0	0	0	0	0	0	0	0	0	0
chr1	63273119	63273120	ENSMUSG00000087561	L=882;T=lincRNA;R=chr1:63266848-63273120;N=Gm11608	-	0	0	0	0	0	0	0	0	0	0	0	0
chr1	63273362	63273363	ENSMUSG00000092705	L=138;T=miRNA;R=chr1:63273226-63273363;N=Gm24513	-	0	0	0	0	0	0	0	0	0	0	0	0
chr1	63273264	63273265	ENSMUSG00000027520	L=12659;T=protein_coding;R=chr1:63273265-63314576;N=Zdbf2	+	12	10	0	1	2	0	2	0	1	1	2	0
chr1	63300382	63300383	ENSMUSG00000094214	L=104;T=snRNA;R=chr1:63300280-63300383;N=Gm23448	-	0	0	0	0	0	0	0	0	0	0	0	0
chr1	63358049	63358050	ENSMUSG00000083039	L=617;T=processed_pseudogene;R=chr1:63357434-63358050;N=Gm11606	-	0	0	0	0	0	0	0	0	0	0	0	0
chr1	63365364	63365365	ENSMUSG00000081643	L=646;T=processed_pseudogene;R=chr1:63364720-63365365;N=Gm11605	-	2	1	0	0	1	0	1	0	0	1	3	0
chr1	63445890	63445891	ENSMUSG00000025964	L=17907;T=protein_coding;R=chr1:63445891-63596276;N=Adam23	+	752	728	679	597	1141	554	134	568	694	441	731	589
chr1	63575589	63575590	ENSMUSG00000087823	L=103;T=snRNA;R=chr1:63575488-63575590;N=Gm22281	-	0	0	0	0	0	0	0	0	0	0	0	0
chr1	63615967	63615968	ENSMUSG00000115378	L=1105;T=protein_coding;R=chr1:63615968-63620819;N=Gm39653	+	0	0	0	0	0	0	0	0	0	0	0	0
chr1	63686926	63686927	ENSMUSG00000069085	L=6143;T=protein_coding;R=chr1:63622851-63686927;N=Dytn	-	0	0	0	0	0	0	0	0	0	0	0	0
chr1	63671467	63671468	ENSMUSG00000083066	L=504;T=processed_pseudogene;R=chr1:63671468-63671971;N=Gm12748	+	0	0	0	0	0	0	0	0	0	0	0	0
chr1	63730317	63730318	ENSMUSG00000025963	L=1719;T=protein_coding;R=chr1:63698819-63730318;N=Mdh1b	-	0	0	1	0	0	0	0	0	0	0	2	0
chr1	63730613	63730614	ENSMUSG00000025962	L=5873;T=protein_coding;R=chr1:63730614-63754655;N=Fastkd2	+	5	3	269	358	520	407	70	379	415	323	250	228
chr1	63769266	63769267	ENSMUSG00000025961	L=1758;T=protein_coding;R=chr1:63754907-63769267;N=4933402D24Rik	-	0	0	0	0	0	0	0	0	0	0	0	0
chr1	63845577	63845578	ENSMUSG00000080817	L=752;T=processed_pseudogene;R=chr1:63844827-63845578;N=Gm13751	-	11	1	0	0	0	0	0	0	0	0	0	0
chr1	63917847	63917848	ENSMUSG00000082373	L=998;T=unitary_pseudogene;R=chr1:63917848-63935932;N=Gm13754	+	0	0	0	0	0	0	0	0	0	0	0	0
chr1	63964726	63964727	ENSMUSG00000044689	L=1432;T=lincRNA;R=chr1:63964727-63968999;N=Gm13749	+	0	0	0	0	0	0	0	0	0	0	0	0
chr1	64122281	64122282	ENSMUSG00000025959	L=8131;T=protein_coding;R=chr1:64029447-64122282;N=Klf7	-	452	579	875	1114	1432	856	209	1042	910	1011	956	950
chr1	64042500	64042501	ENSMUSG00000098487	L=64;T=miRNA;R=chr1:64042438-64042501;N=Mir6899	-	1	0	0	0	0	0	0	0	0	0	0	0
chr1	64078653	64078654	ENSMUSG00000086836	L=378;T=antisense;R=chr1:64078654-64090782;N=Gm13748	+	0	0	0	0	0	0	0	0	0	0	0	0
chr1	64150200	64150201	ENSMUSG00000086721	L=465;T=processed_pseudogene;R=chr1:64150201-64150665;N=Gm13750	+	6	5	0	0	0	0	0	0	0	0	0	0
chr1	64303042	64303043	ENSMUSG00000101895	L=1288;T=lincRNA;R=chr1:64185991-64303043;N=Gm28981	-	0	0	0	0	0	0	0	0	0	0	0	0
chr1	64396333	64396334	ENSMUSG00000093228	L=70;T=miRNA;R=chr1:64396334-64396403;N=Gm25748	+	0	0	0	0	0	0	0	0	0	0	0	0
chr1	64454576	64454577	ENSMUSG00000099658	L=219;T=processed_pseudogene;R=chr1:64454359-64454577;N=Gm28980	-	0	0	0	0	0	0	0	0	0	0	0	0
chr1	64532644	64532645	ENSMUSG00000025958	L=13742;T=protein_coding;R=chr1:64532645-64604548;N=Creb1	+	463	532	744	816	1096	753	182	1194	894	787	983	1025
chr1	64617241	64617242	ENSMUSG00000025956	L=3005;T=protein_coding;R=chr1:64606473-64617242;N=Mettl21a	-	68	54	467	632	798	585	106	690	479	554	497	529
chr1	64617783	64617784	ENSMUSG00000101832	L=512;T=lincRNA;R=chr1:64617784-64626033;N=Gm28982	+	6	0	4	1	4	0	0	1	4	6	0	7
chr1	64649934	64649935	ENSMUSG00000100437	L=325;T=lincRNA;R=chr1:64649935-64652756;N=Gm29152	+	0	0	3	0	1	0	0	0	0	0	0	0
chr1	64690658	64690659	ENSMUSG00000087213	L=2341;T=processed_transcript;R=chr1:64679871-64690659;N=2810408I11Rik	-	23	19	53	32	90	66	15	73	127	48	54	60
chr1	64690454	64690455	ENSMUSG00000070871	L=3456;T=protein_coding;R=chr1:64690455-64725644;N=Ccnyl1	+	163	78	230	227	577	256	108	522	613	444	293	265
chr1	64737750	64737751	ENSMUSG00000045005	L=6915;T=protein_coding;R=chr1:64730558-64737751;N=Fzd5	-	12	20	53	42	109	66	28	165	100	59	75	101
chr1	64736239	64736240	ENSMUSG00000102140	L=4368;T=TEC;R=chr1:64736240-64740607;N=Gm38058	+	0	0	0	0	0	0	0	0	0	0	0	0
chr1	64956823	64956824	ENSMUSG00000051344	L=10921;T=protein_coding;R=chr1:64785983-64956824;N=Plekhm3	-	7	9	87	99	133	70	30	114	152	121	74	92
chr1	64934401	64934402	ENSMUSG00000097264	L=379;T=processed_pseudogene;R=chr1:64934402-64934780;N=Rpl31-ps24	+	0	1	0	0	0	0	0	0	0	0	0	0
chr1	64994603	64994604	ENSMUSG00000084416	L=654;T=processed_pseudogene;R=chr1:64993951-64994604;N=Rpl10a-ps1	-	162	412	99	201	124	146	24	314	173	274	161	322
chr1	65001461	65001462	ENSMUSG00000077471	L=156;T=snRNA;R=chr1:65001307-65001462;N=Gm24788	-	0	0	0	0	0	0	0	0	0	0	0	0
chr1	65032758	65032759	ENSMUSG00000025955	L=4209;T=protein_coding;R=chr1:65012689-65032759;N=Akr1cl	-	0	1	0	0	0	0	0	0	0	0	0	0
chr1	65028079	65028080	ENSMUSG00000090042	L=653;T=processed_pseudogene;R=chr1:65028080-65028732;N=Gm8550	+	0	0	0	0	0	0	0	0	0	0	1	0
chr1	65051148	65051149	ENSMUSG00000070870	L=723;T=protein_coding;R=chr1:65048554-65051149;N=Cryge	-	0	0	0	5	1	0	0	0	0	0	1	0
chr1	65063451	65063452	ENSMUSG00000067299	L=1028;T=protein_coding;R=chr1:65061872-65063452;N=Crygd	-	0	0	0	0	0	0	0	0	0	0	0	0
chr1	65073688	65073689	ENSMUSG00000025952	L=786;T=protein_coding;R=chr1:65071525-65073689;N=Crygc	-	0	0	0	0	0	0	0	0	1	0	0	0
chr1	65082287	65082288	ENSMUSG00000073658	L=634;T=protein_coding;R=chr1:65080219-65082288;N=Crygb	-	2	0	0	0	0	0	0	0	0	0	0	0
chr1	65095226	65095227	ENSMUSG00000100774	L=210;T=processed_pseudogene;R=chr1:65095227-65095436;N=Gm7329	+	0	0	0	0	0	0	0	0	1	0	0	0
chr1	65103372	65103373	ENSMUSG00000044429	L=730;T=protein_coding;R=chr1:65100389-65103373;N=Cryga	-	0	0	0	0	0	0	0	0	0	0	0	0
chr1	65119557	65119558	ENSMUSG00000100846	L=733;T=protein_coding;R=chr1:65100619-65119558;N=Gm28845	-	0	0	0	0	0	0	0	0	0	0	0	0
chr1	65123213	65123214	ENSMUSG00000044816	L=2667;T=protein_coding;R=chr1:65105285-65123214;N=D630023F18Rik	-	0	0	1	0	0	0	0	0	0	0	1	0
chr1	65186499	65186500	ENSMUSG00000025950	L=2771;T=protein_coding;R=chr1:65158616-65186500;N=Idh1	-	2015	2198	2883	3821	4511	3954	747	7006	3777	5665	3419	4281
chr1	65186682	65186683	ENSMUSG00000025949	L=19211;T=protein_coding;R=chr1:65186683-65278695;N=Pikfyve	+	172	130	449	359	763	412	204	605	754	572	623	471
chr1	65282055	65282056	ENSMUSG00000025946	L=2582;T=protein_coding;R=chr1:65282056-65389244;N=Pth2r	+	14	0	0	0	0	0	0	0	0	0	1	4
chr1	65421120	65421121	ENSMUSG00000100503	L=272;T=unprocessed_pseudogene;R=chr1:65420850-65421121;N=Gm28927	-	0	0	0	0	0	0	0	1	0	0	0	0
chr1	65421802	65421803	ENSMUSG00000100504	L=680;T=unprocessed_pseudogene;R=chr1:65421124-65421803;N=Gm28926	-	0	0	0	0	0	0	0	0	0	0	0	0
chr1	65421936	65421937	ENSMUSG00000099383	L=168;T=unprocessed_pseudogene;R=chr1:65421770-65421937;N=Gm28925	-	0	0	0	0	0	0	0	0	0	0	0	0
chr1	65438984	65438985	ENSMUSG00000100340	L=322;T=processed_pseudogene;R=chr1:65438664-65438985;N=Gm28923	-	0	0	0	0	0	0	0	0	0	0	0	0
chr1	65470507	65470508	ENSMUSG00000100439	L=308;T=processed_pseudogene;R=chr1:65470201-65470508;N=Gm28922	-	0	0	0	0	0	0	0	0	0	0	0	0
chr1	65524074	65524075	ENSMUSG00000099819	L=405;T=processed_pseudogene;R=chr1:65523671-65524075;N=Gm28728	-	0	0	0	0	0	0	0	0	0	0	0	0
chr1	65551236	65551237	ENSMUSG00000082565	L=642;T=processed_pseudogene;R=chr1:65550464-65551237;N=Gm5255	-	0	0	0	0	0	0	0	0	0	0	0	0
chr1	65552681	65552682	ENSMUSG00000082774	L=313;T=processed_pseudogene;R=chr1:65552682-65552994;N=Gm8805	+	0	3	0	2	0	2	0	5	1	3	1	1
chr1	65926519	65926520	ENSMUSG00000025945	L=627;T=protein_coding;R=chr1:65926520-65928307;N=Crygf	+	0	0	0	0	0	0	0	0	0	0	0	0
chr1	66032924	66032925	ENSMUSG00000081623	L=743;T=processed_pseudogene;R=chr1:66032183-66032925;N=Gm8809	-	0	0	0	0	0	0	0	0	0	0	0	0
chr1	66033084	66033085	ENSMUSG00000083242	L=341;T=processed_pseudogene;R=chr1:66033085-66033425;N=Gm15659	+	0	0	0	0	0	0	0	0	0	0	0	0
chr1	66062964	66062965	ENSMUSG00000083289	L=412;T=processed_pseudogene;R=chr1:66062965-66063376;N=Gm8812	+	0	0	0	0	0	0	0	0	0	0	0	0
chr1	66175272	66175273	ENSMUSG00000015222	L=16456;T=protein_coding;R=chr1:66175273-66442583;N=Map2	+	35	32	32	56	43	66	16	136	44	49	34	50
chr1	66305888	66305889	ENSMUSG00000088850	L=137;T=snoRNA;R=chr1:66305889-66306025;N=Gm24729	+	0	0	0	0	0	0	0	0	0	0	0	0
chr1	66328795	66328796	ENSMUSG00000073656	L=1661;T=antisense;R=chr1:66322276-66328796;N=Gm10558	-	0	0	0	0	0	0	0	0	0	0	0	0
chr1	66436081	66436082	ENSMUSG00000065694	L=151;T=snRNA;R=chr1:66436082-66436232;N=Gm25411	+	0	0	0	0	0	0	0	0	0	0	0	0
chr1	66468366	66468367	ENSMUSG00000055567	L=14425;T=protein_coding;R=chr1:66468367-66699148;N=Unc80	+	0	0	0	0	0	0	0	0	0	0	0	0
chr1	66692355	66692356	ENSMUSG00000103375	L=1727;T=TEC;R=chr1:66690630-66692356;N=Gm37181	-	3	0	0	0	0	0	0	0	0	0	0	0
chr1	66700830	66700831	ENSMUSG00000026005	L=3113;T=protein_coding;R=chr1:66700831-66719805;N=Rpe	+	145	126	242	371	523	362	78	550	512	505	339	444
chr1	66817561	66817562	ENSMUSG00000026004	L=6664;T=protein_coding;R=chr1:66719248-66817562;N=Kansl1l	-	78	49	227	159	268	137	64	270	247	137	189	114
chr1	66768730	66768731	ENSMUSG00000102559	L=3106;T=TEC;R=chr1:66765626-66768731;N=Gm37570	-	10	0	5	0	2	0	2	3	3	0	2	0
chr1	66771865	66771866	ENSMUSG00000102374	L=2577;T=TEC;R=chr1:66769290-66771866;N=Gm38387	-	0	1	8	5	22	1	12	10	12	0	2	0
chr1	66775510	66775511	ENSMUSG00000102776	L=4597;T=TEC;R=chr1:66775511-66780107;N=Gm38162	+	7	1	1	0	9	3	2	0	17	2	22	3
chr1	66783912	66783913	ENSMUSG00000082057	L=1359;T=processed_pseudogene;R=chr1:66783913-66786445;N=Gm15789	+	0	0	0	0	2	2	0	0	0	0	0	0
chr1	66796297	66796298	ENSMUSG00000103706	L=2654;T=TEC;R=chr1:66793645-66796298;N=6820402A03Rik	-	0	0	0	0	0	0	0	0	0	0	0	0
chr1	66800796	66800797	ENSMUSG00000103756	L=1139;T=TEC;R=chr1:66799659-66800797;N=Gm37285	-	0	6	18	6	14	12	4	26	15	14	2	7
chr1	66812314	66812315	ENSMUSG00000103382	L=2179;T=TEC;R=chr1:66812315-66814493;N=Gm37755	+	1	0	1	0	2	0	0	0	3	0	9	1
chr1	66825913	66825914	ENSMUSG00000103553	L=4689;T=TEC;R=chr1:66821226-66825914;N=Gm38218	-	0	0	6	0	2	0	0	0	0	0	3	0
chr1	66863276	66863277	ENSMUSG00000026003	L=2005;T=protein_coding;R=chr1:66830839-66863277;N=Acadl	-	935	747	1664	1585	2434	1469	406	1805	2204	1682	1490	1451
chr1	66849601	66849602	ENSMUSG00000082769	L=495;T=processed_pseudogene;R=chr1:66849108-66849602;N=Gm15793	-	0	8	5	11	3	12	0	4	3	3	4	11
chr1	66856640	66856641	ENSMUSG00000089420	L=63;T=snRNA;R=chr1:66856641-66856703;N=Gm27934	+	0	0	0	0	0	0	0	0	0	0	0	0
chr1	66866796	66866797	ENSMUSG00000077328	L=130;T=snoRNA;R=chr1:66866797-66866926;N=Gm25832	+	0	0	0	0	0	0	0	0	0	0	0	0
chr1	66945403	66945404	ENSMUSG00000061816	L=2074;T=protein_coding;R=chr1:66924295-66945404;N=Myl1	-	0	0	0	0	0	0	0	0	0	0	1	0
chr1	66948939	66948940	ENSMUSG00000094191	L=378;T=processed_pseudogene;R=chr1:66948563-66948940;N=Rpl31-ps14	-	81	45	26	14	32	10	3	44	24	45	51	21
chr1	66951828	66951829	ENSMUSG00000082212	L=1384;T=processed_pseudogene;R=chr1:66951829-66953469;N=Gm15826	+	0	0	0	0	0	0	0	0	0	0	0	0
chr1	67038871	67038872	ENSMUSG00000026000	L=6863;T=protein_coding;R=chr1:67000517-67038872;N=Lancl1	-	391	388	447	653	721	430	112	747	604	608	552	602
chr1	67123025	67123026	ENSMUSG00000025991	L=5555;T=protein_coding;R=chr1:67123026-67231259;N=Cps1	+	0	4	0	0	0	0	0	0	0	0	0	3
chr1	67249199	67249200	ENSMUSG00000086204	L=678;T=lincRNA;R=chr1:67249200-67323609;N=Gm15668	+	0	0	0	0	0	0	0	0	0	0	0	0
chr1	67257223	67257224	ENSMUSG00000077745	L=129;T=snoRNA;R=chr1:67257224-67257352;N=Gm26342	+	0	0	0	0	0	0	0	0	0	0	0	0
chr1	67585052	67585053	ENSMUSG00000082473	L=1984;T=processed_pseudogene;R=chr1:67585053-67587036;N=Kif22-ps	+	0	0	0	0	0	0	0	0	0	0	0	0
chr1	67616974	67616975	ENSMUSG00000095282	L=78;T=miRNA;R=chr1:67616975-67617052;N=Gm22548	+	0	0	0	0	0	0	0	0	0	0	0	0
chr1	67792480	67792481	ENSMUSG00000085075	L=526;T=lincRNA;R=chr1:67792481-67805324;N=Gm15669	+	0	0	0	0	0	0	0	0	0	0	0	0
chr1	67903229	67903230	ENSMUSG00000104395	L=2303;T=TEC;R=chr1:67903230-67905532;N=Gm37957	+	0	0	0	0	0	0	0	0	0	0	0	0
chr1	67973675	67973676	ENSMUSG00000096031	L=102;T=miRNA;R=chr1:67973676-67973777;N=Gm23189	+	0	0	0	0	0	0	0	0	0	0	0	0
chr1	68024242	68024243	ENSMUSG00000087329	L=576;T=lincRNA;R=chr1:68024243-68025763;N=Gm15671	+	0	0	0	0	0	0	0	0	0	0	0	0
chr1	69108058	69108059	ENSMUSG00000062209	L=12355;T=protein_coding;R=chr1:68032186-69108059;N=Erbb4	-	0	3	0	0	0	0	0	0	0	0	0	1
chr1	68116546	68116547	ENSMUSG00000102449	L=1353;T=TEC;R=chr1:68115195-68116547;N=Gm37100	-	0	0	0	0	0	0	0	0	0	0	0	0
chr1	68293725	68293726	ENSMUSG00000083795	L=447;T=processed_pseudogene;R=chr1:68293280-68293726;N=Gm15670	-	0	0	0	1	0	0	0	0	0	0	0	0
chr1	68385034	68385035	ENSMUSG00000080539	L=94;T=snRNA;R=chr1:68384942-68385035;N=Gm25542	-	0	0	0	0	0	0	0	0	0	0	0	0
chr1	68593685	68593686	ENSMUSG00000103307	L=2069;T=TEC;R=chr1:68591618-68593686;N=Gm19335	-	0	0	0	0	0	0	0	0	0	0	0	0
chr1	68640828	68640829	ENSMUSG00000104508	L=1406;T=TEC;R=chr1:68639424-68640829;N=Gm37735	-	0	0	0	0	0	0	0	0	0	0	0	0
chr1	68713404	68713405	ENSMUSG00000103642	L=2369;T=TEC;R=chr1:68711037-68713405;N=Gm37769	-	0	0	0	0	0	0	0	0	0	0	0	0
chr1	68761726	68761727	ENSMUSG00000103809	L=3243;T=TEC;R=chr1:68758485-68761727;N=Gm37061	-	0	0	0	0	0	0	0	0	0	0	0	0
chr1	69106739	69106740	ENSMUSG00000087514	L=480;T=sense_intronic;R=chr1:69091913-69106740;N=Gm16076	-	0	0	0	0	0	0	0	0	0	0	0	0
chr1	69131298	69131299	ENSMUSG00000084332	L=386;T=processed_pseudogene;R=chr1:69130914-69131299;N=Gm8840	-	0	0	0	1	0	0	1	2	1	1	0	0
chr1	69377320	69377321	ENSMUSG00000101387	L=751;T=processed_pseudogene;R=chr1:69377321-69378071;N=Pced1c-ps	+	0	0	0	0	0	0	0	0	0	0	0	0
chr1	69441055	69441056	ENSMUSG00000099804	L=3029;T=lincRNA;R=chr1:69441056-69444084;N=Gm28497	+	0	0	0	0	0	0	0	0	0	0	0	0
chr1	69493787	69493788	ENSMUSG00000100354	L=3432;T=lincRNA;R=chr1:69490357-69493788;N=Gm29113	-	0	0	0	0	0	3	0	0	0	0	0	0
chr1	69513931	69513932	ENSMUSG00000101156	L=2508;T=antisense;R=chr1:69513932-69547707;N=Gm29114	+	0	0	0	0	0	0	0	0	0	0	0	0
chr1	69687244	69687245	ENSMUSG00000025997	L=11613;T=protein_coding;R=chr1:69531214-69687245;N=Ikzf2	-	36	9	46	84	144	63	15	93	56	33	49	48
chr1	69598521	69598522	ENSMUSG00000100815	L=3487;T=sense_intronic;R=chr1:69595036-69598522;N=Gm29112	-	0	0	0	0	0	0	0	0	0	0	0	0
chr1	69662060	69662061	ENSMUSG00000099954	L=1875;T=sense_intronic;R=chr1:69660187-69662061;N=Gm28112	-	0	0	0	0	0	0	0	1	0	0	0	0
chr1	69770867	69770868	ENSMUSG00000103402	L=1886;T=TEC;R=chr1:69770868-69772753;N=Gm37930	+	0	0	0	0	0	0	0	0	0	0	0	0
chr1	69826969	69826970	ENSMUSG00000053153	L=6764;T=protein_coding;R=chr1:69826970-70725132;N=Spag16	+	0	0	0	0	0	0	0	0	0	0	0	0
chr1	69921746	69921747	ENSMUSG00000089345	L=275;T=misc_RNA;R=chr1:69921473-69921747;N=Gm22665	-	0	0	0	0	0	0	0	0	0	0	0	0
chr1	69955128	69955129	ENSMUSG00000080524	L=126;T=snRNA;R=chr1:69955004-69955129;N=Gm23879	-	0	0	0	0	0	0	0	0	0	0	0	0
chr1	70068054	70068055	ENSMUSG00000101730	L=88;T=unprocessed_pseudogene;R=chr1:70067968-70068055;N=Gm28580	-	1	0	0	0	0	0	0	0	1	0	1	0
chr1	70312910	70312911	ENSMUSG00000103052	L=2400;T=TEC;R=chr1:70310512-70312911;N=Gm38272	-	0	0	0	0	0	0	0	0	0	0	0	0
chr1	70577270	70577271	ENSMUSG00000104287	L=5837;T=TEC;R=chr1:70571435-70577271;N=Gm37456	-	0	0	0	0	0	0	0	0	0	0	0	0
chr1	70596814	70596815	ENSMUSG00000075952	L=107;T=snRNA;R=chr1:70596815-70596921;N=Gm23422	+	0	0	0	0	0	0	0	1	1	0	1	3
chr1	70725714	70725715	ENSMUSG00000045648	L=7689;T=protein_coding;R=chr1:70725715-70885397;N=Vwc2l	+	0	1	0	0	0	0	0	0	0	0	0	0
chr1	71103145	71103146	ENSMUSG00000026196	L=5659;T=protein_coding;R=chr1:71027498-71103146;N=Bard1	-	18	7	49	30	77	32	8	98	42	18	34	53
chr1	71040029	71040030	ENSMUSG00000089965	L=379;T=processed_pseudogene;R=chr1:71039652-71040030;N=Gm16236	-	0	0	0	0	0	0	0	0	0	0	0	0
chr1	71156019	71156020	ENSMUSG00000101551	L=775;T=processed_pseudogene;R=chr1:71155246-71156020;N=Gm8870	-	0	0	0	0	0	1	0	1	0	0	1	1
chr1	71414909	71414910	ENSMUSG00000050296	L=14808;T=protein_coding;R=chr1:71242276-71414910;N=Abca12	-	3	0	0	0	0	0	0	0	0	0	0	0
chr1	71493813	71493814	ENSMUSG00000101617	L=78;T=processed_pseudogene;R=chr1:71493737-71493814;N=Gm6947	-	0	0	0	0	0	0	0	0	0	0	0	0
chr1	71557149	71557150	ENSMUSG00000026192	L=7985;T=protein_coding;R=chr1:71557150-71579631;N=Atic	+	293	469	1188	1299	1552	1226	360	1502	1510	1102	1086	1217
chr1	71653199	71653200	ENSMUSG00000026193	L=11685;T=protein_coding;R=chr1:71585520-71653200;N=Fn1	-	47182	68265	42541	57557	77055	54386	11721	63598	52042	53403	48240	56868
chr1	71652836	71652837	ENSMUSG00000073652	L=2091;T=antisense;R=chr1:71652837-71662843;N=Apol7d	+	6	5	3	11	21	4	1	13	15	12	7	21
chr1	71710054	71710055	ENSMUSG00000101834	L=351;T=processed_pseudogene;R=chr1:71709705-71710055;N=Gm5829	-	0	0	1	0	0	0	0	0	0	0	0	0
chr1	71714923	71714924	ENSMUSG00000100319	L=877;T=processed_pseudogene;R=chr1:71714048-71714924;N=Gm5256	-	0	0	0	0	0	0	0	0	0	0	0	0
chr1	71846609	71846610	ENSMUSG00000102689	L=3521;T=TEC;R=chr1:71843090-71846610;N=Gm37217	-	0	0	1	0	0	0	0	0	0	0	0	0
chr1	71888111	71888112	ENSMUSG00000099707	L=1541;T=lincRNA;R=chr1:71888112-71891204;N=Gm8883	+	0	0	3	0	0	1	0	2	0	4	1	0
chr1	71917124	71917125	ENSMUSG00000101211	L=3067;T=lincRNA;R=chr1:71894068-71917125;N=Gm28818	-	0	0	1	2	1	1	0	1	0	0	1	1
chr1	72005194	72005195	ENSMUSG00000101848	L=1093;T=lincRNA;R=chr1:71958998-72005195;N=4933417E11Rik	-	0	0	2	7	9	12	0	3	0	0	1	1
chr1	72038730	72038731	ENSMUSG00000101764	L=741;T=lincRNA;R=chr1:71983681-72038731;N=4930556G22Rik	-	0	0	0	1	0	1	0	0	0	0	0	0
chr1	72004287	72004288	ENSMUSG00000059483	L=480;T=processed_pseudogene;R=chr1:72004288-72004767;N=Gm5528	+	0	6	1	3	2	1	0	4	1	6	2	5
chr1	72087856	72087857	ENSMUSG00000101496	L=598;T=processed_pseudogene;R=chr1:72087857-72088454;N=Gm8885	+	0	7	6	5	0	1	0	0	1	3	1	5
chr1	72122000	72122001	ENSMUSG00000102123	L=2048;T=lincRNA;R=chr1:72107155-72122001;N=Gm4319	-	1	0	4	4	1	5	0	0	5	0	0	0
chr1	72212306	72212307	ENSMUSG00000039395	L=2284;T=protein_coding;R=chr1:72159442-72212307;N=Mreg	-	3	15	39	39	56	16	10	49	41	47	41	29
chr1	72226239	72226240	ENSMUSG00000094655	L=191;T=snRNA;R=chr1:72226240-72226430;N=Gm25360	+	3	6	1	4	7	4	2	0	10	10	0	0
chr1	72236945	72236946	ENSMUSG00000094050	L=191;T=snRNA;R=chr1:72236946-72237136;N=Gm23472	+	0	0	0	0	0	0	0	0	0	0	0	0
chr1	72244212	72244213	ENSMUSG00000093956	L=191;T=snRNA;R=chr1:72244213-72244403;N=Gm24497	+	0	0	0	0	0	0	0	0	0	0	3	0
chr1	72255007	72255008	ENSMUSG00000093843	L=191;T=snRNA;R=chr1:72255008-72255198;N=Gm25939	+	8	3	5	0	5	0	0	0	4	0	1	0
chr1	72284313	72284314	ENSMUSG00000026189	L=1516;T=protein_coding;R=chr1:72259167-72284314;N=Pecr	-	132	186	434	512	531	368	73	418	300	243	324	247
chr1	72284368	72284369	ENSMUSG00000026188	L=3054;T=protein_coding;R=chr1:72284369-72303104;N=Tmem169	+	2	1	31	69	48	16	16	54	22	12	12	15
chr1	72307426	72307427	ENSMUSG00000026187	L=2549;T=protein_coding;R=chr1:72307427-72394952;N=Xrcc5	+	675	359	933	1037	1385	745	150	828	788	510	724	555
chr1	72536929	72536930	ENSMUSG00000039372	L=4553;T=protein_coding;R=chr1:72427112-72536930;N=Marchf4	-	0	5	6	0	5	2	3	0	2	2	2	0
chr1	72459498	72459499	ENSMUSG00000085812	L=529;T=processed_pseudogene;R=chr1:72459499-72460027;N=Gm15843	+	2	9	1	1	1	1	0	2	8	6	6	4
chr1	72583250	72583251	ENSMUSG00000039354	L=5728;T=protein_coding;R=chr1:72583251-72633134;N=Smarcal1	+	93	81	196	285	391	282	76	290	231	181	182	131
chr1	72641187	72641188	ENSMUSG00000110712	L=1282;T=antisense;R=chr1:72641188-72642963;N=Gm39662	+	0	0	0	0	0	0	0	0	0	0	0	0
chr1	72700578	72700579	ENSMUSG00000039342	L=4588;T=protein_coding;R=chr1:72642980-72700579;N=Ankar	-	0	0	1	0	0	0	0	0	1	0	0	0
chr1	72692863	72692864	ENSMUSG00000110487	L=589;T=processed_pseudogene;R=chr1:72692864-72693452;N=Gm18035	+	0	0	0	0	0	0	0	0	0	0	0	0
chr1	72706501	72706502	ENSMUSG00000110596	L=214;T=processed_pseudogene;R=chr1:72706289-72706502;N=Gm45859	-	0	0	1	0	0	0	0	0	0	0	0	0
chr1	72711289	72711290	ENSMUSG00000046330	L=1410;T=protein_coding;R=chr1:72711290-72713813;N=Rpl37a	+	46071	45880	19411	27365	37842	23868	4686	34672	35667	34848	38817	38551
chr1	72824502	72824503	ENSMUSG00000039323	L=1847;T=protein_coding;R=chr1:72824503-72852474;N=Igfbp2	+	1	1	1	0	1	0	1	0	1	0	1	0
chr1	72874883	72874884	ENSMUSG00000026185	L=6006;T=protein_coding;R=chr1:72857932-72874884;N=Igfbp5	-	0	0	0	2	0	0	0	0	0	0	0	0
chr1	72984843	72984844	ENSMUSG00000101968	L=1396;T=antisense;R=chr1:72984844-73025507;N=1700027A15Rik	+	0	0	0	0	0	0	0	0	0	0	0	0
chr1	73015908	73015909	ENSMUSG00000026182	L=437;T=protein_coding;R=chr1:73015074-73015909;N=Tnp1	-	0	0	0	0	0	0	0	0	0	0	0	0
chr1	73209422	73209423	ENSMUSG00000102266	L=2534;T=TEC;R=chr1:73206890-73209423;N=Gm38106	-	0	0	0	0	0	0	0	0	0	0	0	0
chr1	73269063	73269064	ENSMUSG00000101112	L=516;T=lincRNA;R=chr1:73269064-73306360;N=Gm29185	+	0	0	0	0	0	0	0	0	0	0	0	0
chr1	73312049	73312050	ENSMUSG00000100697	L=334;T=processed_pseudogene;R=chr1:73311717-73312050;N=Gm29184	-	0	0	0	0	0	0	0	0	0	0	0	0
chr1	73407568	73407569	ENSMUSG00000099877	L=2587;T=lincRNA;R=chr1:73390775-73407569;N=Pinc	-	0	0	0	0	0	0	0	0	0	0	0	0
chr1	73392245	73392246	ENSMUSG00000098697	L=154;T=misc_RNA;R=chr1:73392246-73392399;N=Gm27315	+	0	0	0	0	0	0	0	0	0	0	0	0
chr1	73398967	73398968	ENSMUSG00000101812	L=562;T=lincRNA;R=chr1:73398968-73430790;N=D530049I02Rik	+	0	0	0	0	0	0	0	0	0	0	0	0
chr1	73512045	73512046	ENSMUSG00000100044	L=996;T=processed_pseudogene;R=chr1:73512046-73513041;N=Gm9553	+	0	0	0	0	0	0	0	0	0	0	0	0
chr1	73529789	73529790	ENSMUSG00000100444	L=3970;T=lincRNA;R=chr1:73522095-73529790;N=C530043A13Rik	-	0	0	0	0	0	0	0	0	0	0	0	0
chr1	73528936	73528937	ENSMUSG00000100429	L=660;T=lincRNA;R=chr1:73528937-73536349;N=Gm29186	+	0	0	0	0	0	0	0	0	0	0	0	0
chr1	73864465	73864466	ENSMUSG00000100301	L=2442;T=lincRNA;R=chr1:73618088-73864466;N=6030407O03Rik	-	0	0	0	0	0	0	0	0	0	0	0	0
chr1	73841916	73841917	ENSMUSG00000101344	L=790;T=lincRNA;R=chr1:73750321-73841917;N=Gm29183	-	0	0	0	0	0	0	0	0	0	0	0	0
chr1	73763709	73763710	ENSMUSG00000088666	L=126;T=rRNA;R=chr1:73763710-73763835;N=Gm25329	+	0	0	0	0	0	0	0	0	0	0	0	0
chr1	73855574	73855575	ENSMUSG00000098504	L=99;T=miRNA;R=chr1:73855477-73855575;N=Mir6351	-	0	0	0	0	0	0	0	0	0	0	0	0
chr1	74124448	74124449	ENSMUSG00000055322	L=16465;T=protein_coding;R=chr1:73910231-74124449;N=Tns1	-	399	491	1592	1688	2757	1738	282	1778	1167	1201	1423	1420
chr1	74125540	74125541	ENSMUSG00000061815	L=2329;T=protein_coding;R=chr1:74125541-74148223;N=Rufy4	+	0	2	6	1	1	8	0	0	0	0	0	0
chr1	74153988	74153989	ENSMUSG00000026180	L=3048;T=protein_coding;R=chr1:74153989-74161246;N=Cxcr2	+	0	0	0	0	3	0	2	0	0	1	0	0
chr1	74194630	74194631	ENSMUSG00000048480	L=1491;T=protein_coding;R=chr1:74191785-74194631;N=Cxcr1	-	0	0	0	0	0	0	0	0	0	0	0	0
chr1	74206619	74206620	ENSMUSG00000087820	L=67;T=miRNA;R=chr1:74206554-74206620;N=Mir1928	-	0	0	0	0	0	0	0	0	0	0	0	0
chr1	74212812	74212813	ENSMUSG00000094768	L=107;T=snRNA;R=chr1:74212813-74212919;N=Gm25524	+	0	0	0	0	0	0	0	0	0	0	0	0
chr1	74236083	74236084	ENSMUSG00000006304	L=2033;T=protein_coding;R=chr1:74236084-74268209;N=Arpc2	+	4505	3839	6196	5880	10246	5516	1615	7397	9699	7112	8571	6481
chr1	74278549	74278550	ENSMUSG00000064272	L=1075;T=protein_coding;R=chr1:74278550-74279624;N=Gpbar1	+	0	0	0	0	0	0	0	0	0	0	0	0
chr1	74284737	74284738	ENSMUSG00000006299	L=3458;T=protein_coding;R=chr1:74279840-74284738;N=Aamp	-	1013	1072	2392	2411	3648	2364	528	3205	3172	2561	2741	3013
chr1	74281160	74281161	ENSMUSG00000101503	L=334;T=antisense;R=chr1:74281161-74281866;N=Gm28364	+	0	0	0	0	0	0	0	0	0	0	0	2
chr1	74284929	74284930	ENSMUSG00000026179	L=7832;T=protein_coding;R=chr1:74284930-74353694;N=Pnkd	+	100	79	222	312	335	285	59	359	246	245	251	279
chr1	74287859	74287860	ENSMUSG00000103013	L=319;T=TEC;R=chr1:74287542-74287860;N=Gm37503	-	0	2	4	6	4	6	2	10	11	4	4	7
chr1	74305621	74305622	ENSMUSG00000006301	L=12659;T=protein_coding;R=chr1:74288247-74305622;N=Tmbim1	-	256	239	583	682	928	695	136	705	1000	955	694	672
chr1	74295602	74295603	ENSMUSG00000099931	L=3265;T=sense_intronic;R=chr1:74295603-74298867;N=Gm29358	+	0	2	0	9	4	1	4	4	16	1	4	9
chr1	74307847	74307848	ENSMUSG00000103403	L=2866;T=TEC;R=chr1:74307848-74310713;N=Gm37931	+	0	0	0	0	0	0	1	2	8	10	2	0
chr1	74362107	74362108	ENSMUSG00000073650	L=2211;T=protein_coding;R=chr1:74362108-74369321;N=Catip	+	11	15	87	63	94	63	9	13	17	26	66	27
chr1	74375194	74375195	ENSMUSG00000026177	L=3705;T=protein_coding;R=chr1:74375195-74386062;N=Slc11a1	+	5	1	0	0	3	0	0	0	0	0	2	0
chr1	74391508	74391509	ENSMUSG00000026176	L=3334;T=protein_coding;R=chr1:74391509-74397285;N=Ctdsp1	+	69	125	620	723	988	752	111	805	687	613	477	552
chr1	74394309	74394310	ENSMUSG00000065468	L=85;T=miRNA;R=chr1:74394310-74394394;N=Mir26b	+	0	0	0	0	4	0	0	1	5	0	0	0
chr1	74409375	74409376	ENSMUSG00000026175	L=3551;T=protein_coding;R=chr1:74409376-74435559;N=Vil1	+	0	0	0	0	0	1	0	0	0	0	0	0
chr1	74544283	74544284	ENSMUSG00000033364	L=11081;T=protein_coding;R=chr1:74435511-74544284;N=Usp37	-	44	108	152	84	204	85	60	188	238	118	251	143
chr1	74503300	74503301	ENSMUSG00000103227	L=2962;T=TEC;R=chr1:74500340-74503301;N=Gm37733	-	0	0	14	2	13	3	1	2	12	5	16	5
chr1	74506057	74506058	ENSMUSG00000026174	L=3826;T=protein_coding;R=chr1:74506058-74530842;N=Cnot9	+	16	41	240	354	435	245	59	397	303	214	228	274
chr1	74542887	74542888	ENSMUSG00000026173	L=7045;T=protein_coding;R=chr1:74542888-74567794;N=Plcd4	+	24	4	11	2	13	5	1	0	1	1	2	2
chr1	74588245	74588246	ENSMUSG00000026135	L=11355;T=protein_coding;R=chr1:74565127-74588246;N=Zfp142	-	31	51	258	261	354	190	53	260	274	174	239	223
chr1	74586971	74586972	ENSMUSG00000093155	L=77;T=miRNA;R=chr1:74586896-74586972;N=Gm25035	-	0	0	0	0	0	0	0	0	0	0	0	0
chr1	74588288	74588289	ENSMUSG00000026172	L=2192;T=protein_coding;R=chr1:74588289-74592443;N=Bcs1l	+	110	184	325	489	498	420	76	556	429	454	392	388
chr1	74601396	74601397	ENSMUSG00000026171	L=2181;T=protein_coding;R=chr1:74593748-74601397;N=Rnf25	-	0	4	34	26	28	30	13	28	51	25	28	35
chr1	74601444	74601445	ENSMUSG00000033276	L=6437;T=protein_coding;R=chr1:74601445-74636894;N=Stk36	+	25	43	85	184	117	121	23	96	59	71	69	91
chr1	74661744	74661745	ENSMUSG00000033257	L=11527;T=protein_coding;R=chr1:74661745-74703730;N=Ttll4	+	3	26	167	163	281	139	70	302	218	225	142	192
chr1	74713573	74713574	ENSMUSG00000026170	L=2173;T=protein_coding;R=chr1:74713574-74737892;N=Cyp27a1	+	0	0	0	0	0	0	0	0	0	0	0	0
chr1	74749220	74749221	ENSMUSG00000006542	L=3682;T=protein_coding;R=chr1:74738922-74749221;N=Prkag3	-	0	2	4	0	2	3	0	0	0	0	1	0
chr1	74764797	74764798	ENSMUSG00000098351	L=93;T=misc_RNA;R=chr1:74764798-74764890;N=Gm27507	+	0	0	0	0	0	0	0	0	0	0	0	0
chr1	74771891	74771892	ENSMUSG00000033227	L=2192;T=protein_coding;R=chr1:74771892-74785322;N=Wnt6	+	0	0	0	0	0	0	0	0	1	0	0	0
chr1	74777404	74777405	ENSMUSG00000099472	L=758;T=antisense;R=chr1:74774943-74777405;N=Gm29539	-	0	0	0	0	0	0	0	0	0	0	0	0
chr1	74791515	74791516	ENSMUSG00000026167	L=2468;T=protein_coding;R=chr1:74791516-74804179;N=Wnt10a	+	0	0	0	0	0	0	0	0	0	0	0	0
chr1	74850894	74850895	ENSMUSG00000089964	L=1930;T=processed_transcript;R=chr1:74850895-74879953;N=Gm16582	+	0	0	0	0	0	0	0	0	0	0	0	0
chr1	74854933	74854934	ENSMUSG00000090071	L=2799;T=protein_coding;R=chr1:74854934-74857732;N=Cdk5r2	+	0	0	0	0	0	0	0	0	0	0	0	0
chr1	74885418	74885419	ENSMUSG00000055197	L=1617;T=protein_coding;R=chr1:74881509-74885419;N=Fev	-	0	0	0	0	0	0	0	0	0	0	0	0
chr1	74893142	74893143	ENSMUSG00000006546	L=1193;T=protein_coding;R=chr1:74889934-74893143;N=Cryba2	-	2	0	0	0	0	0	0	0	0	0	0	0
chr1	74900720	74900721	ENSMUSG00000065616	L=64;T=miRNA;R=chr1:74900658-74900721;N=Mir375	-	0	0	0	0	0	0	0	0	0	0	0	0
chr1	74935598	74935599	ENSMUSG00000047021	L=7817;T=protein_coding;R=chr1:74902071-74935599;N=Cfap65	-	0	0	0	0	0	0	0	0	0	0	0	0
chr1	74902370	74902371	ENSMUSG00000089653	L=517;T=antisense;R=chr1:74902371-74907653;N=Gm15841	+	0	0	0	0	0	0	0	0	0	0	0	0
chr1	74951671	74951672	ENSMUSG00000006538	L=3048;T=protein_coding;R=chr1:74945315-74951672;N=Ihh	-	0	0	6	1	1	1	0	1	0	0	0	0
chr1	74954251	74954252	ENSMUSG00000103145	L=1590;T=TEC;R=chr1:74954252-74955841;N=Gm37744	+	0	0	0	0	0	0	0	0	0	0	0	0
chr1	75125199	75125200	ENSMUSG00000026162	L=1118;T=protein_coding;R=chr1:74967139-75125200;N=Nhej1	-	16	21	90	89	64	78	16	136	39	42	45	55
chr1	75133889	75133890	ENSMUSG00000026205	L=2167;T=protein_coding;R=chr1:75125541-75133890;N=Slc23a3	-	28	51	28	26	19	30	0	16	13	14	34	76
chr1	75142710	75142711	ENSMUSG00000033159	L=5635;T=protein_coding;R=chr1:75134554-75142711;N=Cnppd1	-	372	618	1905	2121	1993	2051	307	2066	1600	1927	1837	2304
chr1	75142777	75142778	ENSMUSG00000049339	L=2999;T=protein_coding;R=chr1:75142778-75147913;N=Retreg2	+	102	234	853	1383	1359	1033	254	1577	1202	1207	853	1069
chr1	75168645	75168646	ENSMUSG00000026197	L=1772;T=protein_coding;R=chr1:75168646-75171629;N=Zfand2b	+	31	49	228	299	300	194	67	386	227	194	163	218
chr1	75180391	75180392	ENSMUSG00000026198	L=5315;T=protein_coding;R=chr1:75171717-75180392;N=Abcb6	-	6	0	34	53	58	25	12	49	57	37	58	38
chr1	75185145	75185146	ENSMUSG00000099519	L=5231;T=processed_transcript;R=chr1:75171731-75185146;N=Gm29253	-	21	28	225	382	382	314	85	486	379	392	346	396
chr1	75192195	75192196	ENSMUSG00000033124	L=5762;T=protein_coding;R=chr1:75180860-75192196;N=Atg9a	-	15	28	206	336	339	289	74	448	341	356	296	364
chr1	75192150	75192151	ENSMUSG00000026199	L=5142;T=protein_coding;R=chr1:75192151-75199387;N=Ankzf1	+	79	124	200	236	324	149	55	241	275	241	282	218
chr1	75210812	75210813	ENSMUSG00000026200	L=5905;T=protein_coding;R=chr1:75198236-75210813;N=Glb1l	-	173	185	310	363	452	259	105	396	429	325	513	327
chr1	75209727	75209728	ENSMUSG00000099204	L=116;T=miRNA;R=chr1:75209613-75209728;N=Gm27943	-	0	0	0	0	0	0	0	0	0	0	0	0
chr1	75210837	75210838	ENSMUSG00000026201	L=4518;T=protein_coding;R=chr1:75210838-75215606;N=Stk16	+	124	109	842	828	1094	701	195	1039	1026	920	1095	897
chr1	75219864	75219865	ENSMUSG00000026202	L=3701;T=protein_coding;R=chr1:75214228-75219865;N=Tuba4a	-	31	19	271	287	416	239	44	245	299	192	233	172
chr1	75232101	75232102	ENSMUSG00000096094	L=1123;T=protein_coding;R=chr1:75220095-75232102;N=A630095N17Rik	-	0	0	0	0	0	0	0	0	0	0	0	0
chr1	75229551	75229552	ENSMUSG00000118482	L=228;T=processed_pseudogene;R=chr1:75229552-75229779;N=Gm50472	+	0	0	0	0	0	0	0	0	0	0	0	0
chr1	75236405	75236406	ENSMUSG00000026203	L=4249;T=protein_coding;R=chr1:75236406-75245692;N=Dnajb2	+	150	217	597	702	782	537	164	774	666	647	519	614
chr1	75264501	75264502	ENSMUSG00000026204	L=4249;T=protein_coding;R=chr1:75247027-75264502;N=Ptprn	-	1218	2185	1759	1854	2517	1475	397	2057	2001	1613	1972	1893
chr1	75252321	75252322	ENSMUSG00000101840	L=386;T=antisense;R=chr1:75252322-75257427;N=Gm28294	+	0	0	0	0	0	0	0	0	0	0	0	0
chr1	75278414	75278415	ENSMUSG00000033061	L=1032;T=protein_coding;R=chr1:75272199-75278415;N=Resp18	-	2	0	0	0	0	3	0	0	2	0	0	0
chr1	75272604	75272605	ENSMUSG00000100556	L=215;T=antisense;R=chr1:75272605-75275652;N=Gm28902	+	0	0	0	0	0	0	0	0	0	0	0	0
chr1	75317989	75317990	ENSMUSG00000026209	L=4289;T=protein_coding;R=chr1:75307896-75317990;N=Dnpep	-	231	283	758	1471	1325	1158	196	1590	863	853	710	936
chr1	75360328	75360329	ENSMUSG00000026208	L=3754;T=protein_coding;R=chr1:75360329-75368579;N=Des	+	9	0	4	0	6	3	3	0	0	0	2	4
chr1	75375011	75375012	ENSMUSG00000085653	L=867;T=antisense;R=chr1:75368212-75375012;N=Gm15179	-	0	4	0	0	0	0	0	0	0	0	0	0
chr1	75375296	75375297	ENSMUSG00000026207	L=12741;T=protein_coding;R=chr1:75375297-75432320;N=Speg	+	82	115	382	463	569	384	64	289	206	193	296	308
chr1	75396362	75396363	ENSMUSG00000086053	L=472;T=antisense;R=chr1:75392131-75396363;N=Gm15178	-	0	0	0	0	0	0	0	0	0	0	0	0
chr1	75435929	75435930	ENSMUSG00000033021	L=2395;T=protein_coding;R=chr1:75435930-75443179;N=Gmppa	+	126	113	420	602	594	475	115	665	472	434	502	447
chr1	75450435	75450436	ENSMUSG00000033007	L=2727;T=protein_coding;R=chr1:75450436-75474343;N=Asic4	+	0	0	0	0	0	0	0	0	0	0	0	0
chr1	75470760	75470761	ENSMUSG00000102605	L=2192;T=TEC;R=chr1:75468570-75470761;N=Gm37264	-	0	0	0	2	0	0	0	1	0	0	1	0
chr1	75479306	75479307	ENSMUSG00000032997	L=3856;T=protein_coding;R=chr1:75474569-75479307;N=Chpf	-	190	255	514	481	896	493	171	783	1222	732	929	756
chr1	75506451	75506452	ENSMUSG00000026211	L=8467;T=protein_coding;R=chr1:75479310-75506452;N=Obsl1	-	35	57	369	661	560	446	72	346	341	249	260	286
chr1	75479531	75479532	ENSMUSG00000051703	L=2504;T=protein_coding;R=chr1:75479532-75485705;N=Tmem198	+	0	0	30	25	33	34	5	39	25	31	23	19
chr1	75507076	75507077	ENSMUSG00000032968	L=1475;T=protein_coding;R=chr1:75507077-75510366;N=Inha	+	54	56	82	115	143	73	16	112	136	82	101	41
chr1	75514282	75514283	ENSMUSG00000082745	L=177;T=unprocessed_pseudogene;R=chr1:75514107-75514283;N=Gm15181	-	0	0	0	0	0	0	0	0	0	0	0	0
chr1	75521528	75521529	ENSMUSG00000026213	L=5743;T=protein_coding;R=chr1:75521529-75537335;N=Stk11ip	+	8	4	203	236	222	169	52	211	147	183	137	128
chr1	75542210	75542211	ENSMUSG00000082059	L=348;T=processed_pseudogene;R=chr1:75542211-75542558;N=Gm15183	+	0	0	0	0	0	0	0	0	0	0	0	0
chr1	75546265	75546266	ENSMUSG00000006576	L=8599;T=protein_coding;R=chr1:75546266-75562172;N=Slc4a3	+	140	129	443	361	501	262	85	328	218	229	366	195
chr1	75568082	75568083	ENSMUSG00000083244	L=492;T=processed_pseudogene;R=chr1:75568083-75568574;N=Gm15180	+	0	0	0	0	0	0	0	1	0	0	0	0
chr1	75624653	75624654	ENSMUSG00000082528	L=1676;T=processed_pseudogene;R=chr1:75624654-75626329;N=Gm15182	+	3	1	3	0	6	0	0	0	0	0	2	5
chr1	75636389	75636390	ENSMUSG00000082012	L=790;T=processed_pseudogene;R=chr1:75636390-75637179;N=Gm5257	+	0	0	0	0	1	0	0	0	0	0	0	0
chr1	76018755	76018756	ENSMUSG00000099996	L=487;T=lincRNA;R=chr1:76016658-76018756;N=Gm29065	-	0	0	0	0	0	0	0	0	0	0	0	0
chr1	76110579	76110580	ENSMUSG00000101763	L=400;T=processed_pseudogene;R=chr1:76110181-76110580;N=Gm29068	-	0	0	0	0	0	0	0	0	0	0	0	0
chr1	76420691	76420692	ENSMUSG00000100827	L=675;T=lincRNA;R=chr1:76420692-76528422;N=Gm29069	+	0	0	0	0	0	0	0	0	0	0	1	0
chr1	76489132	76489133	ENSMUSG00000100553	L=2188;T=lincRNA;R=chr1:76489133-76502028;N=Gm17751	+	0	0	0	0	0	0	0	0	0	0	0	0
chr1	76509559	76509560	ENSMUSG00000098611	L=84;T=miRNA;R=chr1:76509560-76509643;N=Mir6343	+	0	0	0	0	0	0	0	0	0	0	0	0
chr1	77027791	77027792	ENSMUSG00000100534	L=2456;T=lincRNA;R=chr1:76890472-77027792;N=Gm816	-	0	0	0	0	0	0	0	0	0	0	0	0
chr1	77146991	77146992	ENSMUSG00000102904	L=3766;T=TEC;R=chr1:77143227-77146992;N=Gm38265	-	0	0	0	0	0	0	0	0	0	0	0	0
chr1	77144752	77144753	ENSMUSG00000089326	L=94;T=rRNA;R=chr1:77144753-77144846;N=Gm25974	+	0	0	0	0	0	0	0	0	0	0	0	0
chr1	77515087	77515088	ENSMUSG00000026235	L=8054;T=protein_coding;R=chr1:77367185-77515088;N=Epha4	-	22	61	1512	1101	2606	1130	350	1047	1214	701	1198	791
chr1	77496767	77496768	ENSMUSG00000099141	L=116;T=miRNA;R=chr1:77496653-77496768;N=Mir6352	-	0	0	0	0	0	0	0	0	0	0	0	0
chr1	77515279	77515280	ENSMUSG00000101849	L=1849;T=lincRNA;R=chr1:77515280-77517128;N=Gm28386	+	0	0	0	0	0	0	0	0	1	0	0	0
chr1	77570671	77570672	ENSMUSG00000101506	L=292;T=processed_pseudogene;R=chr1:77570672-77570963;N=Gm28385	+	0	0	0	0	0	0	0	0	0	0	0	0
chr1	77898445	77898446	ENSMUSG00000065215	L=164;T=snRNA;R=chr1:77898283-77898446;N=Gm26263	-	0	0	0	0	0	0	0	0	0	0	0	0
chr1	77972375	77972376	ENSMUSG00000102052	L=854;T=lincRNA;R=chr1:77942966-77972376;N=Gm28387	-	0	0	0	0	0	0	0	0	0	0	0	0
chr1	78197133	78197134	ENSMUSG00000004872	L=6187;T=protein_coding;R=chr1:78101267-78197134;N=Pax3	-	0	0	0	1	0	0	0	0	0	0	0	0
chr1	78217475	78217476	ENSMUSG00000118426	L=745;T=processed_pseudogene;R=chr1:78216732-78217476;N=Gm2102	-	0	0	0	0	0	0	0	0	0	0	0	0
chr1	78310344	78310345	ENSMUSG00000032908	L=4002;T=protein_coding;R=chr1:78310345-78420289;N=Sgpp2	+	0	0	0	0	0	0	0	0	0	0	0	0
chr1	78340105	78340106	ENSMUSG00000099561	L=1450;T=antisense;R=chr1:78325628-78340106;N=Gm28410	-	0	0	0	0	0	0	0	0	0	0	0	0
chr1	78375613	78375614	ENSMUSG00000102945	L=818;T=TEC;R=chr1:78375614-78376431;N=Gm37884	+	0	0	0	0	0	0	0	0	0	0	0	0
chr1	78488896	78488897	ENSMUSG00000026245	L=2620;T=protein_coding;R=chr1:78417975-78488897;N=Farsb	-	149	194	921	1195	1500	1011	207	1657	1585	1389	766	1043
chr1	78433351	78433352	ENSMUSG00000101798	L=261;T=unprocessed_pseudogene;R=chr1:78433352-78433612;N=Gm28995	+	0	0	0	0	0	0	0	0	0	0	0	0
chr1	78466925	78466926	ENSMUSG00000104018	L=1479;T=TEC;R=chr1:78465448-78466926;N=4833412K13Rik	-	25	1	27	4	25	11	10	19	30	25	44	17
chr1	78512157	78512158	ENSMUSG00000090486	L=3310;T=protein_coding;R=chr1:78497026-78512158;N=BC035947	-	0	0	0	0	0	0	0	0	0	0	0	0
chr1	78510990	78510991	ENSMUSG00000012187	L=1558;T=protein_coding;R=chr1:78510991-78538173;N=Mogat1	+	0	0	0	0	1	0	0	0	1	0	1	1
chr1	78609507	78609508	ENSMUSG00000099364	L=2092;T=lincRNA;R=chr1:78595031-78609508;N=5730419F03Rik	-	0	0	0	0	0	0	0	0	0	0	0	0
chr1	78615466	78615467	ENSMUSG00000100562	L=1011;T=lincRNA;R=chr1:78615467-78620165;N=Gm29611	+	0	0	0	0	0	0	0	0	0	0	0	0
chr1	78657824	78657825	ENSMUSG00000032883	L=4357;T=protein_coding;R=chr1:78657825-78707743;N=Acsl3	+	770	643	2761	1793	3346	1371	649	1950	3306	1932	2685	1300
chr1	78658037	78658038	ENSMUSG00000079470	L=7679;T=protein_coding;R=chr1:78658038-78671512;N=Utp14b	+	155	139	332	255	351	137	59	128	202	71	80	44
chr1	78784858	78784859	ENSMUSG00000099377	L=1724;T=processed_pseudogene;R=chr1:78783136-78784859;N=Gm6159	-	0	0	2	1	4	0	0	1	0	1	1	0
chr1	79224510	79224511	ENSMUSG00000099706	L=3283;T=lincRNA;R=chr1:78791623-79224511;N=Gm29536	-	0	0	0	0	0	0	0	0	0	0	0	0
chr1	78816757	78816758	ENSMUSG00000047330	L=2657;T=protein_coding;R=chr1:78816758-78820028;N=Kcne4	+	15	53	0	0	0	0	0	0	0	0	4	1
chr1	78821257	78821258	ENSMUSG00000101324	L=689;T=lincRNA;R=chr1:78821258-78822652;N=Gm29187	+	0	0	0	0	0	0	0	0	0	0	0	0
chr1	78968078	78968079	ENSMUSG00000072978	L=443;T=processed_pseudogene;R=chr1:78967637-78968079;N=Gm5830	-	0	0	0	0	0	0	2	0	0	0	0	0
chr1	79440119	79440120	ENSMUSG00000050711	L=2515;T=protein_coding;R=chr1:79434669-79440120;N=Scg2	-	0	0	0	0	0	0	0	0	0	0	0	0
chr1	79507156	79507157	ENSMUSG00000099562	L=1355;T=processed_pseudogene;R=chr1:79505803-79507157;N=Gm19027	-	0	0	0	0	0	0	0	0	0	0	0	0
chr1	79513863	79513864	ENSMUSG00000077782	L=126;T=snoRNA;R=chr1:79513739-79513864;N=Gm24160	-	0	0	0	0	0	0	0	0	0	0	0	0
chr1	79671971	79671972	ENSMUSG00000054702	L=2878;T=protein_coding;R=chr1:79606876-79671972;N=Ap1s3	-	0	0	0	0	0	0	0	0	1	0	0	0
chr1	79621033	79621034	ENSMUSG00000102235	L=1513;T=TEC;R=chr1:79619522-79621034;N=Gm37886	-	0	0	0	0	0	0	0	0	0	0	0	0
chr1	79776142	79776143	ENSMUSG00000073643	L=6488;T=protein_coding;R=chr1:79702262-79776143;N=Wdfy1	-	196	224	616	733	1224	711	174	692	854	664	825	732
chr1	79762716	79762717	ENSMUSG00000104497	L=1791;T=TEC;R=chr1:79762717-79764507;N=Gm10555	+	0	0	0	0	0	0	0	0	0	0	0	0
chr1	79776017	79776018	ENSMUSG00000026248	L=1644;T=protein_coding;R=chr1:79776018-79781445;N=Mrpl44	+	6	6	144	192	225	190	46	245	212	202	194	230
chr1	79861179	79861180	ENSMUSG00000026249	L=8287;T=protein_coding;R=chr1:79794197-79861180;N=Serpine2	-	0	0	1	0	1	0	1	0	0	0	0	0
chr1	79923425	79923426	ENSMUSG00000067106	L=891;T=processed_pseudogene;R=chr1:79922536-79923426;N=Gm5529	-	0	0	0	0	0	0	0	0	0	1	0	0
chr1	79957579	79957580	ENSMUSG00000100397	L=478;T=processed_pseudogene;R=chr1:79957580-79958057;N=Gm28071	+	0	0	0	0	0	0	0	0	0	0	0	0
chr1	80098621	80098622	ENSMUSG00000099753	L=264;T=processed_pseudogene;R=chr1:80098622-80098885;N=Gm28058	+	0	0	0	0	0	0	0	0	0	0	0	0
chr1	80135465	80135466	ENSMUSG00000096297	L=107;T=snRNA;R=chr1:80135466-80135572;N=Gm23934	+	0	2	2	0	0	0	0	0	0	0	0	2
chr1	80148800	80148801	ENSMUSG00000102518	L=1829;T=TEC;R=chr1:80146973-80148801;N=Gm38339	-	0	0	0	0	0	0	0	0	0	0	0	0
chr1	80184718	80184719	ENSMUSG00000099552	L=2333;T=lincRNA;R=chr1:80184719-80192073;N=9830004L10Rik	+	0	0	0	0	0	0	0	0	0	0	0	0
chr1	80218472	80218473	ENSMUSG00000043230	L=3357;T=protein_coding;R=chr1:80198706-80218473;N=Fam124b	-	0	8	1	0	0	0	0	0	0	0	0	2
chr1	80225043	80225044	ENSMUSG00000101257	L=1461;T=lincRNA;R=chr1:80225044-80228792;N=2310015K22Rik	+	0	0	0	0	0	0	0	0	0	0	0	0
chr1	80256196	80256197	ENSMUSG00000103404	L=1167;T=TEC;R=chr1:80255031-80256197;N=Gm37932	-	6	0	0	0	0	0	0	0	0	0	0	0
chr1	80340479	80340480	ENSMUSG00000004364	L=4873;T=protein_coding;R=chr1:80264923-80340480;N=Cul3	-	492	651	1105	1173	1988	1065	362	1780	2180	1619	1771	1668
chr1	80276412	80276413	ENSMUSG00000103076	L=1683;T=TEC;R=chr1:80274731-80276413;N=Gm37902	-	10	0	14	0	20	0	6	8	14	9	12	1
chr1	80327993	80327994	ENSMUSG00000103525	L=1818;T=TEC;R=chr1:80326177-80327994;N=Gm37262	-	0	0	0	0	0	0	0	0	0	0	0	0
chr1	80382821	80382822	ENSMUSG00000101722	L=3220;T=lincRNA;R=chr1:80382822-80386251;N=Gm29125	+	0	0	4	4	7	1	0	4	4	1	1	1
chr1	80385184	80385185	ENSMUSG00000090637	L=2082;T=processed_pseudogene;R=chr1:80383104-80385185;N=Gm6189	-	0	0	0	0	0	0	0	0	0	0	0	0
chr1	80445931	80445932	ENSMUSG00000101483	L=968;T=antisense;R=chr1:80445932-80479867;N=1700016L21Rik	+	0	0	0	0	0	0	0	0	0	0	0	0
chr1	80461447	80461448	ENSMUSG00000110100	L=594;T=protein_coding;R=chr1:80449597-80461448;N=Gm45261	-	0	0	0	0	0	0	0	0	0	0	0	0
chr1	80758526	80758527	ENSMUSG00000038608	L=18267;T=protein_coding;R=chr1:80501073-80758527;N=Dock10	-	0	0	2	0	0	1	0	0	0	0	0	0
chr1	80669563	80669564	ENSMUSG00000103192	L=3556;T=TEC;R=chr1:80666009-80669564;N=Gm37645	-	0	0	0	0	2	0	0	0	0	0	0	0
chr1	80730663	80730664	ENSMUSG00000104488	L=1856;T=TEC;R=chr1:80728809-80730664;N=Gm38062	-	0	0	0	0	0	0	0	0	0	0	0	0
chr1	80749053	80749054	ENSMUSG00000102721	L=1833;T=TEC;R=chr1:80747222-80749054;N=A630081D01Rik	-	0	0	0	0	0	0	0	0	0	0	0	0
chr1	80898104	80898105	ENSMUSG00000099949	L=452;T=processed_pseudogene;R=chr1:80897654-80898105;N=Gm29124	-	0	0	0	0	0	0	0	0	0	0	0	0
chr1	80949425	80949426	ENSMUSG00000099918	L=472;T=processed_pseudogene;R=chr1:80949426-80949897;N=Gm28066	+	0	0	0	0	0	0	0	0	0	0	0	0
chr1	81076949	81076950	ENSMUSG00000054976	L=12508;T=protein_coding;R=chr1:81076950-81341764;N=Nyap2	+	0	0	0	0	0	0	0	0	0	0	0	0
chr1	81522340	81522341	ENSMUSG00000104029	L=2004;T=TEC;R=chr1:81520338-81522341;N=Gm37210	-	0	0	0	0	0	0	0	0	0	0	0	0
chr1	81557482	81557483	ENSMUSG00000101986	L=2929;T=processed_pseudogene;R=chr1:81554157-81557483;N=Gm6198	-	0	0	0	0	0	0	0	0	0	0	0	0
chr1	81742968	81742969	ENSMUSG00000087008	L=985;T=processed_pseudogene;R=chr1:81741985-81742969;N=Gm5530	-	0	0	0	0	0	0	0	0	0	1	0	0
chr1	81797240	81797241	ENSMUSG00000100561	L=706;T=processed_pseudogene;R=chr1:81797241-81797946;N=Gm7516	+	0	0	0	0	0	0	0	0	0	0	0	0
chr1	82105179	82105180	ENSMUSG00000103571	L=1804;T=TEC;R=chr1:82105180-82106983;N=Gm37114	+	0	0	0	0	0	0	0	0	0	0	0	0
chr1	82131915	82131916	ENSMUSG00000098797	L=104;T=miRNA;R=chr1:82131916-82132019;N=Mir6344	+	0	0	0	0	0	0	0	0	0	0	0	0
chr1	82291415	82291416	ENSMUSG00000055980	L=9144;T=protein_coding;R=chr1:82233101-82291416;N=Irs1	-	25	28	242	338	534	433	46	475	220	315	169	291
chr1	82233111	82233112	ENSMUSG00000022591	L=2822;T=protein_coding;R=chr1:82233112-82235933;N=Gm9747	+	0	0	0	0	0	0	0	0	0	0	0	0
chr1	82316451	82316452	ENSMUSG00000026142	L=6966;T=protein_coding;R=chr1:82316452-82445366;N=Rhbdd1	+	58	53	211	250	349	197	51	275	344	242	232	283
chr1	82352216	82352217	ENSMUSG00000104493	L=2833;T=TEC;R=chr1:82352217-82355049;N=Gm19552	+	0	2	4	1	11	6	2	0	4	4	6	3
chr1	82402745	82402746	ENSMUSG00000100786	L=1682;T=antisense;R=chr1:82392493-82402746;N=Gm28940	-	0	0	0	0	0	0	0	0	0	0	0	0
chr1	82396816	82396817	ENSMUSG00000096779	L=121;T=miRNA;R=chr1:82396697-82396817;N=Gm22112	-	0	0	0	0	0	0	0	0	0	0	0	0
chr1	82586848	82586849	ENSMUSG00000067158	L=10612;T=protein_coding;R=chr1:82448423-82586849;N=Col4a4	-	0	0	0	0	1	0	0	0	1	0	0	0
chr1	82586920	82586921	ENSMUSG00000079465	L=9967;T=protein_coding;R=chr1:82586921-82722059;N=Col4a3	+	0	0	0	0	0	0	0	0	0	0	0	0
chr1	82635012	82635013	ENSMUSG00000065055	L=98;T=rRNA;R=chr1:82635013-82635110;N=n-R5s213	+	0	0	1	0	0	0	0	0	0	0	0	0
chr1	82725168	82725169	ENSMUSG00000097564	L=4343;T=processed_transcript;R=chr1:82691928-82725169;N=C430014B12Rik	-	0	1	5	8	18	3	4	14	25	7	19	18
chr1	82724889	82724890	ENSMUSG00000026150	L=9757;T=protein_coding;R=chr1:82724890-82752394;N=Mff	+	371	310	941	1146	1530	1056	230	1383	1391	1161	1111	1045
chr1	82739690	82739691	ENSMUSG00000101450	L=1017;T=sense_intronic;R=chr1:82739691-82740707;N=Gm28941	+	0	0	0	0	1	0	0	0	0	0	2	0
chr1	82768460	82768461	ENSMUSG00000026149	L=1508;T=protein_coding;R=chr1:82756649-82768461;N=Tm4sf20	-	0	0	0	0	0	0	0	0	0	0	0	0
chr1	82771242	82771243	ENSMUSG00000114299	L=420;T=protein_coding;R=chr1:82770824-82771243;N=Gm47791	-	0	0	0	0	0	0	0	0	0	0	0	0
chr1	82777209	82777210	ENSMUSG00000099771	L=183;T=processed_pseudogene;R=chr1:82777028-82777210;N=Gm19257	-	0	0	0	0	0	0	0	0	0	0	0	0
chr1	82807467	82807468	ENSMUSG00000102280	L=1046;T=TEC;R=chr1:82806423-82807468;N=Gm36999	-	0	0	0	0	0	0	0	0	0	0	0	0
chr1	82819834	82819835	ENSMUSG00000100170	L=365;T=lincRNA;R=chr1:82819835-82820377;N=Gm28942	+	0	0	0	0	0	0	0	0	0	0	0	0
chr1	82822860	82822861	ENSMUSG00000100744	L=391;T=processed_pseudogene;R=chr1:82822471-82822861;N=Gm17764	-	0	0	0	0	0	1	0	0	0	1	0	0
chr1	82839445	82839446	ENSMUSG00000093782	L=53;T=miRNA;R=chr1:82839446-82839498;N=Gm22396	+	0	0	0	0	0	0	0	0	0	0	0	0
chr1	82839482	82839483	ENSMUSG00000026159	L=8384;T=protein_coding;R=chr1:82839483-82901182;N=Agfg1	+	267	213	791	751	1304	695	246	1143	1194	924	1144	1028
chr1	82913324	82913325	ENSMUSG00000113880	L=806;T=protein_coding;R=chr1:82913325-82914130;N=A030005L19Rik	+	0	0	2	3	7	4	0	13	3	1	2	5
chr1	82924916	82924917	ENSMUSG00000113973	L=796;T=protein_coding;R=chr1:82924917-82925712;N=A030014E15Rik	+	0	0	0	0	0	0	0	0	1	0	1	0
chr1	82931398	82931399	ENSMUSG00000113846	L=829;T=protein_coding;R=chr1:82930571-82931399;N=Gm6217	-	0	0	0	0	0	0	0	0	0	0	0	0
chr1	82943387	82943388	ENSMUSG00000113084	L=830;T=protein_coding;R=chr1:82942559-82943388;N=A030003K21Rik	-	0	0	0	0	0	0	0	0	0	0	0	0
chr1	82956012	82956013	ENSMUSG00000113925	L=828;T=protein_coding;R=chr1:82955186-82956013;N=Gm7544	-	0	0	0	0	0	0	0	0	0	0	0	0
chr1	82960285	82960286	ENSMUSG00000114011	L=639;T=protein_coding;R=chr1:82960286-82960924;N=Gm47955	+	0	0	0	0	0	0	0	0	0	0	0	0
chr1	83000547	83000548	ENSMUSG00000113097	L=933;T=protein_coding;R=chr1:83000548-83001480;N=Gm47959	+	0	0	0	0	0	0	0	0	0	0	0	0
chr1	83004906	83004907	ENSMUSG00000101784	L=1426;T=processed_pseudogene;R=chr1:83003482-83004907;N=Gm7553	-	0	0	0	0	0	0	0	0	0	0	0	0
chr1	83038447	83038448	ENSMUSG00000038496	L=3065;T=protein_coding;R=chr1:83012523-83038448;N=Slc19a3	-	0	0	0	0	0	0	0	0	0	0	0	0
chr1	83015392	83015393	ENSMUSG00000100432	L=630;T=processed_pseudogene;R=chr1:83015393-83016022;N=Gm7539	+	0	0	0	1	0	0	0	0	0	0	0	2
chr1	83042479	83042480	ENSMUSG00000100190	L=957;T=protein_coding;R=chr1:83041524-83042480;N=Krtap28-10	-	0	0	0	0	0	0	0	0	0	0	0	0
chr1	83044931	83044932	ENSMUSG00000113267	L=1015;T=protein_coding;R=chr1:83044932-83045946;N=Gm47969	+	0	6	0	0	0	0	0	0	0	0	0	0
chr1	83059377	83059378	ENSMUSG00000104423	L=1093;T=protein_coding;R=chr1:83058286-83059378;N=A030005K14Rik	-	0	0	0	0	0	0	0	0	0	0	0	0
chr1	83060929	83060930	ENSMUSG00000101315	L=992;T=protein_coding;R=chr1:83060930-83061921;N=Krtap28-13	+	0	0	0	0	0	0	0	0	0	0	0	0
chr1	83067101	83067102	ENSMUSG00000099691	L=372;T=processed_pseudogene;R=chr1:83067102-83067473;N=Gm29518	+	0	0	0	0	0	0	0	0	0	0	0	0
chr1	83116765	83116766	ENSMUSG00000026166	L=1421;T=protein_coding;R=chr1:83116766-83119167;N=Ccl20	+	0	0	0	0	0	0	0	0	0	0	0	0
chr1	83157983	83157984	ENSMUSG00000101173	L=398;T=processed_pseudogene;R=chr1:83157984-83159017;N=Gm29519	+	0	0	0	0	0	0	0	0	0	0	0	0
chr1	83159751	83159752	ENSMUSG00000053161	L=2140;T=protein_coding;R=chr1:83159752-83210574;N=Daw1	+	0	0	0	0	0	0	0	0	0	0	0	0
chr1	83212883	83212884	ENSMUSG00000101896	L=841;T=processed_pseudogene;R=chr1:83212044-83212884;N=Gm6244	-	0	0	0	0	0	0	0	0	0	0	0	0
chr1	83216790	83216791	ENSMUSG00000084443	L=121;T=rRNA;R=chr1:83216671-83216791;N=n-R5s214	-	0	0	0	0	0	0	0	0	0	0	0	0
chr1	83408199	83408200	ENSMUSG00000026163	L=9602;T=protein_coding;R=chr1:83254139-83408200;N=Sphkap	-	0	0	0	0	0	0	0	0	0	0	0	0
chr1	83314512	83314513	ENSMUSG00000079140	L=788;T=processed_pseudogene;R=chr1:83314513-83315300;N=Gm6374	+	0	0	0	0	0	0	0	1	0	1	0	0
chr1	83332585	83332586	ENSMUSG00000104374	L=1289;T=TEC;R=chr1:83331298-83332586;N=Gm37517	-	0	0	0	0	0	0	0	0	0	0	0	0
chr1	83427397	83427398	ENSMUSG00000104219	L=803;T=TEC;R=chr1:83426596-83427398;N=Gm37989	-	0	0	0	0	0	0	0	0	0	0	0	0
chr1	83911643	83911644	ENSMUSG00000100580	L=2146;T=lincRNA;R=chr1:83659550-83911644;N=4933436I20Rik	-	0	0	0	0	0	0	0	0	0	0	0	0
chr1	83795911	83795912	ENSMUSG00000094946	L=121;T=miRNA;R=chr1:83795912-83796032;N=Gm25754	+	0	0	0	0	0	0	0	0	0	0	0	0
chr1	83921917	83921918	ENSMUSG00000077736	L=124;T=snoRNA;R=chr1:83921918-83922041;N=Gm24555	+	0	0	0	0	0	0	0	0	0	0	0	0
chr1	84364179	84364180	ENSMUSG00000045658	L=8172;T=protein_coding;R=chr1:84036296-84364180;N=Pid1	-	0	0	0	0	0	0	0	0	0	0	0	0
chr1	84134509	84134510	ENSMUSG00000102750	L=1644;T=TEC;R=chr1:84132867-84134510;N=Gm37058	-	0	0	0	0	0	0	0	0	0	0	0	0
chr1	84168187	84168188	ENSMUSG00000101934	L=546;T=processed_pseudogene;R=chr1:84168188-84168733;N=Gm18304	+	0	0	0	0	0	0	0	0	0	0	0	0
chr1	84218960	84218961	ENSMUSG00000098851	L=113;T=miRNA;R=chr1:84218849-84218961;N=Mir6353	-	0	0	0	0	0	0	0	0	0	0	0	0
chr1	84696220	84696221	ENSMUSG00000036766	L=4784;T=protein_coding;R=chr1:84369839-84696221;N=Dner	-	0	0	0	0	0	0	0	0	0	1	0	0
chr1	84395398	84395399	ENSMUSG00000104396	L=2897;T=TEC;R=chr1:84392503-84395399;N=Gm37959	-	0	0	0	0	0	0	0	0	0	0	0	0
chr1	84669442	84669443	ENSMUSG00000102481	L=4255;T=TEC;R=chr1:84665189-84669443;N=Gm37925	-	0	0	0	0	0	0	0	0	0	0	0	0
chr1	84695838	84695839	ENSMUSG00000093254	L=77;T=miRNA;R=chr1:84695839-84695915;N=Mir5126	+	0	0	0	0	0	0	0	0	0	0	0	0
chr1	84840515	84840516	ENSMUSG00000026219	L=16601;T=protein_coding;R=chr1:84721189-84840516;N=Trip12	-	642	472	1917	1557	2940	1285	542	2064	2319	1566	2346	1759
chr1	84809189	84809190	ENSMUSG00000103505	L=2033;T=TEC;R=chr1:84807158-84809190;N=Gm38374	-	0	0	0	0	0	0	0	0	0	0	0	0
chr1	84824682	84824683	ENSMUSG00000104503	L=4716;T=TEC;R=chr1:84819968-84824683;N=Gm37738	-	1	3	3	0	7	0	1	0	2	1	0	0
chr1	84839840	84839841	ENSMUSG00000073633	L=2148;T=protein_coding;R=chr1:84839841-84900487;N=Fbxo36	+	30	44	85	146	114	102	21	123	101	79	116	109
chr1	84935133	84935134	ENSMUSG00000026220	L=3352;T=protein_coding;R=chr1:84905898-84935134;N=Slc16a14	-	0	0	0	0	0	0	0	0	0	0	0	0
chr1	84958981	84958982	ENSMUSG00000118590	L=1120;T=protein_coding;R=chr1:84958982-84964572;N=AC167036.1	+	0	0	0	0	0	1	0	6	0	0	1	0
chr1	84993031	84993032	ENSMUSG00000099693	L=255;T=unprocessed_pseudogene;R=chr1:84990638-84993032;N=Gm29284	-	0	2	0	0	0	0	0	0	0	0	0	0
chr1	85270565	85270566	ENSMUSG00000052477	L=3827;T=protein_coding;R=chr1:84992690-85270566;N=C130026I21Rik	-	262	269	393	348	459	310	82	365	341	234	378	320
chr1	85012113	85012114	ENSMUSG00000064281	L=591;T=processed_pseudogene;R=chr1:85012114-85012704;N=Rpl19-ps1	+	5	10	0	4	2	2	2	4	8	4	0	6
chr1	85012366	85012367	ENSMUSG00000098842	L=80;T=miRNA;R=chr1:85012367-85012446;N=Gm27907	+	1	0	0	0	0	0	0	0	0	0	0	0
chr1	85028843	85028844	ENSMUSG00000118640	L=891;T=protein_coding;R=chr1:85027954-85028844;N=AC167036.2	-	0	0	0	0	0	0	0	0	0	0	0	0
chr1	85041957	85041958	ENSMUSG00000061852	L=331;T=unprocessed_pseudogene;R=chr1:85039065-85041958;N=Gm7582	-	0	0	0	0	0	0	0	0	0	0	0	0
chr1	85061153	85061154	ENSMUSG00000089976	L=189;T=unprocessed_pseudogene;R=chr1:85061154-85062642;N=Gm2389	+	0	0	0	0	0	0	0	0	0	0	0	0
chr1	85080235	85080236	ENSMUSG00000101279	L=694;T=unprocessed_pseudogene;R=chr1:85067394-85080236;N=Gm18342	-	0	0	0	0	0	0	0	0	0	0	0	0
chr1	85109852	85109853	ENSMUSG00000089844	L=1603;T=protein_coding;R=chr1:85083069-85109853;N=A530032D15Rik	-	17	6	25	12	44	6	9	9	32	5	33	3
chr1	85099511	85099512	ENSMUSG00000073631	L=1563;T=antisense;R=chr1:85099512-85101074;N=Gm10553	+	0	0	0	0	0	0	0	0	0	0	0	0
chr1	85105945	85105946	ENSMUSG00000072109	L=2323;T=antisense;R=chr1:85105946-85114035;N=A530040E14Rik	+	0	0	3	2	0	0	0	0	1	0	0	0
chr1	85115318	85115319	ENSMUSG00000090128	L=193;T=unprocessed_pseudogene;R=chr1:85115319-85117237;N=Gm16038	+	0	0	0	0	0	0	0	0	0	0	0	0
chr1	85157698	85157699	ENSMUSG00000090186	L=888;T=unprocessed_pseudogene;R=chr1:85156812-85157699;N=Gm7592	-	0	0	0	0	0	0	0	0	0	0	0	0
chr1	85159763	85159764	ENSMUSG00000089716	L=1474;T=transcribed_unprocessed_pseudogene;R=chr1:85159764-85194260;N=Gm6264	+	0	0	2	2	1	1	0	1	7	4	8	0
chr1	85199612	85199613	ENSMUSG00000118618	L=1142;T=transcribed_unprocessed_pseudogene;R=chr1:85199613-85203171;N=AC123856.1	+	0	0	0	0	0	0	0	0	0	0	0	0
chr1	85199612	85199613	ENSMUSG00000079457	L=1633;T=protein_coding;R=chr1:85199613-85213786;N=Gm7609	+	0	0	0	0	0	0	0	0	0	0	0	0
chr1	85246850	85246851	ENSMUSG00000090252	L=890;T=antisense;R=chr1:85246851-85255465;N=Gm16028	+	0	0	0	0	0	0	0	0	0	0	0	0
chr1	85266697	85266698	ENSMUSG00000079455	L=4005;T=transcribed_unprocessed_pseudogene;R=chr1:85266698-85285491;N=Gm16026	+	1	0	15	0	12	1	6	4	12	0	15	0
chr1	85327284	85327285	ENSMUSG00000091199	L=392;T=processed_transcript;R=chr1:85308659-85327285;N=Gm2619	-	0	0	0	0	0	0	0	0	0	0	0	0
chr1	85326728	85326729	ENSMUSG00000089652	L=2425;T=lincRNA;R=chr1:85326729-85342615;N=Gm16025	+	0	0	0	0	0	0	0	0	0	0	0	0
chr1	85342085	85342086	ENSMUSG00000089937	L=543;T=unprocessed_pseudogene;R=chr1:85332716-85342086;N=Gm7281	-	0	0	0	0	0	0	0	0	0	0	0	0
chr1	85485141	85485142	ENSMUSG00000118591	L=891;T=protein_coding;R=chr1:85484252-85485142;N=AC147806.1	-	0	0	0	0	0	0	0	0	0	0	0	0
chr1	85501089	85501090	ENSMUSG00000101751	L=881;T=unprocessed_pseudogene;R=chr1:85501090-85514604;N=Gm2427	+	0	0	0	0	0	0	0	0	0	0	0	0
chr1	85527160	85527161	ENSMUSG00000089714	L=2405;T=lincRNA;R=chr1:85511133-85527161;N=Gm16092	-	0	0	2	0	1	0	2	0	1	2	3	0
chr1	85526601	85526602	ENSMUSG00000118607	L=2798;T=protein_coding;R=chr1:85526602-85552178;N=AC147806.2	+	0	0	0	0	0	0	0	0	0	0	0	0
chr1	85526689	85526690	ENSMUSG00000118632	L=355;T=unprocessed_pseudogene;R=chr1:85526690-85539198;N=AC147806.3	+	0	0	0	0	0	0	0	0	0	0	0	0
chr1	85575675	85575676	ENSMUSG00000094127	L=420;T=protein_coding;R=chr1:85575676-85577295;N=G530012D18Rik	+	0	0	0	0	0	0	0	0	0	0	0	0
chr1	85598816	85598817	ENSMUSG00000070034	L=6781;T=protein_coding;R=chr1:85576899-85598817;N=Sp110	-	55	9	105	49	80	38	12	12	8	12	36	5
chr1	85599285	85599286	ENSMUSG00000090103	L=427;T=antisense;R=chr1:85599286-85599839;N=Gm16094	+	0	0	0	0	0	0	0	0	0	0	0	0
chr1	85600377	85600378	ENSMUSG00000070031	L=3328;T=protein_coding;R=chr1:85600378-85645037;N=Sp140	+	523	985	1077	894	1123	867	205	1217	698	696	1014	856
chr1	85611895	85611896	ENSMUSG00000073628	L=1056;T=antisense;R=chr1:85604085-85611896;N=Gm10552	-	0	0	0	0	0	0	0	0	0	0	0	0
chr1	85650584	85650585	ENSMUSG00000090246	L=2405;T=antisense;R=chr1:85641222-85650585;N=Gm17017	-	0	0	0	0	0	0	0	0	0	0	0	0
chr1	85649987	85649988	ENSMUSG00000026222	L=7556;T=protein_coding;R=chr1:85649988-85709998;N=Sp100	+	17	36	87	91	104	97	6	58	43	55	58	89
chr1	85674881	85674882	ENSMUSG00000064414	L=104;T=rRNA;R=chr1:85674882-85674985;N=n-R5s215	+	0	0	0	0	0	0	0	0	0	0	0	0
chr1	85778642	85778643	ENSMUSG00000052760	L=2709;T=protein_coding;R=chr1:85717083-85778643;N=A630001G21Rik	-	26	20	19	22	37	25	3	22	24	0	15	1
chr1	85751947	85751948	ENSMUSG00000098634	L=127;T=miRNA;R=chr1:85751948-85752074;N=Mir8096	+	0	0	0	0	0	0	0	0	0	0	0	0
chr1	85763793	85763794	ENSMUSG00000094834	L=78;T=miRNA;R=chr1:85763794-85763871;N=Gm25472	+	0	0	0	0	0	0	0	0	0	0	0	0
chr1	85775270	85775271	ENSMUSG00000100217	L=821;T=lincRNA;R=chr1:85775271-85784694;N=9930111H07Rik	+	0	0	0	0	0	0	0	0	0	0	0	0
chr1	85784712	85784713	ENSMUSG00000092932	L=250;T=misc_RNA;R=chr1:85784713-85784962;N=Gm22906	+	0	0	0	0	0	0	0	0	0	2	0	0
chr1	85793440	85793441	ENSMUSG00000036707	L=7077;T=protein_coding;R=chr1:85793441-85851576;N=Cab39	+	34	23	446	346	741	332	156	576	945	476	746	462
chr1	85894280	85894281	ENSMUSG00000026223	L=2491;T=protein_coding;R=chr1:85894281-85908675;N=Itm2c	+	3832	3318	2278	2330	3754	2680	473	3538	3223	2889	3479	3382
chr1	85928482	85928483	ENSMUSG00000026224	L=3343;T=protein_coding;R=chr1:85928483-85940624;N=4933407L21Rik	+	0	0	0	0	0	0	0	0	0	0	0	0
chr1	85937331	85937332	ENSMUSG00000099767	L=3994;T=antisense;R=chr1:85933247-85937332;N=Gm28884	-	0	0	0	0	0	0	0	0	0	0	0	0
chr1	85961006	85961007	ENSMUSG00000049608	L=3721;T=protein_coding;R=chr1:85938318-85961007;N=Gpr55	-	0	0	0	0	0	0	0	1	0	0	0	0
chr1	85986916	85986917	ENSMUSG00000100108	L=582;T=lincRNA;R=chr1:85972365-85986917;N=Gm28100	-	0	0	0	0	0	0	0	0	0	0	0	0
chr1	86015885	86015886	ENSMUSG00000099342	L=1484;T=processed_pseudogene;R=chr1:86014403-86015886;N=Gm18180	-	0	1	0	0	3	0	0	0	2	1	0	1
chr1	86016815	86016816	ENSMUSG00000026226	L=2666;T=protein_coding;R=chr1:86016816-86029958;N=Spata3	+	0	0	0	0	0	0	0	1	0	2	0	0
chr1	86045862	86045863	ENSMUSG00000026227	L=3331;T=protein_coding;R=chr1:86045863-86055456;N=2810459M11Rik	+	3	0	0	0	0	0	0	1	0	0	0	0
chr1	86064386	86064387	ENSMUSG00000026229	L=7265;T=protein_coding;R=chr1:86064387-86139151;N=Psmd1	+	992	663	3612	3624	6134	3071	1001	3987	5248	3716	4558	3104
chr1	86087300	86087301	ENSMUSG00000077274	L=122;T=snoRNA;R=chr1:86087301-86087422;N=Gm22786	+	0	0	5	0	0	3	2	4	2	0	1	0
chr1	86111969	86111970	ENSMUSG00000026228	L=2131;T=protein_coding;R=chr1:86099026-86111970;N=Htr2b	-	0	0	0	0	0	0	0	0	0	0	0	0
chr1	86120882	86120883	ENSMUSG00000103272	L=2679;T=TEC;R=chr1:86120883-86123561;N=Gm37914	+	0	1	12	1	13	2	3	3	15	11	23	4
chr1	86133636	86133637	ENSMUSG00000094638	L=776;T=protein_coding;R=chr1:86133637-86162788;N=Gm21972	+	120	66	310	219	561	198	100	244	532	291	526	194
chr1	86154779	86154780	ENSMUSG00000062590	L=13006;T=protein_coding;R=chr1:86154780-86278284;N=Armc9	+	149	104	219	262	298	203	60	322	272	191	254	279
chr1	86301374	86301375	ENSMUSG00000087538	L=377;T=antisense;R=chr1:86275509-86301375;N=Gm16341	-	0	0	0	0	1	0	0	0	0	0	0	0
chr1	86302831	86302832	ENSMUSG00000079445	L=4137;T=protein_coding;R=chr1:86302832-86307305;N=B3gnt7	+	0	0	0	0	1	0	0	0	1	0	2	0
chr1	86304058	86304059	ENSMUSG00000099644	L=520;T=antisense;R=chr1:86303195-86304059;N=Gm28626	-	0	0	0	0	0	0	0	0	0	0	0	0
chr1	86323266	86323267	ENSMUSG00000091806	L=327;T=processed_pseudogene;R=chr1:86323267-86323593;N=Gm5258	+	0	0	0	0	0	0	0	0	0	0	0	0
chr1	86328038	86328039	ENSMUSG00000101853	L=453;T=processed_pseudogene;R=chr1:86328039-86328873;N=Gm28627	+	0	0	0	0	0	0	0	0	0	0	0	0
chr1	86359399	86359400	ENSMUSG00000026234	L=10188;T=protein_coding;R=chr1:86344719-86359400;N=Ncl	-	12337	11798	15075	11210	23776	9984	5608	17522	23850	13049	21964	14748
chr1	86351300	86351301	ENSMUSG00000064837	L=133;T=snoRNA;R=chr1:86351169-86351301;N=Snora75	-	0	0	2	0	2	0	1	0	0	0	1	0
chr1	86352126	86352127	ENSMUSG00000104627	L=147;T=miRNA;R=chr1:86351981-86352127;N=Mir3535	-	0	3	4	0	0	0	0	0	0	0	2	0
chr1	86352086	86352087	ENSMUSG00000064696	L=80;T=snoRNA;R=chr1:86352008-86352087;N=Gm24148	-	0	3	4	0	0	0	0	0	0	0	2	0
chr1	86356329	86356330	ENSMUSG00000064823	L=70;T=snoRNA;R=chr1:86356261-86356330;N=Snord82	-	0	1	1	0	1	0	0	0	4	2	1	1
chr1	86359573	86359574	ENSMUSG00000073627	L=6437;T=processed_transcript;R=chr1:86359574-86373791;N=C130036L24Rik	+	27	18	64	30	42	23	11	45	60	30	55	26
chr1	86378275	86378276	ENSMUSG00000110510	L=1177;T=processed_pseudogene;R=chr1:86377100-86378276;N=Gm45908	-	0	0	0	0	0	0	0	0	0	0	0	0
chr1	86426227	86426228	ENSMUSG00000026237	L=1695;T=protein_coding;R=chr1:86386303-86426228;N=Nmur1	-	0	0	0	0	0	0	0	0	0	0	0	0
chr1	86426328	86426329	ENSMUSG00000036574	L=1724;T=protein_coding;R=chr1:86426329-86428052;N=Tex44	+	0	0	0	0	0	0	0	0	0	0	0	0
chr1	86473658	86473659	ENSMUSG00000101328	L=348;T=processed_pseudogene;R=chr1:86473659-86474006;N=Rpl30-ps6	+	0	1	0	0	0	0	0	0	0	0	0	2
chr1	86526725	86526726	ENSMUSG00000026238	L=1462;T=protein_coding;R=chr1:86526726-86530712;N=Ptma	+	4016	5138	8040	4810	9684	5609	2047	8557	8151	5276	6278	5797
chr1	86582628	86582629	ENSMUSG00000026239	L=2178;T=protein_coding;R=chr1:86542994-86582629;N=Pde6d	-	43	31	345	390	593	476	69	646	486	459	319	412
chr1	86580057	86580058	ENSMUSG00000102927	L=1175;T=TEC;R=chr1:86580058-86581232;N=Gm37152	+	0	0	0	0	0	0	0	0	0	0	0	0
chr1	86582903	86582904	ENSMUSG00000026240	L=5515;T=protein_coding;R=chr1:86582904-86609375;N=Cops7b	+	16	55	420	388	580	289	101	379	439	359	361	340
chr1	86637607	86637608	ENSMUSG00000084468	L=57;T=miRNA;R=chr1:86637552-86637608;N=Gm22955	-	0	0	0	0	0	0	0	0	0	0	0	0
chr1	86638200	86638201	ENSMUSG00000103609	L=2254;T=TEC;R=chr1:86638201-86640454;N=Gm37022	+	0	0	2	0	0	0	0	0	0	0	0	0
chr1	86670570	86670571	ENSMUSG00000026241	L=1042;T=protein_coding;R=chr1:86666291-86670571;N=Nppc	-	0	0	0	0	0	0	0	0	0	0	0	0
chr1	86703807	86703808	ENSMUSG00000053333	L=8901;T=protein_coding;R=chr1:86703808-87050095;N=Dis3l2	+	30	45	151	161	168	123	15	147	150	143	157	155
chr1	86765364	86765365	ENSMUSG00000100225	L=422;T=processed_pseudogene;R=chr1:86764944-86765365;N=Gm29097	-	0	0	0	0	0	0	0	0	0	0	0	0
chr1	86774818	86774819	ENSMUSG00000100768	L=1710;T=sense_intronic;R=chr1:86774819-86776528;N=Gm29055	+	0	0	7	0	2	1	3	0	7	0	7	0
chr1	86801074	86801075	ENSMUSG00000104121	L=2953;T=TEC;R=chr1:86801075-86804027;N=Gm37485	+	0	0	0	0	2	0	1	0	5	0	0	0
chr1	86826100	86826101	ENSMUSG00000102383	L=3555;T=TEC;R=chr1:86826101-86829655;N=Gm38142	+	3	0	14	0	15	1	3	0	3	5	21	0
chr1	86834994	86834995	ENSMUSG00000104400	L=2784;T=TEC;R=chr1:86834995-86837778;N=Gm38010	+	0	0	3	0	1	0	0	0	4	2	2	0
chr1	86874349	86874350	ENSMUSG00000102293	L=2315;T=TEC;R=chr1:86874350-86876664;N=Gm37541	+	0	0	2	2	0	0	1	0	1	0	2	0
chr1	86893572	86893573	ENSMUSG00000102649	L=1560;T=TEC;R=chr1:86893573-86895132;N=Gm38021	+	0	0	1	5	5	3	4	9	3	3	9	3
chr1	86909682	86909683	ENSMUSG00000084106	L=891;T=processed_pseudogene;R=chr1:86908793-86909683;N=Gm6136	-	45	228	76	144	82	152	14	195	115	150	85	160
chr1	86917991	86917992	ENSMUSG00000102571	L=2665;T=TEC;R=chr1:86917992-86920656;N=Gm37967	+	0	0	1	0	5	2	6	0	0	0	5	0
chr1	87057595	87057596	ENSMUSG00000099401	L=430;T=antisense;R=chr1:86929387-87057596;N=Gm28375	-	0	0	0	0	0	0	0	0	0	0	0	0
chr1	86988269	86988270	ENSMUSG00000102956	L=747;T=TEC;R=chr1:86988270-86989016;N=Gm37017	+	2	0	0	0	1	0	1	0	1	0	0	6
chr1	87036722	87036723	ENSMUSG00000103984	L=2928;T=TEC;R=chr1:87036723-87039650;N=Gm37447	+	0	0	8	0	37	10	1	20	12	11	6	9
chr1	87067671	87067672	ENSMUSG00000101940	L=2075;T=transcribed_unprocessed_pseudogene;R=chr1:87067672-87071098;N=Akp-ps1	+	0	0	0	0	0	0	0	0	0	0	0	0
chr1	87080170	87080171	ENSMUSG00000101625	L=885;T=lincRNA;R=chr1:87080171-87096418;N=Gm29371	+	0	0	0	0	0	0	0	0	0	0	0	0
chr1	87089927	87089928	ENSMUSG00000026246	L=2256;T=protein_coding;R=chr1:87086694-87089928;N=Alppl2	-	0	2	0	2	0	0	0	0	0	0	0	1
chr1	87101605	87101606	ENSMUSG00000079440	L=2337;T=protein_coding;R=chr1:87098002-87101606;N=Alpi	-	0	0	0	0	0	0	0	0	0	0	0	0
chr1	87117157	87117158	ENSMUSG00000100940	L=364;T=processed_pseudogene;R=chr1:87116321-87117158;N=Gm29372	-	0	0	0	0	0	0	0	0	0	0	0	0
chr1	87124972	87124973	ENSMUSG00000036500	L=2099;T=protein_coding;R=chr1:87124973-87127912;N=Akp3	+	0	0	0	0	0	0	0	0	0	0	0	0
chr1	87146982	87146983	ENSMUSG00000099839	L=1340;T=lincRNA;R=chr1:87142874-87146983;N=Gm29374	-	0	0	0	0	0	0	1	0	0	0	0	0
chr1	87156520	87156521	ENSMUSG00000026247	L=3500;T=protein_coding;R=chr1:87147655-87156521;N=Ecel1	-	0	1	0	1	2	0	0	0	0	0	3	0
chr1	87183312	87183313	ENSMUSG00000036480	L=2180;T=protein_coding;R=chr1:87183313-87188405;N=Prss56	+	6	1	0	0	0	0	0	0	0	0	0	0
chr1	87190606	87190607	ENSMUSG00000026251	L=3288;T=protein_coding;R=chr1:87190607-87200070;N=Chrnd	+	0	3	8	8	4	10	0	1	3	2	4	7
chr1	87204656	87204657	ENSMUSG00000026253	L=4163;T=protein_coding;R=chr1:87204657-87212694;N=Chrng	+	0	0	0	0	0	0	0	0	0	0	0	0
chr1	87213913	87213914	ENSMUSG00000026254	L=7497;T=protein_coding;R=chr1:87213914-87240488;N=Eif4e2	+	555	778	1789	1901	2673	1478	399	1926	1688	1422	1945	1682
chr1	87251147	87251148	ENSMUSG00000088318	L=101;T=snRNA;R=chr1:87251148-87251248;N=Gm26187	+	2	0	0	0	0	0	0	6	0	0	4	0
chr1	87264362	87264363	ENSMUSG00000026255	L=2125;T=protein_coding;R=chr1:87264363-87310839;N=Efhd1	+	4	2	2	1	2	0	0	0	0	1	12	0
chr1	87265173	87265174	ENSMUSG00000089821	L=332;T=antisense;R=chr1:87264481-87265174;N=Efhd1os	-	0	0	0	0	0	0	0	0	0	0	0	0
chr1	87326997	87326998	ENSMUSG00000048000	L=14216;T=protein_coding;R=chr1:87326998-87450796;N=Gigyf2	+	346	142	1460	667	1847	557	608	991	1850	710	1710	713
chr1	87341560	87341561	ENSMUSG00000095281	L=107;T=snRNA;R=chr1:87341455-87341561;N=Gm22549	-	0	0	0	0	0	0	0	0	0	0	0	0
chr1	87394728	87394729	ENSMUSG00000079436	L=1270;T=protein_coding;R=chr1:87386363-87394729;N=Kcnj13	-	0	1	0	0	0	1	0	0	0	0	0	0
chr1	87415348	87415349	ENSMUSG00000089613	L=95;T=snRNA;R=chr1:87415255-87415349;N=Gm23504	-	0	0	0	0	0	0	0	0	0	0	0	0
chr1	87470270	87470271	ENSMUSG00000026258	L=722;T=protein_coding;R=chr1:87470271-87475482;N=Snorc	+	31	13	0	0	7	7	2	4	1	2	0	0
chr1	87573869	87573870	ENSMUSG00000026259	L=3905;T=protein_coding;R=chr1:87476834-87573870;N=Ngef	-	0	11	6	18	30	42	0	12	1	3	1	5
chr1	87509888	87509889	ENSMUSG00000079434	L=2590;T=protein_coding;R=chr1:87509889-87597845;N=Neu2	+	0	0	0	0	0	0	0	0	0	0	0	0
chr1	87514174	87514175	ENSMUSG00000091123	L=123;T=processed_pseudogene;R=chr1:87514175-87514297;N=Gm17181	+	0	0	0	0	0	0	0	0	0	0	0	0
chr1	87544691	87544692	ENSMUSG00000090994	L=1058;T=processed_pseudogene;R=chr1:87543635-87544692;N=Gm6153	-	0	0	0	0	0	0	0	0	0	0	0	0
chr1	87620311	87620312	ENSMUSG00000026288	L=7602;T=protein_coding;R=chr1:87620312-87720507;N=Inpp5d	+	1	0	0	0	6	3	0	0	0	0	1	0
chr1	87755869	87755870	ENSMUSG00000026289	L=9628;T=protein_coding;R=chr1:87755870-87792428;N=Atg16l1	+	105	103	261	265	484	298	69	344	524	476	363	517
chr1	87776937	87776938	ENSMUSG00000087968	L=272;T=scaRNA;R=chr1:87776938-87777209;N=Gm25395	+	0	4	0	4	5	0	3	0	6	0	2	0
chr1	87784555	87784556	ENSMUSG00000089281	L=265;T=scaRNA;R=chr1:87784556-87784820;N=Scarna6	+	0	0	0	0	0	0	0	0	1	0	1	0
chr1	87803679	87803680	ENSMUSG00000056055	L=8904;T=protein_coding;R=chr1:87803680-87845158;N=Sag	+	41	30	3	10	32	3	1	12	11	21	9	22
chr1	87853286	87853287	ENSMUSG00000070738	L=6850;T=protein_coding;R=chr1:87853287-87945180;N=Dgkd	+	56	69	385	414	500	271	108	512	593	368	462	474
chr1	87854298	87854299	ENSMUSG00000101942	L=841;T=antisense;R=chr1:87853347-87854299;N=Gm19582	-	0	0	0	0	0	0	0	0	0	0	0	0
chr1	87865072	87865073	ENSMUSG00000103996	L=844;T=TEC;R=chr1:87865073-87865916;N=4833421G17Rik	+	0	2	0	0	2	0	0	3	1	0	0	1
chr1	87897539	87897540	ENSMUSG00000103591	L=2993;T=TEC;R=chr1:87897540-87900532;N=Gm38365	+	4	1	3	0	3	2	3	0	0	0	1	1
chr1	88008550	88008551	ENSMUSG00000005501	L=11871;T=protein_coding;R=chr1:87945119-88008551;N=Usp40	-	169	108	723	510	1021	401	188	462	690	384	592	255
chr1	88015923	88015924	ENSMUSG00000095942	L=110;T=miRNA;R=chr1:88015924-88016033;N=Gm25198	+	0	0	0	0	0	0	0	0	0	0	0	0
chr1	88022380	88022381	ENSMUSG00000084021	L=1582;T=processed_pseudogene;R=chr1:88022381-88023962;N=Gm5832	+	0	0	0	0	0	0	0	0	0	0	0	0
chr1	88025210	88025211	ENSMUSG00000083478	L=849;T=unprocessed_pseudogene;R=chr1:88025211-88026059;N=Gm15375	+	0	0	0	0	0	0	0	0	0	0	0	0
chr1	88037599	88037600	ENSMUSG00000118514	L=816;T=unprocessed_pseudogene;R=chr1:88037600-88038803;N=AC087801.1	+	0	0	0	0	0	0	0	0	0	0	0	0
chr1	88055387	88055388	ENSMUSG00000090165	L=2267;T=protein_coding;R=chr1:88055388-88219004;N=Ugt1a10	+	1938	2050	1921	1762	3479	2031	242	1226	1445	1216	1968	1547
chr1	88218583	88218584	ENSMUSG00000092220	L=1062;T=processed_transcript;R=chr1:88055393-88218584;N=Gm20528	-	0	0	0	0	0	0	0	0	0	0	0	0
chr1	88061123	88061124	ENSMUSG00000118583	L=514;T=unprocessed_pseudogene;R=chr1:88061124-88062355;N=AC087801.2	+	0	0	0	0	0	0	0	0	0	0	0	0
chr1	88070799	88070800	ENSMUSG00000090175	L=2190;T=protein_coding;R=chr1:88070800-88218997;N=Ugt1a9	+	1938	2050	1921	1762	3479	2031	242	1226	1445	1216	1968	1547
chr1	88087812	88087813	ENSMUSG00000089675	L=2227;T=protein_coding;R=chr1:88087813-88219004;N=Ugt1a8	+	1938	2050	1921	1762	3479	2031	242	1226	1445	1216	1968	1547
chr1	88095061	88095062	ENSMUSG00000090124	L=4219;T=protein_coding;R=chr1:88095062-88220002;N=Ugt1a7c	+	1949	2054	1958	1762	3507	2034	247	1238	1464	1227	1997	1555
chr1	88097917	88097918	ENSMUSG00000082837	L=214;T=unprocessed_pseudogene;R=chr1:88097918-88098131;N=Gm15373	+	0	0	0	0	0	0	0	0	0	0	0	0
chr1	88103251	88103252	ENSMUSG00000090145	L=2382;T=protein_coding;R=chr1:88103252-88219003;N=Ugt1a6b	+	1938	2050	1923	1762	3479	2031	242	1226	1445	1216	1969	1547
chr1	88126775	88126776	ENSMUSG00000084195	L=834;T=unprocessed_pseudogene;R=chr1:88126776-88127609;N=Gm15372	+	0	0	0	0	0	0	0	0	0	0	0	0
chr1	88129580	88129581	ENSMUSG00000081261	L=253;T=unprocessed_pseudogene;R=chr1:88129581-88129833;N=Gm15370	+	0	0	0	0	0	0	0	0	0	0	0	0
chr1	88134808	88134809	ENSMUSG00000054545	L=4312;T=protein_coding;R=chr1:88134809-88218997;N=Ugt1a6a	+	1938	2050	1921	1763	3479	2031	242	1227	1445	1216	1968	1547
chr1	88146375	88146376	ENSMUSG00000081602	L=394;T=unprocessed_pseudogene;R=chr1:88146376-88146769;N=Gm15369	+	0	0	0	0	0	0	0	0	0	0	0	0
chr1	88151037	88151038	ENSMUSG00000082513	L=844;T=unprocessed_pseudogene;R=chr1:88151038-88151881;N=Gm15374	+	0	0	0	0	0	0	0	0	0	0	0	0
chr1	88153787	88153788	ENSMUSG00000082677	L=784;T=unprocessed_pseudogene;R=chr1:88153788-88154571;N=Gm15371	+	0	0	0	0	0	0	0	0	0	0	0	0
chr1	88166011	88166012	ENSMUSG00000089943	L=2203;T=protein_coding;R=chr1:88166012-88218997;N=Ugt1a5	+	1938	2050	1923	1762	3482	2032	242	1226	1445	1216	1968	1547
chr1	88178300	88178301	ENSMUSG00000118621	L=90;T=unprocessed_pseudogene;R=chr1:88178301-88178390;N=AC087801.3	+	0	0	0	0	0	0	0	0	0	0	0	0
chr1	88186661	88186662	ENSMUSG00000081488	L=858;T=unprocessed_pseudogene;R=chr1:88186662-88187519;N=Gm15368	+	5	0	0	0	0	0	1	0	2	0	0	3
chr1	88191900	88191901	ENSMUSG00000083277	L=783;T=unprocessed_pseudogene;R=chr1:88191901-88192683;N=Gm15376	+	0	0	0	0	0	0	0	0	0	0	0	0
chr1	88200600	88200601	ENSMUSG00000090171	L=2211;T=protein_coding;R=chr1:88200601-88218997;N=Ugt1a2	+	1938	2050	1921	1762	3479	2031	242	1226	1445	1216	1968	1547
chr1	88205781	88205782	ENSMUSG00000081984	L=1051;T=protein_coding;R=chr1:88204732-88205782;N=Dnajb3	-	0	0	0	0	0	0	0	0	0	0	0	0
chr1	88211958	88211959	ENSMUSG00000089960	L=2224;T=protein_coding;R=chr1:88211959-88218997;N=Ugt1a1	+	1938	2050	1921	1762	3479	2031	242	1226	1445	1216	1968	1547
chr1	88226985	88226986	ENSMUSG00000079429	L=8492;T=protein_coding;R=chr1:88226986-88262289;N=Mroh2a	+	12	0	1	8	8	3	2	6	3	2	7	1
chr1	88277632	88277633	ENSMUSG00000044783	L=8331;T=protein_coding;R=chr1:88262471-88277633;N=Hjurp	-	71	49	400	428	521	291	89	349	422	259	281	201
chr1	88277660	88277661	ENSMUSG00000036251	L=4732;T=protein_coding;R=chr1:88277661-88389293;N=Trpm8	+	0	0	0	0	0	0	0	0	0	0	0	0
chr1	88352929	88352930	ENSMUSG00000085420	L=1236;T=antisense;R=chr1:88347489-88352930;N=4930453O03Rik	-	0	0	0	0	0	0	0	0	0	0	0	0
chr1	88406960	88406961	ENSMUSG00000026295	L=992;T=protein_coding;R=chr1:88406961-88426438;N=Spp2	+	0	0	0	0	0	0	0	0	0	0	0	0
chr1	88462607	88462608	ENSMUSG00000099553	L=471;T=lincRNA;R=chr1:88443969-88462608;N=Gm29538	-	0	0	0	0	0	0	0	0	0	0	0	0
chr1	88459682	88459683	ENSMUSG00000100908	L=316;T=lincRNA;R=chr1:88459683-88465558;N=Gm28888	+	0	0	0	0	0	0	0	0	0	0	0	0
chr1	88510065	88510066	ENSMUSG00000062310	L=1957;T=protein_coding;R=chr1:88499871-88510066;N=Glrp1	-	0	0	0	0	0	0	0	0	0	0	0	0
chr1	88551516	88551517	ENSMUSG00000100798	L=2623;T=lincRNA;R=chr1:88551517-88562167;N=Gm19589	+	0	0	0	0	0	0	0	0	0	0	0	0
chr1	88653084	88653085	ENSMUSG00000104057	L=1761;T=TEC;R=chr1:88653085-88654845;N=Gm38130	+	0	0	0	0	0	0	0	0	0	0	0	0
chr1	88656307	88656308	ENSMUSG00000100367	L=573;T=lincRNA;R=chr1:88656308-88658100;N=Gm29336	+	0	0	0	0	0	0	0	0	0	0	0	0
chr1	88702220	88702221	ENSMUSG00000049866	L=5492;T=protein_coding;R=chr1:88673125-88702221;N=Arl4c	-	3	8	98	123	224	123	39	235	180	97	104	88
chr1	88722823	88722824	ENSMUSG00000101736	L=459;T=processed_pseudogene;R=chr1:88722366-88722824;N=Gm29335	-	0	0	0	0	0	0	0	0	0	0	0	0
chr1	88754889	88754890	ENSMUSG00000097398	L=572;T=lincRNA;R=chr1:88754890-88755736;N=Platr5	+	0	0	0	0	0	0	0	0	0	0	0	0
chr1	88875409	88875410	ENSMUSG00000099848	L=284;T=lincRNA;R=chr1:88868475-88875410;N=Gm29337	-	0	0	0	0	0	0	0	0	0	0	0	0
chr1	88932318	88932319	ENSMUSG00000101333	L=1255;T=processed_pseudogene;R=chr1:88932319-88933573;N=Gm4753	+	0	0	0	0	0	0	0	0	0	0	0	0
chr1	89016112	89016113	ENSMUSG00000099378	L=603;T=lincRNA;R=chr1:89016113-89022210;N=1700067G17Rik	+	0	0	0	0	0	0	0	0	0	0	0	0
chr1	89048973	89048974	ENSMUSG00000099544	L=243;T=processed_pseudogene;R=chr1:89048974-89049216;N=Gm18699	+	0	0	0	0	0	0	0	0	0	0	0	0
chr1	89070414	89070415	ENSMUSG00000036206	L=5112;T=protein_coding;R=chr1:89070415-89155068;N=Sh3bp4	+	0	0	7	7	25	13	5	16	15	11	17	19
chr1	89097072	89097073	ENSMUSG00000102700	L=1746;T=TEC;R=chr1:89097073-89098818;N=Gm38312	+	0	0	0	0	0	0	0	0	0	0	0	0
chr1	89256980	89256981	ENSMUSG00000102083	L=800;T=processed_pseudogene;R=chr1:89256182-89256981;N=Gm5259	-	0	1	0	1	0	0	0	1	0	1	0	1
chr1	89358143	89358144	ENSMUSG00000101288	L=589;T=lincRNA;R=chr1:89302719-89358144;N=Gm28342	-	0	0	0	0	0	0	0	0	0	0	0	0
chr1	89406132	89406133	ENSMUSG00000099938	L=591;T=lincRNA;R=chr1:89360342-89406133;N=C030007H22Rik	-	0	0	0	0	0	0	0	0	0	0	0	0
chr1	89454805	89454806	ENSMUSG00000055013	L=17543;T=protein_coding;R=chr1:89454806-89897617;N=Agap1	+	239	121	1175	735	2006	765	305	895	1335	822	1079	800
chr1	89483437	89483438	ENSMUSG00000104114	L=2384;T=TEC;R=chr1:89483438-89485821;N=Gm37297	+	0	2	1	1	5	0	1	0	6	0	9	1
chr1	89563359	89563360	ENSMUSG00000088371	L=115;T=rRNA;R=chr1:89563360-89563474;N=Gm25180	+	0	0	0	0	0	0	0	0	0	0	0	0
chr1	89568764	89568765	ENSMUSG00000101662	L=666;T=sense_intronic;R=chr1:89568765-89576602;N=Gm28499	+	16	4	5	3	2	5	1	3	0	5	0	1
chr1	89683907	89683908	ENSMUSG00000102009	L=3393;T=processed_transcript;R=chr1:89650529-89683908;N=4933400F21Rik	-	0	0	0	0	0	0	0	0	0	0	0	0
chr1	89684801	89684802	ENSMUSG00000088775	L=311;T=misc_RNA;R=chr1:89684802-89685112;N=Gm26037	+	0	0	0	0	1	0	0	0	0	0	0	0
chr1	89825480	89825481	ENSMUSG00000103252	L=2045;T=TEC;R=chr1:89825481-89827525;N=Gm37521	+	0	0	0	0	6	1	1	0	0	0	3	0
chr1	89931178	89931179	ENSMUSG00000034486	L=2177;T=protein_coding;R=chr1:89927956-89931179;N=Gbx2	-	1	0	1	0	1	0	0	1	3	0	1	0
chr1	89930233	89930234	ENSMUSG00000092627	L=3057;T=processed_transcript;R=chr1:89930234-89933290;N=D130058E05Rik	+	7	4	1	0	1	0	0	4	0	2	0	0
chr1	90014665	90014666	ENSMUSG00000067081	L=4070;T=protein_coding;R=chr1:89950220-90014666;N=Asb18	-	0	0	0	0	0	0	0	0	0	1	0	0
chr1	90153400	90153401	ENSMUSG00000026301	L=4278;T=protein_coding;R=chr1:90042132-90153401;N=Iqca	-	0	0	0	3	0	0	0	0	0	0	0	0
chr1	90153627	90153628	ENSMUSG00000100850	L=1020;T=lincRNA;R=chr1:90153628-90159462;N=4930434B07Rik	+	0	0	0	0	0	0	0	0	0	0	0	0
chr1	90203979	90203980	ENSMUSG00000044337	L=3348;T=protein_coding;R=chr1:90203980-90216751;N=Ackr3	+	15	42	624	828	974	767	111	774	1108	1141	397	679
chr1	90228525	90228526	ENSMUSG00000104087	L=1367;T=TEC;R=chr1:90227160-90228526;N=Gm38277	-	0	0	0	0	0	0	0	1	0	0	0	0
chr1	90260119	90260120	ENSMUSG00000101951	L=918;T=lincRNA;R=chr1:90255276-90260120;N=Gm28721	-	0	0	0	0	0	0	0	0	0	0	0	0
chr1	90280457	90280458	ENSMUSG00000101028	L=1001;T=lincRNA;R=chr1:90280458-90283912;N=Gm28723	+	0	0	2	1	2	0	0	2	0	3	1	3
chr1	90327311	90327312	ENSMUSG00000098368	L=107;T=rRNA;R=chr1:90327312-90327418;N=Gm27648	+	0	0	0	0	0	0	0	0	0	0	0	0
chr1	90454500	90454501	ENSMUSG00000101997	L=1036;T=lincRNA;R=chr1:90453394-90454501;N=Gm28722	-	0	0	0	0	0	0	0	0	0	0	0	0
chr1	90520495	90520496	ENSMUSG00000103292	L=2802;T=TEC;R=chr1:90520496-90523297;N=Gm35048	+	2	1	0	2	6	7	0	11	5	0	2	1
chr1	90602980	90602981	ENSMUSG00000034432	L=4448;T=protein_coding;R=chr1:90602981-90613341;N=Cops8	+	160	271	816	1161	1303	1092	253	1439	1224	1197	1062	1285
chr1	90675160	90675161	ENSMUSG00000056128	L=1207;T=lincRNA;R=chr1:90675161-90679793;N=Gm9991	+	0	0	0	0	0	0	0	0	0	0	0	0
chr1	90843970	90843971	ENSMUSG00000048126	L=11963;T=protein_coding;R=chr1:90765923-90843971;N=Col6a3	-	4657	4777	4372	4368	7180	4526	921	4615	3997	3714	4525	4414
chr1	90839132	90839133	ENSMUSG00000103061	L=1859;T=TEC;R=chr1:90837275-90839133;N=Gm36970	-	0	0	7	3	2	2	1	1	0	0	1	0
chr1	90871418	90871419	ENSMUSG00000103978	L=837;T=TEC;R=chr1:90870583-90871419;N=4930474B08Rik	-	0	0	0	0	0	0	0	0	0	0	0	0
chr1	90915084	90915085	ENSMUSG00000026303	L=5357;T=protein_coding;R=chr1:90915085-90951142;N=Mlph	+	2	0	0	0	0	0	1	0	0	0	0	0
chr1	90953107	90953108	ENSMUSG00000090550	L=276;T=protein_coding;R=chr1:90953108-90954027;N=Prlh	+	0	0	0	0	0	0	0	0	0	0	0	0
chr1	90969660	90969661	ENSMUSG00000026304	L=1992;T=protein_coding;R=chr1:90958133-90969661;N=Rab17	-	0	0	0	0	0	0	0	0	0	0	0	0
chr1	90975259	90975260	ENSMUSG00000100791	L=619;T=lincRNA;R=chr1:90974459-90975260;N=Gm28199	-	0	0	0	0	0	0	0	0	0	0	0	0
chr1	90998736	90998737	ENSMUSG00000026305	L=6469;T=protein_coding;R=chr1:90998737-91128944;N=Lrrfip1	+	277	208	1378	960	2286	886	305	1111	1812	1023	1485	1186
chr1	91145088	91145089	ENSMUSG00000070732	L=6518;T=protein_coding;R=chr1:91145089-91170795;N=Rbm44	+	0	0	2	0	0	0	0	0	0	3	0	1
chr1	91172147	91172148	ENSMUSG00000100018	L=720;T=processed_pseudogene;R=chr1:91171429-91172148;N=Gm7776	-	2	7	1	8	17	3	0	8	1	5	4	13
chr1	91179821	91179822	ENSMUSG00000034353	L=3022;T=protein_coding;R=chr1:91179822-91225196;N=Ramp1	+	0	3	0	0	0	0	0	0	0	0	0	0
chr1	91250303	91250304	ENSMUSG00000034343	L=8842;T=protein_coding;R=chr1:91250304-91290337;N=Ube2f	+	66	52	380	496	588	407	91	659	616	560	345	454
chr1	91296044	91296045	ENSMUSG00000083064	L=892;T=processed_pseudogene;R=chr1:91296045-91296936;N=Gm7785	+	1	6	5	1	16	3	4	7	9	1	3	2
chr1	91298337	91298338	ENSMUSG00000026307	L=4549;T=protein_coding;R=chr1:91298338-91321075;N=Scly	+	27	48	62	89	57	63	27	106	127	89	185	144
chr1	91321100	91321101	ENSMUSG00000090322	L=490;T=antisense;R=chr1:91305092-91321101;N=Gm17090	-	32	22	13	30	20	28	0	14	9	17	25	27
chr1	91322074	91322075	ENSMUSG00000049515	L=5445;T=protein_coding;R=chr1:91322075-91348306;N=Espnl	+	30	30	11	22	18	9	1	19	3	2	32	8
chr1	91351015	91351016	ENSMUSG00000026308	L=3089;T=protein_coding;R=chr1:91351016-91362416;N=Klhl30	+	0	4	9	21	43	17	0	6	3	11	4	6
chr1	91366429	91366430	ENSMUSG00000047443	L=2815;T=protein_coding;R=chr1:91366430-91374217;N=Erfe	+	5	4	0	0	0	0	0	0	0	0	0	0
chr1	91398814	91398815	ENSMUSG00000026309	L=5556;T=protein_coding;R=chr1:91373861-91398815;N=Ilkap	-	258	262	759	747	884	665	205	1032	1104	812	881	908
chr1	91406028	91406029	ENSMUSG00000100253	L=547;T=lincRNA;R=chr1:91404879-91406029;N=1700020N18Rik	-	0	0	0	0	0	0	0	0	0	0	0	0
chr1	91414037	91414038	ENSMUSG00000067071	L=1808;T=protein_coding;R=chr1:91411483-91414038;N=Hes6	-	46	46	394	603	475	543	87	601	336	356	354	362
chr1	91459323	91459324	ENSMUSG00000055866	L=5856;T=protein_coding;R=chr1:91415982-91459324;N=Per2	-	16	22	44	95	45	59	2	29	60	51	31	53
chr1	91470097	91470098	ENSMUSG00000101911	L=193;T=processed_pseudogene;R=chr1:91469906-91470098;N=Gm28381	-	0	0	0	0	0	0	0	0	0	1	0	0
chr1	91483023	91483024	ENSMUSG00000100151	L=1669;T=lincRNA;R=chr1:91483024-91484774;N=Gm28382	+	0	0	0	0	0	0	0	0	0	0	1	0
chr1	91490008	91490009	ENSMUSG00000101958	L=2162;T=processed_pseudogene;R=chr1:91487729-91490009;N=Gm19085	-	0	0	0	2	1	1	1	11	0	2	0	0
chr1	91494646	91494647	ENSMUSG00000034292	L=3712;T=protein_coding;R=chr1:91494647-91529307;N=Traf3ip1	+	18	6	96	47	164	72	29	93	142	58	126	76
chr1	91540543	91540544	ENSMUSG00000026311	L=6432;T=protein_coding;R=chr1:91540544-91559589;N=Asb1	+	38	54	227	316	384	227	84	519	349	397	353	474
chr1	91611405	91611406	ENSMUSG00000101705	L=385;T=lincRNA;R=chr1:91611406-91624500;N=Gm28380	+	0	0	0	0	0	0	0	0	0	0	0	0
chr1	91802936	91802937	ENSMUSG00000100980	L=4410;T=antisense;R=chr1:91798528-91802937;N=Gm29100	-	2	5	20	16	31	21	7	37	25	20	13	22
chr1	91801460	91801461	ENSMUSG00000007805	L=3174;T=protein_coding;R=chr1:91801461-91848028;N=Twist2	+	20	80	472	680	1062	1000	147	1154	1254	1472	681	1082
chr1	91822514	91822515	ENSMUSG00000101414	L=1471;T=sense_intronic;R=chr1:91822515-91823985;N=Gm29101	+	3	10	15	9	32	24	11	47	60	39	26	26
chr1	91916259	91916260	ENSMUSG00000102745	L=3292;T=TEC;R=chr1:91916260-91919551;N=Gm37600	+	0	0	0	0	0	0	0	0	0	0	0	0
chr1	92195698	92195699	ENSMUSG00000026313	L=15813;T=protein_coding;R=chr1:91928779-92195699;N=Hdac4	-	357	433	561	626	860	602	132	653	695	768	552	602
chr1	91975986	91975987	ENSMUSG00000103101	L=5578;T=TEC;R=chr1:91975987-91981564;N=Gm37048	+	0	1	0	0	1	0	0	1	1	0	0	0
chr1	92022096	92022097	ENSMUSG00000102565	L=2506;T=TEC;R=chr1:92019592-92022097;N=Gm37036	-	0	0	3	12	5	0	2	0	3	0	0	4
chr1	92324509	92324510	ENSMUSG00000101265	L=760;T=lincRNA;R=chr1:92324510-92329888;N=Gm29099	+	0	0	0	0	0	0	0	0	0	0	0	0
chr1	92430531	92430532	ENSMUSG00000101522	L=412;T=processed_pseudogene;R=chr1:92430121-92430532;N=Gm7837	-	0	0	0	0	0	0	0	0	0	0	0	0
chr1	92473859	92473860	ENSMUSG00000026260	L=3331;T=protein_coding;R=chr1:92439010-92473860;N=Ndufa10	-	3518	3404	3447	3298	4929	2781	788	3775	5035	3652	4733	3683
chr1	92464541	92464542	ENSMUSG00000098288	L=60;T=miRNA;R=chr1:92464483-92464542;N=Mir6900	-	0	0	0	0	0	0	0	0	0	0	0	0
chr1	92485112	92485113	ENSMUSG00000067064	L=4838;T=protein_coding;R=chr1:92475925-92485113;N=Olfr1416	-	0	0	0	0	0	0	0	0	0	0	0	2
chr1	92496100	92496101	ENSMUSG00000057464	L=2815;T=protein_coding;R=chr1:92489101-92496101;N=Olfr1415	-	0	0	0	0	0	0	0	0	0	0	0	0
chr1	92518660	92518661	ENSMUSG00000042849	L=6083;T=protein_coding;R=chr1:92506366-92518661;N=Olfr1414	-	0	0	0	0	0	0	0	0	0	0	0	0
chr1	92571321	92571322	ENSMUSG00000058904	L=1724;T=protein_coding;R=chr1:92571322-92574397;N=Olfr1413	+	0	0	0	0	0	0	0	0	0	0	0	0
chr1	92572748	92572749	ENSMUSG00000097001	L=376;T=antisense;R=chr1:92572374-92572749;N=1700054K02Rik	-	0	0	0	0	0	0	0	0	0	0	0	0
chr1	92574613	92574614	ENSMUSG00000099363	L=183;T=unprocessed_pseudogene;R=chr1:92574614-92574796;N=Gm28478	+	0	0	0	0	0	0	0	0	0	0	0	0
chr1	92585778	92585779	ENSMUSG00000046300	L=3663;T=protein_coding;R=chr1:92585779-92591375;N=Olfr1412	+	0	0	0	0	0	0	0	0	0	0	0	0
chr1	92589871	92589872	ENSMUSG00000107778	L=46;T=unprocessed_pseudogene;R=chr1:92589872-92589917;N=Gm44098	+	0	0	0	0	0	0	0	0	0	0	0	0
chr1	92594410	92594411	ENSMUSG00000062497	L=1901;T=protein_coding;R=chr1:92594411-92597753;N=Olfr1411	+	0	0	0	0	0	0	0	0	0	0	0	0
chr1	92595364	92595365	ENSMUSG00000108131	L=112;T=unprocessed_pseudogene;R=chr1:92595365-92595476;N=Gm44099	+	0	0	0	0	0	0	0	0	0	0	0	0
chr1	92605781	92605782	ENSMUSG00000063583	L=7927;T=protein_coding;R=chr1:92605782-92614806;N=Olfr1410	+	0	0	0	0	0	0	0	0	0	0	0	0
chr1	92617787	92617788	ENSMUSG00000061616	L=4158;T=protein_coding;R=chr1:92617788-92623412;N=Olfr12	+	0	0	1	2	1	0	2	0	1	0	0	0
chr1	92641984	92641985	ENSMUSG00000073616	L=1499;T=protein_coding;R=chr1:92637145-92641985;N=Cops9	-	7306	9888	6467	10489	9304	8390	1261	10953	7229	7946	8399	10390
chr1	92648840	92648841	ENSMUSG00000044055	L=3082;T=protein_coding;R=chr1:92644218-92648841;N=Otos	-	1	13	19	34	13	17	6	12	0	1	8	9
chr1	92717201	92717202	ENSMUSG00000100546	L=1078;T=lincRNA;R=chr1:92714234-92717202;N=Gm29483	-	0	0	0	0	0	0	0	0	0	0	1	0
chr1	92760479	92760480	ENSMUSG00000099665	L=230;T=lincRNA;R=chr1:92759213-92760480;N=Gm29482	-	0	0	0	0	0	0	0	0	0	0	0	0
chr1	92837895	92837896	ENSMUSG00000100781	L=1049;T=antisense;R=chr1:92820958-92837896;N=Gm29481	-	0	0	0	0	0	0	0	0	0	0	0	0
chr1	92831644	92831645	ENSMUSG00000034220	L=5159;T=protein_coding;R=chr1:92831645-92860779;N=Gpc1	+	1846	2990	2512	3778	3532	3727	555	4212	3308	3443	2549	3842
chr1	92848770	92848771	ENSMUSG00000101995	L=1655;T=antisense;R=chr1:92842177-92848771;N=Gm29480	-	1	0	0	0	0	0	0	0	0	0	0	1
chr1	92850377	92850378	ENSMUSG00000065470	L=66;T=miRNA;R=chr1:92850378-92850443;N=Mir149	+	0	0	0	0	0	0	0	0	0	0	0	0
chr1	92902905	92902906	ENSMUSG00000034212	L=4846;T=protein_coding;R=chr1:92859803-92902906;N=Ankmy1	-	0	1	0	0	0	0	1	0	1	0	0	0
chr1	92906980	92906981	ENSMUSG00000047067	L=1314;T=protein_coding;R=chr1:92906981-92908435;N=Dusp28	+	0	0	0	0	0	0	0	0	0	0	0	0
chr1	92910763	92910764	ENSMUSG00000097251	L=1787;T=antisense;R=chr1:92908378-92910764;N=5033417F24Rik	-	0	0	0	0	0	0	0	0	0	0	0	0
chr1	92910782	92910783	ENSMUSG00000026269	L=9467;T=protein_coding;R=chr1:92910783-92924384;N=Rnpepl1	+	1	0	43	45	62	46	11	51	19	18	19	16
chr1	92950589	92950590	ENSMUSG00000100632	L=1689;T=antisense;R=chr1:92933526-92950590;N=9430060I03Rik	-	0	2	30	7	39	7	6	17	12	8	21	16
chr1	92934375	92934376	ENSMUSG00000026270	L=4346;T=protein_coding;R=chr1:92934376-92947941;N=Capn10	+	62	41	318	338	375	226	53	364	306	249	309	199
chr1	92950864	92950865	ENSMUSG00000026271	L=4839;T=protein_coding;R=chr1:92950865-92986391;N=Gpr35	+	0	0	2	5	0	0	0	2	0	0	0	1
chr1	93002770	93002771	ENSMUSG00000100021	L=2126;T=processed_pseudogene;R=chr1:92999396-93002771;N=Gm18697	-	0	0	0	0	0	0	0	0	0	0	0	0
chr1	93006333	93006334	ENSMUSG00000045091	L=1088;T=protein_coding;R=chr1:93006334-93012269;N=Aqp12	+	0	1	0	0	0	0	0	0	0	0	0	0
chr1	93101950	93101951	ENSMUSG00000014602	L=9330;T=protein_coding;R=chr1:93015464-93101951;N=Kif1a	-	0	0	0	0	0	0	0	0	0	0	0	0
chr1	93124102	93124103	ENSMUSG00000101378	L=317;T=lincRNA;R=chr1:93122931-93124103;N=Gm28086	-	0	0	0	0	0	0	0	0	0	0	0	0
chr1	93135239	93135240	ENSMUSG00000026272	L=1697;T=protein_coding;R=chr1:93135240-93145421;N=Agxt	+	0	0	0	0	0	0	0	0	0	0	0	0
chr1	93160947	93160948	ENSMUSG00000034159	L=2368;T=protein_coding;R=chr1:93151349-93160948;N=Mab21l4	-	0	0	0	0	0	0	0	0	0	0	0	0
chr1	93168724	93168725	ENSMUSG00000084989	L=7132;T=protein_coding;R=chr1:93168725-93231072;N=Crocc2	+	9	30	22	37	36	26	7	27	7	1	20	2
chr1	93235840	93235841	ENSMUSG00000047793	L=9491;T=protein_coding;R=chr1:93235841-93301065;N=Sned1	+	2563	2668	6614	6739	6084	5027	1810	7968	4560	4563	4773	4669
chr1	93274548	93274549	ENSMUSG00000098997	L=62;T=miRNA;R=chr1:93274549-93274610;N=Mir6901	+	0	0	0	0	0	0	0	0	0	0	0	0
chr1	93305914	93305915	ENSMUSG00000026273	L=5271;T=protein_coding;R=chr1:93299211-93305915;N=Mterf4	-	27	19	158	214	239	204	41	289	189	239	231	292
chr1	93305963	93305964	ENSMUSG00000101172	L=885;T=antisense;R=chr1:93305964-93317309;N=Gm28535	+	6	6	1	1	1	0	0	0	1	0	12	1
chr1	93307238	93307239	ENSMUSG00000100351	L=546;T=processed_pseudogene;R=chr1:93306694-93307239;N=Gm7867	-	0	5	4	5	6	6	2	9	4	8	1	8
chr1	93343481	93343482	ENSMUSG00000026274	L=9060;T=protein_coding;R=chr1:93308770-93343482;N=Pask	-	34	19	59	43	96	38	9	48	81	28	55	34
chr1	93342853	93342854	ENSMUSG00000026275	L=10495;T=protein_coding;R=chr1:93342854-93373489;N=Ppp1r7	+	197	130	835	904	1163	682	181	1012	870	696	1057	822
chr1	93346091	93346092	ENSMUSG00000106302	L=64;T=miRNA;R=chr1:93346092-93346155;N=Mir6902	+	0	0	0	0	0	0	0	0	0	0	0	0
chr1	93352157	93352158	ENSMUSG00000098689	L=128;T=miRNA;R=chr1:93352158-93352285;N=Mir6345	+	0	0	0	0	0	0	0	0	0	0	0	0
chr1	93363254	93363255	ENSMUSG00000064389	L=103;T=snRNA;R=chr1:93363255-93363357;N=Gm26446	+	0	0	0	0	0	0	0	0	0	0	0	0
chr1	93373929	93373930	ENSMUSG00000034107	L=3984;T=protein_coding;R=chr1:93373930-93404303;N=Ano7	+	0	0	0	0	0	0	0	0	0	0	0	0
chr1	93478814	93478815	ENSMUSG00000034088	L=11320;T=protein_coding;R=chr1:93405940-93478815;N=Hdlbp	-	3081	3352	3502	3496	5497	3163	1086	4938	5374	4240	5000	4436
chr1	93421699	93421700	ENSMUSG00000090489	L=789;T=processed_pseudogene;R=chr1:93421700-93422488;N=Gm17415	+	19	6	0	4	0	3	0	2	2	5	1	4
chr1	93478963	93478964	ENSMUSG00000026276	L=7979;T=protein_coding;R=chr1:93478964-93510260;N=Septin2	+	1710	948	2796	2498	5391	2653	637	2834	3704	2630	4338	3152
chr1	93478992	93478993	ENSMUSG00000116048	L=3335;T=protein_coding;R=chr1:93478993-93509733;N=Septin2	+	1658	918	2782	2484	5349	2640	631	2825	3672	2609	4322	3133
chr1	93512078	93512079	ENSMUSG00000034066	L=5235;T=protein_coding;R=chr1:93512079-93621976;N=Farp2	+	56	114	81	126	179	88	31	248	282	201	227	315
chr1	93531814	93531815	ENSMUSG00000103854	L=2388;T=TEC;R=chr1:93531815-93534202;N=Gm37250	+	1	0	0	0	0	0	0	0	0	0	0	0
chr1	93658658	93658659	ENSMUSG00000026277	L=5812;T=protein_coding;R=chr1:93619751-93658659;N=Stk25	-	77	122	198	263	297	234	86	272	298	216	167	252
chr1	93635192	93635193	ENSMUSG00000100927	L=1317;T=antisense;R=chr1:93635193-93636509;N=Gm28536	+	0	0	0	0	0	0	0	0	0	0	0	0
chr1	93685659	93685660	ENSMUSG00000026278	L=1840;T=protein_coding;R=chr1:93685660-93695764;N=Bok	+	50	47	82	202	227	178	28	133	160	131	91	95
chr1	93754863	93754864	ENSMUSG00000026279	L=6519;T=protein_coding;R=chr1:93701935-93754864;N=Thap4	-	91	105	387	512	661	475	92	440	486	503	535	443
chr1	93731103	93731104	ENSMUSG00000101952	L=982;T=antisense;R=chr1:93731104-93751072;N=Gm10550	+	0	0	0	0	0	0	0	0	0	0	0	0
chr1	93751499	93751500	ENSMUSG00000026280	L=8278;T=protein_coding;R=chr1:93751500-93790610;N=Atg4b	+	268	483	588	755	809	585	172	919	860	865	805	713
chr1	93801933	93801934	ENSMUSG00000026281	L=2631;T=protein_coding;R=chr1:93792576-93801934;N=Dtymk	-	319	217	390	505	742	483	117	790	881	752	638	597
chr1	93803964	93803965	ENSMUSG00000026283	L=4729;T=protein_coding;R=chr1:93803965-93822101;N=Ing5	+	123	40	242	203	376	172	69	335	238	116	231	150
chr1	93808670	93808671	ENSMUSG00000088961	L=102;T=snRNA;R=chr1:93808570-93808671;N=Gm22089	-	0	0	0	0	0	0	0	0	0	0	0	0
chr1	93824908	93824909	ENSMUSG00000073609	L=4281;T=protein_coding;R=chr1:93824909-93852348;N=D2hgdh	+	9	23	54	67	58	57	20	116	63	49	51	75
chr1	93861305	93861306	ENSMUSG00000094651	L=3063;T=protein_coding;R=chr1:93861306-93876494;N=Gal3st2	+	0	4	0	0	0	0	0	0	0	0	0	0
chr1	93906243	93906244	ENSMUSG00000101660	L=958;T=unprocessed_pseudogene;R=chr1:93906244-93916768;N=Gm18666	+	0	0	0	0	0	0	0	0	0	0	0	0
chr1	93918310	93918311	ENSMUSG00000093805	L=2748;T=protein_coding;R=chr1:93918311-93942650;N=Gal3st2b	+	0	0	0	0	0	0	0	0	0	0	0	0
chr1	93975352	93975353	ENSMUSG00000099624	L=958;T=unprocessed_pseudogene;R=chr1:93975353-93985816;N=Gm7889	+	0	4	0	1	4	2	2	4	7	0	7	5
chr1	93990508	93990509	ENSMUSG00000073608	L=9667;T=protein_coding;R=chr1:93990509-94017147;N=Gal3st2c	+	33	1	0	0	0	0	0	0	0	0	0	0
chr1	94020450	94020451	ENSMUSG00000034000	L=4637;T=protein_coding;R=chr1:94020451-94028334;N=Neu4	+	6	0	0	0	0	0	0	0	0	0	0	0
chr1	94052552	94052553	ENSMUSG00000026285	L=1930;T=protein_coding;R=chr1:94038305-94052553;N=Pdcd1	-	0	0	0	0	0	0	0	0	0	0	0	0
chr1	94204416	94204417	ENSMUSG00000100990	L=843;T=processed_pseudogene;R=chr1:94204417-94205259;N=Gm7891	+	0	0	0	0	0	0	0	0	0	0	0	0
chr1	94469886	94469887	ENSMUSG00000100347	L=1173;T=processed_pseudogene;R=chr1:94468715-94469887;N=Gm7895	-	1	0	0	0	0	0	0	0	1	1	0	2
chr1	94615703	94615704	ENSMUSG00000077413	L=69;T=snoRNA;R=chr1:94615636-94615704;N=Gm23389	-	0	0	0	0	0	0	0	0	0	0	0	0
chr1	94797082	94797083	ENSMUSG00000100518	L=1607;T=lincRNA;R=chr1:94797083-94802472;N=4930440C22Rik	+	0	0	0	0	0	0	0	0	0	0	0	0
chr1	95040042	95040043	ENSMUSG00000089310	L=110;T=snoRNA;R=chr1:95039934-95040043;N=Gm23181	-	0	0	0	0	0	0	0	0	0	0	0	0
chr1	95256809	95256810	ENSMUSG00000099592	L=848;T=processed_pseudogene;R=chr1:95255963-95256810;N=Gm5264	-	0	0	0	0	0	0	0	0	0	0	0	0
chr1	95313622	95313623	ENSMUSG00000051185	L=4814;T=protein_coding;R=chr1:95313623-95335284;N=Fam174a	+	75	60	319	290	576	344	72	481	474	353	419	324
chr1	95328680	95328681	ENSMUSG00000103973	L=2538;T=TEC;R=chr1:95328681-95331218;N=BC055308	+	0	0	12	5	9	3	4	18	17	7	11	14
chr1	95498620	95498621	ENSMUSG00000081051	L=531;T=processed_pseudogene;R=chr1:95498621-95499151;N=Gm15427	+	186	558	102	316	155	271	23	381	188	454	181	471
chr1	95667570	95667571	ENSMUSG00000040710	L=20091;T=protein_coding;R=chr1:95587682-95667571;N=St8sia4	-	0	0	0	0	0	0	0	0	0	0	0	0
chr1	95648507	95648508	ENSMUSG00000103197	L=1735;T=TEC;R=chr1:95646774-95648508;N=Gm37642	-	0	0	0	0	0	0	0	1	0	0	0	0
chr1	95716517	95716518	ENSMUSG00000100777	L=761;T=lincRNA;R=chr1:95701184-95716518;N=4930598F16Rik	-	0	0	0	0	0	0	0	0	0	0	0	0
chr1	95738195	95738196	ENSMUSG00000102718	L=2098;T=TEC;R=chr1:95738196-95740293;N=Gm37761	+	0	0	0	0	0	0	0	0	0	0	0	0
chr1	95832234	95832235	ENSMUSG00000095955	L=107;T=snRNA;R=chr1:95832129-95832235;N=Gm22360	-	2	0	0	0	0	4	0	0	0	0	0	0
chr1	96021757	96021758	ENSMUSG00000100062	L=356;T=lincRNA;R=chr1:95990659-96021758;N=1700063A18Rik	-	0	0	0	0	0	0	0	0	0	0	0	0
chr1	96266940	96266941	ENSMUSG00000080345	L=89;T=miRNA;R=chr1:96266853-96266941;N=Gm24586	-	0	0	0	0	0	0	0	0	0	0	0	0
chr1	96303145	96303146	ENSMUSG00000096585	L=110;T=miRNA;R=chr1:96303146-96303255;N=Gm22917	+	0	0	0	0	0	0	0	0	0	0	0	0
chr1	96313241	96313242	ENSMUSG00000102658	L=2294;T=TEC;R=chr1:96313242-96315535;N=Gm37076	+	0	0	0	0	0	0	0	0	0	0	0	0
chr1	96556702	96556703	ENSMUSG00000100336	L=1349;T=lincRNA;R=chr1:96543059-96556703;N=Gm29601	-	0	0	0	0	0	0	0	0	0	0	0	0
chr1	96662572	96662573	ENSMUSG00000100589	L=583;T=lincRNA;R=chr1:96612057-96662573;N=4930533P14Rik	-	0	0	0	0	0	0	0	0	0	0	0	0
chr1	96617098	96617099	ENSMUSG00000095610	L=107;T=snRNA;R=chr1:96617099-96617205;N=Gm26245	+	0	1	0	0	0	0	0	0	0	0	0	0
chr1	96645419	96645420	ENSMUSG00000100362	L=682;T=processed_pseudogene;R=chr1:96645420-96646170;N=Gm1833	+	0	0	0	0	0	0	0	0	0	0	0	0
chr1	96762030	96762031	ENSMUSG00000077255	L=128;T=snoRNA;R=chr1:96762031-96762158;N=Gm26078	+	0	0	0	0	0	0	0	0	0	0	0	0
chr1	96872170	96872171	ENSMUSG00000040693	L=4908;T=protein_coding;R=chr1:96816270-96872171;N=Slco4c1	-	0	0	0	0	1	0	0	0	0	0	1	0
chr1	96871125	96871126	ENSMUSG00000097814	L=4120;T=antisense;R=chr1:96871126-96907796;N=Panct2	+	0	0	0	0	0	0	0	0	0	0	0	0
chr1	96997576	96997577	ENSMUSG00000045463	L=2492;T=transcribed_unprocessed_pseudogene;R=chr1:96906176-96997577;N=Slco6b1	-	0	0	0	0	0	0	0	0	0	0	0	0
chr1	97002782	97002783	ENSMUSG00000097480	L=964;T=processed_pseudogene;R=chr1:97001820-97002783;N=Gm9499	-	1	1	2	0	2	0	0	0	0	1	1	0
chr1	97025564	97025565	ENSMUSG00000100454	L=474;T=lincRNA;R=chr1:97024516-97025565;N=Gm28901	-	0	0	0	0	0	0	0	0	0	0	0	0
chr1	97024680	97024681	ENSMUSG00000044757	L=1248;T=processed_pseudogene;R=chr1:97024681-97025928;N=Gm6430	+	0	0	0	0	0	0	0	0	1	0	0	0
chr1	97128300	97128301	ENSMUSG00000026331	L=2842;T=protein_coding;R=chr1:97059038-97128301;N=Slco6c1	-	0	0	0	0	0	0	0	0	0	0	0	0
chr1	97162859	97162860	ENSMUSG00000100484	L=2039;T=unprocessed_pseudogene;R=chr1:97162860-97310664;N=Gm7133	+	0	0	0	0	0	0	0	0	0	0	0	0
chr1	97346474	97346475	ENSMUSG00000101348	L=2255;T=transcribed_unprocessed_pseudogene;R=chr1:97346475-97573015;N=Gm7135	+	0	0	0	0	0	0	0	0	0	0	0	0
chr1	97545447	97545448	ENSMUSG00000103179	L=1185;T=TEC;R=chr1:97544264-97545448;N=Gm37171	-	0	0	0	0	0	0	0	0	0	0	0	0
chr1	97662073	97662074	ENSMUSG00000044768	L=41324;T=protein_coding;R=chr1:97606318-97662074;N=D1Ertd622e	-	8	5	166	192	260	176	53	342	330	254	206	246
chr1	97660830	97660831	ENSMUSG00000118489	L=1444;T=processed_pseudogene;R=chr1:97660831-97662274;N=AC099860.1	+	0	0	0	0	0	0	0	0	0	0	0	0
chr1	97770410	97770411	ENSMUSG00000040648	L=14381;T=protein_coding;R=chr1:97706048-97770411;N=Ppip5k2	-	182	93	668	723	984	498	240	841	937	620	910	506
chr1	97770171	97770172	ENSMUSG00000026333	L=6048;T=protein_coding;R=chr1:97770172-97793709;N=Gin1	+	39	30	76	76	132	53	26	103	103	56	108	46
chr1	98095645	98095646	ENSMUSG00000026335	L=11892;T=protein_coding;R=chr1:97795114-98095646;N=Pam	-	867	712	1003	585	1288	609	294	956	1186	701	906	682
chr1	97880064	97880065	ENSMUSG00000104140	L=1684;T=TEC;R=chr1:97878382-97880065;N=Gm37140	-	5	3	4	0	0	0	1	2	2	0	3	1
chr1	97936399	97936400	ENSMUSG00000089169	L=312;T=misc_RNA;R=chr1:97936400-97936711;N=Gm25413	+	0	0	0	0	0	0	0	0	0	0	0	0
chr1	97949388	97949389	ENSMUSG00000089782	L=489;T=processed_pseudogene;R=chr1:97948901-97949389;N=Gm3531	-	13	7	0	0	6	10	0	12	9	15	7	8
chr1	98057679	98057680	ENSMUSG00000089706	L=5853;T=processed_transcript;R=chr1:98031116-98057680;N=B230216N24Rik	-	21	4	3	3	4	0	2	8	3	2	9	7
chr1	98049821	98049822	ENSMUSG00000096085	L=107;T=snRNA;R=chr1:98049822-98049928;N=Gm24465	+	0	0	0	1	0	0	0	0	1	0	0	0
chr1	98131455	98131456	ENSMUSG00000100182	L=1882;T=lincRNA;R=chr1:98131456-98144655;N=1810006J02Rik	+	0	0	0	0	0	0	0	0	0	0	0	0
chr1	98173647	98173648	ENSMUSG00000100711	L=4176;T=lincRNA;R=chr1:98173648-98190698;N=Gm29461	+	0	0	0	0	0	0	0	0	0	0	0	0
chr1	98263522	98263523	ENSMUSG00000097608	L=984;T=processed_pseudogene;R=chr1:98263523-98264506;N=Gm7952	+	0	0	0	1	0	0	0	0	0	1	0	0
chr1	98267150	98267151	ENSMUSG00000099634	L=288;T=processed_pseudogene;R=chr1:98267151-98267438;N=Gm29462	+	0	0	1	2	0	0	1	0	0	0	0	0
chr1	98421123	98421124	ENSMUSG00000026336	L=3173;T=protein_coding;R=chr1:98421124-98516991;N=Slco6d1	+	0	0	0	0	0	0	0	0	0	0	0	0
chr1	98457767	98457768	ENSMUSG00000089791	L=1395;T=processed_pseudogene;R=chr1:98457768-98459162;N=Gm3555	+	0	0	0	0	0	0	0	0	0	0	0	0
chr1	98549450	98549451	ENSMUSG00000096193	L=110;T=miRNA;R=chr1:98549451-98549560;N=Gm26134	+	0	0	0	0	0	0	0	0	0	0	0	0
chr1	98589516	98589517	ENSMUSG00000100009	L=5950;T=lincRNA;R=chr1:98589517-98607384;N=Gm7967	+	68	68	202	135	199	125	63	154	151	110	194	112
chr1	98764840	98764841	ENSMUSG00000099686	L=714;T=processed_pseudogene;R=chr1:98764841-98765554;N=Gm29460	+	0	0	4	2	0	0	0	0	10	1	3	0
chr1	99017363	99017364	ENSMUSG00000087804	L=100;T=snRNA;R=chr1:99017364-99017463;N=Gm23434	+	0	0	0	0	0	0	0	0	0	0	0	0
chr1	99640240	99640241	ENSMUSG00000099453	L=1846;T=processed_pseudogene;R=chr1:99638396-99640241;N=Gm18248	-	0	0	0	0	0	0	0	0	0	0	0	0
chr1	99772764	99772765	ENSMUSG00000067028	L=5205;T=protein_coding;R=chr1:99772765-100485942;N=Cntnap5b	+	0	0	0	0	0	0	0	0	0	0	0	0
chr1	99791024	99791025	ENSMUSG00000082431	L=597;T=processed_pseudogene;R=chr1:99790429-99791025;N=Prdx2-ps1	-	249	246	100	167	264	145	24	152	171	153	259	235
chr1	99847983	99847984	ENSMUSG00000104104	L=2709;T=TEC;R=chr1:99847984-99850692;N=Gm37877	+	0	0	0	0	0	0	0	0	0	0	0	0
chr1	100006020	100006021	ENSMUSG00000100662	L=564;T=processed_pseudogene;R=chr1:100006021-100006584;N=Gm19029	+	0	0	0	0	0	0	0	0	0	0	0	0
chr1	100253047	100253048	ENSMUSG00000087883	L=132;T=snoRNA;R=chr1:100252917-100253048;N=Gm23602	-	0	0	0	0	0	0	0	0	0	0	0	0
chr1	100282642	100282643	ENSMUSG00000099835	L=315;T=processed_pseudogene;R=chr1:100282329-100282643;N=Gm29668	-	3	0	0	0	0	0	0	0	0	0	0	0
chr1	100282790	100282791	ENSMUSG00000100794	L=490;T=processed_pseudogene;R=chr1:100282791-100283280;N=Gm29667	+	0	0	0	0	0	0	0	0	0	0	0	0
chr1	100597074	100597075	ENSMUSG00000099427	L=553;T=processed_pseudogene;R=chr1:100597075-100597627;N=Gm18700	+	0	0	0	0	0	0	0	0	0	0	0	0
chr1	100643581	100643582	ENSMUSG00000099892	L=667;T=processed_pseudogene;R=chr1:100643582-100644248;N=Gm18185	+	0	0	0	0	0	0	0	0	0	0	0	0
chr1	100653799	100653800	ENSMUSG00000100977	L=357;T=processed_pseudogene;R=chr1:100653800-100654156;N=Gm29334	+	0	0	0	0	0	0	0	0	0	0	0	0
chr1	100861792	100861793	ENSMUSG00000077039	L=109;T=miRNA;R=chr1:100861793-100861901;N=Gm25537	+	0	0	0	0	0	0	0	0	0	0	0	0
chr1	101155808	101155809	ENSMUSG00000100684	L=845;T=lincRNA;R=chr1:101155809-101175202;N=Gm20268	+	0	0	0	0	0	0	0	0	0	0	0	0
chr1	101371627	101371628	ENSMUSG00000100088	L=449;T=processed_pseudogene;R=chr1:101371628-101372076;N=Gm28801	+	0	0	0	0	0	0	0	0	0	0	0	0
chr1	101385885	101385886	ENSMUSG00000100222	L=705;T=processed_pseudogene;R=chr1:101385886-101386590;N=Psmb6-ps2	+	0	0	0	2	0	1	0	1	1	2	0	0
chr1	101754542	101754543	ENSMUSG00000100065	L=730;T=processed_pseudogene;R=chr1:101753814-101754543;N=Gm18969	-	0	0	0	0	0	0	0	0	0	0	0	0
chr1	101880740	101880741	ENSMUSG00000100349	L=236;T=processed_pseudogene;R=chr1:101880506-101880741;N=Gm28188	-	0	0	0	0	0	0	0	0	0	0	0	0
chr1	101895090	101895091	ENSMUSG00000099375	L=2134;T=lincRNA;R=chr1:101892958-101895091;N=Gm28187	-	17	2	26	9	29	5	14	6	39	2	21	0
chr1	102106579	102106580	ENSMUSG00000077295	L=132;T=snoRNA;R=chr1:102106449-102106580;N=Gm24122	-	0	0	0	0	0	0	0	0	0	0	0	0
chr1	102161366	102161367	ENSMUSG00000099770	L=192;T=unprocessed_pseudogene;R=chr1:102161367-102161939;N=Gm28623	+	0	0	0	0	0	0	0	0	0	0	0	0
chr1	102414020	102414021	ENSMUSG00000088510	L=99;T=snoRNA;R=chr1:102413923-102414021;N=Gm23036	-	0	0	0	0	0	0	0	0	0	0	0	0
chr1	102449352	102449353	ENSMUSG00000101890	L=1116;T=unprocessed_pseudogene;R=chr1:102449353-102537656;N=Gm3116	+	0	0	0	0	0	0	0	0	0	0	0	0
chr1	102458921	102458922	ENSMUSG00000099989	L=267;T=processed_pseudogene;R=chr1:102458656-102458922;N=Gm20281	-	0	0	0	1	0	0	0	0	0	0	1	0
chr1	102953547	102953548	ENSMUSG00000087908	L=134;T=snoRNA;R=chr1:102953415-102953548;N=Gm22034	-	0	0	0	0	0	0	0	0	0	0	0	0
chr1	103171925	103171926	ENSMUSG00000100955	L=753;T=unprocessed_pseudogene;R=chr1:103171926-103268593;N=Gm18728	+	0	0	0	0	0	0	0	0	0	0	0	0
chr1	103236766	103236767	ENSMUSG00000088594	L=142;T=snoRNA;R=chr1:103236626-103236767;N=Gm23965	-	0	0	0	0	0	0	0	0	0	0	0	0
chr1	103363985	103363986	ENSMUSG00000099469	L=882;T=unprocessed_pseudogene;R=chr1:103363986-103423658;N=Gm29141	+	0	0	0	0	0	0	0	0	0	0	0	0
chr1	103724344	103724345	ENSMUSG00000102325	L=2889;T=TEC;R=chr1:103724345-103727233;N=Gm37789	+	0	0	0	0	0	0	0	0	0	0	4	0
chr1	104311720	104311721	ENSMUSG00000101297	L=307;T=processed_pseudogene;R=chr1:104311721-104312027;N=Gm18447	+	0	0	0	0	0	0	0	0	0	0	0	0
chr1	104471415	104471416	ENSMUSG00000100059	L=476;T=processed_pseudogene;R=chr1:104470941-104471416;N=Gm29140	-	0	0	0	0	0	0	0	0	0	0	0	0
chr1	104485956	104485957	ENSMUSG00000088161	L=330;T=misc_RNA;R=chr1:104485957-104486286;N=Gm23537	+	0	0	0	0	0	0	0	0	0	0	0	0
chr1	104513000	104513001	ENSMUSG00000099464	L=949;T=processed_pseudogene;R=chr1:104513001-104514068;N=Gm5260	+	0	0	0	0	0	0	0	0	0	0	0	0
chr1	104609523	104609524	ENSMUSG00000100935	L=370;T=unprocessed_pseudogene;R=chr1:104609524-104610883;N=Gm29592	+	0	0	0	0	0	0	0	0	0	0	0	0
chr1	104633357	104633358	ENSMUSG00000099801	L=712;T=processed_pseudogene;R=chr1:104632584-104633358;N=Gm29011	-	0	0	0	0	0	0	0	0	0	0	0	0
chr1	104768528	104768529	ENSMUSG00000050840	L=4012;T=protein_coding;R=chr1:104768529-104995481;N=Cdh20	+	0	0	0	0	0	0	0	0	0	0	0	0
chr1	104776113	104776114	ENSMUSG00000103991	L=3015;T=TEC;R=chr1:104776114-104779128;N=Gm38031	+	0	0	0	0	0	1	0	0	0	0	0	0
chr1	104881034	104881035	ENSMUSG00000084704	L=112;T=rRNA;R=chr1:104880924-104881035;N=n-R5s216	-	0	0	0	0	0	0	0	0	0	0	0	0
chr1	104906522	104906523	ENSMUSG00000103060	L=2809;T=TEC;R=chr1:104906523-104909331;N=Gm36969	+	0	0	0	0	0	0	0	0	0	0	0	0
chr1	104912332	104912333	ENSMUSG00000089866	L=280;T=antisense;R=chr1:104911431-104912333;N=Gm15699	-	0	0	0	0	0	0	0	0	0	0	0	0
chr1	105116453	105116454	ENSMUSG00000099669	L=469;T=lincRNA;R=chr1:105116454-105127366;N=Gm29012	+	0	0	0	0	0	0	0	0	0	0	0	0
chr1	105244424	105244425	ENSMUSG00000099702	L=237;T=unprocessed_pseudogene;R=chr1:105244425-105244661;N=Gm29013	+	0	0	0	0	0	0	0	0	0	0	0	0
chr1	105356709	105356710	ENSMUSG00000047496	L=8532;T=protein_coding;R=chr1:105276914-105356710;N=Rnf152	-	24	8	2	0	0	3	0	0	0	1	0	1
chr1	105321120	105321121	ENSMUSG00000099582	L=326;T=processed_pseudogene;R=chr1:105321121-105321446;N=Gm29014	+	0	0	0	0	0	0	0	0	0	0	0	0
chr1	105356006	105356007	ENSMUSG00000097482	L=1655;T=antisense;R=chr1:105356007-105361737;N=Gm17634	+	0	0	0	0	0	0	0	0	0	0	0	0
chr1	105569138	105569139	ENSMUSG00000101214	L=2710;T=sense_overlapping;R=chr1:105382260-105569139;N=Gm28403	-	5	1	0	0	0	0	3	0	1	0	0	0
chr1	105455970	105455971	ENSMUSG00000067017	L=2858;T=pseudogene;R=chr1:105455971-105458829;N=Capza1-ps1	+	22	2	6	2	31	12	0	4	31	31	19	28
chr1	105663676	105663677	ENSMUSG00000056536	L=13595;T=protein_coding;R=chr1:105518422-105663677;N=Pign	-	300	321	394	343	695	332	98	446	767	513	523	457
chr1	105564577	105564578	ENSMUSG00000100672	L=453;T=sense_intronic;R=chr1:105564126-105564578;N=Gm28404	-	0	0	1	0	10	5	0	2	7	1	1	0
chr1	105574536	105574537	ENSMUSG00000101219	L=275;T=processed_pseudogene;R=chr1:105574537-105574811;N=Gm20302	+	2	9	2	4	1	5	0	10	0	4	2	7
chr1	105574686	105574687	ENSMUSG00000076999	L=96;T=miRNA;R=chr1:105574687-105574782;N=Gm22426	+	2	9	1	4	1	5	0	9	0	4	2	7
chr1	105615741	105615742	ENSMUSG00000101656	L=617;T=processed_pseudogene;R=chr1:105615742-105616358;N=Gm8004	+	0	0	0	0	0	0	0	0	0	0	0	0
chr1	105663860	105663861	ENSMUSG00000026319	L=9500;T=protein_coding;R=chr1:105663861-105755191;N=Relch	+	353	239	405	389	651	339	154	522	593	519	607	442
chr1	105708572	105708573	ENSMUSG00000104044	L=4355;T=TEC;R=chr1:105708573-105712927;N=Gm37566	+	5	3	13	12	31	3	8	6	30	8	35	14
chr1	105764443	105764444	ENSMUSG00000101330	L=231;T=processed_pseudogene;R=chr1:105764444-105764674;N=Gm10193	+	0	0	0	0	0	0	0	0	3	2	0	1
chr1	105780717	105780718	ENSMUSG00000026321	L=5985;T=protein_coding;R=chr1:105780718-105847981;N=Tnfrsf11a	+	22	5	0	0	0	0	0	0	0	0	0	0
chr1	105891011	105891012	ENSMUSG00000102690	L=3380;T=TEC;R=chr1:105887633-105891012;N=Gm37779	-	0	1	0	0	0	0	0	0	0	0	0	0
chr1	105945553	105945554	ENSMUSG00000089206	L=107;T=snRNA;R=chr1:105945554-105945660;N=Gm26214	+	0	0	0	0	0	0	0	0	0	0	0	0
chr1	105956309	105956310	ENSMUSG00000099448	L=536;T=processed_pseudogene;R=chr1:105955775-105956310;N=Gm18801	-	0	0	0	0	0	0	0	0	0	0	0	0
chr1	105990281	105990282	ENSMUSG00000099843	L=1417;T=lincRNA;R=chr1:105979350-105990282;N=Gm7160	-	24	22	82	143	125	91	19	190	152	163	71	72
chr1	105990405	105990406	ENSMUSG00000038866	L=6774;T=protein_coding;R=chr1:105990406-106034074;N=Zcchc2	+	113	98	804	681	1222	536	228	845	1150	717	725	507
chr1	106075893	106075894	ENSMUSG00000102501	L=3311;T=TEC;R=chr1:106072584-106075894;N=Gm37372	-	0	0	0	0	0	0	0	0	0	0	0	0
chr1	106090067	106090068	ENSMUSG00000097612	L=948;T=processed_pseudogene;R=chr1:106090068-106091015;N=Gm26509	+	5	2	0	0	0	0	0	0	0	0	0	1
chr1	106171523	106171524	ENSMUSG00000101583	L=545;T=lincRNA;R=chr1:106152625-106171524;N=Gm20753	-	0	0	0	0	5	0	0	5	1	0	0	3
chr1	106171751	106171752	ENSMUSG00000044340	L=6752;T=protein_coding;R=chr1:106171752-106394250;N=Phlpp1	+	29	36	147	145	299	147	69	158	190	149	154	162
chr1	106219313	106219314	ENSMUSG00000103291	L=4952;T=TEC;R=chr1:106219314-106224265;N=Gm38235	+	0	0	0	0	2	0	2	0	0	0	0	0
chr1	106401986	106401987	ENSMUSG00000100247	L=1467;T=lincRNA;R=chr1:106400178-106401987;N=A530053M12Rik	-	0	0	0	0	0	0	0	0	0	0	0	0
chr1	106439599	106439600	ENSMUSG00000099604	L=271;T=processed_pseudogene;R=chr1:106439600-106439870;N=Gm6651	+	0	0	0	0	0	0	0	0	0	0	0	0
chr1	106714273	106714274	ENSMUSG00000057329	L=9157;T=protein_coding;R=chr1:106538178-106714274;N=Bcl2	-	76	82	145	101	439	166	65	176	311	195	227	105
chr1	106541942	106541943	ENSMUSG00000054006	L=2056;T=antisense;R=chr1:106541943-106575045;N=D630008O14Rik	+	0	0	0	0	0	0	0	0	0	0	0	0
chr1	106546630	106546631	ENSMUSG00000098344	L=136;T=miRNA;R=chr1:106546496-106546631;N=Mir3473f	-	0	0	0	0	0	0	0	0	0	0	0	0
chr1	106606869	106606870	ENSMUSG00000103348	L=2087;T=TEC;R=chr1:106604784-106606870;N=Gm37053	-	0	0	0	0	0	0	0	0	0	0	0	0
chr1	106759726	106759727	ENSMUSG00000009905	L=8147;T=protein_coding;R=chr1:106720459-106759727;N=Kdsr	-	232	210	970	1126	1686	1061	353	1592	1400	1144	1419	1559
chr1	106796727	106796728	ENSMUSG00000009907	L=8905;T=protein_coding;R=chr1:106764071-106796728;N=Vps4b	-	229	188	971	988	1480	991	247	1214	1187	1068	1009	909
chr1	106861172	106861173	ENSMUSG00000067006	L=2750;T=protein_coding;R=chr1:106861173-106883348;N=Serpinb5	+	0	0	0	0	0	0	0	0	0	1	0	0
chr1	106888896	106888897	ENSMUSG00000083613	L=1046;T=processed_pseudogene;R=chr1:106887852-106888897;N=Pou2f3-rs1	-	0	0	0	0	0	0	0	0	0	0	0	0
chr1	106934448	106934449	ENSMUSG00000059956	L=2498;T=protein_coding;R=chr1:106934449-106957080;N=Serpinb12	+	0	0	0	0	0	0	0	0	0	0	0	0
chr1	106980983	106980984	ENSMUSG00000048775	L=1672;T=protein_coding;R=chr1:106980984-107001195;N=Serpinb13	+	0	0	0	0	0	0	0	0	0	0	0	0
chr1	107025324	107025325	ENSMUSG00000084228	L=1155;T=unprocessed_pseudogene;R=chr1:107020137-107025325;N=Gm8080	-	0	0	0	0	0	0	0	0	0	0	0	0
chr1	107052302	107052303	ENSMUSG00000044594	L=1631;T=protein_coding;R=chr1:107045587-107052303;N=Serpinb3a	-	0	0	0	0	0	0	0	0	0	0	0	0
chr1	107083505	107083506	ENSMUSG00000058017	L=1216;T=protein_coding;R=chr1:107078167-107083506;N=Serpinb3d	-	0	0	0	0	0	0	0	0	0	0	0	0
chr1	107138568	107138569	ENSMUSG00000083884	L=726;T=processed_pseudogene;R=chr1:107137844-107138569;N=Gm15388	-	1	5	1	1	0	1	0	10	2	5	1	6
chr1	107278360	107278361	ENSMUSG00000073602	L=1688;T=protein_coding;R=chr1:107153940-107278361;N=Serpinb3b	-	0	0	0	0	0	0	0	0	0	0	0	0
chr1	107193556	107193557	ENSMUSG00000080729	L=752;T=unprocessed_pseudogene;R=chr1:107191475-107193557;N=Gm8084	-	0	0	0	0	0	0	0	0	0	0	0	0
chr1	107254289	107254290	ENSMUSG00000081114	L=738;T=processed_pseudogene;R=chr1:107253553-107254290;N=Gm15390	-	0	2	1	0	0	0	0	2	0	1	4	2
chr1	107278370	107278371	ENSMUSG00000073601	L=1659;T=protein_coding;R=chr1:107271201-107278371;N=Serpinb3c	-	0	0	0	0	0	0	0	0	0	0	0	0
chr1	107302353	107302354	ENSMUSG00000084189	L=968;T=unprocessed_pseudogene;R=chr1:107290341-107302354;N=Gm8089	-	0	0	0	0	0	0	0	0	0	0	0	0
chr1	107361197	107361198	ENSMUSG00000026327	L=2186;T=protein_coding;R=chr1:107361198-107380475;N=Serpinb11	+	0	0	0	0	0	0	0	0	0	0	0	0
chr1	107387411	107387412	ENSMUSG00000087210	L=257;T=lincRNA;R=chr1:107385200-107387412;N=Gm15391	-	0	0	0	0	0	0	0	0	0	0	0	0
chr1	107399654	107399655	ENSMUSG00000067001	L=1957;T=protein_coding;R=chr1:107399655-107452689;N=Serpinb7	+	0	0	0	0	0	0	0	0	0	0	0	0
chr1	107440176	107440177	ENSMUSG00000089278	L=131;T=snoRNA;R=chr1:107440047-107440177;N=Gm24553	-	0	0	0	0	0	0	0	0	0	0	0	0
chr1	107511422	107511423	ENSMUSG00000062345	L=2349;T=protein_coding;R=chr1:107511423-107535478;N=Serpinb2	+	3	0	0	0	0	0	0	0	0	0	0	0
chr1	107529002	107529003	ENSMUSG00000092572	L=3490;T=polymorphic_pseudogene;R=chr1:107529003-107549271;N=Serpinb10	+	0	1	0	0	0	0	0	0	0	0	0	0
chr1	107590005	107590006	ENSMUSG00000026315	L=4795;T=protein_coding;R=chr1:107590006-107610484;N=Serpinb8	+	23	9	225	290	256	250	30	175	122	103	115	103
chr1	107687007	107687008	ENSMUSG00000086161	L=666;T=lincRNA;R=chr1:107687008-107693514;N=Gm15389	+	0	0	0	0	0	0	0	0	0	1	0	0
chr1	107756707	107756708	ENSMUSG00000096241	L=107;T=snRNA;R=chr1:107756602-107756708;N=Gm24267	-	0	0	0	0	0	0	0	0	0	0	0	0
chr1	107892973	107892974	ENSMUSG00000077237	L=132;T=snoRNA;R=chr1:107892974-107893105;N=Gm22438	+	0	0	0	0	0	0	0	0	0	0	0	0
chr1	107917258	107917259	ENSMUSG00000100457	L=3629;T=lincRNA;R=chr1:107917259-108028337;N=D830032E09Rik	+	0	0	0	0	0	0	0	0	0	0	0	0
chr1	107952836	107952837	ENSMUSG00000101477	L=599;T=processed_pseudogene;R=chr1:107952837-107953435;N=Gm18448	+	0	0	0	0	0	0	0	0	0	0	0	0
chr1	107963306	107963307	ENSMUSG00000099484	L=186;T=processed_pseudogene;R=chr1:107963122-107963307;N=Gm28282	-	0	0	0	0	0	0	0	0	0	0	0	0
chr1	108379437	108379438	ENSMUSG00000100041	L=2469;T=processed_pseudogene;R=chr1:108376970-108379438;N=Gm5702	-	0	0	0	0	0	0	0	0	0	0	0	0
chr1	108417076	108417077	ENSMUSG00000104478	L=2756;T=TEC;R=chr1:108417077-108419832;N=Gm38212	+	0	0	0	0	0	0	0	0	0	0	0	0
chr1	108612513	108612514	ENSMUSG00000101231	L=178;T=processed_pseudogene;R=chr1:108612337-108612514;N=Gm28283	-	0	0	0	0	0	0	0	0	0	0	0	0
chr1	108770134	108770135	ENSMUSG00000101097	L=1869;T=processed_pseudogene;R=chr1:108770135-108772003;N=Gm6679	+	0	0	0	0	0	0	0	0	0	0	0	0
chr1	108998759	108998760	ENSMUSG00000100831	L=1127;T=processed_pseudogene;R=chr1:108997634-108998760;N=Gm17847	-	0	0	0	0	0	0	0	0	0	0	0	0
chr1	109575128	109575129	ENSMUSG00000100884	L=187;T=processed_pseudogene;R=chr1:109574943-109575129;N=Gm28281	-	0	0	0	0	0	0	0	0	0	0	0	0
chr1	109623136	109623137	ENSMUSG00000089037	L=130;T=snoRNA;R=chr1:109623008-109623137;N=Gm22159	-	0	0	0	0	0	0	0	0	0	0	0	0
chr1	109804759	109804760	ENSMUSG00000084741	L=285;T=misc_RNA;R=chr1:109804760-109805044;N=Gm25293	+	0	0	0	0	0	0	0	0	0	0	0	0
chr1	109833023	109833024	ENSMUSG00000100025	L=1723;T=processed_pseudogene;R=chr1:109833024-109834746;N=Gm8141	+	0	0	0	0	0	0	0	0	0	0	0	0
chr1	109982430	109982431	ENSMUSG00000026312	L=10037;T=protein_coding;R=chr1:109982431-110140157;N=Cdh7	+	0	0	0	0	0	0	0	0	0	0	0	0
chr1	110411279	110411280	ENSMUSG00000100290	L=538;T=processed_pseudogene;R=chr1:110410743-110411280;N=Gm18552	-	0	0	0	0	0	0	0	0	0	0	0	0
chr1	110475602	110475603	ENSMUSG00000100758	L=928;T=processed_pseudogene;R=chr1:110475603-110476530;N=Gm3332	+	0	0	0	0	0	0	0	0	0	0	0	0
chr1	110600020	110600021	ENSMUSG00000099926	L=813;T=processed_pseudogene;R=chr1:110600021-110600833;N=Gm6693	+	0	0	0	0	0	0	0	0	0	0	0	0
chr1	110977583	110977584	ENSMUSG00000047216	L=4280;T=protein_coding;R=chr1:110888326-110977584;N=Cdh19	-	0	0	0	1	5	0	0	0	0	0	0	0
chr1	110960825	110960826	ENSMUSG00000102788	L=2996;T=TEC;R=chr1:110957831-110960826;N=Gm38255	-	0	0	0	0	0	0	0	0	0	0	0	0
chr1	110967436	110967437	ENSMUSG00000102160	L=2759;T=TEC;R=chr1:110964679-110967437;N=Gm36944	-	0	0	0	0	0	0	0	0	0	0	0	0
chr1	111446644	111446645	ENSMUSG00000101253	L=581;T=lincRNA;R=chr1:111385690-111446645;N=Gm29088	-	0	0	0	0	0	0	0	0	0	0	3	1
chr1	111385917	111385918	ENSMUSG00000101846	L=781;T=processed_pseudogene;R=chr1:111385918-111386698;N=Gm19927	+	0	0	0	0	0	0	0	0	0	0	0	0
chr1	111807774	111807775	ENSMUSG00000100555	L=1977;T=processed_pseudogene;R=chr1:111804934-111807775;N=Gm8173	-	0	2	3	3	5	3	2	3	3	1	7	1
chr1	111833822	111833823	ENSMUSG00000102728	L=402;T=TEC;R=chr1:111833823-111834224;N=Gm37934	+	0	0	0	0	0	0	0	0	0	0	0	0
chr1	111864917	111864918	ENSMUSG00000038702	L=5763;T=protein_coding;R=chr1:111858702-111864918;N=Dsel	-	39	20	728	440	1169	422	245	648	943	417	600	369
chr1	111881307	111881308	ENSMUSG00000101875	L=574;T=processed_pseudogene;R=chr1:111880735-111881308;N=Gm6028	-	0	0	0	1	2	0	0	0	2	3	1	1
chr1	112057109	112057110	ENSMUSG00000099732	L=7214;T=processed_pseudogene;R=chr1:112049436-112057110;N=Gm17752	-	0	0	0	0	0	0	0	0	0	0	0	0
chr1	112137867	112137868	ENSMUSG00000101220	L=838;T=processed_pseudogene;R=chr1:112137868-112138705;N=Gm6717	+	0	0	0	0	0	0	0	0	0	0	0	0
chr1	112151088	112151089	ENSMUSG00000100020	L=665;T=processed_pseudogene;R=chr1:112151089-112151753;N=Gm19086	+	0	0	0	0	0	0	0	0	2	0	0	0
chr1	112404854	112404855	ENSMUSG00000101054	L=669;T=processed_pseudogene;R=chr1:112404187-112404855;N=Gm18406	-	0	0	0	0	0	0	0	0	0	0	0	0
chr1	112467910	112467911	ENSMUSG00000088691	L=136;T=snoRNA;R=chr1:112467911-112468046;N=Gm22331	+	0	0	0	0	1	0	0	0	0	0	0	0
chr1	112875987	112875988	ENSMUSG00000099884	L=2144;T=processed_pseudogene;R=chr1:112873845-112875988;N=Gm8204	-	0	0	0	0	0	0	0	0	0	0	0	0
chr1	112966930	112966931	ENSMUSG00000100304	L=722;T=processed_pseudogene;R=chr1:112965542-112966931;N=Gm28190	-	0	0	0	0	0	0	0	0	0	0	0	0
chr1	113289339	113289340	ENSMUSG00000101453	L=571;T=lincRNA;R=chr1:113289340-113290365;N=Gm28189	+	0	0	0	0	0	0	0	0	0	0	0	0
chr1	113565982	113565983	ENSMUSG00000102105	L=538;T=processed_pseudogene;R=chr1:113565446-113565983;N=Gm17946	-	0	0	0	0	0	0	0	0	0	0	0	0
chr1	113583505	113583506	ENSMUSG00000099943	L=736;T=processed_pseudogene;R=chr1:113582771-113583506;N=Gm18181	-	0	0	0	0	0	0	1	0	0	0	2	0
chr1	113718046	113718047	ENSMUSG00000084546	L=134;T=snoRNA;R=chr1:113717914-113718047;N=Gm24937	-	0	0	0	0	0	0	0	0	0	0	0	0
chr1	113964133	113964134	ENSMUSG00000097648	L=1009;T=lincRNA;R=chr1:113891385-113964134;N=9330185C12Rik	-	0	0	0	0	1	0	0	0	1	0	0	0
chr1	115219762	115219763	ENSMUSG00000101687	L=574;T=processed_pseudogene;R=chr1:115219190-115219763;N=Gm4854	-	0	0	0	0	0	0	0	0	0	0	1	0
chr1	115684623	115684624	ENSMUSG00000100515	L=2093;T=transcribed_processed_pseudogene;R=chr1:115668988-115684624;N=Gm17916	-	0	0	0	0	0	0	0	0	0	0	0	0
chr1	115684755	115684756	ENSMUSG00000070695	L=10945;T=protein_coding;R=chr1:115684756-116587323;N=Cntnap5a	+	0	0	0	0	0	0	0	0	0	0	0	0
chr1	116394412	116394413	ENSMUSG00000092948	L=72;T=miRNA;R=chr1:116394342-116394413;N=Gm23393	-	0	0	0	0	0	0	0	0	0	0	0	0
chr1	116633776	116633777	ENSMUSG00000102033	L=400;T=processed_pseudogene;R=chr1:116633777-116634176;N=Gm28263	+	0	0	0	0	0	0	0	0	0	0	0	0
chr1	116802982	116802983	ENSMUSG00000094429	L=3030;T=protein_coding;R=chr1:116802983-116823410;N=Gm19965	+	0	0	0	0	0	0	0	0	0	0	0	0
chr1	117393531	117393532	ENSMUSG00000101154	L=1276;T=processed_pseudogene;R=chr1:117392257-117393532;N=Gm17777	-	0	0	0	0	0	0	0	0	0	0	0	0
chr1	117536300	117536301	ENSMUSG00000065865	L=164;T=snRNA;R=chr1:117536301-117536464;N=Gm24030	+	0	0	0	0	0	0	0	0	0	0	0	0
chr1	117561229	117561230	ENSMUSG00000098815	L=110;T=miRNA;R=chr1:117561230-117561339;N=Gm27785	+	0	0	0	0	0	0	0	0	0	0	0	0
chr1	117578390	117578391	ENSMUSG00000101573	L=474;T=processed_pseudogene;R=chr1:117578391-117578864;N=Gm28361	+	0	0	0	1	0	0	0	0	0	0	0	0
chr1	117603877	117603878	ENSMUSG00000107979	L=618;T=lincRNA;R=chr1:117603878-117606484;N=Zfp813-ps	+	0	0	0	0	0	0	0	0	0	0	0	0
chr1	117625521	117625522	ENSMUSG00000101373	L=2506;T=processed_pseudogene;R=chr1:117625522-117628027;N=Zfp813-ps	+	0	0	0	0	0	0	0	0	0	0	0	0
chr1	117662290	117662291	ENSMUSG00000099615	L=2420;T=unprocessed_pseudogene;R=chr1:117662291-117678373;N=Gm28362	+	0	0	0	0	0	0	0	0	0	0	0	0
chr1	117697130	117697131	ENSMUSG00000100265	L=673;T=protein_coding;R=chr1:117697131-117727441;N=Gm28363	+	0	0	0	0	0	0	0	0	0	0	0	0
chr1	117741366	117741367	ENSMUSG00000100527	L=1322;T=unprocessed_pseudogene;R=chr1:117741367-117768622;N=Gm28359	+	0	0	0	0	0	0	0	0	0	0	0	0
chr1	117751371	117751372	ENSMUSG00000099571	L=1251;T=unprocessed_pseudogene;R=chr1:117747031-117751372;N=Gm18182	-	0	0	0	0	0	0	0	0	0	0	0	0
chr1	117781132	117781133	ENSMUSG00000101303	L=2879;T=protein_coding;R=chr1:117781133-117803359;N=B020011L13Rik	+	0	0	0	0	0	0	0	0	0	0	0	0
chr1	117830080	117830081	ENSMUSG00000100305	L=1491;T=protein_coding;R=chr1:117830081-117854496;N=Gm28360	+	0	0	0	0	0	0	0	0	0	0	0	0
chr1	117842961	117842962	ENSMUSG00000099534	L=345;T=processed_pseudogene;R=chr1:117842962-117843306;N=Gm28169	+	0	0	0	0	0	0	0	0	0	0	0	0
chr1	117868521	117868522	ENSMUSG00000100886	L=1707;T=unprocessed_pseudogene;R=chr1:117868522-117899722;N=Gm7195	+	0	0	0	0	0	0	0	0	0	0	0	0
chr1	117928014	117928015	ENSMUSG00000101415	L=2630;T=protein_coding;R=chr1:117928015-117949988;N=Gm28168	+	0	0	0	0	0	0	0	0	0	0	0	0
chr1	117965938	117965939	ENSMUSG00000100617	L=1794;T=protein_coding;R=chr1:117965939-117986884;N=Gm7145	+	0	0	0	0	0	0	0	0	0	0	0	0
chr1	118008768	118008769	ENSMUSG00000100703	L=636;T=transcribed_unprocessed_pseudogene;R=chr1:118008769-118030415;N=Gm28358	+	0	0	0	0	0	0	0	0	0	0	0	0
chr1	118030314	118030315	ENSMUSG00000100177	L=324;T=unprocessed_pseudogene;R=chr1:118030315-118046849;N=Gm29489	+	0	0	0	0	0	0	0	0	0	0	0	0
chr1	118040648	118040649	ENSMUSG00000101363	L=342;T=processed_pseudogene;R=chr1:118040649-118040990;N=Gm29490	+	0	0	0	0	0	0	0	0	0	0	0	0
chr1	118064117	118064118	ENSMUSG00000101590	L=222;T=unprocessed_pseudogene;R=chr1:118064118-118064959;N=Gm29104	+	0	0	0	0	0	0	0	0	0	0	0	0
chr1	118176541	118176542	ENSMUSG00000102030	L=4012;T=protein_coding;R=chr1:118176542-118202307;N=Gm29106	+	0	0	0	0	0	0	0	0	0	0	0	0
chr1	118249862	118249863	ENSMUSG00000099870	L=1163;T=processed_pseudogene;R=chr1:118249863-118251025;N=Gm7200	+	0	0	0	0	0	0	0	0	0	0	0	0
chr1	118311738	118311739	ENSMUSG00000026374	L=9046;T=protein_coding;R=chr1:118294778-118311739;N=Tsn	-	1568	1063	4425	4800	7005	4092	1048	4908	5387	4641	5502	4062
chr1	118321838	118321839	ENSMUSG00000026377	L=1965;T=protein_coding;R=chr1:118321839-118333822;N=Nifk	+	170	249	946	807	1445	640	248	983	1465	845	1240	936
chr1	118357311	118357312	ENSMUSG00000099936	L=2166;T=lincRNA;R=chr1:118357312-118363449;N=Gm28867	+	0	0	0	0	0	0	0	0	0	0	0	0
chr1	118389057	118389058	ENSMUSG00000064302	L=21844;T=protein_coding;R=chr1:118389058-118612678;N=Clasp1	+	109	67	444	344	619	338	124	460	586	417	532	442
chr1	118453484	118453485	ENSMUSG00000077257	L=131;T=snoRNA;R=chr1:118453355-118453485;N=Gm26080	-	0	0	0	0	0	0	0	0	0	0	0	0
chr1	118459266	118459267	ENSMUSG00000107722	L=616;T=antisense;R=chr1:118458652-118459267;N=2900060B14Rik	-	75	76	311	81	263	42	88	51	361	58	237	77
chr1	118459264	118459265	ENSMUSG00000080542	L=125;T=snRNA;R=chr1:118459141-118459265;N=Gm22710	-	62	66	309	78	263	42	88	50	359	54	235	77
chr1	118479590	118479591	ENSMUSG00000100770	L=659;T=processed_pseudogene;R=chr1:118478604-118479591;N=Gm28466	-	0	0	0	0	0	0	0	0	0	0	0	0
chr1	118627944	118627945	ENSMUSG00000026380	L=9438;T=protein_coding;R=chr1:118627945-118685168;N=Tfcp2l1	+	44	40	23	15	27	11	2	5	11	6	10	8
chr1	118638403	118638404	ENSMUSG00000089601	L=117;T=rRNA;R=chr1:118638288-118638404;N=Gm22094	-	0	0	0	0	0	0	0	0	0	0	0	0
chr1	118651794	118651795	ENSMUSG00000101624	L=314;T=processed_pseudogene;R=chr1:118651482-118651795;N=Gm28882	-	0	0	0	0	0	0	0	0	0	0	0	0
chr1	118681820	118681821	ENSMUSG00000088363	L=130;T=snRNA;R=chr1:118681821-118681950;N=Gm23497	+	0	0	0	0	0	0	0	0	0	0	0	0
chr1	118810135	118810136	ENSMUSG00000100040	L=318;T=processed_pseudogene;R=chr1:118810136-118810453;N=Gm28467	+	0	0	0	0	0	0	0	0	0	0	0	0
chr1	119053618	119053619	ENSMUSG00000048402	L=6869;T=protein_coding;R=chr1:118834132-119053619;N=Gli2	-	28	14	161	215	368	284	41	183	197	229	165	174
chr1	118954219	118954220	ENSMUSG00000098273	L=81;T=miRNA;R=chr1:118954220-118954300;N=Mir6346	+	0	0	0	0	0	0	0	0	0	0	0	0
chr1	119058468	119058469	ENSMUSG00000097408	L=1380;T=lincRNA;R=chr1:119058469-119059848;N=Gm26831	+	0	0	4	4	0	5	0	0	2	0	1	5
chr1	119157585	119157586	ENSMUSG00000096939	L=980;T=processed_pseudogene;R=chr1:119157586-119158565;N=Gm8321	+	0	0	0	0	0	0	0	0	0	1	0	0
chr1	119242752	119242753	ENSMUSG00000100767	L=792;T=processed_pseudogene;R=chr1:119241962-119242753;N=Gm3508	-	0	0	0	0	0	0	0	0	0	1	0	0
chr1	119326832	119326833	ENSMUSG00000099860	L=768;T=lincRNA;R=chr1:119305346-119326833;N=Gm29456	-	0	0	0	0	0	0	0	0	0	0	0	0
chr1	119329199	119329200	ENSMUSG00000101179	L=3888;T=lincRNA;R=chr1:119329200-119385581;N=Gm29455	+	0	3	2	1	5	4	3	1	1	2	0	0
chr1	119422247	119422248	ENSMUSG00000037035	L=4255;T=protein_coding;R=chr1:119415465-119422248;N=Inhbb	-	6	0	6	4	4	4	0	0	4	0	0	0
chr1	119504793	119504794	ENSMUSG00000004451	L=4930;T=protein_coding;R=chr1:119470305-119504794;N=Ralb	-	168	254	937	1071	1306	1017	206	1078	1046	933	791	1003
chr1	119499476	119499477	ENSMUSG00000101437	L=393;T=processed_pseudogene;R=chr1:119499477-119499869;N=Gm29454	+	0	0	0	0	0	0	0	0	0	0	0	0
chr1	119526358	119526359	ENSMUSG00000098447	L=607;T=antisense;R=chr1:119520090-119526359;N=Gm27184	-	0	0	0	0	0	0	0	0	0	0	3	0
chr1	119526159	119526160	ENSMUSG00000098923	L=2824;T=protein_coding;R=chr1:119526160-119528983;N=Tmem185b	+	16	3	82	72	136	105	20	120	152	105	102	98
chr1	119536164	119536165	ENSMUSG00000101731	L=2637;T=lincRNA;R=chr1:119529480-119536165;N=3830432H09Rik	-	0	0	1	0	0	1	0	0	0	0	0	0
chr1	119530210	119530211	ENSMUSG00000084505	L=104;T=snRNA;R=chr1:119530211-119530314;N=Gm25322	+	0	0	0	0	0	0	0	0	0	0	0	0
chr1	119648999	119649000	ENSMUSG00000026383	L=14758;T=protein_coding;R=chr1:119545037-119649000;N=Epb41l5	-	36	17	238	239	391	211	38	216	249	134	148	136
chr1	119631668	119631669	ENSMUSG00000102687	L=926;T=TEC;R=chr1:119630744-119631669;N=Gm37219	-	3	5	8	7	17	4	4	14	0	9	6	7
chr1	119837612	119837613	ENSMUSG00000026384	L=11321;T=protein_coding;R=chr1:119652467-119837613;N=Ptpn4	-	147	66	111	98	187	103	59	173	206	133	154	141
chr1	119787768	119787769	ENSMUSG00000091876	L=318;T=processed_pseudogene;R=chr1:119787769-119788086;N=Gm3851	+	0	0	2	1	0	0	0	0	0	1	0	0
chr1	119798924	119798925	ENSMUSG00000103146	L=8163;T=TEC;R=chr1:119790763-119798925;N=Gm37745	-	0	0	4	0	0	0	0	0	0	0	0	0
chr1	119793519	119793520	ENSMUSG00000100436	L=342;T=processed_pseudogene;R=chr1:119793520-119794229;N=Gm29657	+	0	0	0	0	0	0	0	0	0	0	0	0
chr1	119817762	119817763	ENSMUSG00000090277	L=363;T=processed_pseudogene;R=chr1:119817763-119818125;N=Gm8338	+	0	0	0	0	0	0	0	0	0	0	0	0
chr1	119874780	119874781	ENSMUSG00000100042	L=230;T=processed_pseudogene;R=chr1:119874781-119875010;N=Gm29658	+	0	0	0	0	0	0	0	0	0	0	0	0
chr1	119897460	119897461	ENSMUSG00000100636	L=664;T=processed_pseudogene;R=chr1:119897461-119898124;N=Gm3551	+	0	0	0	0	0	0	0	0	0	0	0	0
chr1	119903129	119903130	ENSMUSG00000101224	L=775;T=lincRNA;R=chr1:119903130-119906897;N=Gm28209	+	0	0	0	0	0	0	0	0	0	0	0	0
chr1	119913207	119913208	ENSMUSG00000036975	L=3341;T=protein_coding;R=chr1:119907890-119913208;N=Tmem177	-	3	7	111	126	126	102	31	154	85	112	92	87
chr1	119997233	119997234	ENSMUSG00000036962	L=2915;T=protein_coding;R=chr1:119923341-119997234;N=Cfap221	-	0	0	0	0	0	0	0	0	0	0	0	0
chr1	119986794	119986795	ENSMUSG00000092245	L=520;T=processed_pseudogene;R=chr1:119986795-119987314;N=Gm17973	+	0	0	0	0	0	0	0	0	0	0	0	0
chr1	120006893	120006894	ENSMUSG00000026387	L=2012;T=protein_coding;R=chr1:120006894-120063536;N=Sctr	+	0	0	0	0	0	0	0	0	0	0	0	0
chr1	120074073	120074074	ENSMUSG00000050777	L=1311;T=protein_coding;R=chr1:120067377-120074074;N=Tmem37	-	0	0	3	6	2	7	0	0	0	1	0	0
chr1	120121077	120121078	ENSMUSG00000026385	L=1422;T=protein_coding;R=chr1:120113280-120121078;N=Dbi	-	29078	41933	23290	34840	30598	26113	4438	31923	33841	36429	31053	35297
chr1	120121186	120121187	ENSMUSG00000026388	L=2428;T=protein_coding;R=chr1:120121187-120188189;N=3110009E18Rik	+	35	72	96	191	214	181	21	243	176	138	117	150
chr1	120272704	120272705	ENSMUSG00000026389	L=5715;T=protein_coding;R=chr1:120190757-120272705;N=Steap3	-	1807	3979	5352	6260	7282	7207	1291	8106	4413	5150	4722	6063
chr1	120340581	120340582	ENSMUSG00000036907	L=2000;T=protein_coding;R=chr1:120340582-120343174;N=C1ql2	+	0	0	0	0	0	0	0	0	0	0	0	0
chr1	120435804	120435805	ENSMUSG00000101275	L=1377;T=lincRNA;R=chr1:120435805-120438455;N=1700012E03Rik	+	0	0	0	0	0	0	0	0	0	0	0	0
chr1	120505023	120505024	ENSMUSG00000026390	L=1925;T=protein_coding;R=chr1:120474538-120505024;N=Marco	-	0	0	1	0	0	0	0	0	0	0	0	0
chr1	120602417	120602418	ENSMUSG00000058665	L=2624;T=protein_coding;R=chr1:120602418-120607992;N=En1	+	12	78	1119	1313	1256	1104	207	1235	658	714	641	858
chr1	120621739	120621740	ENSMUSG00000099957	L=1154;T=lincRNA;R=chr1:120621740-120690403;N=2610027F03Rik	+	8	1	2	0	1	1	1	4	2	5	3	2
chr1	120758442	120758443	ENSMUSG00000101386	L=255;T=lincRNA;R=chr1:120758443-120763565;N=Gm29346	+	0	7	0	1	0	0	1	3	0	1	0	1
chr1	120816499	120816500	ENSMUSG00000101922	L=399;T=lincRNA;R=chr1:120816500-120836997;N=Gm29345	+	0	0	0	0	0	0	0	0	0	0	0	0
chr1	120825455	120825456	ENSMUSG00000100761	L=210;T=processed_pseudogene;R=chr1:120825247-120825456;N=Gm29344	-	0	0	0	0	0	0	0	0	0	0	0	0
chr1	120857485	120857486	ENSMUSG00000099336	L=779;T=lincRNA;R=chr1:120847989-120857486;N=Gm29348	-	0	0	0	0	0	0	0	0	0	0	0	0
chr1	120856673	120856674	ENSMUSG00000100979	L=449;T=lincRNA;R=chr1:120856674-120858010;N=Gm29347	+	0	0	0	0	0	0	0	0	0	0	0	0
chr1	120868995	120868996	ENSMUSG00000102360	L=3105;T=TEC;R=chr1:120868996-120872100;N=Gm37043	+	0	2	1	0	0	0	0	0	0	1	0	0
chr1	121087404	121087405	ENSMUSG00000097881	L=3876;T=lincRNA;R=chr1:121087405-121178441;N=Celrr	+	0	0	0	0	0	0	0	0	0	5	0	0
chr1	121224275	121224276	ENSMUSG00000101700	L=495;T=lincRNA;R=chr1:121224276-121227526;N=Gm29359	+	0	0	0	0	0	0	0	0	0	0	0	0
chr1	121300830	121300831	ENSMUSG00000104332	L=695;T=TEC;R=chr1:121300137-121300831;N=Gm38283	-	0	0	2	0	0	0	0	0	0	0	0	0
chr1	121332588	121332589	ENSMUSG00000003721	L=3473;T=protein_coding;R=chr1:121304353-121332589;N=Insig2	-	66	91	773	700	998	559	170	592	874	679	713	597
chr1	121328091	121328092	ENSMUSG00000104253	L=3058;T=TEC;R=chr1:121328092-121331149;N=Gm37174	+	1	4	24	18	22	9	2	19	21	20	18	6
chr1	121359899	121359900	ENSMUSG00000101791	L=1741;T=lincRNA;R=chr1:121355116-121359900;N=2210011K15Rik	-	12	6	6	25	5	8	0	10	1	6	10	2
chr1	121431048	121431049	ENSMUSG00000026339	L=11445;T=protein_coding;R=chr1:121431049-121506460;N=Ccdc93	+	84	104	581	544	872	525	149	781	861	656	706	716
chr1	121493202	121493203	ENSMUSG00000085857	L=778;T=antisense;R=chr1:121489296-121493203;N=Gm15392	-	0	0	0	0	0	0	0	0	0	0	0	0
chr1	121507802	121507803	ENSMUSG00000083582	L=219;T=processed_pseudogene;R=chr1:121507585-121507803;N=Gm15393	-	0	0	0	0	0	0	0	1	0	0	0	0
chr1	121528464	121528465	ENSMUSG00000050534	L=1935;T=protein_coding;R=chr1:121509842-121528465;N=Htr5b	-	1	0	0	0	0	0	0	0	0	0	0	0
chr1	121520582	121520583	ENSMUSG00000081130	L=465;T=processed_pseudogene;R=chr1:121520583-121521047;N=Gm8217	+	1	3	0	0	2	0	0	1	0	1	1	1
chr1	121567988	121567989	ENSMUSG00000001674	L=2483;T=protein_coding;R=chr1:121553835-121567989;N=Ddx18	-	166	133	747	571	1351	498	202	729	1225	775	1149	774
chr1	121645848	121645849	ENSMUSG00000102006	L=183;T=processed_pseudogene;R=chr1:121645667-121645849;N=Gm28591	-	0	0	0	0	0	0	0	0	0	0	0	0
chr1	121706514	121706515	ENSMUSG00000102488	L=749;T=TEC;R=chr1:121706515-121707263;N=Gm37920	+	0	0	0	0	0	0	0	0	0	0	0	0
chr1	121970523	121970524	ENSMUSG00000083584	L=1308;T=processed_pseudogene;R=chr1:121969217-121970524;N=Gm15394	-	0	0	0	0	0	0	0	0	0	0	0	0
chr1	122190220	122190221	ENSMUSG00000100913	L=835;T=processed_pseudogene;R=chr1:122190221-122191055;N=Gm8392	+	0	0	0	0	0	0	0	0	0	0	0	0
chr1	122201458	122201459	ENSMUSG00000080410	L=83;T=miRNA;R=chr1:122201459-122201541;N=Gm26472	+	0	0	0	0	0	0	0	0	0	0	0	0
chr1	122205144	122205145	ENSMUSG00000099960	L=1609;T=lincRNA;R=chr1:122205145-122252180;N=Gm28590	+	0	0	0	0	0	0	0	0	0	0	0	0
chr1	122510548	122510549	ENSMUSG00000089274	L=149;T=snRNA;R=chr1:122510549-122510697;N=Gm24547	+	0	0	0	0	0	0	0	0	0	0	0	0
chr1	122521748	122521749	ENSMUSG00000103263	L=1128;T=TEC;R=chr1:122521749-122522876;N=Gm36982	+	0	0	0	0	0	0	0	0	0	0	0	0
chr1	122553172	122553173	ENSMUSG00000089190	L=144;T=snoRNA;R=chr1:122553173-122553316;N=Gm25771	+	0	0	0	0	0	0	0	0	0	0	0	0
chr1	122810305	122810306	ENSMUSG00000099451	L=377;T=processed_pseudogene;R=chr1:122810306-122810682;N=Gm29192	+	0	0	0	0	0	0	0	0	0	0	0	0
chr1	122866041	122866042	ENSMUSG00000104180	L=1732;T=TEC;R=chr1:122866042-122867773;N=Gm37970	+	0	0	0	0	0	0	0	0	0	0	0	0
chr1	123149216	123149217	ENSMUSG00000100762	L=1298;T=processed_pseudogene;R=chr1:123147920-123149217;N=Gm8403	-	0	0	0	0	0	0	0	0	0	0	0	0
chr1	123205148	123205149	ENSMUSG00000100405	L=117;T=processed_pseudogene;R=chr1:123205149-123205265;N=Gm28911	+	0	0	0	0	0	0	0	0	0	0	0	3
chr1	123274138	123274139	ENSMUSG00000100525	L=284;T=processed_pseudogene;R=chr1:123274139-123276771;N=Gm20058	+	0	0	0	0	0	0	0	0	0	0	0	0
chr1	123287573	123287574	ENSMUSG00000101495	L=234;T=processed_pseudogene;R=chr1:123287574-123287807;N=Gm28912	+	0	0	0	0	0	0	0	0	0	0	0	0
[truncated: 53,489 more rows]

## Sheet: norm.counts
#chr	start	end	id	info	strand	dBet6_r1	dBet6_r2	DMSO_r1	DMSO_r2	DMSO_Shh_r1	DMSO_Shh_r2	HPI-1_r1	HPI-1_r2	HPP-9_24_r1	HPP-9_24_r2	HPP-9_8_r1	HPP-9_8_r2
chr1	3073252	3073253	ENSMUSG00000102693	L=1070;T=TEC;R=chr1:3073253-3074322;N=4933401J01Rik	+	0	0	0	0	0	0	0	0	0	0	0	0
chr1	3102015	3102016	ENSMUSG00000064842	L=110;T=snRNA;R=chr1:3102016-3102125;N=Gm26206	+	0	0	0	0	0	0	0.279024	0.189167	0	0	0	0
chr1	3671497	3671498	ENSMUSG00000051951	L=6094;T=protein_coding;R=chr1:3205901-3671498;N=Xkr4	-	0	0	0	0	0	0	0	0	0	0	0	0
chr1	3252756	3252757	ENSMUSG00000102851	L=480;T=processed_pseudogene;R=chr1:3252757-3253236;N=Gm18956	+	0	0	0	0	0	0	0	0	0	0	0	0
chr1	3368548	3368549	ENSMUSG00000103377	L=2819;T=TEC;R=chr1:3365731-3368549;N=Gm37180	-	0	0	0	0	0	0	0	0	0	0	0	0				1
chr1	3377787	3377788	ENSMUSG00000104017	L=2233;T=TEC;R=chr1:3375556-3377788;N=Gm37363	-	0	0	0	0	0	0	0	0	0	0	0	0
chr1	3467284	3467285	ENSMUSG00000103025	L=2309;T=TEC;R=chr1:3464977-3467285;N=Gm37686	-	0	0	0	0	0	0	0	0	0	0	0	0
chr1	3466586	3466587	ENSMUSG00000089699	L=250;T=antisense;R=chr1:3466587-3513553;N=Gm1992	+	0	0	0	0	0	0	0	0	0	0	0	0
chr1	3514506	3514507	ENSMUSG00000103201	L=2057;T=TEC;R=chr1:3512451-3514507;N=Gm37329	-	0	0	0	0	0	0	0	0	0	0	0	0
chr1	3531794	3531795	ENSMUSG00000103147	L=926;T=processed_pseudogene;R=chr1:3531795-3532720;N=Gm7341	+	0	0	0	0	0	0	0	0	0	0	0	0
chr1	3595902	3595903	ENSMUSG00000103161	L=3012;T=TEC;R=chr1:3592892-3595903;N=Gm38148	-	0	0	0	0	0	0	0	0	0	0	0.0578773	0
chr1	3658903	3658904	ENSMUSG00000102331	L=3259;T=sense_intronic;R=chr1:3647309-3658904;N=Gm19938	-	0	0	0	0	0	0	0	0	0	0	0	0
chr1	3680154	3680155	ENSMUSG00000102348	L=1634;T=TEC;R=chr1:3680155-3681788;N=Gm10568	+	0	0	0	0	0	0	0	0	0	0	0	0
chr1	3752009	3752010	ENSMUSG00000102592	L=2351;T=TEC;R=chr1:3752010-3754360;N=Gm38385	+	0	0	0	0	0	0	0	0	0	0	0	0
chr1	3783932	3783933	ENSMUSG00000088333	L=58;T=snRNA;R=chr1:3783876-3783933;N=Gm27396	-	0	0	0	0	0	0	0	0	0	0	0	0
chr1	3986214	3986215	ENSMUSG00000102343	L=1364;T=lincRNA;R=chr1:3905739-3986215;N=Gm37381	-	0	0	0	0	0	0	0	0	0	0	0	0
chr1	4409240	4409241	ENSMUSG00000025900	L=12311;T=protein_coding;R=chr1:3999557-4409241;N=Rp1	-	0	0	0	0	0	0	0	0	0	0	0	0
chr1	4260518	4260519	ENSMUSG00000102948	L=1867;T=processed_pseudogene;R=chr1:4256234-4260519;N=Gm6101	-	0	0	0	0	0	0	0	0	0	0	0	0
chr1	4364828	4364829	ENSMUSG00000104123	L=1484;T=TEC;R=chr1:4363346-4364829;N=Gm37483	-	0	0	0	0	0	0	0	0	0	0	0	0
chr1	4497353	4497354	ENSMUSG00000025902	L=4772;T=protein_coding;R=chr1:4490931-4497354;N=Sox17	-	0	0	0	0	0	0	0	0	0	0	0	0
chr1	4496550	4496551	ENSMUSG00000104238	L=2917;T=processed_transcript;R=chr1:4496551-4499558;N=Gm37587	+	0	0	0	0	0	0	0	0	0	0	0	0
chr1	4522904	4522905	ENSMUSG00000102269	L=2991;T=processed_pseudogene;R=chr1:4522905-4526737;N=Gm7357	+	0	0	0	0	0	0	0	0	0	0	0	0
chr1	4529016	4529017	ENSMUSG00000096126	L=107;T=snRNA;R=chr1:4529017-4529123;N=Gm22307	+	0.254292	0.599264	0	0.0760161	0.0498106	0.0869084	0.279024	0.0630555	0.0535699	0.070674	0.115755	0.274654
chr1	4535285	4535286	ENSMUSG00000103003	L=450;T=processed_pseudogene;R=chr1:4534837-4535286;N=Gm38076	-	0	0	0	0	0	0	0	0	0	0	0	0
chr1	4586251	4586252	ENSMUSG00000104328	L=2773;T=lincRNA;R=chr1:4583129-4586252;N=Gm37323	-	0	0	0	0	0	0	0	0	0	0	0	0
chr1	4610470	4610471	ENSMUSG00000102735	L=936;T=processed_pseudogene;R=chr1:4610471-4611406;N=Gm7369	+	0	0	0	0	0	0	0	0	0	0	0	0
chr1	4689402	4689403	ENSMUSG00000098104	L=1470;T=processed_pseudogene;R=chr1:4687934-4689403;N=Gm6085	-	1.44099	6.07825	1.79383	5.24511	1.29508	4.34542	1.95317	5.1075	1.6071	4.52314	1.56269	5.69907
chr1	4693423	4693424	ENSMUSG00000102175	L=1206;T=processed_pseudogene;R=chr1:4692219-4693424;N=Gm6119	-	0	0	0	0	0	0	0	0	0	0	0	0.0686634
chr1	4723378	4723379	ENSMUSG00000088000	L=103;T=snRNA;R=chr1:4723277-4723379;N=Gm25493	-	0	0	0	0	0	0	0	0	0	0	0	0
chr1	4735675	4735676	ENSMUSG00000103265	L=631;T=processed_pseudogene;R=chr1:4735046-4735676;N=Gm2053	-	0	0	0	0	0	0	0	0	0	0	0	0
chr1	4771130	4771131	ENSMUSG00000103922	L=1069;T=processed_pseudogene;R=chr1:4771131-4772199;N=Gm6123	+	0	0	0	0	0	0	0	0	0.0535699	0	0	0
chr1	4785738	4785739	ENSMUSG00000033845	L=8487;T=protein_coding;R=chr1:4773206-4785739;N=Mrpl15	-	23.8187	36.2127	65.7738	80.501	62.9606	78.9997	55.2467	82.6658	63.2125	80.3563	52.1475	67.0842
chr1	4779211	4779212	ENSMUSG00000102275	L=1150;T=TEC;R=chr1:4778063-4779212;N=Gm37144	-	0.084764	0	0	0.684145	0.149432	0	0	0	0	0	0	0
chr1	4807787	4807788	ENSMUSG00000025903	L=7145;T=protein_coding;R=chr1:4807788-4848410;N=Lypla1	+	27.4635	28.5935	36.1756	47.7381	40.6455	53.0141	60.8272	60.7225	42.6952	52.7935	37.4466	45.2492
chr1	4807891	4807892	ENSMUSG00000104217	L=825;T=protein_coding;R=chr1:4807892-4886770;N=Gm37988	+	8.22211	1.28414	11.8841	2.88861	16.7364	3.1287	14.5092	2.90055	17.6781	4.31111	17.4211	3.43317
chr1	4857813	4857814	ENSMUSG00000033813	L=3017;T=protein_coding;R=chr1:4857814-4897909;N=Tcea1	+	24.9206	6.76313	44.1731	15.8113	46.3239	13.5577	49.6662	17.9078	50.9985	19.506	48.7906	17.4405
chr1	4880650	4880651	ENSMUSG00000062588	L=603;T=processed_pseudogene;R=chr1:4880049-4880651;N=Gm6104	-	0	0	0.074743	0	0	0	0	0.0630555	0.0535699	0	0	0.0686634
chr1	4906860	4906861	ENSMUSG00000103280	L=1111;T=TEC;R=chr1:4905751-4906861;N=Gm37277	-	0	0.342437	0.149486	0.152032	0	0.0869084	0	0	0.21428	0	0.405141	0
chr1	5070284	5070285	ENSMUSG00000002459	L=4239;T=protein_coding;R=chr1:4909576-5070285;N=Rgs20	-	2.45816	1.8834	7.62378	10.0341	8.11913	10.5159	4.74341	4.60305	5.46413	4.02842	3.64627	3.91382
chr1	4927298	4927299	ENSMUSG00000091305	L=272;T=processed_pseudogene;R=chr1:4927028-4927299;N=Gm17100	-	0	0	0	0	0	0	0	0	0	0	0	0.0686634
chr1	4940709	4940710	ENSMUSG00000102653	L=2135;T=TEC;R=chr1:4938576-4940710;N=Gm37079	-	0	0	0	0	0.0996212	0	0	0.0630555	0	0	0	0
chr1	4970856	4970857	ENSMUSG00000085623	L=3725;T=antisense;R=chr1:4970857-4976820;N=Gm16041	+	0	0	0	0	0	0	0	0	0	0	0	0
chr1	5063059	5063060	ENSMUSG00000091665	L=1588;T=processed_pseudogene;R=chr1:5063060-5064647;N=Gm17101	+	0	0	0	0	0	0	0	0	0	0	0	0
chr1	5070017	5070018	ENSMUSG00000033793	L=9746;T=protein_coding;R=chr1:5070018-5162529;N=Atp6v1h	+	36.1095	46.9138	48.1345	73.2795	65.9493	90.124	66.9657	103.348	70.5515	102.548	66.3274	114.737
chr1	5277336	5277337	ENSMUSG00000104352	L=732;T=processed_pseudogene;R=chr1:5276106-5277337;N=Gm7182	-	0	0	0	0	0	0	0	0	0	0	0	0
chr1	5307738	5307739	ENSMUSG00000104046	L=2279;T=TEC;R=chr1:5307739-5310017;N=Gm37567	+	0	0	0	0	0	0	0	0	0	0	0	0
chr1	5403546	5403547	ENSMUSG00000102907	L=2032;T=TEC;R=chr1:5403547-5405578;N=Gm38264	+	0	0	0	0	0	0	0	0	0	0	0	0
chr1	5588465	5588466	ENSMUSG00000025905	L=9151;T=protein_coding;R=chr1:5588466-5606131;N=Oprk1	+	0	0	0	0	0	0	0	0	0	0	0	0
chr1	5618229	5618230	ENSMUSG00000103936	L=394;T=processed_pseudogene;R=chr1:5617837-5618230;N=Gm36965	-	0	0	0	0.0760161	0.0498106	0.0869084	0	0	0	0	0	0
chr1	5644744	5644745	ENSMUSG00000093015	L=101;T=miRNA;R=chr1:5644645-5644745;N=Gm22463	-	0	0	0	0	0	0	0	0	0	0	0	0
chr1	5844671	5844672	ENSMUSG00000103519	L=1799;T=TEC;R=chr1:5842874-5844672;N=Gm37429	-	0	0	0	0	0	0	0	0	0	0	0	0
chr1	5917397	5917398	ENSMUSG00000033774	L=3692;T=protein_coding;R=chr1:5913707-5917398;N=Npbwr1	-	0	0	0	0	0	0	0	0	0	0	0	0
chr1	6050044	6050045	ENSMUSG00000103090	L=1083;T=processed_pseudogene;R=chr1:6048963-6050045;N=Gm19214	-	0	0	0	0	0	0	0	0	0	0	0	0
chr1	6206196	6206197	ENSMUSG00000025907	L=14690;T=protein_coding;R=chr1:6206197-6276648;N=Rb1cc1	+	24.4968	4.6229	156.96	69.9348	156.555	58.9239	199.781	70.433	171.316	66.0802	160.204	69.5561
chr1	6215292	6215293	ENSMUSG00000090031	L=5428;T=antisense;R=chr1:6209866-6215293;N=4732440D04Rik	-	0	0.856092	1.5696	1.36829	1.49432	0.955992	1.67414	1.19805	1.55353	1.13078	2.5466	2.60921
chr1	6359217	6359218	ENSMUSG00000087247	L=971;T=protein_coding;R=chr1:6359218-6394731;N=Alkal1	+	0.508584	1.36975	0	0	0	0	0	0	0	0	0	0
chr1	6380393	6380394	ENSMUSG00000103355	L=639;T=processed_pseudogene;R=chr1:6380394-6381032;N=Gm2147	+	0	0	0	0	0	0	0	0	0	0	0	0
chr1	6383105	6383106	ENSMUSG00000102706	L=473;T=processed_pseudogene;R=chr1:6382634-6383106;N=Gm7417	-	0	0	0	0	0	0	0	0	0	0	0	0
chr1	6441295	6441296	ENSMUSG00000103845	L=4530;T=processed_pseudogene;R=chr1:6429655-6441296;N=Gm19026	-	0	0	0	0	0	0	0	0	0	0	0	0
chr1	6487230	6487231	ENSMUSG00000033740	L=6464;T=protein_coding;R=chr1:6487231-6860940;N=St18	+	0	0	0	0	0	0	0	0	0.21428	0	0	0
chr1	6864150	6864151	ENSMUSG00000103329	L=2915;T=TEC;R=chr1:6861237-6864151;N=Gm42492	-	0	0	0	0	0	0	0	0	0	0	0	0
chr1	6910559	6910560	ENSMUSG00000104385	L=663;T=processed_pseudogene;R=chr1:6910560-6911222;N=Gm7449	+	0.42382	0.342437	0.149486	0.228048	0.0498106	0.173817	0.279024	0.0630555	0	0	0.0578773	0.0686634
chr1	6916558	6916559	ENSMUSG00000102135	L=626;T=processed_pseudogene;R=chr1:6916559-6923588;N=Gm37108	+	1.69528	0.770483	1.0464	0.760161	0.398485	0.782176	1.1161	1.63944	1.28568	1.55483	1.33118	1.44193
chr1	6929758	6929759	ENSMUSG00000103282	L=30;T=processed_pseudogene;R=chr1:6929759-6929788;N=Gm37275	+	0	0	0	0	0	0	0	0	0	0	0	0
chr1	6998216	6998217	ENSMUSG00000102534	L=325;T=processed_pseudogene;R=chr1:6998217-6998541;N=Gm37225	+	0	0	0	0	0	0	0	0	0	0	0	0
chr1	7013761	7013762	ENSMUSG00000102213	L=159;T=processed_pseudogene;R=chr1:7013762-7013920;N=Gm37489	+	0	0	0	0	0	0	0	0	0	0	0	0
chr1	7035914	7035915	ENSMUSG00000103629	L=641;T=processed_pseudogene;R=chr1:7035915-7037217;N=Gm5694	+	0	0	0	0	0	0	0	0	0	0	0	0
chr1	7088919	7088920	ENSMUSG00000051285	L=6654;T=protein_coding;R=chr1:7088920-7173628;N=Pcmtd1	+	42.5515	18.7484	77.359	38.6922	73.7695	33.8943	98.4954	42.9408	80.3548	43.3938	77.9029	31.7225
chr1	7136585	7136586	ENSMUSG00000098201	L=388;T=processed_pseudogene;R=chr1:7136199-7136586;N=Gm26983	-	0	0.941701	0.074743	0.38008	0.0498106	0.434542	0	0.504444	0	0.494718	0.173632	0.274654
chr1	7148109	7148110	ENSMUSG00000103509	L=4028;T=TEC;R=chr1:7148110-7152137;N=Gm38372	+	0	0	0.224229	0.0760161	0.0996212	0	0.279024	0	0.0535699	0	0	0
chr1	7177738	7177739	ENSMUSG00000048538	L=1299;T=processed_pseudogene;R=chr1:7177739-7179037;N=Gm9826	+	0	0	0	0	0	0	0	0	0	0	0	0
chr1	7189918	7189919	ENSMUSG00000103709	L=178;T=processed_pseudogene;R=chr1:7189742-7189919;N=Nras-ps2	-	0	0	0	0	0	0	0	0	0	0	0	0
chr1	7265802	7265803	ENSMUSG00000077244	L=130;T=snoRNA;R=chr1:7265803-7265932;N=Gm23274	+	0	0	0	0	0	0	0	0	0	0	0	0
chr1	7315450	7315451	ENSMUSG00000102768	L=1012;T=processed_pseudogene;R=chr1:7315451-7316462;N=Gm19002	+	0	0	0	0	0	0	0	0	0	0	0	0
chr1	7397868	7397869	ENSMUSG00000097797	L=4339;T=lincRNA;R=chr1:7349406-7397869;N=Gm26901	-	0.084764	0.599264	0.448458	0.912193	0.0996212	0.782176	0	0.5675	0.428559	0.141348	0.0578773	0.549308
chr1	7410678	7410679	ENSMUSG00000103498	L=1124;T=processed_pseudogene;R=chr1:7410679-7411993;N=Gm18984	+	0	0	0	0	0	0	0	0	0	0	0	0
chr1	7497967	7497968	ENSMUSG00000103067	L=2596;T=lincRNA;R=chr1:7497968-7518149;N=Gm30414	+	0	0.0856092	0	0.0760161	0.0996212	0	0	0	0	0	0	0
chr1	7591645	7591646	ENSMUSG00000102320	L=286;T=processed_pseudogene;R=chr1:7591646-7591931;N=Gm37791	+	0	0	0	0	0	0	0	0	0	0	0	0
chr1	7597378	7597379	ENSMUSG00000104226	L=2095;T=processed_pseudogene;R=chr1:7597379-7599473;N=Gm7470	+	0	0	0	0	0	0	0	0	0	0	0	0
chr1	7664080	7664081	ENSMUSG00000103903	L=881;T=processed_pseudogene;R=chr1:7664081-7664961;N=Rps2-ps2	+	0.084764	0.342437	0	0.228048	0.0498106	0.260725	0.279024	0.0630555	0.16071	0.141348	0.0578773	0.0686634
chr1	7730564	7730565	ENSMUSG00000103557	L=1214;T=processed_pseudogene;R=chr1:7728861-7730565;N=Gm38216	-	0	0	0	0	0	0	0	0	0	0	0	0
chr1	9299877	9299878	ENSMUSG00000025909	L=10908;T=protein_coding;R=chr1:8361475-9299878;N=Sntg1	-	0	0	0	0	0	0	0	0	0	0	0	0
chr1	8453490	8453491	ENSMUSG00000102647	L=2532;T=TEC;R=chr1:8450960-8453491;N=Gm38024	-	0	0	0	0	0	0	0	0	0	0	0	0
chr1	8468824	8468825	ENSMUSG00000086235	L=400;T=processed_pseudogene;R=chr1:8468426-8468825;N=Gm16284	-	0	0	0	0	0	0	0	0	0	0	0	0
chr1	8531312	8531313	ENSMUSG00000102253	L=3534;T=TEC;R=chr1:8527780-8531313;N=Gm38259	-	0	0	0	0	0	0	0	0	0	0	0	0
chr1	8588723	8588724	ENSMUSG00000093970	L=110;T=miRNA;R=chr1:8588615-8588724;N=Gm23358	-	0	0	0	0	0	0	0	0	0	0	0	0
chr1	8644858	8644859	ENSMUSG00000103884	L=1164;T=TEC;R=chr1:8643696-8644859;N=Gm37005	-	0	0	0	0	0	0	0	0	0	0	0	0
chr1	8792161	8792162	ENSMUSG00000084353	L=240;T=processed_pseudogene;R=chr1:8791923-8792162;N=Gm15452	-	0	0	0	0	0	0	0	0	0.10714	0	0.0578773	0
chr1	8815841	8815842	ENSMUSG00000103933	L=198;T=processed_pseudogene;R=chr1:8815842-8816039;N=Gm36964	+	1.10193	0.941701	0.373715	0	0.249053	0.347634	0.558048	0.504444	0.696408	0.494718	0.578773	0.892625
chr1	8816137	8816138	ENSMUSG00000076135	L=110;T=miRNA;R=chr1:8816138-8816247;N=Gm24276	+	5.76395	12.4133	3.58766	6.91746	4.88144	8.16939	5.30145	9.7736	5.62484	7.91549	4.74594	9.26956
chr1	8856266	8856267	ENSMUSG00000086195	L=340;T=processed_pseudogene;R=chr1:8855928-8856267;N=Gm6152	-	0	0	0	0	0	0	0	0	0	0	0	0
chr1	8856762	8856763	ENSMUSG00000104504	L=340;T=processed_pseudogene;R=chr1:8856763-8857102;N=Gm7445	+	0	0	0	0	0	0	0	0	0	0	0	0
chr1	8963620	8963621	ENSMUSG00000066693	L=626;T=processed_pseudogene;R=chr1:8962996-8963621;N=Gm7493	-	0	0	0	0	0	0	0	0	0	0	0	0
chr1	9192115	9192116	ENSMUSG00000102316	L=1050;T=TEC;R=chr1:9191067-9192116;N=Gm37629	-	0.084764	0	0	0	0	0	0	0	0	0	0	0
chr1	9259133	9259134	ENSMUSG00000103819	L=518;T=processed_pseudogene;R=chr1:9258617-9259134;N=Gm38008	-	0	0	0	0	0	0	0	0	0	0	0	0
chr1	9286921	9286922	ENSMUSG00000102871	L=3259;T=TEC;R=chr1:9286922-9290180;N=Gm37143	+	0	0	0	0	0	0	0	0	0	0	0	0
chr1	9398686	9398687	ENSMUSG00000101571	L=960;T=processed_pseudogene;R=chr1:9396773-9398687;N=Gm6187	-	0	0	0	0	0	0	0	0	0	0	0	0
chr1	9440375	9440376	ENSMUSG00000104428	L=636;T=processed_pseudogene;R=chr1:9439741-9440376;N=Gm18299	-	0	0	0	0	0	0	0	0	0	0	0	0
chr1	9450578	9450579	ENSMUSG00000102272	L=1170;T=processed_pseudogene;R=chr1:9450579-9451748;N=Gm7512	+	0	0	0	0	0	0	0	0.0630555	0	0	0	0
chr1	9458669	9458670	ENSMUSG00000065625	L=103;T=snRNA;R=chr1:9458670-9458772;N=Gm24765	+	0	0	0	0	0	0	0	0	0	0	0	0
chr1	9501521	9501522	ENSMUSG00000103411	L=1406;T=processed_pseudogene;R=chr1:9499338-9501522;N=Gm18300	-	0	0	0	0	0	0	0	0	0	0	0	0
chr1	9545407	9545408	ENSMUSG00000061024	L=2048;T=protein_coding;R=chr1:9545408-9547455;N=Rrs1	+	3.22103	5.39338	35.3534	38.3881	47.071	49.6247	40.4585	43.6975	51.5342	53.4296	50.8742	54.6561
chr1	9547947	9547948	ENSMUSG00000025911	L=3780;T=protein_coding;R=chr1:9547948-9580673;N=Adhfe1	+	0.339056	0.0856092	0.074743	0.228048	0.249053	0	0	0.126111	0	0.212022	0.405141	0
chr1	9631174	9631175	ENSMUSG00000079671	L=4910;T=processed_transcript;R=chr1:9560832-9631175;N=2610203C22Rik	-	0.084764	0.770483	0.597944	0.304064	0.398485	0.695267	0.279024	0	0.10714	0.141348	0.289387	0.137327
chr1	9574547	9574548	ENSMUSG00000081441	L=1102;T=processed_pseudogene;R=chr1:9574548-9575649;N=Gm6161	+	0	0	0	0	0	0	0	0	0	0	0	0
chr1	9601198	9601199	ENSMUSG00000067879	L=3256;T=protein_coding;R=chr1:9601199-9627143;N=Vxn	+	0	0.0856092	0	0	0	0	0	0	0	0	0	0
chr1	9640581	9640582	ENSMUSG00000099827	L=1067;T=lincRNA;R=chr1:9639255-9640582;N=Gm29520	-	0	0	0	0	0	0	0	0	0	0	0	0
chr1	9700208	9700209	ENSMUSG00000025912	L=5402;T=protein_coding;R=chr1:9667415-9700209;N=Mybl1	-	1.01717	0.428046	2.39178	0.912193	2.44072	0.869084	3.34829	1.89167	3.32133	1.06011	3.70415	0.755298
chr1	9748381	9748382	ENSMUSG00000045210	L=9749;T=protein_coding;R=chr1:9718622-9748382;N=Vcpip1	-	13.3927	8.04726	46.4901	40.8206	51.7034	40.4993	44.3648	38.9683	44.7308	39.7188	41.2087	40.3741
chr1	9747647	9747648	ENSMUSG00000097893	L=3101;T=antisense;R=chr1:9747648-9791924;N=1700034P13Rik	+	0.84764	0	0.149486	0	0	0.260725	0	0.252222	0	0	0	0
chr1	9798106	9798107	ENSMUSG00000025915	L=14311;T=protein_coding;R=chr1:9798107-9900845;N=Sgk3	+	0	0.513655	0.74743	0.760161	0.79697	0.695267	0	0.126111	0	0.212022	0.289387	0.137327
chr1	9802552	9802553	ENSMUSG00000046334	L=357;T=processed_pseudogene;R=chr1:9802197-9802553;N=Gm6195	-	0.084764	0	0	0	0	0	0	0	0.0535699	0	0	0
chr1	9834601	9834602	ENSMUSG00000088916	L=105;T=snRNA;R=chr1:9834498-9834602;N=Gm22607	-	0	0	0	0	0	0	0	0	0	0	0	0
chr1	9908637	9908638	ENSMUSG00000046101	L=5916;T=protein_coding;R=chr1:9908638-9942085;N=Mcmdc2	+	0	0	0	0	0	0	0	0	0	0	0.0578773	0
chr1	9944117	9944118	ENSMUSG00000098234	L=1146;T=lincRNA;R=chr1:9941959-9944118;N=Snhg6	-	40.0086	27.1381	38.9411	31.6987	73.8692	51.3629	56.0838	49.6877	72.5336	62.4758	73.9093	61.0418
chr1	9942548	9942549	ENSMUSG00000093178	L=87;T=snoRNA;R=chr1:9942463-9942549;N=Snord87	-	0.678112	0.342437	5.75521	0.836177	2.14186	0.869084	3.90633	0.189167	3.05348	0.282696	0.983915	0.480644
chr1	9967931	9967932	ENSMUSG00000099032	L=4193;T=protein_coding;R=chr1:9960163-9967932;N=Tcf24	-	0	0	0.149486	0	0	0	0	0	0	0.141348	0.231509	0.274654
chr1	9967313	9967314	ENSMUSG00000104025	L=1374;T=TEC;R=chr1:9967314-9968687;N=E330040D14Rik	+	0	0	0	0	0	0	0	0	0	0	0	0
chr1	10009135	10009136	ENSMUSG00000025916	L=1523;T=protein_coding;R=chr1:9968624-10009136;N=Ppp1r42	-	0	0	0	0.152032	0.149432	0	0.279024	0.252222	0.374989	0.777414	1.73632	1.57926
chr1	9982386	9982387	ENSMUSG00000087199	L=656;T=antisense;R=chr1:9982387-9992366;N=Gm15818	+	0	0	0	0	0	0	0	0	0	0	0	0
chr1	10009916	10009917	ENSMUSG00000095780	L=104;T=snRNA;R=chr1:10009814-10009917;N=Gm24674	-	0	0	0	0	0	0	0	0	0	0	0	0
chr1	10038167	10038168	ENSMUSG00000025917	L=3766;T=protein_coding;R=chr1:10024601-10038168;N=Cops5	-	9.4088	9.67384	99.6324	129.835	107.89	115.675	107.424	98.6819	91.9259	113.785	83.9221	89.6745
chr1	10037986	10037987	ENSMUSG00000056763	L=17553;T=protein_coding;R=chr1:10037987-10136768;N=Cspp1	+	29.1588	14.1255	46.2659	28.6581	46.6726	24.8558	72.5462	39.725	47.1951	31.5206	57.2407	35.9796
chr1	10057943	10057944	ENSMUSG00000102356	L=920;T=TEC;R=chr1:10057025-10057944;N=1700047N06Rik	-	0	0	0	0	0	0	0	0	0	0	0	0
chr1	10232669	10232670	ENSMUSG00000067851	L=11318;T=protein_coding;R=chr1:10137571-10232670;N=Arfgef1	-	4.74678	4.10924	58.5985	39.9844	60.9682	45.54	70.314	49.1833	55.3913	46.9275	50.5269	41.3354
chr1	10166538	10166539	ENSMUSG00000088153	L=240;T=misc_RNA;R=chr1:10166539-10166778;N=Gm26348	+	0	0	0	0	0	0	0	0	0	0	0	0
chr1	10198801	10198802	ENSMUSG00000102556	L=1722;T=TEC;R=chr1:10197081-10198802;N=Gm37569	-	0	0.171218	0.971659	0.760161	2.04224	0.695267	3.06926	0.756666	1.17854	0.282696	0.86816	0.892625
chr1	10719944	10719945	ENSMUSG00000042501	L=6840;T=protein_coding;R=chr1:10324720-10719945;N=Cpa6	-	1.61052	3.93802	4.33509	6.91746	3.68599	5.04069	2.51121	4.66611	1.28568	1.83752	5.20896	2.8152
chr1	10451988	10451989	ENSMUSG00000103810	L=2745;T=TEC;R=chr1:10449245-10451989;N=Gm38005	-	0	0	0	0	0	0	0	0	0	0	0	0
chr1	10555552	10555553	ENSMUSG00000083422	L=1456;T=processed_pseudogene;R=chr1:10554098-10555553;N=Gm15604	-	0	0.0856092	0.149486	0	0.0498106	0.260725	0.279024	0.126111	0	0	0	0
chr1	10555659	10555660	ENSMUSG00000094979	L=107;T=snRNA;R=chr1:10555554-10555660;N=Gm25253	-	0	0	0	0	0	0	0	0	0	0	0	0
chr1	10695122	10695123	ENSMUSG00000081417	L=492;T=processed_pseudogene;R=chr1:10695123-10695614;N=Gm15603	+	0	0	0	0	0	0	0	0	0	0	0	0
chr1	10784376	10784377	ENSMUSG00000103448	L=1922;T=TEC;R=chr1:10782456-10784377;N=Gm37133	-	0	0	0	0	0	0	0	0	0	0	0	0
chr1	10805280	10805281	ENSMUSG00000100212	L=1242;T=processed_pseudogene;R=chr1:10805281-10806522;N=Gm5522	+	0	0	0	0	0	0	0	0	0	0	0	0
chr1	10868687	10868688	ENSMUSG00000100648	L=759;T=processed_pseudogene;R=chr1:10868688-10869446;N=Gm28659	+	0	0.171218	0	0.0760161	0	0	0	0	0.10714	0	0	0
chr1	10921669	10921670	ENSMUSG00000088585	L=91;T=snoRNA;R=chr1:10921670-10921760;N=Gm22963	+	0	0	0	0	0	0	0	0	0	0	0	0
chr1	10993464	10993465	ENSMUSG00000048960	L=16609;T=protein_coding;R=chr1:10993465-11303681;N=Prex2	+	3.47532	1.28414	2.616	1.52032	3.68599	1.65126	1.1161	0.945833	0.696408	0.636066	1.44693	0.823961
chr1	11134237	11134238	ENSMUSG00000077318	L=128;T=snoRNA;R=chr1:11134111-11134238;N=Gm24173	-	0	0	0	0	0	0	0	0	0	0	0	0
chr1	11224173	11224174	ENSMUSG00000101827	L=609;T=processed_pseudogene;R=chr1:11223566-11224174;N=Gm28686	-	0	0	0	0	0	0	0	0	0	0	0	0
chr1	11366963	11366964	ENSMUSG00000103494	L=3039;T=TEC;R=chr1:11363926-11366964;N=Gm37410	-	0	0	0	0	0	0	0	0	0	0	0	0
chr1	11414104	11414105	ENSMUSG00000057715	L=9183;T=protein_coding;R=chr1:11414105-11975901;N=A830018L16Rik	+	0	0.0856092	0	0.0760161	0	0	0	0	0	0	0	0
chr1	11416917	11416918	ENSMUSG00000103825	L=2471;T=TEC;R=chr1:11416918-11419388;N=Gm38178	+	0	0	0	0	0	0	0	0	0	0	0	0
chr1	11608399	11608400	ENSMUSG00000099845	L=262;T=processed_pseudogene;R=chr1:11608139-11608400;N=Gm29273	-	0	0	0	0	0	0	0	0	0	0	0	0
chr1	11704206	11704207	ENSMUSG00000103561	L=2144;T=TEC;R=chr1:11704207-11706350;N=Gm38069	+	0	0	0	0	0.0498106	0	0	0	0	0	0.0578773	0
chr1	12120959	12120960	ENSMUSG00000101610	L=873;T=processed_pseudogene;R=chr1:12120960-12121832;N=Gm7560	+	0	0	0	0	0	0	0	0	0	0	0	0
chr1	12374935	12374936	ENSMUSG00000093864	L=107;T=snRNA;R=chr1:12374936-12375042;N=Gm22633	+	0	1.11292	0	0.228048	0	0.0869084	0	0	0.10714	0.141348	0	0.137327
chr1	12425985	12425986	ENSMUSG00000098555	L=121;T=miRNA;R=chr1:12425986-12426106;N=Mir6341	+	0	0	0	0	0	0	0	0	0	0	0	0
chr1	12565576	12565577	ENSMUSG00000097628	L=807;T=processed_pseudogene;R=chr1:12565577-12566383;N=Gm2383	+	0.169528	0	0.074743	0.0760161	0	0.0869084	0	0.0630555	0.0535699	0.141348	0	0.0686634
chr1	12655866	12655867	ENSMUSG00000098163	L=687;T=processed_pseudogene;R=chr1:12655867-12656553;N=Gm6216	+	0	0	0	0	0	0	0	0	0	0	0	0
chr1	12667562	12667563	ENSMUSG00000097171	L=3200;T=lincRNA;R=chr1:12667563-12673090;N=Gm17644	+	0	0	0	0	0	0	0	0	0	0	0	0
chr1	12671175	12671176	ENSMUSG00000101314	L=853;T=lincRNA;R=chr1:12670324-12671176;N=Gm29663	-	0	0	0	0	0	0	0	0	0	0	0	0
chr1	12692276	12692277	ENSMUSG00000016918	L=11294;T=protein_coding;R=chr1:12692277-12861192;N=Sulf1	+	0	0	0	0	0.0498106	0	0	0	0.0535699	0	0.0578773	0
chr1	12992649	12992650	ENSMUSG00000025938	L=13137;T=protein_coding;R=chr1:12866549-12992650;N=Slco5a1	-	0.254292	0	0	0	0	0	0	0.126111	0	0	0	0
chr1	13059950	13059951	ENSMUSG00000104518	L=551;T=TEC;R=chr1:13059401-13059951;N=Gm37162	-	0	0	0	0	0	0	0	0	0	0	0	0
chr1	13062024	13062025	ENSMUSG00000069620	L=321;T=processed_pseudogene;R=chr1:13062025-13062345;N=Gm5250	+	0	0	0	0	0	0	0	0	0	0	0	0
chr1	13068837	13068838	ENSMUSG00000099498	L=288;T=lincRNA;R=chr1:13068838-13078662;N=Gm29283	+	0	0	0	0	0	0	0	0	0	0	0	0
chr1	13127162	13127163	ENSMUSG00000042414	L=2564;T=protein_coding;R=chr1:13113457-13127163;N=Prdm14	-	0	0	0	0	0	0	0	0	0	0	0	0
chr1	13374082	13374083	ENSMUSG00000005886	L=15642;T=protein_coding;R=chr1:13139105-13374083;N=Ncoa2	-	22.4625	11.3004	18.91	18.6239	24.2578	22.5093	19.8107	17.4664	17.7316	22.2623	13.9484	19.2258
chr1	13179713	13179714	ENSMUSG00000103506	L=2253;T=TEC;R=chr1:13177462-13179714;N=Gm38376	-	0	0.256828	1.34537	0	0.547917	0.173817	1.95317	0.630555	0.749978	0.070674	0.173632	0.137327
chr1	13236433	13236434	ENSMUSG00000103495	L=1626;T=TEC;R=chr1:13234809-13236434;N=Gm37409	-	0	0	0.149486	0	0	0	0.279024	0	0	0	0.0578773	0
chr1	13262197	13262198	ENSMUSG00000099183	L=82;T=miRNA;R=chr1:13262198-13262279;N=Gm27881	+	0	0	0	0	0	0	0	0	0	0	0	0
chr1	13290505	13290506	ENSMUSG00000102639	L=695;T=TEC;R=chr1:13289812-13290506;N=Gm38223	-	0	0	0	0	0	0	0	0	0	0	0	0
chr1	13298906	13298907	ENSMUSG00000104170	L=1872;T=TEC;R=chr1:13297036-13298907;N=Gm37702	-	0	0	0	0	0.0498106	0	0.279024	0	0	0	0	0
chr1	13334608	13334609	ENSMUSG00000087782	L=112;T=snRNA;R=chr1:13334498-13334609;N=Gm23169	-	0	0	0	0	0	0	0	0	0	0	0	0
chr1	13348203	13348204	ENSMUSG00000103085	L=4642;T=TEC;R=chr1:13343563-13348204;N=Gm38120	-	0.169528	0	0.597944	0.152032	0.348674	0.0869084	0	0.504444	0.428559	0	0.173632	0.274654
chr1	13356729	13356730	ENSMUSG00000102664	L=2248;T=TEC;R=chr1:13354483-13356730;N=Gm38380	-	0	0	0.448458	0.912193	1.19545	0.52145	1.39512	0.504444	0.21428	0.212022	0.289387	0.20599
chr1	13376069	13376070	ENSMUSG00000101476	L=681;T=antisense;R=chr1:13376070-13388413;N=Gm29570	+	0.508584	0.256828	0.298972	0.228048	0.199242	0	0	0.0630555	0.696408	0.141348	0.694528	0.0686634
chr1	13407654	13407655	ENSMUSG00000101171	L=644;T=processed_pseudogene;R=chr1:13407012-13407655;N=Gm7593	-	0	0	0	0.0760161	0	0	0	0	0	0	0	0
chr1	13589909	13589910	ENSMUSG00000025935	L=3162;T=protein_coding;R=chr1:13564698-13589910;N=Tram1	-	31.956	42.1197	52.8433	62.1051	58.2784	75.3496	49.1082	61.6052	48.6414	48.7651	45.781	43.3266
chr1	13660545	13660546	ENSMUSG00000025937	L=4566;T=protein_coding;R=chr1:13623330-13660546;N=Lactb2	-	7.12017	5.5646	24.5904	27.5938	33.4229	33.8074	25.6702	32.1583	34.874	39.1534	24.4242	19.2944
chr1	13642747	13642748	ENSMUSG00000102982	L=1266;T=TEC;R=chr1:13641483-13642748;N=Gm38319	-	0	0	1.34537	0	0.199242	0	0.279024	0	0.589269	0	0.0578773	0
chr1	13668770	13668771	ENSMUSG00000067813	L=1926;T=protein_coding;R=chr1:13668771-13701723;N=Xkr9	+	0	0	0	0.152032	0	0	0	0	0	0	0	0
chr1	13774463	13774464	ENSMUSG00000077368	L=131;T=snoRNA;R=chr1:13774334-13774464;N=Gm26273	-	0	0	0	0	0	0	0	0	0	0	0	0
chr1	13786878	13786879	ENSMUSG00000097711	L=997;T=processed_pseudogene;R=chr1:13785883-13786879;N=Gm5523	-	0.169528	0.256828	0.149486	0	0.0996212	0	0	0.126111	0.321419	0	0.636651	0.0686634
chr1	13849118	13849119	ENSMUSG00000102166	L=2249;T=TEC;R=chr1:13846871-13849119;N=Gm36947	-	0	0	0	0	0	0	0	0	0	0	0	0
chr1	13932377	13932378	ENSMUSG00000089358	L=308;T=misc_RNA;R=chr1:13932378-13932685;N=Gm25491	+	0	0	0	0	0	0	0	0	0	0	0	0
chr1	14112818	14112819	ENSMUSG00000104209	L=3605;T=TEC;R=chr1:14109215-14112819;N=Gm37400	-	0	0	0	0	0	0	0	0	0	0	0	0
chr1	14310234	14310235	ENSMUSG00000025932	L=7808;T=protein_coding;R=chr1:14168954-14310235;N=Eya1	-	1.1867	0.941701	12.4073	11.3264	6.32595	8.69084	3.62731	4.85527	4.76772	3.74572	4.3408	4.25713
chr1	14182577	14182578	ENSMUSG00000095853	L=100;T=miRNA;R=chr1:14182578-14182677;N=Gm22616	+	0	0	0	0	0	0	0	0	0	0	0	0
chr1	14255989	14255990	ENSMUSG00000102588	L=439;T=TEC;R=chr1:14255552-14255990;N=Gm37444	-	0	0	0.298972	0	0.149432	0.173817	0	0.630555	0	0	0	0
chr1	14752936	14752937	ENSMUSG00000054493	L=3566;T=antisense;R=chr1:14752937-14776931;N=Gm9947	+	0	0	0	0	0	0	0	0	0	0	0	0
chr1	14755991	14755992	ENSMUSG00000025930	L=2546;T=protein_coding;R=chr1:14753346-14755992;N=Msc	-	0.084764	0	0	0	0	0	0	0	0.0535699	0	0.0578773	0
chr1	14788644	14788645	ENSMUSG00000103492	L=4321;T=TEC;R=chr1:14788645-14792965;N=Gm37412	+	0	0	0	0	0	0	0	0	0	0	0	0
chr1	14840155	14840156	ENSMUSG00000081201	L=288;T=processed_pseudogene;R=chr1:14839869-14840156;N=Smt3h2-ps4	-	0	0	0	0	0	0	0	0	0	0	0	0
chr1	14865071	14865072	ENSMUSG00000082193	L=894;T=processed_pseudogene;R=chr1:14865072-14865965;N=Rpl5-ps1	+	0.42382	2.8251	1.12114	1.59634	0.647538	2.25962	1.1161	1.82861	0.482129	1.20146	0.86816	3.08985
chr1	14918861	14918862	ENSMUSG00000032769	L=4263;T=protein_coding;R=chr1:14872648-14918862;N=Trpa1	-	0	0	0	0	0	0	0	0	0	0	0	0
chr1	15019158	15019159	ENSMUSG00000088159	L=120;T=snoRNA;R=chr1:15019040-15019159;N=Gm26345	-	0	0	0	0	0	0	0	0	0	0	0	0
chr1	15269796	15269797	ENSMUSG00000073737	L=996;T=processed_pseudogene;R=chr1:15268802-15269797;N=Gm10566	-	0	0	0.074743	0	0.0498106	0	0	0	0.0535699	0.070674	0.0578773	0
chr1	15287253	15287254	ENSMUSG00000092083	L=15165;T=protein_coding;R=chr1:15287254-15723750;N=Kcnb2	+	0	0	0	0	0	0	0	0	0	0	0	0
chr1	15364301	15364302	ENSMUSG00000102937	L=1533;T=TEC;R=chr1:15364302-15365834;N=Gm38116	+	0	0	0	0	0	0	0	0	0	0	0	0
chr1	15556248	15556249	ENSMUSG00000104149	L=2089;T=TEC;R=chr1:15556249-15558337;N=Gm37138	+	0	0	0	0	0	0	0	0	0	0	0	0
chr1	15686045	15686046	ENSMUSG00000088829	L=112;T=snoRNA;R=chr1:15685935-15686046;N=Gm25227	-	0	0	0	0	0	0	0	0	0	0	0	0
chr1	15757831	15757832	ENSMUSG00000077377	L=132;T=snoRNA;R=chr1:15757832-15757963;N=Gm25168	+	0	0	0	0	0	0	0	0	0	0	0	0
chr1	15760667	15760668	ENSMUSG00000101652	L=251;T=processed_pseudogene;R=chr1:15760122-15760668;N=Gm6060	-	0	0	0	0	0	0	0	0	0	0	0	0.137327
chr1	15760760	15760761	ENSMUSG00000100814	L=100;T=processed_pseudogene;R=chr1:15760761-15760860;N=Gm28669	+	0	0	0	0	0	0	0	0	0	0	0	0
chr1	15805645	15805646	ENSMUSG00000025925	L=4608;T=protein_coding;R=chr1:15805646-15844052;N=Terf1	+	0.508584	1.8834	9.19339	7.14551	7.5214	8.69084	7.25462	7.12527	9.58901	7.20875	8.50797	6.93501
chr1	15853330	15853331	ENSMUSG00000104379	L=3169;T=TEC;R=chr1:15853331-15856499;N=Gm37509	+	0	0	0	0	0	0	0	0	0.10714	0	0	0
chr1	15892721	15892722	ENSMUSG00000032719	L=2748;T=protein_coding;R=chr1:15853862-15892722;N=Sbspon	-	0	0.0856092	0	0	0	0	0	0	0	0	0	0
chr1	15879529	15879530	ENSMUSG00000088943	L=303;T=misc_RNA;R=chr1:15879530-15879832;N=Gm23259	+	0	0	0	0	0	0	0	0	0	0	0	0
chr1	16053334	16053335	ENSMUSG00000100652	L=553;T=processed_pseudogene;R=chr1:16053335-16053887;N=Gm7634	+	0.508584	0	0	0	0.0498106	0	0	0.189167	0	0.070674	0.0578773	0
chr1	16093324	16093325	ENSMUSG00000067795	L=2063;T=protein_coding;R=chr1:16065979-16093325;N=4930444P10Rik	-	2.71245	3.68119	0	0.152032	0	0	0	0.0630555	0.0535699	0	0.115755	0.274654
chr1	16104661	16104662	ENSMUSG00000043716	L=2687;T=protein_coding;R=chr1:16101295-16104662;N=Rpl7	-	2708.72	4059.5	1528.79	2165.62	1672.99	2396.59	1513.7	2565.79	1807.02	2608.3	1787.83	2696.76
chr1	16105773	16105774	ENSMUSG00000025921	L=4160;T=protein_coding;R=chr1:16105774-16133734;N=Rdh10	+	1.01717	1.62657	18.7605	26.4536	25.9513	29.9834	21.7639	31.2125	35.249	38.6587	19.5047	18.7451
chr1	16210516	16210517	ENSMUSG00000104165	L=2321;T=TEC;R=chr1:16208197-16210517;N=Gm38249	-	0	0	0	0	0	0	0	0	0	0	0.0578773	0
chr1	16228505	16228506	ENSMUSG00000100868	L=1515;T=antisense;R=chr1:16228506-16244062;N=Gm28095	+	0	0	0	0	0	0	0	0	0	0	0	0
chr1	16520111	16520112	ENSMUSG00000025920	L=6747;T=protein_coding;R=chr1:16228674-16520112;N=Stau2	-	6.95065	3.42437	19.1342	24.7812	18.8782	27.1154	17.0205	22.8261	14.571	14.7002	12.8488	14.488
chr1	16253591	16253592	ENSMUSG00000089982	L=1003;T=antisense;R=chr1:16253592-16267921;N=Gm7568	+	0	0	0	0	0	0	0	0	0	0	0	0
chr1	16619488	16619489	ENSMUSG00000025939	L=4930;T=protein_coding;R=chr1:16540790-16619489;N=Ube2w	-	7.79829	4.28046	13.7527	18.0158	25.0547	20.1627	21.7639	19.1689	24.4279	21.0609	19.6783	20.5304
chr1	16618559	16618560	ENSMUSG00000102457	L=2980;T=TEC;R=chr1:16618560-16621539;N=Gm38342	+	0	0	0	0.304064	0.747159	0	0	0	0.0535699	0.494718	0.463019	0
chr1	16657041	16657042	ENSMUSG00000079658	L=3026;T=protein_coding;R=chr1:16641725-16657042;N=Eloc	-	27.294	24.1418	52.0959	76.8522	90.1572	102.117	65.2916	100.952	83.2476	102.053	73.62	86.7219
chr1	16657551	16657552	ENSMUSG00000097744	L=2788;T=lincRNA;R=chr1:16657552-16662278;N=D030040B21Rik	+	0	0	0.074743	0	0.0996212	0	0	0	0	0	0	0
chr1	16663661	16663662	ENSMUSG00000100959	L=683;T=processed_pseudogene;R=chr1:16662980-16663662;N=Gm7654	-	0	0	0	0	0	0	0	0	0	0.070674	0	0
chr1	16665206	16665207	ENSMUSG00000025940	L=1820;T=protein_coding;R=chr1:16665207-16678275;N=Tmem70	+	0.42382	1.71218	26.3843	29.2662	30.3347	34.5895	21.2058	39.5358	27.9635	41.2736	27.6654	36.6663
chr1	16688050	16688051	ENSMUSG00000025779	L=1021;T=protein_coding;R=chr1:16688051-16709611;N=Ly96	+	0.169528	1.79779	10.6882	16.3435	10.0119	14.6006	9.76583	7.69277	5.46413	6.7847	5.84561	6.59169
chr1	16758622	16758623	ENSMUSG00000100093	L=419;T=processed_pseudogene;R=chr1:16758205-16758623;N=Gm29649	-	0	0	0	0	0	0	0	0	0	0	0	0
chr1	16770137	16770138	ENSMUSG00000091020	L=1860;T=processed_pseudogene;R=chr1:16768279-16770138;N=Gm5828	-	0	0	0	0	0	0	0	0.0630555	0	0	0	0.0686634
chr1	16898184	16898185	ENSMUSG00000101640	L=176;T=antisense;R=chr1:16898185-17091631;N=Gm28376	+	0	0	0	0	0	0	0	0	0	0	0	0
chr1	16930969	16930970	ENSMUSG00000104133	L=827;T=TEC;R=chr1:16930970-16931796;N=4921511E07Rik	+	0	0	0	0	0	0	0	0	0	0	0	0
chr1	17097888	17097889	ENSMUSG00000042686	L=4998;T=protein_coding;R=chr1:16964560-17097889;N=Jph1	-	0	0	0	0	0	0	0	0	0	0.070674	0	0
chr1	17124746	17124747	ENSMUSG00000100110	L=359;T=lincRNA;R=chr1:17124747-17128956;N=Gm28783	+	0	0	0	0	0	0	0	0	0	0	0	0
chr1	17145361	17145362	ENSMUSG00000025777	L=7731;T=protein_coding;R=chr1:17145362-17164271;N=Gdap1	+	0	0	0	0	0.0996212	0.0869084	0	0	0	0	0	0
chr1	17168402	17168403	ENSMUSG00000099899	L=1011;T=lincRNA;R=chr1:17168403-17173103;N=Gm28784	+	0	0	0	0	0	0	0	0	0	0	0	0
chr1	17250491	17250492	ENSMUSG00000100272	L=379;T=processed_pseudogene;R=chr1:17250114-17250492;N=Gm28785	-	0	0	0	0	0	0	0	0	0	0	0	0
chr1	17394957	17394958	ENSMUSG00000100398	L=472;T=processed_pseudogene;R=chr1:17394958-17395429;N=Gm5251	+	0.084764	0	0	0	0	0	0	0	0.10714	0	0.0578773	0
chr1	17400280	17400281	ENSMUSG00000101589	L=2870;T=processed_pseudogene;R=chr1:17397412-17400281;N=Rbm6-ps1	-	0	0	0.074743	0	0.0498106	0	0	0	0.10714	0	0.0578773	0.274654
chr1	17429527	17429528	ENSMUSG00000102048	L=486;T=processed_pseudogene;R=chr1:17429043-17429528;N=Gm6075	-	0	0	0	0.0760161	0	0	0	0	0	0	0	0
chr1	17520000	17520001	ENSMUSG00000089534	L=111;T=snoRNA;R=chr1:17520001-17520111;N=Gm25166	+	0	0	0	0	0	0	0	0	0	0	0	0
chr1	17601900	17601901	ENSMUSG00000067780	L=6923;T=protein_coding;R=chr1:17601901-17630939;N=Pi15	+	3.0515	1.71218	5.97944	17.9398	11.307	14.8613	2.79024	4.09861	1.71424	3.18033	2.77811	4.39446
chr1	17641080	17641081	ENSMUSG00000100053	L=4218;T=antisense;R=chr1:17615084-17641081;N=Gm28154	-	0	0	0	0	0	0	0	0	0	0	0	0
chr1	17727645	17727646	ENSMUSG00000085125	L=8345;T=antisense;R=chr1:17676027-17727646;N=Gm16070	-	0	0	0	0	0	0	0	0	0	0.070674	0	0
chr1	17727044	17727045	ENSMUSG00000025776	L=4515;T=protein_coding;R=chr1:17727045-17766344;N=Crispld1	+	0	0	0.74743	0.456096	0.348674	0.608359	0	0.189167	0	0.212022	0.289387	0.0686634
chr1	17805416	17805417	ENSMUSG00000099895	L=629;T=antisense;R=chr1:17741915-17805417;N=Gm28153	-	0	0	0	0.0760161	0	0	0	0	0	0	0	0
chr1	17947040	17947041	ENSMUSG00000100554	L=1399;T=processed_pseudogene;R=chr1:17947041-17948439;N=Gm7690	+	0	0	0	0	0	0.0869084	0	0.0630555	0	0.070674	0	0.0686634
chr1	17999621	17999622	ENSMUSG00000099473	L=586;T=transcribed_unprocessed_pseudogene;R=chr1:17993010-17999622;N=Gm18775	-	0	0	0	0	0	0	0	0	0	0	0	0
chr1	17993812	17993813	ENSMUSG00000099591	L=2557;T=processed_pseudogene;R=chr1:17993813-17997483;N=Gm17969	+	0	0	0	0	0	0	0	0	0	0	0	0
chr1	18059055	18059056	ENSMUSG00000109887	L=2570;T=processed_transcript;R=chr1:17994462-18059056;N=Gm28756	-	0	0	0	0	0	0	0	0	0	0	0	0
chr1	18016185	18016186	ENSMUSG00000102001	L=199;T=unprocessed_pseudogene;R=chr1:18005961-18016186;N=Gm28755	-	0	0	0	0	0	0	0	0	0	0	0	0
chr1	18058268	18058269	ENSMUSG00000101717	L=142;T=transcribed_unprocessed_pseudogene;R=chr1:18048100-18058269;N=Gm45784	-	0	0	0	0	0	0	0	0	0	0	0	0
chr1	18145901	18145902	ENSMUSG00000025774	L=2737;T=protein_coding;R=chr1:18115191-18145902;N=Crisp4	-	0	0	0	0	0	0	0	0	0	0	0	0
chr1	18223563	18223564	ENSMUSG00000070977	L=219;T=unprocessed_pseudogene;R=chr1:18210053-18223564;N=Defb44-ps	-	0	0	0	0	0	0	0	0	0	0	0	0
chr1	18237442	18237443	ENSMUSG00000073735	L=258;T=protein_coding;R=chr1:18236473-18237443;N=Defb18	-	0	0	0	0	0	0	0	0	0	0	0	0
chr1	18265137	18265138	ENSMUSG00000067773	L=610;T=protein_coding;R=chr1:18250980-18265138;N=Defb41	-	0.254292	0.256828	0.822173	0.988209	1.74337	1.73817	1.1161	0.882777	1.92852	1.27213	3.35688	2.8152
chr1	18263378	18263379	ENSMUSG00000101685	L=985;T=processed_pseudogene;R=chr1:18262395-18263379;N=Gm17837	-	0	0	0	0.152032	0	0	0	0	0	0.070674	0.0578773	0.0686634
chr1	18708427	18708428	ENSMUSG00000101306	L=909;T=processed_pseudogene;R=chr1:18708428-18709336;N=Gm5252	+	0	0	0	0	0	0	0	0	0	0	0	0
chr1	18969832	18969833	ENSMUSG00000088800	L=72;T=snoRNA;R=chr1:18969762-18969833;N=Gm24075	-	0	0	0	0	0	0	0	0	0	0	0	0
chr1	19037265	19037266	ENSMUSG00000101644	L=112;T=processed_pseudogene;R=chr1:19037266-19037377;N=Gm28343	+	0	0	0	0	0	0	0	0	0	0	0	0
chr1	19062856	19062857	ENSMUSG00000099433	L=279;T=processed_pseudogene;R=chr1:19062857-19063135;N=Gm28344	+	0	0	0	0	0	0	0	0	0	0	0	0
chr1	19104839	19104840	ENSMUSG00000089787	L=918;T=antisense;R=chr1:19063300-19104840;N=Gm15825	-	0	0	0	0	0	0	0	0	0.321419	0	0	0
chr1	19103021	19103022	ENSMUSG00000042596	L=1954;T=protein_coding;R=chr1:19103022-19166346;N=Tfap2d	+	0	0	0	0	0	0	0	0	0	0	0	0
chr1	19153965	19153966	ENSMUSG00000100720	L=545;T=processed_pseudogene;R=chr1:19153422-19153966;N=Gm10075	-	0	0	0.074743	0	0.0498106	0.260725	0.279024	0	0	0	0	0.137327
chr1	19208913	19208914	ENSMUSG00000025927	L=6338;T=protein_coding;R=chr1:19208914-19238576;N=Tfap2b	+	0	0	0	0	0	0.0869084	0	0	0	0	0	0
chr1	19242724	19242725	ENSMUSG00000100538	L=202;T=lincRNA;R=chr1:19242725-19243769;N=Gm28340	+	0	0	0	0	0	0	0	0	0	0	0	0
chr1	19320696	19320697	ENSMUSG00000101117	L=472;T=processed_pseudogene;R=chr1:19320226-19320697;N=Gm28341	-	0	0	0	0	0	0	0	0.0630555	0	0.070674	0	0
chr1	19330938	19330939	ENSMUSG00000100204	L=2246;T=processed_pseudogene;R=chr1:19330939-19333184;N=Gm4849	+	0	0	0	0	0	0	0	0	0	0	0.0578773	0
chr1	19513918	19513919	ENSMUSG00000084668	L=65;T=snoRNA;R=chr1:19513855-19513919;N=Gm24633	-	0	0	0	0	0	0	0	0	0	0	0	0
chr1	19614268	19614269	ENSMUSG00000102597	L=2499;T=TEC;R=chr1:19614269-19616767;N=Gm38382	+	0	0	0	0	0	0	0	0	0	0	0	0
chr1	20618063	20618064	ENSMUSG00000043760	L=14310;T=protein_coding;R=chr1:20057779-20618064;N=Pkhd1	-	0	0	0	0	0	0	0	0	0	0	0	0
chr1	20065547	20065548	ENSMUSG00000104095	L=3479;T=TEC;R=chr1:20062070-20065548;N=Gm37315	-	0	0	0	0	0	0	0	0	0	0	0	0
chr1	20356451	20356452	ENSMUSG00000089914	L=788;T=antisense;R=chr1:20356452-20392300;N=4930486I03Rik	+	0	0	0	0.0760161	0	0	0	0	0	0	0	0
chr1	20444809	20444810	ENSMUSG00000090142	L=553;T=processed_pseudogene;R=chr1:20444258-20444810;N=Gm15795	-	0.254292	0.599264	0.149486	0.228048	0.298864	0.260725	0.279024	0.252222	0.21428	0	0.347264	0.343317
chr1	20444911	20444912	ENSMUSG00000070175	L=102;T=snRNA;R=chr1:20444811-20444912;N=Gm24162	-	0	0	0	0	0	0	0	0	0	0	0	0
chr1	20669881	20669882	ENSMUSG00000099906	L=5551;T=lincRNA;R=chr1:20669882-20684298;N=Gm28653	+	0	0	0	0	0	0	0	0	0	0	0	0
chr1	20679009	20679010	ENSMUSG00000065559	L=73;T=miRNA;R=chr1:20679010-20679082;N=Mir206	+	0	0	0	0	0	0	0	0	0	0	0	0
chr1	20682768	20682769	ENSMUSG00000065480	L=119;T=miRNA;R=chr1:20682769-20682887;N=Mir133b	+	0	0	0	0	0	0	0	0	0	0	0	0
chr1	20730904	20730905	ENSMUSG00000025929	L=1171;T=protein_coding;R=chr1:20730905-20734496;N=Il17a	+	0	0	0	0	0	0	0	0	0	0	0	0
chr1	20790616	20790617	ENSMUSG00000041872	L=2022;T=protein_coding;R=chr1:20777146-20790617;N=Il17f	-	0.42382	0	0	0	0	0	0	0	0.10714	0	0	0
chr1	20820311	20820312	ENSMUSG00000041859	L=3752;T=protein_coding;R=chr1:20802968-20820312;N=Mcm3	-	5.84871	3.42437	38.0442	33.5231	43.7337	36.9361	26.7863	25.033	31.9276	23.4638	32.3534	26.9161
chr1	20821330	20821331	ENSMUSG00000099714	L=1186;T=processed_pseudogene;R=chr1:20821331-20822516;N=Gm20587	+	0	0	0	0	0	0	0	0	0	0	0	0
chr1	20836660	20836661	ENSMUSG00000102121	L=833;T=lincRNA;R=chr1:20836661-20839689;N=Gm28065	+	0	0	0	0	0	0	0	0	0	0	0	0
chr1	20842665	20842666	ENSMUSG00000088858	L=132;T=snoRNA;R=chr1:20842535-20842666;N=Gm24723	-	0	0	0	0	0	0	0	0	0	0	0	0
chr1	20890472	20890473	ENSMUSG00000097934	L=1120;T=lincRNA;R=chr1:20888650-20890473;N=6720483E21Rik	-	0.169528	0.513655	0	0.38008	0.199242	0.347634	0.279024	0.441389	0	0	0	0
chr1	20890605	20890606	ENSMUSG00000025931	L=5488;T=protein_coding;R=chr1:20890606-20939650;N=Paqr8	+	0.084764	0.0856092	2.01806	2.66056	2.14186	4.95378	2.23219	2.52222	0.964258	1.06011	0.694528	1.57926
chr1	20915539	20915540	ENSMUSG00000077314	L=131;T=snoRNA;R=chr1:20915410-20915540;N=Gm24171	-	0	0	0	0	0	0	0	0	0	0	0	0
chr1	20945710	20945711	ENSMUSG00000100929	L=858;T=processed_pseudogene;R=chr1:20945711-20946914;N=Gm28064	+	0	0	0	0	0	0	0	0	0	0	0	0
chr1	20951625	20951626	ENSMUSG00000041809	L=2208;T=protein_coding;R=chr1:20951626-20990841;N=Efhc1	+	0.254292	2.31145	4.33509	5.47316	2.83921	3.99779	3.06926	5.73805	2.1428	6.21931	3.41476	5.69907
chr1	21079228	21079229	ENSMUSG00000041779	L=6661;T=protein_coding;R=chr1:20996299-21079229;N=Tram2	-	0.593348	4.02363	33.9333	36.5637	36.5112	38.935	36.5521	42.1211	38.356	51.0973	29.2281	38.3142
chr1	21080113	21080114	ENSMUSG00000099971	L=546;T=antisense;R=chr1:21080114-21081748;N=Gm28287	+	0	0	0	0	0	0	0	0	0	0	0	0
chr1	21178987	21178988	ENSMUSG00000100819	L=571;T=unprocessed_pseudogene;R=chr1:21178988-21187427;N=Gm2693	+	0	0	0	0	0	0	0	0	0.21428	0	0	0
chr1	21218574	21218575	ENSMUSG00000025933	L=1351;T=protein_coding;R=chr1:21218575-21230167;N=Tmem14a	+	2.79721	7.10556	10.464	19.5361	9.06553	16.6864	8.37072	11.6653	2.99991	13.0747	5.6141	7.48432
chr1	21234721	21234722	ENSMUSG00000102633	L=2100;T=TEC;R=chr1:21234722-21236821;N=Gm38224	+	0	0	0	0	0	0	0.279024	0	0	0.070674	0	0
chr1	21240588	21240589	ENSMUSG00000025934	L=4344;T=protein_coding;R=chr1:21240589-21265661;N=Gsta3	+	0.084764	0.256828	0.298972	0.0760161	0.348674	0.347634	0.837072	0.504444	0.321419	0	0.347264	0.617971
chr1	21271592	21271593	ENSMUSG00000099343	L=633;T=antisense;R=chr1:21250359-21271593;N=Gm28836	-	0	0	0	0	0	0	0	0	0	0	0	0
chr1	21272402	21272403	ENSMUSG00000096375	L=366;T=unprocessed_pseudogene;R=chr1:21272403-21272906;N=Gm7094	+	0.084764	0	0.149486	0.0760161	0.0498106	0.0869084	0	0	0.0535699	0.070674	0.0578773	0.0686634
chr1	21298311	21298312	ENSMUSG00000025936	L=1365;T=transcribed_unprocessed_pseudogene;R=chr1:21285246-21298312;N=Gm4956	-	0	0	0	0	0	0	0	0	0	0	0	0
chr1	21316319	21316320	ENSMUSG00000093963	L=439;T=unprocessed_pseudogene;R=chr1:21312517-21316320;N=Gm21909	-	0	0	0	0	0	0	0	0	0	0	0	0
chr1	21349640	21349641	ENSMUSG00000067750	L=1987;T=protein_coding;R=chr1:21349641-21352200;N=Khdc1a	+	0	0	0	0	0	0	0	0	0	0	0	0.343317
chr1	21354004	21354005	ENSMUSG00000086194	L=371;T=unprocessed_pseudogene;R=chr1:21354005-21355116;N=Gm16329	+	0	0	0	0	0	0	0	0	0	0	0	0
chr1	21364802	21364803	ENSMUSG00000094436	L=228;T=processed_pseudogene;R=chr1:21364803-21365030;N=Gm16327	+	0	0	0	0	0	0	0	0	0	0	0	0
chr1	21368330	21368331	ENSMUSG00000041722	L=1946;T=protein_coding;R=chr1:21368331-21370845;N=Khdc1c	+	0	0	0	0	0	0	0	0	0	0	0	0
chr1	21372669	21372670	ENSMUSG00000085507	L=350;T=unprocessed_pseudogene;R=chr1:21372670-21373764;N=Gm2709	+	0	0	0	0	0	0	0	0	0	0	0	0
chr1	21379554	21379555	ENSMUSG00000094926	L=228;T=processed_pseudogene;R=chr1:21379555-21379782;N=Gm16533	+	0	0	0	0	0	0	0	0	0	0	0	0
chr1	21383555	21383556	ENSMUSG00000085079	L=2236;T=protein_coding;R=chr1:21383556-21386373;N=Khdc1b	+	0	0	0	0	0	0	0	0	0	0	0	0
chr1	21390905	21390906	ENSMUSG00000085679	L=196;T=processed_pseudogene;R=chr1:21390906-21391101;N=Gm16328	+	0	0	0	0	0	0	0	0	0	0	0	0
chr1	21961941	21961942	ENSMUSG00000028033	L=7689;T=protein_coding;R=chr1:21398403-21961942;N=Kcnq5	-	0	0	0	0	0	0	0	0	0	0	0	0
chr1	21457016	21457017	ENSMUSG00000104138	L=2327;T=TEC;R=chr1:21454691-21457017;N=Gm36949	-	0	0	0	0	0	0	0	0	0	0	0	0
chr1	21513055	21513056	ENSMUSG00000082935	L=1124;T=processed_pseudogene;R=chr1:21511933-21513056;N=Gm7658	-	5.84871	5.99264	2.69075	3.42072	2.98864	3.47634	3.34829	3.02666	3.96417	4.38179	3.76203	7.41565
chr1	21840513	21840514	ENSMUSG00000103748	L=1567;T=TEC;R=chr1:21838948-21840514;N=Gm38243	-	0	0	0	0	0	0	0	0	0	0	0	0
chr1	22030614	22030615	ENSMUSG00000099692	L=552;T=processed_pseudogene;R=chr1:22030064-22030615;N=Gm5696	-	0	0	0	0	0	0	0	0	0	0	0	0
chr1	22237848	22237849	ENSMUSG00000100418	L=447;T=processed_pseudogene;R=chr1:22237849-22238295;N=Gm28239	+	0	0	0	0	0	0	0	0	0	0	0	0
chr1	22805993	22805994	ENSMUSG00000041670	L=7821;T=protein_coding;R=chr1:22286251-22805994;N=Rims1	-	0.084764	0	0	0	0.0498106	0	0	0	0	0	0	0.0686634
chr1	22740763	22740764	ENSMUSG00000097642	L=802;T=processed_pseudogene;R=chr1:22740764-22741565;N=Gm26866	+	0	0	0	0	0	0	0	0	0	0	0	0
chr1	22987124	22987125	ENSMUSG00000101468	L=921;T=processed_pseudogene;R=chr1:22984863-22987125;N=Gm7761	-	0	0	0	0	0	0	0	0	0	0	0	0
chr1	23235672	23235673	ENSMUSG00000101227	L=2078;T=sense_overlapping;R=chr1:23048295-23235673;N=Gm29506	-	0	0	0	0	0	0	0	0	0	0	0	0
chr1	23102252	23102253	ENSMUSG00000073730	L=1781;T=protein_coding;R=chr1:23100473-23102253;N=Ppp1r14bl	-	0	0	0	0	0	0.0869084	0	0	0	0	0	0
chr1	23245210	23245211	ENSMUSG00000089553	L=121;T=snoRNA;R=chr1:23245211-23245331;N=Gm24176	+	0	0	0	0	0	0	0	0	0	0	0	0
chr1	23256406	23256407	ENSMUSG00000102766	L=723;T=TEC;R=chr1:23255685-23256407;N=Gm6420	-	0	0	0	0	0	0	0	0	0	0	0	0
chr1	23272268	23272269	ENSMUSG00000065405	L=71;T=miRNA;R=chr1:23272269-23272339;N=Mir30a	+	0	0	0	0	0.199242	0	0	0	0	0	0	0
chr1	23291536	23291537	ENSMUSG00000097970	L=399;T=lincRNA;R=chr1:23291537-23291935;N=Gm27028	+	0	0	0	0	0	0	0	0	0	0	0	0
chr1	23291700	23291701	ENSMUSG00000065567	L=84;T=miRNA;R=chr1:23291701-23291784;N=Mir30c-2	+	0	0	0	0	0	0	0	0	0	0	0	0
chr1	23293728	23293729	ENSMUSG00000100775	L=347;T=lincRNA;R=chr1:23293729-23294075;N=Gm29107	+	0	0	0.298972	0.0760161	0.249053	0	0	0.756666	0.535699	0.636066	0.115755	0.0686634
chr1	23346598	23346599	ENSMUSG00000101226	L=644;T=processed_pseudogene;R=chr1:23345956-23346599;N=Gm20954	-	0	0	0	0	0	0	0	0	0	0	0	0
chr1	23397771	23397772	ENSMUSG00000026158	L=8109;T=protein_coding;R=chr1:23366424-23397772;N=Ogfrl1	-	17.97	32.7027	63.0831	72.3673	55.9871	70.0482	81.754	103.726	40.231	37.2452	34.7843	36.6663
chr1	23479538	23479539	ENSMUSG00000097920	L=989;T=processed_pseudogene;R=chr1:23479539-23480527;N=Gm7784	+	0	0.0856092	0	0	0.0498106	0	0	0	0	0	0	0
chr1	23574586	23574587	ENSMUSG00000099503	L=778;T=lincRNA;R=chr1:23574587-23596664;N=Gm28822	+	0.932404	0	0	0	0	0	0	0	0	0	0	0
chr1	23761752	23761753	ENSMUSG00000026156	L=6203;T=protein_coding;R=chr1:23761753-23849158;N=B3gat2	+	0	0	0	0	0	0	0	0	0	0	0	0
chr1	23922316	23922317	ENSMUSG00000026155	L=3575;T=protein_coding;R=chr1:23844846-23922317;N=Smap1	-	33.9904	30.22	120.486	127.555	139.071	118.717	141.465	134.119	113.086	130.111	121.021	114.256
chr1	24005655	24005656	ENSMUSG00000026154	L=874;T=protein_coding;R=chr1:23995939-24005656;N=Sdhaf4	-	64.4206	64.7205	58.2248	77.9925	54.5924	91.7753	54.1306	86.5122	59.1947	83.7487	66.2695	87.8205
chr1	24005504	24005505	ENSMUSG00000102495	L=390;T=TEC;R=chr1:24005505-24005894;N=Gm26524	+	0	0	0	0	0	0	0	0	0	0.070674	0	0.274654
chr1	24100340	24100341	ENSMUSG00000026153	L=7773;T=protein_coding;R=chr1:24011093-24100341;N=Fam135a	-	22.0386	11.8997	33.5596	36.7918	35.2161	41.4553	41.5746	40.2925	30.6955	36.3264	27.9547	29.5939
chr1	24100624	24100625	ENSMUSG00000102398	L=2800;T=TEC;R=chr1:24100625-24103424;N=Gm37580	+	0.084764	0	0	0	0.149432	0	0	0	0	0	0	0
chr1	24125274	24125275	ENSMUSG00000097670	L=867;T=processed_pseudogene;R=chr1:24125275-24126141;N=Gm26607	+	0	0	0	0	0	0	0	0	0	0	0	0
chr1	24177609	24177610	ENSMUSG00000026147	L=5068;T=protein_coding;R=chr1:24177610-24252684;N=Col9a1	+	0	0	0	0	0	0	0	0	0	0	0	0
chr1	24587471	24587472	ENSMUSG00000026141	L=6887;T=protein_coding;R=chr1:24261890-24587472;N=Col19a1	-	0	0.0856092	0.074743	0.0760161	0.0996212	0	0	0.126111	0.0535699	0.070674	0.0578773	0
chr1	24548976	24548977	ENSMUSG00000077463	L=137;T=snoRNA;R=chr1:24548841-24548977;N=Gm26418	-	0	0	0	0	0	0	0	0	0	0	0	0
chr1	24595422	24595423	ENSMUSG00000099997	L=1337;T=processed_pseudogene;R=chr1:24594087-24595423;N=Tubb4b-ps2	-	0	0	0	0.304064	0	0	0	0.126111	0	0	0	0.0686634
chr1	24612409	24612410	ENSMUSG00000100131	L=876;T=unprocessed_pseudogene;R=chr1:24611535-24612410;N=Gm28439	-	1.52575	0	0.149486	0	0.149432	0	0.837072	0	0.21428	0.070674	0.231509	0.0686634
chr1	24612699	24612700	ENSMUSG00000067736	L=294;T=unprocessed_pseudogene;R=chr1:24612407-24612700;N=Gm10222	-	0	0.0856092	0.074743	0	0.0498106	0	0	0.0630555	0	0.070674	0	0.137327
chr1	24613118	24613119	ENSMUSG00000101939	L=345;T=unprocessed_pseudogene;R=chr1:24612775-24613119;N=Gm28438	-	894.769	347.744	112.638	41.8088	401.573	204.93	222.94	247.43	439.916	361.144	326.254	276.233
chr1	24613970	24613971	ENSMUSG00000101111	L=783;T=unprocessed_pseudogene;R=chr1:24613189-24613971;N=Gm28437	-	2.03434	3.25315	1.64435	1.97642	1.64375	2.17271	1.67414	2.64833	1.66067	2.75629	1.50481	3.29585
chr1	24614650	24614651	ENSMUSG00000100862	L=678;T=unprocessed_pseudogene;R=chr1:24613974-24614651;N=Gm10925	-	2.79721	3.68119	1.12114	1.9004	1.29508	2.52034	0.837072	2.20694	1.82138	3.39235	1.04179	3.29585
chr1	24615564	24615565	ENSMUSG00000102070	L=681;T=unprocessed_pseudogene;R=chr1:24614885-24615565;N=Gm28661	-	1.78004	2.73949	0.896916	1.82439	0.896591	1.65126	0.558048	2.08083	1.49996	2.33224	0.694528	1.85391
chr1	24616196	24616197	ENSMUSG00000101249	L=492;T=unprocessed_pseudogene;R=chr1:24615706-24616197;N=Gm29216	-	0.762876	2.48267	0.373715	1.06422	0.249053	0.608359	0.558048	1.00889	0.857118	1.06011	0.520896	1.23594
chr1	24678629	24678630	ENSMUSG00000073725	L=5960;T=protein_coding;R=chr1:24678630-24766301;N=Lmbrd1	+	20.1738	14.5536	39.3148	46.9779	49.711	56.5774	34.599	36.0678	44.7308	39.8601	28.4178	35.0184
chr1	24911658	24911659	ENSMUSG00000100808	L=661;T=processed_pseudogene;R=chr1:24910461-24911659;N=Gm28594	-	0	0	0	0	0	0	0	0	0	0	0	0
chr1	24965157	24965158	ENSMUSG00000100483	L=1216;T=lincRNA;R=chr1:24963209-24965158;N=Gm28237	-	0	0	0	0	0	0	0	0	0	0	0	0
chr1	25011940	25011941	ENSMUSG00000100450	L=816;T=processed_pseudogene;R=chr1:25011941-25012756;N=Gm9443	+	0	0	0	0	0.0498106	0	0.279024	0	0	0	0	0
chr1	25027231	25027232	ENSMUSG00000099392	L=448;T=lincRNA;R=chr1:25026581-25027232;N=Gm29414	-	0	0	0	0	0	0	0	0	0	0	0	0
chr1	25829706	25829707	ENSMUSG00000033569	L=18559;T=protein_coding;R=chr1:25067476-25829707;N=Adgrb3	-	1.78004	0	0	0	0	0	0	0.0630555	0	0	0	0
chr1	25223729	25223730	ENSMUSG00000080849	L=444;T=processed_pseudogene;R=chr1:25223730-25224173;N=Gm15702	+	0	0	0	0	0	0	0	0	0	0	0.0578773	0
chr1	25277953	25277954	ENSMUSG00000104257	L=1551;T=TEC;R=chr1:25276404-25277954;N=Gm20172	-	0	0	0.074743	0.152032	0	0	0	0.0630555	0	0	0	0
chr1	25279550	25279551	ENSMUSG00000096866	L=107;T=snRNA;R=chr1:25279445-25279551;N=Gm22260	-	0	0	0	0.0760161	0	0	0	0	0	0	0	0
chr1	25285247	25285248	ENSMUSG00000102296	L=1031;T=TEC;R=chr1:25284218-25285248;N=Gm37543	-	0	0.0856092	0	0	0	0	0	0	0	0	0	0
chr1	25299885	25299886	ENSMUSG00000103209	L=3375;T=TEC;R=chr1:25296512-25299886;N=Gm37331	-	0	0	0	0	0	0	0	0	0.0535699	0.070674	0	0
chr1	25317707	25317708	ENSMUSG00000104027	L=3433;T=TEC;R=chr1:25314276-25317708;N=Gm37211	-	0	0	0	0	0	0	0	0	0	0	0	0
chr1	25328397	25328398	ENSMUSG00000102407	L=2533;T=TEC;R=chr1:25325866-25328398;N=Gm37862	-	0	0	0	0	0.0996212	0	0	0	0	0	0	0
chr1	25349081	25349082	ENSMUSG00000103214	L=3105;T=TEC;R=chr1:25345978-25349082;N=Gm38286	-	0	0.342437	0	0.0760161	0	0	0	0.252222	0	0.141348	0.115755	0.0686634
chr1	25365819	25365820	ENSMUSG00000104100	L=3257;T=TEC;R=chr1:25362564-25365820;N=Gm37880	-	0	0	0	0	0	0	0	0	0	0	0	0
chr1	25451070	25451071	ENSMUSG00000084740	L=104;T=snRNA;R=chr1:25451071-25451174;N=Gm25294	+	0	0	0	0	0	0	0	0	0	0	0	0
chr1	25611183	25611184	ENSMUSG00000103889	L=2935;T=TEC;R=chr1:25608250-25611184;N=Gm37011	-	0	0.0856092	0	0	0	0	0	0	0	0	0	0
chr1	25615514	25615515	ENSMUSG00000101301	L=570;T=processed_pseudogene;R=chr1:25614946-25615515;N=Gm29214	-	0	0	0	0	0	0	0	0	0	0	0	0
chr1	25623179	25623180	ENSMUSG00000104221	L=2943;T=TEC;R=chr1:25620238-25623180;N=Gm37051	-	0	0	0	0	0	0	0	0	0	0	0	0
chr1	25676238	25676239	ENSMUSG00000102250	L=3995;T=TEC;R=chr1:25672245-25676239;N=Gm38260	-	0	0	0	0	0	0	0	0	0	0	0	0
chr1	25691500	25691501	ENSMUSG00000102317	L=5440;T=TEC;R=chr1:25686062-25691501;N=Gm37628	-	0	0	0	0	0	0	0	0	0.0535699	0	0	0
chr1	25724777	25724778	ENSMUSG00000103563	L=2741;T=TEC;R=chr1:25722038-25724778;N=8030445P17Rik	-	0	0	0	0	0	0	0	0	0	0	0	0
chr1	25738968	25738969	ENSMUSG00000102465	L=3581;T=TEC;R=chr1:25735389-25738969;N=Gm38198	-	0	0	0	0	0	0	0	0	0	0	0	0
chr1	25759032	25759033	ENSMUSG00000102659	L=3691;T=TEC;R=chr1:25755343-25759033;N=Gm37077	-	0	0.256828	0	0	0	0	0	0	0	0	0	0
chr1	25780305	25780306	ENSMUSG00000103924	L=4550;T=TEC;R=chr1:25775757-25780306;N=Gm37895	-	0	0	0	0	0	0	0	0	0	0	0	0
chr1	25800904	25800905	ENSMUSG00000104132	L=3625;T=TEC;R=chr1:25797281-25800905;N=Gm36952	-	0	0	0	0	0	0	0	0	0	0	0	0
chr1	25807405	25807406	ENSMUSG00000102747	L=3310;T=TEC;R=chr1:25804097-25807406;N=Gm37602	-	0	0	0	0	0	0	0	0	0	0	0	0
chr1	25809971	25809972	ENSMUSG00000102386	L=1017;T=TEC;R=chr1:25808956-25809972;N=2900022M07Rik	-	0	0	0	0	0	0	0	0	0	0	0	0
chr1	25824718	25824719	ENSMUSG00000103004	L=330;T=TEC;R=chr1:25824390-25824719;N=2900002M20Rik	-	0	0	0	0	0	0	0	0	0	0	0	0
chr1	25830656	25830657	ENSMUSG00000104516	L=1222;T=TEC;R=chr1:25830657-25831878;N=Gm9884	+	0	0	0	0	0	0	0	0	0	0	0	0
chr1	25997158	25997159	ENSMUSG00000101618	L=556;T=processed_pseudogene;R=chr1:25996604-25997159;N=Gm18443	-	0	0	0	0	0	0	0	0	0	0	0	0
chr1	26466235	26466236	ENSMUSG00000099458	L=651;T=processed_pseudogene;R=chr1:26466236-26466886;N=Gm19123	+	0	0	0	0	0	0	0	0	0	0	0	0
chr1	26566832	26566833	ENSMUSG00000088111	L=106;T=snoRNA;R=chr1:26566833-26566938;N=Gm24064	+	0	0	0	0	0	0	0	0	0	0	0	0
chr1	26687459	26687460	ENSMUSG00000073722	L=4318;T=protein_coding;R=chr1:26681814-26687460;N=4931408C20Rik	-	0	0	0	0	0	0	0	0	0	0	0	0
chr1	26959220	26959221	ENSMUSG00000095256	L=119;T=rRNA;R=chr1:26959103-26959221;N=n-R5s209	-	0	0	0	0	0	0	0	0	0	0	0	0
chr1	27336767	27336768	ENSMUSG00000100310	L=417;T=processed_pseudogene;R=chr1:27336352-27336768;N=Gm19641	-	0	0	0	0	0	0	0	0	0	0	0	0
chr1	27884045	27884046	ENSMUSG00000101514	L=2002;T=lincRNA;R=chr1:27884046-27902396;N=Gm5524	+	0	0	0	0	0	0	0	0	0	0	0	0
chr1	27901071	27901072	ENSMUSG00000101033	L=654;T=processed_pseudogene;R=chr1:27900419-27901072;N=Gm18776	-	0	0	0	0	0	0	0	0	0	0	0	0
chr1	27989909	27989910	ENSMUSG00000101372	L=1873;T=processed_pseudogene;R=chr1:27989910-27991782;N=Gm19028	+	0	0	0.074743	0	0	0	0	0	0	0	0	0
chr1	28569917	28569918	ENSMUSG00000103241	L=1514;T=TEC;R=chr1:28569918-28571431;N=Gm38089	+	0	0	0	0	0	0	0	0	0	0	0	0
chr1	28580771	28580772	ENSMUSG00000086240	L=274;T=processed_pseudogene;R=chr1:28580499-28580772;N=Gm7846	-	0.42382	0.0856092	0	0.152032	0.448296	0.173817	0.558048	0.378333	0.428559	0.35337	0.463019	0.20599
chr1	28780251	28780252	ENSMUSG00000048411	L=2887;T=protein_coding;R=chr1:28776117-28780252;N=Gm597	-	0	0	0	0	0	0	0	0	0	0	0	0
chr1	28802720	28802721	ENSMUSG00000081557	L=2482;T=processed_pseudogene;R=chr1:28800240-28802721;N=Gm5697	-	0	0	0	0	0	0.0869084	0	0	0.0535699	0.282696	0	0
chr1	28938035	28938036	ENSMUSG00000058590	L=304;T=processed_pseudogene;R=chr1:28938036-28938339;N=Gm6462	+	0	0	0	0	0	0	0	0	0	0	0	0.0686634
chr1	29219699	29219700	ENSMUSG00000101235	L=550;T=processed_pseudogene;R=chr1:29219700-29220249;N=Gm18033	+	0	0	0	0	0	0	0	0	0	0	0	0
chr1	29281074	29281075	ENSMUSG00000064433	L=112;T=misc_RNA;R=chr1:29280964-29281075;N=Gm25586	-	0	0	0	0	0	0	0	0	0	0	0	0
chr1	29301479	29301480	ENSMUSG00000080625	L=100;T=miRNA;R=chr1:29301480-29301579;N=Gm22679	+	0	0	0	0	0	0	0	0	0	0	0	0
chr1	29361369	29361370	ENSMUSG00000080391	L=96;T=miRNA;R=chr1:29361275-29361370;N=Gm23785	-	0	0	0	0	0	0	0	0	0	0	0	0
chr1	29421487	29421488	ENSMUSG00000099257	L=125;T=miRNA;R=chr1:29421488-29421612;N=Mir6342	+	0	0	0	0	0	0	0	0	0	0	0	0
chr1	29485914	29485915	ENSMUSG00000099492	L=1312;T=processed_pseudogene;R=chr1:29484604-29485915;N=Gm5525	-	1.10193	1.28414	0.373715	0.684145	0.846781	1.73817	0.837072	1.76555	1.44639	1.13078	0.231509	0.617971
chr1	29813153	29813154	ENSMUSG00000118548	L=1285;T=processed_pseudogene;R=chr1:29813154-29814438;N=AC125120.1	+	0	0	0	0	0	0	0	0	0	0	0	0
chr1	29930093	29930094	ENSMUSG00000101726	L=622;T=processed_pseudogene;R=chr1:29930094-29930715;N=Gm7858	+	0	0	0	0	0	0	0	0.0630555	0	0.141348	0	0
chr1	29985933	29985934	ENSMUSG00000096829	L=110;T=miRNA;R=chr1:29985934-29986043;N=Gm23771	+	0	0	0	0	0	0	0	0	0	0	0	0
chr1	30333396	30333397	ENSMUSG00000098883	L=107;T=miRNA;R=chr1:30333291-30333397;N=Gm27430	-	0	0	0	0	0	0	0	0	0	0	0	0
chr1	30719961	30719962	ENSMUSG00000053185	L=1161;T=lincRNA;R=chr1:30718560-30719962;N=Gm9898	-	0	0	0	0	0	0	0	0	0	0	0	0
chr1	30769686	30769687	ENSMUSG00000100261	L=1210;T=unprocessed_pseudogene;R=chr1:30769687-30771815;N=Gm6473	+	0	0	0	0	0	0	0	0	0	0	0	0
chr1	30794874	30794875	ENSMUSG00000101180	L=328;T=processed_pseudogene;R=chr1:30794548-30794875;N=Gm2914	-	0	0	0	0	0	0	0	0	0	0	0	0
chr1	30873920	30873921	ENSMUSG00000048874	L=14190;T=protein_coding;R=chr1:30802339-30873921;N=Phf3	-	11.3584	8.3897	146.272	97.0725	130.952	97.685	157.648	101.078	139.121	104.173	128.719	107.596
chr1	30836430	30836431	ENSMUSG00000103783	L=2884;T=TEC;R=chr1:30833548-30836431;N=Gm37522	-	0	0	0.224229	0.0760161	1.34489	0	0	0.0630555	0.482129	0.212022	0.405141	0.20599
chr1	30868537	30868538	ENSMUSG00000104315	L=3035;T=TEC;R=chr1:30865504-30868538;N=Gm37906	-	0.169528	0	0.523201	0.0760161	1.24527	0.434542	0.279024	0.630555	0.535699	0.282696	0.347264	0.20599
chr1	30949769	30949770	ENSMUSG00000117310	L=4145;T=protein_coding;R=chr1:30940302-30949770;N=Ptp4a1	-	18.2243	15.5809	6.4279	14.7471	10.6097	14.5137	13.6722	16.3944	21.428	26.7148	25.1766	26.6414
chr1	30949308	30949309	ENSMUSG00000026064	L=5541;T=protein_coding;R=chr1:30940302-30949309;N=Ptp4a1	-	18.2243	15.324	6.50264	14.7471	10.7093	15.209	13.6722	16.4575	21.428	26.7148	25.1766	26.6414
chr1	30977967	30977968	ENSMUSG00000117091	L=726;T=protein_coding;R=chr1:30977243-30977968;N=Gm5698	-	0	0	0	0	0	0	0	0	0	0	0	0
chr1	30986952	30986953	ENSMUSG00000086726	L=729;T=processed_pseudogene;R=chr1:30986225-30986953;N=Gm9458	-	0	0	0	0	0	0	0	0	0	0	0	0
chr1	31222683	31222684	ENSMUSG00000086727	L=3751;T=protein_coding;R=chr1:30997842-31222684;N=4931428L18Rik	-	0	0	0	0	0	0	0	0	0	0	0	0
chr1	31041918	31041919	ENSMUSG00000100237	L=585;T=lincRNA;R=chr1:31041919-31043675;N=Gm28644	+	0	0	0	0	0	0	0	0	0	0	0	0
chr1	31122861	31122862	ENSMUSG00000098529	L=138;T=rRNA;R=chr1:31122725-31122862;N=Gm27362	-	0	0	0	0	0	0	0	0	0	0	0	0
chr1	31136025	31136026	ENSMUSG00000100910	L=2858;T=antisense;R=chr1:31136026-31150105;N=Gm29128	+	0	0	0	0	0	0	0	0	0	0	0	0
chr1	31164548	31164549	ENSMUSG00000099796	L=225;T=processed_pseudogene;R=chr1:31164549-31164773;N=Gm7893	+	0	0	0	0	0	0	0	0	0	0	0	0
chr1	31176400	31176401	ENSMUSG00000050217	L=1937;T=protein_coding;R=chr1:31176401-31204725;N=Lgsn	+	0	0.0856092	0	0	0	0	0	0	0	0	0	0
chr1	31222837	31222838	ENSMUSG00000026063	L=1451;T=protein_coding;R=chr1:31222838-31224288;N=Pih1d3	+	0	0	0	0	0	0	0	0	0	0	0	0
chr1	31259718	31259719	ENSMUSG00000077664	L=127;T=snoRNA;R=chr1:31259593-31259719;N=Gm26145	-	0	0	0	0	0	0	0	0	0	0	0	0
chr1	31267325	31267326	ENSMUSG00000100205	L=559;T=processed_pseudogene;R=chr1:31267326-31267884;N=Gm4850	+	0	0	0	0	0	0	0	0	0	0	0	0
chr1	31274891	31274892	ENSMUSG00000100592	L=564;T=processed_pseudogene;R=chr1:31274892-31275455;N=Gm28645	+	0	0	0	0	0	0	0	0	0	0	0	0
chr1	31286944	31286945	ENSMUSG00000094215	L=696;T=processed_pseudogene;R=chr1:31286945-31287640;N=Gm6489	+	0	0	0	0	0	0	0	0	0	0	0	0
chr1	31559539	31559540	ENSMUSG00000101093	L=1337;T=processed_pseudogene;R=chr1:31559540-31561400;N=Eef1a1-ps2	+	0.508584	0	0.298972	0	0	0	0	0	0	0	0	0
chr1	31615148	31615149	ENSMUSG00000070960	L=1513;T=processed_pseudogene;R=chr1:31615149-31616661;N=Gm19680	+	0	0.770483	0.523201	0.38008	0.79697	0.695267	1.39512	1.51333	0.482129	0.918762	1.15755	0.274654
chr1	31656737	31656738	ENSMUSG00000088620	L=107;T=snRNA;R=chr1:31656632-31656738;N=Gm23032	-	0	0	0	0	0	0	0	0	0	0	0	0
chr1	31736056	31736057	ENSMUSG00000082159	L=835;T=processed_pseudogene;R=chr1:31736057-31736891;N=Gm7910	+	0.084764	0.428046	0.298972	0.532112	0.298864	0.173817	0	0.315278	0.16071	0.212022	0.231509	0.274654
chr1	32172713	32172714	ENSMUSG00000026058	L=10291;T=protein_coding;R=chr1:32172714-32658568;N=Khdrbs2	+	2.71245	1.02731	0.373715	0	0.298864	0.260725	0.837072	0.441389	0.428559	0.636066	1.15755	1.23594
chr1	32213238	32213239	ENSMUSG00000064688	L=107;T=snRNA;R=chr1:32213133-32213239;N=Gm25814	-	0	0	0	0	0	0	0	0	0	0	0	0
chr1	32473756	32473757	ENSMUSG00000103482	L=1809;T=TEC;R=chr1:32473757-32475565;N=Gm37999	+	0.339056	0.0856092	0	0	0	0	0	0	0	0.070674	0	0
chr1	32485314	32485315	ENSMUSG00000104498	L=1628;T=TEC;R=chr1:32485315-32486942;N=Gm37110	+	0	0	0	0	0	0	0	0	0	0	0	0
chr1	32496443	32496444	ENSMUSG00000104313	L=1545;T=TEC;R=chr1:32496444-32497988;N=Gm37911	+	0	0	0	0	0	0	0	0	0	0	0	0
chr1	32520998	32520999	ENSMUSG00000102865	L=1437;T=TEC;R=chr1:32519563-32520999;N=Gm9839	-	0	0	0	0	0	0	0	0	0	0	0	0
chr1	32539027	32539028	ENSMUSG00000102321	L=3413;T=TEC;R=chr1:32539028-32542440;N=Gm37792	+	0.254292	0.0856092	0	0	0	0	0	0	0	0	0	0
chr1	32547293	32547294	ENSMUSG00000091318	L=3609;T=protein_coding;R=chr1:32543686-32547294;N=Gm5415	-	0	0	0	0	0	0	0	0	0	0	0	0
chr1	32568420	32568421	ENSMUSG00000089489	L=63;T=snRNA;R=chr1:32568359-32568421;N=Gm24732	-	0	0	0	0	0	0	0	0	0	0	0	0
chr1	32710178	32710179	ENSMUSG00000104433	L=2470;T=TEC;R=chr1:32710179-32712648;N=Gm37426	+	0	0	0	0	0	0	0	0	0	0	0	0
chr1	32726638	32726639	ENSMUSG00000089395	L=292;T=misc_RNA;R=chr1:32726639-32726930;N=Gm23024	+	0	0	0	0	0	0	0	0	0	0	0	0
chr1	32972489	32972490	ENSMUSG00000102926	L=5007;T=TEC;R=chr1:32967484-32972490;N=Gm37151	-	0	0	0	0	0	0	0	0	0	0	0	0
chr1	33030289	33030290	ENSMUSG00000100497	L=2131;T=processed_pseudogene;R=chr1:33028160-33030290;N=Gm28624	-	0	0	0	0	0	0	0	0	0	0	0	0
chr1	33065129	33065130	ENSMUSG00000102917	L=1221;T=lincRNA;R=chr1:33065130-33066350;N=Gm37724	+	0	0	0	0	0	0	0	0	0	0	0	0
chr1	33100906	33100907	ENSMUSG00000100481	L=1789;T=processed_pseudogene;R=chr1:33100907-33102695;N=Gm7114	+	0	0	0.074743	0	0	0	0	0	0.10714	0	0	0
chr1	33109654	33109655	ENSMUSG00000100590	L=751;T=processed_pseudogene;R=chr1:33108905-33109655;N=Gm4785	-	0	0	0	0	0	0	0	0	0	0	0	0
chr1	33191992	33191993	ENSMUSG00000088750	L=110;T=snRNA;R=chr1:33191993-33192102;N=Gm24901	+	0	0	0	0	0	0	0	0	0	0	0	0
chr1	33215474	33215475	ENSMUSG00000104230	L=650;T=lincRNA;R=chr1:33212774-33215475;N=Gm37591	-	0	0	0	0	0	0	0	0	0	0	0	0
chr1	33235938	33235939	ENSMUSG00000101754	L=1693;T=processed_pseudogene;R=chr1:33235939-33237631;N=Gm2987	+	0	0	0	0	0	0	0	0	0	0	0	0
chr1	33293675	33293676	ENSMUSG00000065223	L=100;T=snRNA;R=chr1:33293676-33293775;N=Gm25792	+	0.593348	0	0	0	0	0	0	0	0	0	0	0
chr1	33316581	33316582	ENSMUSG00000100318	L=913;T=processed_pseudogene;R=chr1:33315670-33316582;N=Gm18799	-	0	0	0	0	0	0	0	0	0	0	0	0
chr1	33371330	33371331	ENSMUSG00000101612	L=2255;T=processed_pseudogene;R=chr1:33371331-33373585;N=Gm7933	+	0	0	0	0	0	0	0	0	0	0	0	0
chr1	33422732	33422733	ENSMUSG00000065260	L=106;T=snRNA;R=chr1:33422733-33422838;N=Gm23453	+	0	0	0	0	0	0	0	0	0	0	0	0
chr1	33669794	33669795	ENSMUSG00000026134	L=5938;T=protein_coding;R=chr1:33453810-33669795;N=Prim2	-	2.71245	5.30777	7.32481	10.9463	7.67084	9.82065	10.0449	13.5569	8.3569	9.39964	5.67198	6.04238
chr1	33482100	33482101	ENSMUSG00000101682	L=418;T=processed_pseudogene;R=chr1:33482101-33482518;N=Gm29228	+	0.339056	0.428046	0	0	0.0498106	0.173817	0	0.126111	0.10714	0.212022	0.231509	0.274654
chr1	33616831	33616832	ENSMUSG00000102714	L=3075;T=TEC;R=chr1:33613758-33616832;N=Gm37618	-	0	0	0	0	0	0	0	0	0	0	0	0
chr1	33657780	33657781	ENSMUSG00000102093	L=328;T=processed_pseudogene;R=chr1:33657781-33658108;N=Gm17813	+	0	0	0	0	0	0	0	0	0	0	0	0
chr1	33669823	33669824	ENSMUSG00000103746	L=889;T=TEC;R=chr1:33669824-33670712;N=1700001G17Rik	+	0	0	0	0.38008	0.0498106	0.695267	0	0.378333	0.21428	0.494718	0.0578773	0.0686634
chr1	33674227	33674228	ENSMUSG00000102198	L=2314;T=TEC;R=chr1:33671915-33674228;N=Gm38173	-	0	0	0	0	0	0	0	0	0	0	0	0
chr1	33719886	33719887	ENSMUSG00000004768	L=8285;T=protein_coding;R=chr1:33719887-33742564;N=Rab23	+	0.932404	1.36975	16.8919	16.4955	21.0201	16.7733	29.2975	20.9344	21.4815	16.9618	16.3214	17.3719
chr1	33757794	33757795	ENSMUSG00000042215	L=3059;T=protein_coding;R=chr1:33745484-33757795;N=Bag2	-	1.44099	0.342437	11.4357	13.3788	17.5832	18.5115	14.2302	19.8625	12.4818	16.255	6.07712	9.33823
chr1	33748006	33748007	ENSMUSG00000103072	L=341;T=TEC;R=chr1:33748007-33748347;N=Gm37905	+	0	0	0	0	0	0	0	0	0	0	0	0
chr1	33814594	33814595	ENSMUSG00000042197	L=15839;T=protein_coding;R=chr1:33761545-33814595;N=Zfp451	-	11.1888	5.82142	70.0342	65.5258	76.2103	61.705	77.5686	72.3247	70.0158	62.4052	84.3851	68.4575
chr1	33838679	33838680	ENSMUSG00000081402	L=2557;T=processed_pseudogene;R=chr1:33836124-33838680;N=Gm15455	-	0	0	0	0	0	0	0	0	0.0535699	0.070674	0	0.0686634
chr1	33907815	33907816	ENSMUSG00000042182	L=3421;T=protein_coding;R=chr1:33852052-33907816;N=Bend6	-	7.20494	4.19485	6.12892	4.02885	6.0769	4.77996	7.25462	4.03555	3.58918	2.12022	3.35688	4.53179
chr1	33891116	33891117	ENSMUSG00000104416	L=1628;T=TEC;R=chr1:33889490-33891117;N=Gm37067	-	0	0	0.224229	0.152032	0	0	0.279024	0.126111	0	0	0	0.137327
chr1	33908224	33908225	ENSMUSG00000026131	L=41619;T=protein_coding;R=chr1:33908225-34308661;N=Dst	+	47.2135	33.9868	64.8769	55.3397	78.9498	44.1495	124.445	58.8308	104.997	68.2711	50.932	36.117
chr1	33922454	33922455	ENSMUSG00000103596	L=2384;T=TEC;R=chr1:33922455-33924838;N=Gm37354	+	0	0	0	0	0.0996212	0	0	0	0	0.070674	0	0
chr1	33963684	33963685	ENSMUSG00000099382	L=334;T=processed_pseudogene;R=chr1:33963352-33963685;N=Gm28631	-	0	0	0	0	0	0	0	0	0	0	0	0
chr1	33981501	33981502	ENSMUSG00000084506	L=93;T=snRNA;R=chr1:33981410-33981502;N=Gm23792	-	0	0.342437	0	0	0	0	0	0	0	0	0	0
chr1	34032099	34032100	ENSMUSG00000103364	L=1698;T=TEC;R=chr1:34032100-34033797;N=Gm38157	+	0	0	0.373715	0.760161	0.348674	0.347634	0.279024	1.32417	0.21428	0.282696	0.173632	0.480644
chr1	34117358	34117359	ENSMUSG00000105982	L=73;T=miRNA;R=chr1:34117359-34117431;N=Mir6896	+	0	0	0.074743	0	0	0	0	0	0	0	0	0
chr1	34178445	34178446	ENSMUSG00000096992	L=4782;T=processed_transcript;R=chr1:34165856-34178446;N=Gm26788	-	0.84764	1.11292	0	0	0.0996212	0.0869084	0	0	0.10714	0.212022	0.115755	0.0686634
chr1	34271127	34271128	ENSMUSG00000103001	L=1247;T=TEC;R=chr1:34269882-34271128;N=A930005N03Rik	-	0	0	0	0	0	0	0	0	0	0	0	0
chr1	34330306	34330307	ENSMUSG00000104397	L=430;T=lincRNA;R=chr1:34329433-34330307;N=Gm37958	-	0	0	0	0	0	0	0	0	0	0	0	0
chr1	34350774	34350775	ENSMUSG00000102839	L=387;T=TEC;R=chr1:34350775-34351161;N=Gm37385	+	0	0	0	0	0	0	0	0	0	0	0	0
chr1	34367370	34367371	ENSMUSG00000101206	L=1162;T=processed_pseudogene;R=chr1:34367371-34369003;N=Gm5266	+	0	0	0	0	0	0	0	0	0	0	0	0
chr1	34417985	34417986	ENSMUSG00000101462	L=2937;T=transcribed_processed_pseudogene;R=chr1:34415050-34417986;N=Gm3052	-	0.932404	2.31145	1.94332	2.3565	0.896591	2.60725	2.79024	2.33305	1.6071	2.82696	1.04179	2.0599
chr1	34433263	34433264	ENSMUSG00000102336	L=6263;T=lincRNA;R=chr1:34427002-34433264;N=Gm37233	-	1.52575	1.19853	2.54126	1.52032	2.24148	1.39053	5.30145	1.57639	1.23211	1.97887	2.08358	1.37327
chr1	34433198	34433199	ENSMUSG00000092852	L=79;T=miRNA;R=chr1:34433121-34433199;N=Mir5103	-	0	0	0	0	0	0	0	0	0	0	0	0
chr1	34439671	34439672	ENSMUSG00000042111	L=2543;T=protein_coding;R=chr1:34436670-34439672;N=Ccdc115	-	1.44099	1.71218	34.4565	32.3828	40.9941	42.672	32.6458	36.0678	27.4813	33.1461	37.4466	32.3405
chr1	34444729	34444730	ENSMUSG00000101711	L=529;T=antisense;R=chr1:34439511-34444730;N=Gm28306	-	0	0	0	0	0	0	0	0	0	0	0	0
chr1	34439850	34439851	ENSMUSG00000026127	L=8553;T=protein_coding;R=chr1:34439851-34449356;N=Imp4	+	7.71352	14.1255	44.9953	60.5848	47.071	64.486	44.9228	61.6052	55.6055	73.2889	53.8259	72.0279
chr1	34459761	34459762	ENSMUSG00000026126	L=6492;T=protein_coding;R=chr1:34459762-34475733;N=Ptpn18	+	0.084764	0.513655	0.149486	0	0	0	0	0	0	0	0	0
chr1	34473147	34473148	ENSMUSG00000100280	L=2409;T=processed_transcript;R=chr1:34468834-34473148;N=Gm28417	-	0	0	0	0	0	0	0	0	0	0	0	0
chr1	34485932	34485933	ENSMUSG00000101223	L=1298;T=lincRNA;R=chr1:34477167-34485933;N=4930568A12Rik	-	0	0	0	0	0	0	0	0	0	0	0	0
chr1	34498409	34498410	ENSMUSG00000026125	L=1333;T=protein_coding;R=chr1:34498410-34503063;N=Prss39	+	0	0	0	0	0	0	0	0	0	0	0	0
chr1	34524006	34524007	ENSMUSG00000101116	L=292;T=processed_pseudogene;R=chr1:34523716-34524007;N=Gm28416	-	0	0	0	0	0	0	0	0	0	0	0	0
chr1	34535647	34535648	ENSMUSG00000026124	L=1040;T=protein_coding;R=chr1:34535648-34544313;N=Cfc1	+	0	0	0	0	0	0	0	0	0	0	0	0
chr1	34538559	34538560	ENSMUSG00000101803	L=475;T=processed_pseudogene;R=chr1:34538086-34538560;N=Gm28419	-	0	0	0	0	0	0	0	0	0.16071	0	0	0
chr1	34560942	34560943	ENSMUSG00000037529	L=2105;T=protein_coding;R=chr1:34543968-34560943;N=Prss40	-	0	0	0	0	0	0	0	0	0	0	0	0
chr1	34579710	34579711	ENSMUSG00000045815	L=510;T=antisense;R=chr1:34579202-34579711;N=1700101I19Rik	-	0	0	0	0	0	0	0	0	0	0	0	0
chr1	34579656	34579657	ENSMUSG00000045174	L=4392;T=protein_coding;R=chr1:34579657-34590944;N=Amer3	+	0	0	0	0	0	0	0	0	0	0	0	0
chr1	34607718	34607719	ENSMUSG00000100524	L=423;T=processed_pseudogene;R=chr1:34607297-34607719;N=Gm28418	-	0	0	0	0	0	0	0	0	0	0	0	0
chr1	34610805	34610806	ENSMUSG00000102499	L=235;T=processed_pseudogene;R=chr1:34610572-34610806;N=Gm36984	-	0	0	0	0	0	0	0	0	0	0	0	0
chr1	34612302	34612303	ENSMUSG00000103521	L=1396;T=processed_pseudogene;R=chr1:34610908-34612303;N=Gm29730	-	0	0	0	0	0	0	0	0	0	0	0	0
chr1	34636188	34636189	ENSMUSG00000104098	L=646;T=processed_pseudogene;R=chr1:34635544-34636189;N=AA619741	-	0	0	0	0	0	0	0	0	0	0	0	0
chr1	34678187	34678188	ENSMUSG00000037509	L=9861;T=protein_coding;R=chr1:34678188-34813309;N=Arhgef4	+	0	1.28414	1.79383	1.82439	1.79318	1.82508	2.51121	1.32417	0.696408	1.69618	0.926037	1.37327
chr1	34752774	34752775	ENSMUSG00000102537	L=148;T=processed_pseudogene;R=chr1:34752775-34752922;N=Gm37224	+	0	0	0	0	0	0	0	0	0	0	0	0
chr1	34753122	34753123	ENSMUSG00000102612	L=355;T=processed_pseudogene;R=chr1:34753123-34753477;N=Gm37845	+	0	0	0	0	0	0	0	0	0	0	0	0.0686634
chr1	34801793	34801794	ENSMUSG00000118272	L=171;T=protein_coding;R=chr1:34801794-34801964;N=Arhgef4	+	0	0	0	0	0	0	0	0	0	0	0	0
chr1	34811907	34811908	ENSMUSG00000104002	L=2549;T=antisense;R=chr1:34809360-34811908;N=Gm38336	-	0.254292	0.256828	0.373715	0.684145	0.747159	0.260725	2.23219	0.819722	0.374989	1.6255	0.752405	0.892625
chr1	34843064	34843065	ENSMUSG00000037503	L=5219;T=protein_coding;R=chr1:34813219-34843065;N=Fam168b	-	16.9528	14.896	75.7146	113.796	88.115	102.639	78.9638	124.535	72.8015	96.258	76.1087	107.046
chr1	34823524	34823525	ENSMUSG00000104358	L=3036;T=TEC;R=chr1:34823525-34826560;N=Gm37127	+	0	0	0	0	0.0498106	0	0	0.0630555	0	0	0	0.0686634
chr1	34849975	34849976	ENSMUSG00000026123	L=7987;T=protein_coding;R=chr1:34849976-34879580;N=Plekhb2	+	12.9689	15.6665	51.4979	67.6543	59.0754	84.5619	42.6906	66.4605	53.9449	82.7593	56.7198	79.8556
chr1	34928508	34928509	ENSMUSG00000103716	L=2137;T=processed_pseudogene;R=chr1:34928509-34930645;N=Gm19430	+	0	0	0	0	0	0	0	0	0	0	0	0
chr1	34969854	34969855	ENSMUSG00000103548	L=229;T=processed_pseudogene;R=chr1:34969627-34969855;N=Gm37670	-	0	0.684873	0.448458	1.36829	0.249053	1.56435	0.558048	1.135	0.428559	0.35337	0.463019	0.823961
chr1	34970064	34970065	ENSMUSG00000103760	L=436;T=processed_pseudogene;R=chr1:34970065-34970500;N=Gm8009	+	0	0	0	0	0	0	0	0	0	0	0	0
chr1	34985655	34985656	ENSMUSG00000103997	L=235;T=processed_pseudogene;R=chr1:34985656-34985890;N=Gm38027	+	0	0	0	0	0	0	0	0	0	0	0	0
chr1	35179083	35179084	ENSMUSG00000077231	L=129;T=snoRNA;R=chr1:35178956-35179084;N=Gm25096	-	0	0	0	0	0	0	0	0	0	0	0	0
chr1	35651296	35651297	ENSMUSG00000104417	L=640;T=lincRNA;R=chr1:35625606-35651297;N=Gm37068	-	0	0	0	0	0	0	0	0	0	0	0	0
chr1	35761601	35761602	ENSMUSG00000064601	L=105;T=snRNA;R=chr1:35761602-35761706;N=Gm25634	+	0	0	0	0	0	0	0	0	0	0	0	0
chr1	35806973	35806974	ENSMUSG00000101714	L=452;T=lincRNA;R=chr1:35806974-35810462;N=Gm28415	+	0	0	0	0	0	0	0	0	0	0	0	0
chr1	35879844	35879845	ENSMUSG00000102531	L=566;T=lincRNA;R=chr1:35879845-35881119;N=1110002O04Rik	+	0	0	0	0	0	0	0	0	0	0	0	0
chr1	35958918	35958919	ENSMUSG00000103096	L=904;T=processed_pseudogene;R=chr1:35958919-35959822;N=Gm8022	+	0	0	0	0	0	0	0	0	0	0	0	0
chr1	35986372	35986373	ENSMUSG00000102279	L=463;T=lincRNA;R=chr1:35981960-35986373;N=Gm37146	-	0	0	0	0	0	0	0	0	0	0	0	0
chr1	36011043	36011044	ENSMUSG00000103708	L=761;T=lincRNA;R=chr1:36002985-36011044;N=Gm33222	-	0	0	0	0	0	0	0	0	0	0	0	0
chr1	36011071	36011072	ENSMUSG00000104201	L=425;T=lincRNA;R=chr1:36011072-36011894;N=4930535G08Rik	+	0	0	0	0	0	0	0	0	0	0	0	0
chr1	36031017	36031018	ENSMUSG00000102434	L=1372;T=TEC;R=chr1:36029647-36031018;N=Gm38049	-	0	0	0	0	0	0	0	0	0	0	0	0
chr1	36068399	36068400	ENSMUSG00000045216	L=5542;T=protein_coding;R=chr1:36068400-36106446;N=Hs6st1	+	9.06975	21.3167	28.7013	40.2885	32.5263	44.584	44.9228	53.345	38.4632	45.0193	31.601	42.9833
chr1	36106445	36106446	ENSMUSG00000104523	L=447;T=antisense;R=chr1:36105384-36106446;N=Gm37335	-	0	0	0	0	0	0	0	0	0	0	0	0
chr1	36132041	36132042	ENSMUSG00000102202	L=4340;T=lincRNA;R=chr1:36132042-36138746;N=Gm33280	+	0	0	0	0	0	0	0	0	0	0	0	0
chr1	36244719	36244720	ENSMUSG00000037470	L=12853;T=protein_coding;R=chr1:36140027-36244720;N=Uggt1	-	76.0333	100.591	92.4571	99.429	94.7896	114.719	78.6847	122.706	92.6223	122.125	74.3724	108.282
chr1	36144312	36144313	ENSMUSG00000098752	L=62;T=miRNA;R=chr1:36144252-36144313;N=Mir6897	-	0	0	0	0	0	0	0	0	0	0	0	0
chr1	36274678	36274679	ENSMUSG00000047180	L=3217;T=protein_coding;R=chr1:36264597-36274679;N=Neurl3	-	0	0.342437	0.149486	0	0	0	0	0	0	0	0	0.274654
chr1	36307732	36307733	ENSMUSG00000037447	L=12540;T=protein_coding;R=chr1:36307733-36324029;N=Arid5a	+	0.932404	1.79779	0.672687	2.50853	1.09583	0.695267	2.79024	4.28778	1.92852	2.54426	1.2733	1.71659
chr1	36332707	36332708	ENSMUSG00000102762	L=713;T=lincRNA;R=chr1:36332708-36333420;N=4930403P22Rik	+	1.1867	0	0	0	0	0	0	0	0	0	0	0
chr1	36369180	36369181	ENSMUSG00000010453	L=6742;T=protein_coding;R=chr1:36335730-36369181;N=Kansl3	-	13.9013	13.7831	50.8252	51.6909	44.0824	46.7567	56.6418	49.94	45.8558	47.8463	55.7359	54.7934
chr1	36348757	36348758	ENSMUSG00000098680	L=77;T=miRNA;R=chr1:36348682-36348758;N=Mir6898	-	0	0	0	0	0	0	0	0	0	0	0	0
chr1	36372290	36372291	ENSMUSG00000037432	L=6356;T=protein_coding;R=chr1:36372291-36422110;N=Fer1l5	+	0.084764	0.0856092	0	0	0	0.0869084	0	0	0	0	0	0
chr1	36445270	36445271	ENSMUSG00000001143	L=7359;T=protein_coding;R=chr1:36419871-36445271;N=Lman2l	-	13.4775	9.07457	10.8377	17.6357	13.1998	17.99	18.9736	22.5739	12.8032	14.0641	11.7491	18.4018
chr1	36471619	36471620	ENSMUSG00000037408	L=4829;T=protein_coding;R=chr1:36471620-36508764;N=Cnnm4	+	0	1.54097	2.84023	3.11666	1.84299	3.56324	6.13852	11.6653	4.07131	7.84482	2.83599	3.84515
chr1	36473951	36473952	ENSMUSG00000104316	L=2159;T=TEC;R=chr1:36473952-36476110;N=Gm37909	+	0	0	0	0	0	0	0	0	0.21428	0	0	0
chr1	36506561	36506562	ENSMUSG00000106081	L=141;T=miRNA;R=chr1:36506562-36506702;N=Gm47280	+	0	0	0	0	0	0	0	0	0	0	0	0
chr1	36511866	36511867	ENSMUSG00000001138	L=6420;T=protein_coding;R=chr1:36511867-36528237;N=Cnnm3	+	1.27146	1.11292	20.5543	26.6056	18.679	28.9405	20.3687	24.2764	15.7495	25.3013	18.0577	24.0322
chr1	36528236	36528237	ENSMUSG00000102845	L=269;T=antisense;R=chr1:36527534-36528237;N=Gm38033	-	0.42382	0	0	0	0.0498106	0.434542	0	0.189167	0	0	0.0578773	0
chr1	36536882	36536883	ENSMUSG00000067653	L=2697;T=protein_coding;R=chr1:36530188-36536883;N=Ankrd23	-	2.71245	5.47899	10.3893	5.85324	12.3032	9.73374	10.3239	8.19722	7.2855	10.6718	9.14462	9.61288
chr1	36539428	36539429	ENSMUSG00000109510	L=2327;T=protein_coding;R=chr1:36530193-36539429;N=Gm42417	-	4.49249	6.16386	12.1084	8.0577	15.7402	12.4279	11.44	8.95388	8.8926	12.2973	10.4758	10.9175
chr1	36547444	36547445	ENSMUSG00000079610	L=4654;T=protein_coding;R=chr1:36537507-36547445;N=Ankrd39	-	6.10301	4.70851	9.19339	10.2622	10.6595	13.8184	7.81267	9.52138	8.03548	11.1665	12.8488	10.0935
chr1	36558348	36558349	ENSMUSG00000026121	L=4593;T=protein_coding;R=chr1:36548639-36558349;N=Sema4c	-	0.254292	2.56828	14.7244	19.08	13.6481	25.8118	15.3463	20.9344	10.9818	14.3468	8.27646	13.3207
chr1	36557700	36557701	ENSMUSG00000087589	L=2830;T=processed_transcript;R=chr1:36557701-36565613;N=D430040D24Rik	+	0.339056	0.0856092	1.0464	0.152032	0.747159	0.434542	1.67414	0.0630555	0.374989	0.282696	0.289387	0.137327
chr1	36683182	36683183	ENSMUSG00000046337	L=3190;T=protein_coding;R=chr1:36562692-36683183;N=Fam178b	-	0	0.0856092	0.074743	0	0.199242	0.0869084	0	0	0	0.070674	0.0578773	0.0686634
chr1	36601801	36601802	ENSMUSG00000089906	L=345;T=processed_pseudogene;R=chr1:36601802-36602146;N=Gm6428	+	0	0.171218	0	0	0	0	0	0.126111	0	0.070674	0	0.0686634
chr1	36663964	36663965	ENSMUSG00000077939	L=75;T=miRNA;R=chr1:36663965-36664039;N=Gm24133	+	0	0	0	0	0	0	0	0	0	0	0	0
chr1	36691448	36691449	ENSMUSG00000061518	L=1587;T=protein_coding;R=chr1:36691449-36693681;N=Cox5b	+	151.558	118.226	101.576	137.665	125.324	135.229	91.5198	129.012	117.479	141.065	132.481	133.756
chr1	36714421	36714422	ENSMUSG00000037351	L=4274;T=protein_coding;R=chr1:36698114-36714422;N=Actr1b	-	36.279	58.9847	81.5446	93.8798	89.7587	92.5575	95.7052	105.996	98.0329	121.559	93.9928	103.819
chr1	36710148	36710149	ENSMUSG00000102416	L=1744;T=protein_coding;R=chr1:36710149-36757953;N=4933424G06Rik	+	0	0	0.074743	0	0.0498106	0	0	0	0	0.212022	0	0.0686634
chr1	36744791	36744792	ENSMUSG00000104237	L=1633;T=lincRNA;R=chr1:36739048-36744792;N=Gm33533	-	0	0	0	0	0	0	0	0	0	0	0	0
chr1	36761797	36761798	ENSMUSG00000026117	L=2992;T=protein_coding;R=chr1:36761798-36782818;N=Zap70	+	0	0	0	0	0	0.0869084	0	0.126111	0	0.070674	0	0
chr1	36765873	36765874	ENSMUSG00000097291	L=1012;T=transcribed_processed_pseudogene;R=chr1:36764863-36765874;N=Gm18828	-	0	0	0	0	0	0	0	0	0	0	0	0
chr1	36943665	36943666	ENSMUSG00000026116	L=9413;T=protein_coding;R=chr1:36792191-36943666;N=Tmem131	-	18.1395	20.1182	15.9203	23.2609	26.051	22.8569	16.4624	35.185	23.6243	32.086	26.3342	29.7999
chr1	36872044	36872045	ENSMUSG00000103016	L=143;T=TEC;R=chr1:36871903-36872045;N=Gm37506	-	0	0	0	0	0	0	0	0	0	0	0	0
chr1	36916538	36916539	ENSMUSG00000102930	L=2413;T=sense_intronic;R=chr1:36913601-36916539;N=Gm38115	-	0	0	0.224229	0	0.0996212	0	0	0	0.267849	0.212022	0.0578773	0.0686634
chr1	36926347	36926348	ENSMUSG00000103159	L=3552;T=TEC;R=chr1:36922797-36926348;N=F830112A20Rik	-	0	0	0	0	0	0	0	0	0	0	0	0
chr1	36958426	36958427	ENSMUSG00000080054	L=498;T=processed_pseudogene;R=chr1:36957930-36958427;N=Rpl12-ps1	-	0.254292	0.513655	0.224229	0.304064	0.298864	0.260725	0	0.126111	0.16071	0.35337	0.0578773	0.343317
chr1	37005438	37005439	ENSMUSG00000095944	L=119;T=rRNA;R=chr1:37005439-37005557;N=n-R5s210	+	0	0	0	0	0	0	0	0	0	0	0	0
chr1	37026595	37026596	ENSMUSG00000050122	L=5964;T=protein_coding;R=chr1:37026596-37187613;N=Vwa3b	+	0.169528	0	0	0	0	0	0	0	0	0	0.0578773	0
chr1	37133263	37133264	ENSMUSG00000103603	L=992;T=antisense;R=chr1:37132273-37133264;N=Gm37020	-	0	0	0	0	0	0	0	0	0	0	0	0
chr1	37214433	37214434	ENSMUSG00000026114	L=3957;T=protein_coding;R=chr1:37214434-37263384;N=Cnga3	+	0	0	0	0	0	0	0	0	0.0535699	0	0	0
chr1	37299696	37299697	ENSMUSG00000102231	L=346;T=TEC;R=chr1:37299352-37299697;N=1700074A21Rik	-	0	0	0	0	0	0	0	0	0	0	0	0
chr1	37299864	37299865	ENSMUSG00000026113	L=10387;T=protein_coding;R=chr1:37299865-37410736;N=Inpp4a	+	13.5622	4.36607	8.89442	10.4902	10.0119	8.2563	11.719	13.3678	11.3032	12.2973	10.9388	10.1622
chr1	37334171	37334172	ENSMUSG00000086064	L=861;T=antisense;R=chr1:37329667-37334172;N=4930439A04Rik	-	0	0	0	0	0	0	0	0	0	0	0	0
chr1	37331503	37331504	ENSMUSG00000102879	L=534;T=TEC;R=chr1:37330971-37331504;N=Gm37135	-	0	0	0	0	0	0	0	0	0	0	0	0
chr1	37430102	37430103	ENSMUSG00000026112	L=5220;T=protein_coding;R=chr1:37417084-37430103;N=Coa5	-	62.8949	62.8371	75.6399	80.425	93.0961	89.7764	54.4097	77.6844	85.2832	92.795	81.8964	79.5809
chr1	37430138	37430139	ENSMUSG00000026111	L=1579;T=protein_coding;R=chr1:37430139-37439124;N=Unc50	+	29.5826	28.0798	46.2659	53.5153	66.5968	59.0977	51.3404	59.7136	63.1053	70.5327	73.62	72.0966
chr1	37541015	37541016	ENSMUSG00000026110	L=12881;T=protein_coding;R=chr1:37439340-37541016;N=Mgat4a	-	0	0	0.074743	0	0	0	0	0	0.0535699	0	0	0
chr1	37488604	37488605	ENSMUSG00000103948	L=2755;T=TEC;R=chr1:37485851-37488605;N=4930594C11Rik	-	0	0	0	0.0760161	0	0	0	0.0630555	0.16071	0.141348	0	0.0686634
chr1	37488981	37488982	ENSMUSG00000087233	L=1790;T=processed_pseudogene;R=chr1:37487193-37488982;N=Gm43213	-	0	0	0	0.0760161	0	0	0	0.0630555	0.16071	0.141348	0	0.0686634
chr1	37720084	37720085	ENSMUSG00000026090	L=5075;T=protein_coding;R=chr1:37611677-37720085;N=2010300C02Rik	-	0	0	0	0	0	0	0	0	0	0	0	0
chr1	37614258	37614259	ENSMUSG00000089767	L=560;T=antisense;R=chr1:37614259-37615372;N=4930556I23Rik	+	0	0	0	0	0	0	0	0	0	0	0	0
chr1	37660721	37660722	ENSMUSG00000104365	L=1926;T=TEC;R=chr1:37660722-37662647;N=4930470B04Rik	+	0	0	0	0	0	0	0	0	0	0	0	0
chr1	37696663	37696664	ENSMUSG00000102650	L=2218;T=TEC;R=chr1:37694447-37696664;N=Gm19863	-	0	0	0	0	0	0	0	0	0	0	0	0
chr1	37866428	37866429	ENSMUSG00000060771	L=10662;T=protein_coding;R=chr1:37754776-37866429;N=Tsga10	-	4.91631	3.93802	5.9047	10.4902	8.81648	11.9934	14.7883	18.4122	8.8926	10.5304	4.16717	5.76773
chr1	37865298	37865299	ENSMUSG00000097268	L=3089;T=antisense;R=chr1:37865299-37871388;N=Gm26805	+	0	0.0856092	0	0	0	0	0	0	0.0535699	0.070674	0.231509	0.0686634
chr1	37871737	37871738	ENSMUSG00000037216	L=2051;T=protein_coding;R=chr1:37871738-37876228;N=Lipt1	+	0.084764	0.513655	8.74493	12.7707	9.31459	14.6875	10.8819	13.3678	5.24985	10.0357	5.38259	11.5355
chr1	37890410	37890411	ENSMUSG00000026088	L=2770;T=protein_coding;R=chr1:37874801-37890411;N=Mitd1	-	1.78004	1.19853	39.3896	24.0971	32.875	28.3321	32.0877	28.1228	35.8382	26.6441	40.9193	24.5128
chr1	37890476	37890477	ENSMUSG00000026087	L=3226;T=protein_coding;R=chr1:37890477-37898535;N=Mrpl30	+	122.653	152.128	85.506	132.496	95.3375	122.715	85.6603	136.389	109.818	113.149	108.462	137.876
chr1	37916492	37916493	ENSMUSG00000061584	L=2564;T=protein_coding;R=chr1:37905923-37916493;N=Lyg2	-	0	0	0	0	0	0	0	0	0	0	0	0
chr1	37933595	37933596	ENSMUSG00000087374	L=3990;T=antisense;R=chr1:37933596-37954136;N=Gm15457	+	0	0	0	0	0	0	0	0	0	0	0	0
chr1	37957758	37957759	ENSMUSG00000026085	L=888;T=protein_coding;R=chr1:37946736-37957759;N=Lyg1	-	0.84764	0.342437	0	0	0	0	0	0	0	0	0	0
chr1	37973966	37973967	ENSMUSG00000089141	L=237;T=misc_RNA;R=chr1:37973967-37974203;N=Gm23409	+	0	0	0	0	0	0	0	0	0	0	0	0
chr1	37997892	37997893	ENSMUSG00000058407	L=9102;T=protein_coding;R=chr1:37985189-37997893;N=Txndc9	-	48.7393	54.4474	112.787	137.209	111.725	151.916	99.0535	138.785	105.158	142.479	107.015	132.52
chr1	37998009	37998010	ENSMUSG00000026083	L=9753;T=protein_coding;R=chr1:37998010-38055579;N=Eif5b	+	133.503	137.574	552.276	362.901	549.71	357.367	602.412	341.004	550.484	380.792	574.838	374.902
chr1	38129800	38129801	ENSMUSG00000026082	L=6168;T=protein_coding;R=chr1:38052786-38129801;N=Rev1	-	5.59442	0.941701	25.6368	16.1154	29.7369	21.814	28.4604	17.2772	22.7672	18.3752	27.6654	17.2345
chr1	38077304	38077305	ENSMUSG00000103804	L=701;T=sense_intronic;R=chr1:38076295-38077305;N=Gm37062	-	0	0	0	0	0	0	0	0.126111	0	0	0	0
chr1	38132082	38132083	ENSMUSG00000102716	L=1848;T=lincRNA;R=chr1:38132083-38159892;N=Gm5099	+	0	0.0856092	0	0	0	0	0	0	0	0	0	0
chr1	38664954	38664955	ENSMUSG00000037138	L=6654;T=protein_coding;R=chr1:38177326-38664955;N=Aff3	-	1.01717	2.99632	14.4254	11.2504	15.9394	14.1661	3.90633	5.17055	2.57135	2.61494	2.37297	2.8152
chr1	38235419	38235420	ENSMUSG00000085391	L=912;T=antisense;R=chr1:38235420-38246666;N=Gm16150	+	0	0	0	0	0	0	0	0	0	0	0	0
chr1	38307901	38307902	ENSMUSG00000085280	L=639;T=antisense;R=chr1:38307902-38311930;N=Gm16151	+	0	0	0	0	0	0	0	0	0.0535699	0	0.231509	0
chr1	38384948	38384949	ENSMUSG00000087131	L=1853;T=antisense;R=chr1:38384949-38393974;N=Gm16152	+	0	0	0	0	0	0.0869084	0.558048	0	0	0	0	0
chr1	38487518	38487519	ENSMUSG00000102984	L=529;T=processed_pseudogene;R=chr1:38487519-38488047;N=Gm34727	+	0	0	0	0	0	0	0	0	0	0	0	0
chr1	38722619	38722620	ENSMUSG00000102541	L=502;T=processed_pseudogene;R=chr1:38722620-38723121;N=Gm38135	+	0	0	0	0	0	0	0	0	0	0	0	0
chr1	38767183	38767184	ENSMUSG00000103531	L=503;T=TEC;R=chr1:38767184-38767686;N=2610300A13Rik	+	0	0	0	0	0	0	0	0	0	0	0	0
chr1	38836710	38836711	ENSMUSG00000048814	L=7506;T=protein_coding;R=chr1:38793645-38836711;N=Lonrf2	-	0	0	0	0	0	0	0	0	0	0	0	0
chr1	38898160	38898161	ENSMUSG00000026080	L=11964;T=protein_coding;R=chr1:38863867-38898161;N=Chst10	-	0.084764	0	0	0	0	0	0	0	0	0	0	0
chr1	38884753	38884754	ENSMUSG00000103647	L=325;T=antisense;R=chr1:38884754-38888072;N=Gm37707	+	0	0	0	0	0	0	0	0	0	0	0	0
chr1	38907944	38907945	ENSMUSG00000102447	L=772;T=processed_pseudogene;R=chr1:38907945-38908716;N=Gm6621	+	0	0	0	0	0	0.0869084	0	0	0	0	0.0578773	0.0686634
chr1	38939148	38939149	ENSMUSG00000067604	L=1001;T=protein_coding;R=chr1:38939149-38950276;N=Nms	+	0	0	0	0	0	0	0	0	0	0	0	0
chr1	38985607	38985608	ENSMUSG00000026078	L=4219;T=protein_coding;R=chr1:38985608-38997238;N=Pdcl3	+	11.3584	8.90335	22.6471	34.5873	41.3926	45.1924	30.9716	48.1744	38.4632	39.9308	24.8294	43.8073
chr1	38992677	38992678	ENSMUSG00000103046	L=1639;T=TEC;R=chr1:38992678-38994316;N=Gm37309	+	0	0	0.672687	0.152032	0.498106	0.52145	1.39512	0	0.10714	0.070674	0.810283	0
chr1	39057636	39057637	ENSMUSG00000104188	L=1843;T=lincRNA;R=chr1:39048648-39057637;N=Gm37821	-	0	0	0	0	0	0	0	0	0	0	0	0
chr1	39083337	39083338	ENSMUSG00000103182	L=2087;T=TEC;R=chr1:39081252-39083338;N=Gm37091	-	0	0	0	0	0	0	0	0	0	0	0	0
chr1	39186991	39186992	ENSMUSG00000098833	L=97;T=miRNA;R=chr1:39186896-39186992;N=Mir6349	-	0	0	0	0	0	0	0	0	0	0	0	0
chr1	39193730	39193731	ENSMUSG00000026077	L=4791;T=protein_coding;R=chr1:39193731-39363236;N=Npas2	+	0	0	0	0	0	0	0	0	0	0	0	0
chr1	39276564	39276565	ENSMUSG00000092553	L=283;T=processed_pseudogene;R=chr1:39276283-39276565;N=Gm20428	-	0	0	0	0	0	0	0	0	0	0	0	0
chr1	39314898	39314899	ENSMUSG00000092563	L=555;T=processed_pseudogene;R=chr1:39314899-39315453;N=Gm3617	+	1.01717	1.02731	0.373715	0.152032	0.298864	0.260725	0.279024	0.378333	0.21428	0.565392	0.289387	0.343317
chr1	39367841	39367842	ENSMUSG00000073702	L=1662;T=protein_coding;R=chr1:39367842-39371911;N=Rpl31	+	3755.38	5731.96	1949.82	2849.39	1987.79	3005.29	1764.83	3099.37	2390.45	3425.99	2414.01	3598.72
chr1	39478754	39478755	ENSMUSG00000003134	L=5239;T=protein_coding;R=chr1:39371492-39478755;N=Tbc1d8	-	0.254292	0.0856092	0.822173	0.760161	0.448296	0.608359	0.837072	1.57639	0.482129	0.918762	0.0578773	0.20599
chr1	39419931	39419932	ENSMUSG00000102607	L=885;T=TEC;R=chr1:39419048-39419932;N=Gm37265	-	0	0	0	0	0	0	0	0	0	0	0	0
chr1	39519532	39519533	ENSMUSG00000065629	L=215;T=snoRNA;R=chr1:39519533-39519747;N=Gm24826	+	0	0	0	0	0	0	0	0	0	0	0	0
chr1	39519532	39519533	ENSMUSG00000104827	L=216;T=snoRNA;R=chr1:39519533-39519748;N=Gm24826	+	0	0	0	0	0	0	0	0	0	0	0	0
chr1	39534991	39534992	ENSMUSG00000003135	L=3508;T=protein_coding;R=chr1:39534992-39546889;N=Cnot11	+	2.28863	1.79779	26.8327	30.4064	28.5415	31.287	24.8331	30.2666	20.5708	23.5344	21.241	21.217
chr1	39552001	39552002	ENSMUSG00000085894	L=1832;T=processed_transcript;R=chr1:39547570-39552002;N=Gm15832	-	129.265	102.132	113.46	140.858	139.818	138.532	139.233	175.294	205.655	205.449	184.224	189.03
chr1	39548853	39548854	ENSMUSG00000077704	L=110;T=snoRNA;R=chr1:39548745-39548854;N=Snord89	-	4.40773	3.50998	50.7505	4.33292	17.2843	3.30252	53.0145	2.8375	20.7851	1.20146	9.78127	2.40322
chr1	39577404	39577405	ENSMUSG00000048234	L=2838;T=protein_coding;R=chr1:39551296-39577405;N=Rnf149	-	145.37	104.443	130.202	147.319	160.938	143.92	162.671	181.915	235.386	214.496	216.461	194.18
chr1	39573874	39573875	ENSMUSG00000064936	L=130;T=snoRNA;R=chr1:39573746-39573875;N=Gm23722	-	0.169528	0.171218	1.0464	0.0760161	0.398485	0.173817	0.279024	0.504444	1.33925	0.494718	2.08358	0
chr1	39598004	39598005	ENSMUSG00000102471	L=589;T=processed_pseudogene;R=chr1:39597417-39598005;N=Gm5100	-	0	0	0.149486	0.152032	0.0996212	0.0869084	0.279024	0.0630555	0.0535699	0.070674	0.463019	0.0686634
chr1	39651473	39651474	ENSMUSG00000050967	L=6091;T=protein_coding;R=chr1:39618406-39651474;N=Creg2	-	0	0	0	0	0	0	0	0	0	0	0	0
chr1	39650175	39650176	ENSMUSG00000097083	L=3663;T=antisense;R=chr1:39650176-39657390;N=D930019O06Rik	+	0	0	0	0	0	0	0	0	0	0	0	0
chr1	39720996	39720997	ENSMUSG00000057173	L=2139;T=protein_coding;R=chr1:39665301-39720997;N=Rfx8	-	0	0	0	0	0	0	0	0	0	0	0	0
chr1	39805331	39805332	ENSMUSG00000091937	L=352;T=protein_coding;R=chr1:39804148-39805332;N=Gm3646	-	0	0	0	0	0	0	0	0	0	0	0	0
chr1	39847333	39847334	ENSMUSG00000101634	L=1068;T=lincRNA;R=chr1:39839175-39847334;N=1700066B17Rik	-	0	0	0	0	0	0	0	0	0	0	0	0
chr1	39900912	39900913	ENSMUSG00000026074	L=9579;T=protein_coding;R=chr1:39900913-40026310;N=Map4k4	+	32.4646	29.8776	204.646	188.064	176.23	188.157	186.667	201.778	148.603	175.342	143.767	186.353
chr1	40050367	40050368	ENSMUSG00000102985	L=1330;T=TEC;R=chr1:40049039-40050368;N=4930456G14Rik	-	0	0	0	0	0	0	0	0	0	0	0	0
chr1	40074078	40074079	ENSMUSG00000026073	L=1908;T=protein_coding;R=chr1:40074079-40125231;N=Il1r2	+	0	0	0	0	0	0	0	0	0	0	0	0.0686634
chr1	40085850	40085851	ENSMUSG00000097899	L=842;T=antisense;R=chr1:40076228-40085851;N=Gm16894	-	0	0	0	0	0	0	0	0	0	0	0	0
chr1	40088510	40088511	ENSMUSG00000102975	L=3071;T=TEC;R=chr1:40088511-40091581;N=Gm37347	+	0	0	0	0	0	0	0	0	0	0	0	0
chr1	40225079	40225080	ENSMUSG00000026072	L=6363;T=protein_coding;R=chr1:40225080-40317257;N=Il1r1	+	13.3927	6.67752	59.7944	30.4824	45.8258	28.3321	64.1755	31.9061	36.7489	16.8911	42.7135	22.5903
chr1	40238019	40238020	ENSMUSG00000103560	L=6480;T=TEC;R=chr1:40238020-40244499;N=Gm38070	+	0	0	0.672687	0	0.0498106	0	0.279024	0	0	0	0	0
chr1	40324609	40324610	ENSMUSG00000070942	L=6812;T=protein_coding;R=chr1:40324610-40367562;N=Il1rl2	+	2.96674	3.33876	19.3584	13.8349	13.15	13.7315	14.7883	9.20611	10.2854	8.26886	8.33434	6.31704
chr1	40353851	40353852	ENSMUSG00000103230	L=685;T=processed_pseudogene;R=chr1:40353852-40354536;N=Gm17970	+	0	0	0	0	0	0	0	0	0	0	0	0
chr1	40429569	40429570	ENSMUSG00000026069	L=6894;T=protein_coding;R=chr1:40429570-40465415;N=Il1rl1	+	872.137	473.076	772.992	655.639	1001.39	691.269	538.516	359.038	1110.45	723.207	815.492	507.491
chr1	40465551	40465552	ENSMUSG00000026070	L=4817;T=protein_coding;R=chr1:40465552-40500854;N=Il18r1	+	10.2564	1.79779	0.896916	0	0.498106	0.173817	1.1161	0.126111	2.94634	1.27213	13.7169	3.84515
chr1	40515361	40515362	ENSMUSG00000026068	L=6752;T=protein_coding;R=chr1:40515362-40551705;N=Il18rap	+	12.8841	5.30777	0.597944	0.988209	0.79697	0.434542	0.279024	0.945833	0.642839	0.212022	0.463019	0.0686634
chr1	40580661	40580662	ENSMUSG00000104441	L=479;T=antisense;R=chr1:40572188-40580662;N=Gm35801	-	0	0	0	0	0	0	0	0	0	0	0	0
chr1	40580080	40580081	ENSMUSG00000026065	L=4562;T=protein_coding;R=chr1:40580081-40630725;N=Slc9a4	+	0.084764	0.684873	0.672687	0.532112	0.199242	0.608359	0	0.0630555	0.16071	0.212022	0.231509	0.549308
chr1	40586840	40586841	ENSMUSG00000102676	L=3947;T=TEC;R=chr1:40582895-40586841;N=Gm37435	-	0	0	0.149486	0	0	0	0	0	0	0	0	0
chr1	40680573	40680574	ENSMUSG00000026062	L=6984;T=protein_coding;R=chr1:40680574-40769273;N=Slc9a2	+	9.32404	5.05094	0	0	0	0	0	0	0	0	0	0
chr1	40697635	40697636	ENSMUSG00000103679	L=803;T=antisense;R=chr1:40691442-40697636;N=Gm37623	-	0	0	0	0	0	0	0	0	0	0	0	0
chr1	40771384	40771385	ENSMUSG00000103270	L=3261;T=antisense;R=chr1:40771385-40785343;N=Gm37915	+	0	0	0	0	0	0	0	0	0	0	0	0
chr1	40790686	40790687	ENSMUSG00000041945	L=5125;T=protein_coding;R=chr1:40772038-40790687;N=Mfsd9	-	0	0.342437	9.79133	10.7943	7.27235	11.7326	4.18536	9.01694	6.53553	8.12751	3.99354	7.55298
chr1	40805600	40805601	ENSMUSG00000079588	L=2716;T=protein_coding;R=chr1:40805601-40856887;N=Tmem182	+	0.339056	0.770483	0	0	0.0996212	0.0869084	0	0	0	0	0	0
chr1	40864231	40864232	ENSMUSG00000094136	L=496;T=processed_pseudogene;R=chr1:40863737-40864232;N=Gm5973	-	0	0	0	0	0	0	0	0	0	0	0	0
chr1	41181251	41181252	ENSMUSG00000104072	L=546;T=lincRNA;R=chr1:41167587-41181252;N=4930448I06Rik	-	0	0	0	0	0	0	0	0	0	0	0	0
chr1	41529542	41529543	ENSMUSG00000100185	L=2613;T=lincRNA;R=chr1:41526931-41529543;N=Gm28634	-	0	0	0	0	0	0	0	0	0	0	0	0
chr1	41781807	41781808	ENSMUSG00000100832	L=3198;T=lincRNA;R=chr1:41781808-41939560;N=Gm29260	+	0	0	0	0	0	0	0	0	0	0	0	0
chr1	42103288	42103289	ENSMUSG00000100178	L=1045;T=processed_pseudogene;R=chr1:42103289-42104333;N=Gm5267	+	0	0	0	0	0	0	0	0	0	0	0	0
chr1	42180387	42180388	ENSMUSG00000101877	L=1099;T=processed_pseudogene;R=chr1:42179290-42180388;N=Gm8176	-	0	0	0	0	0	0	0	0	0	0	0	0
chr1	42229725	42229726	ENSMUSG00000053640	L=1383;T=lincRNA;R=chr1:42229726-42231108;N=Gm9915	+	0	0	0	0	0	0	0	0	0	0	0	0
chr1	42238694	42238695	ENSMUSG00000101919	L=463;T=lincRNA;R=chr1:42238233-42238695;N=Gm29664	-	0	0	0	0	0	0	0	0	0	0	0	0
chr1	42261854	42261855	ENSMUSG00000101299	L=1734;T=lincRNA;R=chr1:42261855-42304412;N=Gm28175	+	0	0	0	0	0	0	0	0	0	0	0	0
chr1	42355936	42355937	ENSMUSG00000100180	L=1271;T=lincRNA;R=chr1:42324590-42355937;N=Gm28140	-	0	0	0	0	0	0	0	0	0	0	0	0
chr1	42491812	42491813	ENSMUSG00000103106	L=533;T=TEC;R=chr1:42491813-42495663;N=Gm37047	+	0	0	0	0	0	0	0	0	0	0	0	0
chr1	42694841	42694842	ENSMUSG00000060424	L=4458;T=lincRNA;R=chr1:42590782-42694842;N=Pantr1	-	0	0	0	0	0	0	0	0	0	0	0	0
chr1	42651725	42651726	ENSMUSG00000104199	L=676;T=TEC;R=chr1:42651726-42652401;N=4930420N18Rik	+	0	0	0	0	0	0	0	0	0	0	0	0
chr1	42694924	42694925	ENSMUSG00000093436	L=1712;T=sense_overlapping;R=chr1:42694925-42744791;N=Gm20646	+	0	0	0	0	0	0	0	0	0	0	0	0
chr1	42694924	42694925	ENSMUSG00000045515	L=7733;T=protein_coding;R=chr1:42694925-42703176;N=Pou3f3	+	0	0	0	0	0	0	0	0	0	0.070674	0	0
chr1	42713453	42713454	ENSMUSG00000097063	L=1257;T=processed_transcript;R=chr1:42707061-42713454;N=Pantr2	-	0	0	0	0	0	0	0	0	0	0	0	0
chr1	42750711	42750712	ENSMUSG00000099784	L=2170;T=lincRNA;R=chr1:42750712-42752881;N=Dalir	+	0	0	0	0	0	0	0	0	0	0	0	0
chr1	42851232	42851233	ENSMUSG00000060679	L=5763;T=protein_coding;R=chr1:42851233-42905683;N=Mrps9	+	27.1245	23.4569	52.9928	61.8771	44.182	59.793	39.3424	52.3361	49.1771	53.5709	45.7231	51.1543
chr1	42866817	42866818	ENSMUSG00000077448	L=134;T=snoRNA;R=chr1:42866685-42866818;N=Gm23126	-	0	0	0	0	0	0	0	0	0	0	0	0
chr1	42952871	42952872	ENSMUSG00000041907	L=7238;T=protein_coding;R=chr1:42952872-43035456;N=Gpr45	+	0	0	0	0	0	0	0	0	0	0	0.0578773	0
chr1	43036844	43036845	ENSMUSG00000089088	L=85;T=miRNA;R=chr1:43036845-43036929;N=Gm24001	+	0	0	0	0	0	0	0	0	0	0	0	0
chr1	43098636	43098637	ENSMUSG00000070939	L=10972;T=protein_coding;R=chr1:43047200-43098637;N=Tgfbrap1	-	5.59442	3.42437	24.6652	27.7459	27.1966	27.8107	20.0897	29.4469	26.1421	32.3687	33.6267	38.7262
chr1	43056266	43056267	ENSMUSG00000100269	L=414;T=antisense;R=chr1:43056267-43057134;N=Gm28782	+	0	0	0	0	0	0	0	0	0	0	0	0
chr1	43092587	43092588	ENSMUSG00000041878	L=1248;T=antisense;R=chr1:43092588-43093835;N=8430432A02Rik	+	0	0	0.448458	0.0760161	0.199242	0.434542	0	0.315278	0.642839	0.141348	0	0.274654
chr1	43098709	43098710	ENSMUSG00000010290	L=3458;T=protein_coding;R=chr1:43098710-43115947;N=AI597479	+	2.45816	1.96901	13.7527	19.004	14.8934	21.2057	13.9512	17.5925	19.6601	17.8805	14.8745	27.3967
chr1	43196983	43196984	ENSMUSG00000008136	L=1897;T=protein_coding;R=chr1:43123074-43196984;N=Fhl2	-	6.61159	8.47531	29.075	51.995	45.9752	49.1032	26.5073	43.0669	22.3386	31.662	25.1766	40.5114
chr1	43189155	43189156	ENSMUSG00000094497	L=483;T=processed_pseudogene;R=chr1:43189156-43189638;N=Gm8210	+	5.34013	1.45536	0.298972	0.0760161	1.74337	0.434542	1.39512	0.819722	3.26776	0.848088	1.04179	0.892625
chr1	43302924	43302925	ENSMUSG00000099576	L=1188;T=lincRNA;R=chr1:43250156-43302925;N=Gm29040	-	0	0	0	0	0	0	0	0	0	0	0	0
chr1	43270682	43270683	ENSMUSG00000099694	L=453;T=processed_pseudogene;R=chr1:43270683-43271135;N=Gm29610	+	0	0.0856092	0	0	0	0	0	0.0630555	0	0	0	0.0686634
chr1	43409583	43409584	ENSMUSG00000101923	L=380;T=processed_pseudogene;R=chr1:43409584-43409963;N=Gm29041	+	0	0	0	0	0	0	0	0	0	0	0	0
chr1	43444578	43444579	ENSMUSG00000066877	L=4455;T=protein_coding;R=chr1:43444579-43570515;N=Nck2	+	0.254292	2.22584	12.3326	17.3317	8.86629	16.5995	9.20779	19.358	7.98191	12.9333	3.58839	11.8788
chr1	43488446	43488447	ENSMUSG00000103422	L=2491;T=TEC;R=chr1:43488447-43490937;N=Gm37536	+	0	0	0	0	0	0	0	0	0	0	0	0
chr1	43560272	43560273	ENSMUSG00000103945	L=1293;T=TEC;R=chr1:43560273-43561565;N=Gm38228	+	0	0	0	0	0	0	0	0	0	0	0	0
chr1	43730601	43730602	ENSMUSG00000026051	L=902;T=protein_coding;R=chr1:43730602-43742578;N=Ecrg4	+	0	0	0	0.0760161	0.0498106	0	0	0	0	0	0	0
chr1	43743894	43743895	ENSMUSG00000100764	L=458;T=antisense;R=chr1:43741961-43743895;N=Gm29155	-	0	0.513655	0.149486	0.456096	0.448296	0.260725	1.39512	0.252222	0.642839	0.070674	0.694528	0.20599
chr1	43742914	43742915	ENSMUSG00000100635	L=612;T=lincRNA;R=chr1:43742915-43743526;N=Gm29157	+	0	0	0	0	0	0	0	0	0	0	0	0
chr1	43746281	43746282	ENSMUSG00000100480	L=499;T=lincRNA;R=chr1:43745784-43746282;N=Gm29156	-	0	0	0.523201	0	0.199242	0.0869084	0	0.189167	0.10714	0.282696	0	0.0686634
chr1	43827799	43827800	ENSMUSG00000057363	L=5097;T=protein_coding;R=chr1:43746966-43827800;N=Uxs1	-	36.7876	47.7699	56.5057	43.8613	45.7262	48.6687	57.7579	62.5511	53.1949	37.8106	31.601	40.9921
chr1	43785909	43785910	ENSMUSG00000090243	L=1279;T=processed_pseudogene;R=chr1:43785910-43787188;N=Gm16103	+	0	0	0	0	0	0	0	0	0	0	0	0
chr1	43888050	43888051	ENSMUSG00000100701	L=545;T=processed_pseudogene;R=chr1:43888051-43888595;N=Gm19587	+	0	0	0	0	0	0	0	0	0	0	0	0
chr1	43898293	43898294	ENSMUSG00000101395	L=816;T=processed_pseudogene;R=chr1:43898294-43899109;N=Gm8241	+	0	0	0	0	0	0	0	0	0	0	0	0
chr1	43902927	43902928	ENSMUSG00000088848	L=125;T=snoRNA;R=chr1:43902928-43903052;N=Gm26352	+	0	0	0	0	0	0	0	0	0	0	0	0
chr1	43918885	43918886	ENSMUSG00000095757	L=110;T=miRNA;R=chr1:43918777-43918886;N=Gm24180	-	0	0	0	0	0	0	0	0	0	0	0	0
chr1	43933646	43933647	ENSMUSG00000041763	L=10078;T=protein_coding;R=chr1:43933647-44003000;N=Tpp2	+	45.603	22.8577	90.2895	60.1287	117.005	63.0086	99.8905	67.2172	114.907	73.2183	118.706	81.7095
chr1	44020033	44020034	ENSMUSG00000047343	L=4300;T=protein_coding;R=chr1:44009408-44020034;N=Mettl21c	-	0	0	0	0	0	0	0	0.189167	0	0	0	0
chr1	44018648	44018649	ENSMUSG00000090106	L=180;T=processed_pseudogene;R=chr1:44018470-44018649;N=Gm15838	-	0	0	0	0	0	0	0	0	0	0	0	0
chr1	44079745	44079746	ENSMUSG00000091844	L=20036;T=protein_coding;R=chr1:44055872-44079746;N=Gm8251	-	0.932404	0	0.074743	0.228048	0.0498106	0	1.1161	0.5675	0.964258	0.848088	0.810283	0.411981
chr1	44102440	44102441	ENSMUSG00000026049	L=1926;T=protein_coding;R=chr1:44086613-44102441;N=Tex30	-	1.27146	0.428046	7.02584	6.23332	7.5214	6.95267	10.3239	15.2594	8.99974	8.55156	7.11891	8.23961
chr1	44110789	44110790	ENSMUSG00000101104	L=676;T=processed_transcript;R=chr1:44091463-44110790;N=Gm29247	-	6.27253	1.8834	9.11864	9.12193	11.5063	11.6457	7.81267	10.7194	10.7675	10.8131	14.9324	12.2221
chr1	44118807	44118808	ENSMUSG00000026047	L=3199;T=protein_coding;R=chr1:44106546-44118808;N=Poglut2	-	9.66309	7.36239	23.843	29.4182	21.9665	33.199	22.3219	33.2933	22.9815	30.2485	26.3342	31.0359
chr1	44118956	44118957	ENSMUSG00000041684	L=4206;T=protein_coding;R=chr1:44118957-44144770;N=Bivm	+	2.54292	1.79779	17.7141	25.4654	22.5642	22.9438	18.4156	25.9789	15.1067	17.7392	10.9388	13.87
chr1	44147743	44147744	ENSMUSG00000026048	L=5864;T=protein_coding;R=chr1:44147744-44181260;N=Ercc5	+	14.0708	4.45168	52.918	30.3304	44.6303	27.55	78.1267	29.6361	51.4807	31.3086	54.6941	28.77
chr1	44218960	44218961	ENSMUSG00000046828	L=3961;T=protein_coding;R=chr1:44204070-44218961;N=Mettl21e	-	0	0	0	0	0	0	0	0	0	0	0	0
chr1	44212161	44212162	ENSMUSG00000089703	L=957;T=processed_pseudogene;R=chr1:44212162-44213118;N=Gm15833	+	0	0	0	0	0	0	0	0	0	0	0	0
chr1	44331035	44331036	ENSMUSG00000100966	L=989;T=processed_pseudogene;R=chr1:44330048-44331036;N=Gm5700	-	0	0	0	0	0	0	0	0	0	0	0	0
chr1	44392808	44392809	ENSMUSG00000100769	L=1108;T=processed_transcript;R=chr1:44392809-44394447;N=Gm28893	+	0	0	0	0	0	0	0	0	0	0	0	0
chr1	44464230	44464231	ENSMUSG00000101567	L=309;T=processed_pseudogene;R=chr1:44463923-44464231;N=Txn-ps1	-	0.084764	0.941701	0.074743	0.152032	0.249053	0.869084	0	0.819722	0.482129	0.70674	0.578773	0.343317
chr1	44551510	44551511	ENSMUSG00000056870	L=3758;T=protein_coding;R=chr1:44551511-44796838;N=Gulp1	+	11.1888	8.47531	22.7966	23.1089	15.5907	27.9845	16.7414	20.43	9.26759	10.5304	8.6816	13.664
chr1	44560884	44560885	ENSMUSG00000102319	L=4563;T=TEC;R=chr1:44560885-44565447;N=Gm37626	+	0.084764	0	0.896916	1.59634	0.448296	1.30363	0.279024	1.26111	0.10714	0.282696	0.463019	0.343317
chr1	44644278	44644279	ENSMUSG00000089877	L=420;T=processed_pseudogene;R=chr1:44644279-44644698;N=Gm16102	+	0	0	0	0	0	0	0	0	0	0	0	0
chr1	44744948	44744949	ENSMUSG00000101701	L=905;T=antisense;R=chr1:44739676-44744949;N=4930521E06Rik	-	0	0	0	0	0	0	0	0	0	0	0	0
chr1	44756941	44756942	ENSMUSG00000103071	L=1551;T=TEC;R=chr1:44756942-44758492;N=Gm38110	+	0	0	0	0	0.0498106	0	0	0	0	0	0	0
chr1	44839170	44839171	ENSMUSG00000100434	L=528;T=processed_pseudogene;R=chr1:44839171-44839698;N=Gm3489	+	0	0	0	0	0	0	0	0	0	0	0.347264	0
chr1	44874151	44874152	ENSMUSG00000100013	L=667;T=processed_pseudogene;R=chr1:44873486-44874152;N=Gm19480	-	0	0	0	0	0	0	0	0	0	0	0	0
chr1	44924892	44924893	ENSMUSG00000101251	L=745;T=processed_pseudogene;R=chr1:44924149-44924893;N=Gm3496	-	0	0	0	0	0	0	0	0	0	0	0	0
chr1	45178066	45178067	ENSMUSG00000101937	L=940;T=processed_pseudogene;R=chr1:45178067-45179006;N=Gm5268	+	0	0	0.149486	0	0	0	0	0	0	0	0	0
chr1	45311537	45311538	ENSMUSG00000026043	L=9816;T=protein_coding;R=chr1:45311538-45349706;N=Col3a1	+	132.825	51.9648	367.661	365.561	252.988	278.889	160.718	208.84	85.7654	126.506	148.629	138.22
chr1	45311672	45311673	ENSMUSG00000105211	L=141;T=miRNA;R=chr1:45311673-45311813;N=Gm47302	+	0.593348	0.0856092	0	0.0760161	0.0996212	0	0	0	0	0	0	0
chr1	45503281	45503282	ENSMUSG00000026042	L=9591;T=protein_coding;R=chr1:45374321-45503282;N=Col5a2	-	136.216	66.4327	175.123	181.754	219.316	203.366	150.952	169.115	176.941	187.427	182.256	153.051
chr1	45493051	45493052	ENSMUSG00000104476	L=7217;T=TEC;R=chr1:45485836-45493052;N=Gm38211	-	2.03434	0.256828	4.93304	2.50853	4.53277	1.21672	8.37072	6.17944	9.32116	5.30055	6.54014	4.60045
chr1	45514054	45514055	ENSMUSG00000100218	L=524;T=processed_pseudogene;R=chr1:45513532-45514055;N=Gm8296	-	0	0	0.074743	0	0.249053	0.173817	0	0.0630555	0.10714	0.212022	0.0578773	0
chr1	45520753	45520754	ENSMUSG00000100361	L=981;T=processed_pseudogene;R=chr1:45519774-45520754;N=Gm7063	-	0	0	0	0	0	0	0	0	0	0	0	0
chr1	45602025	45602026	ENSMUSG00000100894	L=584;T=processed_pseudogene;R=chr1:45602026-45602753;N=Gm8304	+	0	0	0	0	0	0	0	0	0	0	0	0
chr1	45685561	45685562	ENSMUSG00000095121	L=107;T=snRNA;R=chr1:45685456-45685562;N=Gm23216	-	0	0	0	0	0	0	0	0	0	0	0	0
chr1	45746894	45746895	ENSMUSG00000065255	L=131;T=snoRNA;R=chr1:45746895-45747025;N=Gm23974	+	0	0	0	0	0	0	0	0	0	0	0	0
chr1	45768336	45768337	ENSMUSG00000100843	L=1150;T=processed_pseudogene;R=chr1:45768337-45769486;N=Gm8307	+	0	0	0	0	0	0	0	0	0	0	0	0
chr1	45772961	45772962	ENSMUSG00000087764	L=203;T=ribozyme;R=chr1:45772962-45773164;N=Gm23984	+	0	0	0	0	0	0	0	0	0	0	0	0
chr1	45795165	45795166	ENSMUSG00000025995	L=4900;T=protein_coding;R=chr1:45795166-45823619;N=Wdr75	+	7.20494	5.90703	40.8097	42.3409	54.1441	39.1957	46.0389	54.7952	62.9982	52.5815	68.1795	47.1031
chr1	45836787	45836788	ENSMUSG00000099850	L=1779;T=processed_pseudogene;R=chr1:45833800-45836788;N=Gm28906	-	0	0	0	0	0	0	0	0	0	0.070674	0	0
chr1	45857753	45857754	ENSMUSG00000084817	L=423;T=processed_pseudogene;R=chr1:45857332-45857754;N=Gm5526	-	2.20386	1.79779	0.298972	0.988209	0.647538	0.695267	0.837072	1.26111	0.589269	1.20146	0.752405	1.16728
chr1	45890272	45890273	ENSMUSG00000098549	L=749;T=protein_coding;R=chr1:45889525-45890273;N=Gm5269	-	0	0	0	0	0	0	0	0	0	0	0	0
chr1	45905622	45905623	ENSMUSG00000099381	L=1176;T=processed_pseudogene;R=chr1:45905623-45906798;N=Gm18303	+	0	0	0	0	0	0	0	0	0	0	0	0
chr1	45926522	45926523	ENSMUSG00000025993	L=9000;T=protein_coding;R=chr1:45908068-45926523;N=Slc40a1	-	0	0	11.2114	9.9581	16.7364	14.253	15.6253	11.7283	11.3568	9.11695	4.80382	6.52303
chr1	45971181	45971182	ENSMUSG00000099946	L=1601;T=processed_pseudogene;R=chr1:45971182-45976975;N=Gm9496	+	0	0	0	0.0760161	0.0498106	0	0	0	0	0	0	0
chr1	45981547	45981548	ENSMUSG00000070896	L=465;T=processed_pseudogene;R=chr1:45981548-45982012;N=Rpl23a-ps1	+	0	0	0.298972	0.228048	0.0498106	0	0	0.0630555	0.0535699	0.070674	0	0
chr1	46012019	46012020	ENSMUSG00000090682	L=264;T=processed_pseudogene;R=chr1:46011757-46012020;N=Gm3852	-	0	0	0	0	0	0	0	0	0	0	0	0
chr1	46030468	46030469	ENSMUSG00000044457	L=4667;T=transcribed_processed_pseudogene;R=chr1:46020072-46030469;N=Stk-ps2	-	0	0	0	0	0	0	0	0	0	0	0.115755	0
chr1	46056309	46056310	ENSMUSG00000099432	L=560;T=unprocessed_pseudogene;R=chr1:46056310-46058986;N=Gm18849	+	0	0	0	0	0	0	0	0	0	0	0	0
chr1	46066314	46066315	ENSMUSG00000041144	L=19984;T=protein_coding;R=chr1:46066315-46373550;N=Dnah7b	+	0	0	0	0	0	0	0	0	0	0	0	0
chr1	46374196	46374197	ENSMUSG00000096047	L=119;T=rRNA;R=chr1:46374197-46374315;N=n-R5s211	+	0	0	0	0	0	0	0	0	0	0	0	0
chr1	46414501	46414502	ENSMUSG00000101262	L=1953;T=processed_pseudogene;R=chr1:46414502-46416932;N=Gm8326	+	0	0.171218	0	0.152032	0	0.260725	0	0.0630555	0	0.212022	0	0.0686634
chr1	46425591	46425592	ENSMUSG00000101337	L=12603;T=protein_coding;R=chr1:46425592-46807476;N=Dnah7c	+	0	0	0	0	0	0	0	0	0	0	0	0
chr1	46892851	46892852	ENSMUSG00000025986	L=6095;T=protein_coding;R=chr1:46807544-46892852;N=Slc39a10	-	13.9013	4.45168	11.4357	10.2622	11.9047	8.95157	10.6029	8.57555	14.6246	10.4598	8.45009	7.96496
chr1	46850478	46850479	ENSMUSG00000100213	L=951;T=lincRNA;R=chr1:46849529-46850479;N=Gm28151	-	3.22103	2.91071	0.74743	0.152032	0.846781	0.955992	0.558048	2.45917	1.55353	1.9082	1.73632	2.67787
chr1	46881071	46881072	ENSMUSG00000103129	L=3870;T=TEC;R=chr1:46877203-46881072;N=Gm37393	-	0	0	0	0	0	0	0	0.0630555	0	0	0	0
chr1	46896878	46896879	ENSMUSG00000100160	L=297;T=processed_pseudogene;R=chr1:46896583-46896879;N=Gm28527	-	0	0	0	0	0	0	0	0	0	0	0	0
chr1	47067787	47067788	ENSMUSG00000101921	L=238;T=processed_pseudogene;R=chr1:47067788-47068025;N=Gm28825	+	0	0	0	0	0	0	0	0	0	0	0	0
chr1	47153460	47153461	ENSMUSG00000101447	L=488;T=lincRNA;R=chr1:47153461-47189071;N=Gm28826	+	0	0	0	0	0	0	0	0	0	0	0	0
chr1	47366371	47366372	ENSMUSG00000081185	L=729;T=processed_pseudogene;R=chr1:47365644-47366372;N=Gm4852	-	0	0.0856092	0.149486	0	0	0	0	0	0.0535699	0.070674	0	0
chr1	47435764	47435765	ENSMUSG00000103246	L=1942;T=TEC;R=chr1:47433824-47435765;N=Gm38090	-	0	0	0	0	0	0	0	0	0	0	0	0
chr1	47467124	47467125	ENSMUSG00000098876	L=105;T=miRNA;R=chr1:47467021-47467125;N=Mir6350	-	0	0	0	0	0	0	0	0	0	0	0	0
chr1	47478867	47478868	ENSMUSG00000100530	L=742;T=processed_pseudogene;R=chr1:47478868-47480198;N=Gm18117	+	0	0	0	0	0	0	0	0	0	0	0	0
chr1	47605995	47605996	ENSMUSG00000104067	L=906;T=TEC;R=chr1:47605996-47606901;N=Gm37196	+	0	0	0	0	0	0	0	0	0	0	0	0
chr1	47657692	47657693	ENSMUSG00000100033	L=1938;T=processed_pseudogene;R=chr1:47657693-47659630;N=Gm8337	+	0	0.171218	0	0	0	0	0	0	0.10714	0.141348	0	0.0686634
chr1	47749398	47749399	ENSMUSG00000094968	L=121;T=miRNA;R=chr1:47749279-47749399;N=Gm22419	-	0	0	0	0	0	0	0	0	0	0	0	0
chr1	47751567	47751568	ENSMUSG00000088017	L=270;T=misc_RNA;R=chr1:47751299-47751568;N=Gm23829	-	0	0	0	0	0	0	0	0	0	0	0	0
chr1	47915814	47915815	ENSMUSG00000101996	L=827;T=processed_pseudogene;R=chr1:47914989-47915815;N=Gm19206	-	0	0	0	0	0	0	0	0	0	0	0	0
chr1	48314850	48314851	ENSMUSG00000096973	L=986;T=processed_pseudogene;R=chr1:48313866-48314851;N=Gm5974	-	0	0	0	0	0	0	0	0	0	0	0	0
chr1	48462292	48462293	ENSMUSG00000064943	L=121;T=snRNA;R=chr1:48462173-48462293;N=Gm23240	-	0	0	0	0	0	0	0	0	0	0	0	0
chr1	48527638	48527639	ENSMUSG00000100866	L=213;T=processed_pseudogene;R=chr1:48527639-48527851;N=Gm28830	+	0	0	0	0	0	0	0	0	0	0	0	0
chr1	48733089	48733090	ENSMUSG00000101721	L=1373;T=processed_pseudogene;R=chr1:48731579-48733090;N=Gm8354	-	0	0	0	0	0	0	0	0	0	0	0	0
chr1	48783662	48783663	ENSMUSG00000099376	L=832;T=processed_pseudogene;R=chr1:48783663-48784593;N=Gm19124	+	0	0	0	0	0	0	0	0	0	0	0	0
chr1	48881712	48881713	ENSMUSG00000097883	L=1011;T=processed_pseudogene;R=chr1:48881713-48882723;N=Gm8357	+	0	0	0	0	0	0	0	0	0	0.070674	0	0.0686634
chr1	49095443	49095444	ENSMUSG00000092790	L=442;T=miRNA;R=chr1:49095444-49095885;N=Gm22693	+	0	0	0	0	0	0	0	0	0	0	0	0
chr1	49173373	49173374	ENSMUSG00000099698	L=215;T=processed_pseudogene;R=chr1:49173160-49173374;N=Gm28740	-	0	0	0	0	0	0	0	0	0	0	0	0
chr1	49236251	49236252	ENSMUSG00000099454	L=887;T=processed_pseudogene;R=chr1:49236252-49237244;N=Gm8367	+	0	0	0	0	0	0	0	0	0	0	0	0
chr1	49244615	49244616	ENSMUSG00000051616	L=582;T=lincRNA;R=chr1:49244616-49340443;N=C230029F24Rik	+	0	0	0	0	0	0	0	0	0	0	0	0
chr1	49400728	49400729	ENSMUSG00000099627	L=1706;T=processed_pseudogene;R=chr1:49399024-49400729;N=Gm6757	-	0	0	0	0	0	0	0	0	0	0	0	0
chr1	49498552	49498553	ENSMUSG00000099577	L=440;T=processed_pseudogene;R=chr1:49498553-49498992;N=Gm3605	+	0	0	0	0	0	0	0	0	0	0	0	0
chr1	49579585	49579586	ENSMUSG00000099882	L=437;T=processed_pseudogene;R=chr1:49579150-49579586;N=Gm28388	-	0	0	0	0	0	0	0	0	0	0	0	0
chr1	50056781	50056782	ENSMUSG00000101760	L=704;T=processed_pseudogene;R=chr1:50056782-50058490;N=Gm8384	+	0	0	0	0	0	0	0	0	0	0	0	0
chr1	50107469	50107470	ENSMUSG00000099608	L=1493;T=lincRNA;R=chr1:50107470-50108962;N=4933411E06Rik	+	0	0	0	0	0	0	0	0	0	0	0	0
chr1	50178290	50178291	ENSMUSG00000099864	L=726;T=processed_pseudogene;R=chr1:50177566-50178291;N=Gm8391	-	0	0	0	0	0	0	0	0	0	0	0	0
chr1	50222519	50222520	ENSMUSG00000098249	L=132;T=misc_RNA;R=chr1:50222389-50222520;N=Gm27330	-	0	0	0	0	0	0	0	0	0	0	0	0
chr1	50398078	50398079	ENSMUSG00000100451	L=528;T=lincRNA;R=chr1:50397552-50398079;N=Gm29665	-	0	0	0	0	0	0	0	0	0	0	0	0
chr1	50533029	50533030	ENSMUSG00000099941	L=162;T=processed_pseudogene;R=chr1:50533030-50533191;N=Gm20118	+	0	0	0	0	0	0	0	0	0	0	0	0
chr1	50559761	50559762	ENSMUSG00000084531	L=314;T=misc_RNA;R=chr1:50559762-50560075;N=Gm25843	+	0	0	0	0	0	0	0	0	0	0	0	0
chr1	50815374	50815375	ENSMUSG00000100816	L=2327;T=lincRNA;R=chr1:50815375-50817701;N=Gm28321	+	0.678112	0.684873	1.27063	1.29227	0.846781	0.955992	1.39512	1.32417	1.23211	1.27213	0.86816	0.617971
chr1	50900646	50900647	ENSMUSG00000026109	L=6707;T=protein_coding;R=chr1:50900647-51187270;N=Tmeff2	+	2.1191	0.599264	0	0.228048	0.0498106	0	0.558048	0	0.16071	0.424044	1.09967	0.892625
chr1	50904443	50904444	ENSMUSG00000100671	L=1475;T=lincRNA;R=chr1:50904444-50905918;N=Gm28322	+	0.593348	0	0	0.228048	0	0.0869084	0.558048	0	0.10714	0	0.115755	0
chr1	51015312	51015313	ENSMUSG00000092906	L=101;T=miRNA;R=chr1:51015313-51015413;N=Gm25736	+	0	0	0	0	0	0	0	0	0	0	0	0
chr1	51141221	51141222	ENSMUSG00000101242	L=226;T=antisense;R=chr1:51138281-51141222;N=Gm28319	-	0	0	0	0	0	0	0	0	0	0	0	0
chr1	51148308	51148309	ENSMUSG00000099924	L=2273;T=sense_intronic;R=chr1:51148309-51150581;N=Gm28320	+	0	0	0	0	0	0	0	0	0	0	0	0
chr1	51195220	51195221	ENSMUSG00000099625	L=2528;T=lincRNA;R=chr1:51195221-51197748;N=Gm29325	+	0	0	0	0	0	0	0	0	0	0	0	0
chr1	51333778	51333779	ENSMUSG00000101799	L=2552;T=antisense;R=chr1:51218386-51333779;N=9330175M20Rik	-	0	0	0	0	0	0	0	0	0	0	0	0
chr1	51289125	51289126	ENSMUSG00000045954	L=3055;T=protein_coding;R=chr1:51289126-51302960;N=Cavin2	+	10.3412	6.76313	58.3743	51.3108	31.9784	35.7194	31.2507	39.9141	30.3206	32.1567	17.2474	24.2382
chr1	51318551	51318552	ENSMUSG00000099741	L=1025;T=processed_pseudogene;R=chr1:51317528-51318552;N=Gm5253	-	0	0	0	0	0	0	0	0	0	0	0	0
chr1	51458930	51458931	ENSMUSG00000101702	L=548;T=lincRNA;R=chr1:51457932-51458931;N=1700072G22Rik	-	0	0.342437	0	0	0	0	0	0	0	0	0	0
chr1	51478424	51478425	ENSMUSG00000026107	L=8498;T=protein_coding;R=chr1:51465862-51478425;N=Nabp1	-	0.42382	1.96901	15.1728	14.4431	14.6941	18.6853	20.0897	38.9053	24.8564	38.5173	13.4275	15.7239
chr1	51596717	51596718	ENSMUSG00000099413	L=3979;T=lincRNA;R=chr1:51507086-51596718;N=Gm17767	-	0	0	0	0	0	0	0	0	0	0	0	0
chr1	51529368	51529369	ENSMUSG00000103424	L=2365;T=TEC;R=chr1:51527005-51529369;N=Gm37535	-	0	0	0	0	0	0	0	0	0	0	0	0
chr1	51746942	51746943	ENSMUSG00000101741	L=1420;T=lincRNA;R=chr1:51696324-51746943;N=Gm28055	-	0.169528	1.11292	0	0	0	0.260725	0	0	0	0.070674	0.289387	0
chr1	51916070	51916071	ENSMUSG00000018417	L=10792;T=protein_coding;R=chr1:51749765-51916071;N=Myo1b	-	14.0708	13.6975	43.3509	31.6987	45.6763	38.5004	58.037	49.8139	38.9453	30.3192	43.3501	30.7612
chr1	51849117	51849118	ENSMUSG00000101724	L=1279;T=sense_intronic;R=chr1:51847840-51849118;N=Gm29453	-	0	0.0856092	0.074743	0	0	0	0	0	0	0	0	0
chr1	51879607	51879608	ENSMUSG00000100313	L=2499;T=sense_intronic;R=chr1:51877110-51879608;N=Gm28323	-	0	0	0.074743	0	0	0	0	0	0	0	0	0
chr1	51938664	51938665	ENSMUSG00000100696	L=412;T=processed_pseudogene;R=chr1:51938254-51938665;N=Gm8419	-	0	0	0	0.228048	0	0	0	0	0	0	0.0578773	0.0686634
chr1	51939094	51939095	ENSMUSG00000099135	L=122;T=snoRNA;R=chr1:51938974-51939095;N=Gm27607	-	0	0	0	0	0	0	0	0	0	0	0	0
chr1	51941260	51941261	ENSMUSG00000072324	L=598;T=processed_pseudogene;R=chr1:51940664-51941261;N=Gm8420	-	0	0	0	0.0760161	0	0.0869084	0	0.126111	0.0535699	0.141348	0	0
chr1	51987147	51987148	ENSMUSG00000062939	L=3872;T=protein_coding;R=chr1:51987148-52107189;N=Stat4	+	0	0	0	0	0	0	0	0	0	0	0.0578773	0
chr1	52077260	52077261	ENSMUSG00000101628	L=3532;T=processed_transcript;R=chr1:52077261-52156087;N=Gm28177	+	4.40773	0.256828	7.39956	1.44431	5.23012	1.0429	6.41755	1.89167	3.69632	1.48415	3.18325	1.16728
chr1	52091065	52091066	ENSMUSG00000078291	L=432;T=processed_pseudogene;R=chr1:52090635-52091066;N=Gm3940	-	0.339056	1.11292	0.448458	0.608128	0.298864	0.260725	0	0.756666	0.857118	0.282696	0.520896	0.823961
chr1	52113750	52113751	ENSMUSG00000109599	L=1170;T=lincRNA;R=chr1:52108121-52113751;N=Gm31812	-	0.084764	0.0856092	0.149486	0.836177	0.298864	0.52145	1.1161	0.5675	0.749978	0.70674	1.09967	0.137327
chr1	52119439	52119440	ENSMUSG00000026104	L=7105;T=protein_coding;R=chr1:52119440-52161865;N=Stat1	+	21.2758	14.3823	37.3715	36.2597	37.5572	33.2859	35.7151	43.8866	30.6955	30.3192	24.3085	36.117
chr1	52135329	52135330	ENSMUSG00000099569	L=888;T=unprocessed_pseudogene;R=chr1:52134443-52135330;N=Gm18301	-	0	0	0	0	0	0	0	0	0	0	0	0
chr1	52233231	52233232	ENSMUSG00000026103	L=15057;T=protein_coding;R=chr1:52163448-52233232;N=Gls	-	80.9496	58.8991	126.914	113.188	136.83	131.927	197.828	160.035	196.119	179.088	158.7	151.815
chr1	52289094	52289095	ENSMUSG00000099648	L=1399;T=processed_pseudogene;R=chr1:52287697-52289095;N=Gm5975	-	0	0	0	0	0	0	0	0	0	0	0	0
chr1	52444543	52444544	ENSMUSG00000065192	L=109;T=snRNA;R=chr1:52444436-52444544;N=Gm23460	-	0	0	0	0	0	0	0	0	0	0	0	0
chr1	52500678	52500679	ENSMUSG00000002881	L=4100;T=protein_coding;R=chr1:52457294-52500679;N=Nab1	-	14.7489	12.7558	49.7041	46.3698	53.1479	46.1484	51.0614	41.1753	33.2133	31.8033	31.1959	26.9847
chr1	52504228	52504229	ENSMUSG00000097833	L=996;T=processed_pseudogene;R=chr1:52503234-52504229;N=Gm5976	-	0	0	0	0	0	0	0	0	0	0	0	0
chr1	52522238	52522239	ENSMUSG00000101501	L=463;T=processed_pseudogene;R=chr1:52522239-52522701;N=Rps27a-ps1	+	0.084764	0.256828	0.448458	0.0760161	0.0996212	0	0	0.252222	0	0.070674	0.289387	0.20599
chr1	52522901	52522902	ENSMUSG00000100120	L=701;T=lincRNA;R=chr1:52522902-52582679;N=Gm553	+	0	0	0	0	0	0	0	0	0	0	0.0578773	0
chr1	52580290	52580291	ENSMUSG00000099878	L=2943;T=lincRNA;R=chr1:52570014-52580291;N=Gm28178	-	0	0	0	0	0	0	0	0	0	0	0	0
chr1	52584517	52584518	ENSMUSG00000100007	L=642;T=processed_pseudogene;R=chr1:52584518-52585159;N=Gm5527	+	0	0.0856092	0.149486	0	0	0.0869084	0	0.126111	0	0	0	0.0686634
chr1	52630702	52630703	ENSMUSG00000043015	L=7078;T=protein_coding;R=chr1:52630703-52651919;N=Nemp2	+	1.35622	0	2.69075	3.57275	3.68599	3.99779	5.02243	4.09861	4.17845	2.75629	2.77811	2.54055
chr1	52655891	52655892	ENSMUSG00000103630	L=2085;T=TEC;R=chr1:52653808-52655892;N=Gm37242	-	0	0	0	0	0	0	0	0	0	0	0	0
chr1	52727461	52727462	ENSMUSG00000041439	L=8231;T=protein_coding;R=chr1:52656286-52727462;N=Mfsd6	-	0	0	0	0	0	0	0	0	0	0	0	0
chr1	52704761	52704762	ENSMUSG00000100302	L=2491;T=sense_intronic;R=chr1:52702272-52704762;N=Gm29670	-	0	0	0	0	0	0	0	0	0	0	0	0
chr1	52756718	52756719	ENSMUSG00000100230	L=411;T=processed_pseudogene;R=chr1:52756719-52757129;N=Gm28650	+	0	0	0	0	0	0	0	0	0	0	0	0
chr1	52817687	52817688	ENSMUSG00000026102	L=6460;T=protein_coding;R=chr1:52785427-52817688;N=Inpp1	-	2.54292	1.96901	20.0311	13.3028	15.7402	10.8636	16.7414	9.45833	10.6068	6.57268	8.62372	5.28708
chr1	52844928	52844929	ENSMUSG00000041426	L=6059;T=protein_coding;R=chr1:52844929-52920986;N=Hibch	+	6.69635	7.19117	13.3043	18.7	14.3953	21.5533	20.9268	32.5997	21.3744	28.2696	17.9998	33.2331
chr1	52873997	52873998	ENSMUSG00000089802	L=862;T=processed_pseudogene;R=chr1:52873137-52873998;N=Gm16107	-	0	0	0	0	0	0	0	0	0	0	0	0
chr1	53020178	53020179	ENSMUSG00000043629	L=4330;T=protein_coding;R=chr1:52922324-53020179;N=1700019D03Rik	-	0	0	0	0	0	0	0	0	0.0535699	0	0	0
chr1	53061639	53061640	ENSMUSG00000026100	L=2705;T=protein_coding;R=chr1:53061640-53068079;N=Mstn	+	0	0	0	0	0	0	0	0	0	0	0	0
chr1	53100049	53100050	ENSMUSG00000089334	L=101;T=snoRNA;R=chr1:53100050-53100150;N=Gm24349	+	0	0	0	0	0	0	0	0	0	0	0	0
chr1	53187635	53187636	ENSMUSG00000060715	L=777;T=protein_coding;R=chr1:53158577-53187636;N=1700019A02Rik	-	0	0	0.672687	0.0760161	0.0498106	0	0	0	0.0535699	0	0.115755	0
chr1	53297017	53297018	ENSMUSG00000026098	L=7542;T=protein_coding;R=chr1:53189187-53297018;N=Pms1	-	1.27146	0.0856092	7.92276	3.8008	6.67462	4.0847	12.277	6.2425	4.60701	4.31111	4.05141	2.54055
chr1	53196112	53196113	ENSMUSG00000100763	L=535;T=antisense;R=chr1:53196113-53197695;N=Gm28777	+	0	0	0	0	0	0	0	0	0	0	0	0
chr1	53297094	53297095	ENSMUSG00000026097	L=4711;T=protein_coding;R=chr1:53297095-53310309;N=Ormdl1	+	10.0021	12.927	13.0053	14.4431	11.6557	18.0769	13.1141	20.6822	13.5532	13.0747	7.4083	9.2009
chr1	53297110	53297111	ENSMUSG00000100679	L=785;T=protein_coding;R=chr1:53297111-53318035;N=Gm28778	+	0	0	0.448458	0.0760161	0.747159	0.0869084	0	0	0	0.141348	0.0578773	0
chr1	53313623	53313624	ENSMUSG00000026096	L=6147;T=protein_coding;R=chr1:53313624-53326343;N=Osgepl1	+	0.254292	1.11292	6.12892	4.78901	5.87765	5.56214	4.74341	4.91833	6.58909	8.83425	3.0675	4.3258
chr1	53352666	53352667	ENSMUSG00000099913	L=3142;T=protein_coding;R=chr1:53325507-53352667;N=Gm28551	-	48.0612	21.4879	70.3331	21.2085	47.3699	23.3784	79.2428	18.9797	56.9448	26.9268	42.8871	20.9423
chr1	53342185	53342186	ENSMUSG00000101838	L=1319;T=transcribed_unprocessed_pseudogene;R=chr1:53326206-53342186;N=Gm18800	-	1.52575	1.62657	0	0.760161	0.348674	0.173817	0.279024	0.189167	0.803548	1.83752	0.810283	1.71659
chr1	53352751	53352752	ENSMUSG00000026095	L=3528;T=protein_coding;R=chr1:53344617-53352752;N=Asnsd1	-	149.439	141.341	147.468	112.732	147.091	125.67	172.158	140.488	160.281	150.536	137.459	133.688
chr1	53352618	53352619	ENSMUSG00000117809	L=300;T=protein_coding;R=chr1:53348479-53352619;N=Gm50478	-	27.4635	15.1528	59.9439	15.3552	34.7678	16.0781	65.5706	12.1697	42.4809	15.4776	30.3277	13.8014
chr1	53362470	53362471	ENSMUSG00000100267	L=323;T=processed_pseudogene;R=chr1:53362149-53362471;N=Gm28779	-	0	0	0	0	0	0	0	0	0	0	0	0
chr1	53363113	53363114	ENSMUSG00000099450	L=573;T=processed_pseudogene;R=chr1:53363114-53363686;N=Gm6799	+	0	0	0	0	0	0	0	0	0	0	0	0
chr1	53390414	53390415	ENSMUSG00000100069	L=339;T=unprocessed_pseudogene;R=chr1:53390415-53392585;N=Gm6801	+	0	0	0	0	0	0	0	0	0	0	0	0
chr1	53706783	53706784	ENSMUSG00000096141	L=12767;T=protein_coding;R=chr1:53397006-53706784;N=Dnah7a	-	0.169528	0	0	0	0	0	0	0	0	0	0	0
chr1	53443394	53443395	ENSMUSG00000092657	L=125;T=miRNA;R=chr1:53443271-53443395;N=Gm25240	-	0	0	0	0	0	0	0	0	0	0	0	0
chr1	53785223	53785224	ENSMUSG00000026094	L=5185;T=protein_coding;R=chr1:53755506-53785224;N=Stk17b	-	2.37339	3.93802	10.2398	12.6187	11.9545	12.9494	12.8351	18.7905	17.9459	15.9723	10.9388	12.6341
chr1	53791200	53791201	ENSMUSG00000102405	L=1457;T=TEC;R=chr1:53791201-53792657;N=Gm37863	+	0	0	0	0	0	0	0	0	0	0	0	0
chr1	54195167	54195168	ENSMUSG00000042807	L=12947;T=protein_coding;R=chr1:53806876-54195168;N=Hecw2	-	0	0	0	0	0	0	0	0	0	0	0	0
chr1	53849423	53849424	ENSMUSG00000098443	L=72;T=miRNA;R=chr1:53849424-53849495;N=Mir7681	+	0	0	0	0	0	0	0	0	0	0	0	0
chr1	53886940	53886941	ENSMUSG00000087949	L=114;T=snRNA;R=chr1:53886828-53886941;N=Gm24251	-	0	0	0	0	0	0	0	0	0	0	0	0
chr1	54155095	54155096	ENSMUSG00000102868	L=2700;T=TEC;R=chr1:54152397-54155096;N=Gm37633	-	0	0	0	0	0	0	0	0	0	0	0	0
chr1	54249207	54249208	ENSMUSG00000094013	L=107;T=snRNA;R=chr1:54249102-54249208;N=Gm25829	-	0	0	0	0.228048	0	0	0	0.126111	0	0	0	0
chr1	54250682	54250683	ENSMUSG00000025983	L=5021;T=protein_coding;R=chr1:54250683-54368727;N=Ccdc150	+	0	0	0.149486	0	0.0996212	0	0	0	0	0.070674	0	0
chr1	54438970	54438971	ENSMUSG00000041303	L=4925;T=protein_coding;R=chr1:54396004-54438971;N=Gtf3c3	-	2.03434	0.684873	24.7399	28.202	26.6985	26.594	26.5073	24.0872	26.0885	25.4426	22.9194	31.6538
chr1	54456762	54456763	ENSMUSG00000109809	L=825;T=protein_coding;R=chr1:54443404-54456763;N=Gm34066	-	0	0	0	0	0	0	0	0	0	0	0	0
chr1	54557683	54557684	ENSMUSG00000073678	L=16611;T=protein_coding;R=chr1:54472994-54557684;N=Pgap1	-	3.98391	4.70851	13.08	18.0918	9.56364	12.9494	20.6478	22.9522	6.91051	9.75301	3.76203	9.61288
chr1	54520269	54520270	ENSMUSG00000104136	L=1661;T=TEC;R=chr1:54518610-54520270;N=Gm36955	-	0	0	0.074743	0	0.0498106	0	0.558048	0.0630555	0	0	0	0.274654
chr1	54566702	54566703	ENSMUSG00000101130	L=579;T=processed_pseudogene;R=chr1:54566703-54567281;N=Gm19637	+	0	0	0	0	0	0	0	0	0	0	0	0
chr1	54926386	54926387	ENSMUSG00000052331	L=14175;T=protein_coding;R=chr1:54645340-54926387;N=Ankrd44	-	8.30687	7.27678	16.294	21.5125	8.01951	15.3828	9.48681	10.9086	2.35707	5.08853	2.95174	6.45436
chr1	54681728	54681729	ENSMUSG00000101674	L=2666;T=antisense;R=chr1:54681729-54767524;N=4930444A19Rik	+	0	0	0	0	0	0	0	0	0	0	0	0
chr1	54738574	54738575	ENSMUSG00000102503	L=1410;T=TEC;R=chr1:54737166-54738575;N=Gm37370	-	0	0	0.224229	0.532112	0.199242	0.173817	0	0.126111	0	0.070674	0.173632	0
chr1	54769217	54769218	ENSMUSG00000089245	L=105;T=miRNA;R=chr1:54769218-54769322;N=Gm24053	+	0	0	0	0	0	0	0	0	0	0	0	0
chr1	54916593	54916594	ENSMUSG00000102642	L=2750;T=TEC;R=chr1:54913845-54916594;N=A130048G24Rik	-	0.42382	0.0856092	0.149486	0	0.199242	0	0.837072	0.252222	0.374989	0.070674	0.0578773	0
chr1	55027480	55027481	ENSMUSG00000025982	L=11370;T=protein_coding;R=chr1:54985169-55027481;N=Sf3b1	-	236.831	122.421	283.799	223.107	304.642	206.581	335.387	252.474	308.455	269.197	354.962	240.253
chr1	55053111	55053112	ENSMUSG00000103030	L=1794;T=TEC;R=chr1:55051319-55053112;N=E330011M16Rik	-	5.00107	4.10924	0.74743	1.14024	1.29508	1.56435	1.67414	1.00889	1.49996	1.69618	0.983915	0.411981
chr1	55052769	55052770	ENSMUSG00000025981	L=4805;T=protein_coding;R=chr1:55052770-55072702;N=Coq10b	+	10.1717	7.79044	11.5852	15.9634	16.5869	13.297	18.6946	18.8536	20.6244	28.1283	20.4886	17.9212
chr1	55066263	55066264	ENSMUSG00000101122	L=806;T=processed_pseudogene;R=chr1:55066264-55067069;N=Gm17971	+	2.62768	4.45168	3.13921	4.86503	3.58636	2.25962	3.90633	3.84639	3.96417	8.55156	5.0932	3.91382
chr1	55088242	55088243	ENSMUSG00000025980	L=2642;T=protein_coding;R=chr1:55077835-55088243;N=Hspd1	-	209.282	151.357	201.059	186.087	252.988	179.292	227.125	214.704	308.991	253.649	232.84	224.186
chr1	55088131	55088132	ENSMUSG00000073676	L=1474;T=protein_coding;R=chr1:55088132-55091307;N=Hspe1	+	388.049	467.769	243.513	380.612	330.942	401.517	301.067	464.53	305.188	367.081	298.821	423.997
chr1	55120872	55120873	ENSMUSG00000100736	L=794;T=processed_pseudogene;R=chr1:55120080-55120873;N=Gm5147	-	0.084764	0	0	0	0	0	0	0.126111	0	0	0	0.0686634
chr1	55127296	55127297	ENSMUSG00000089670	L=991;T=processed_pseudogene;R=chr1:55127297-55128287;N=Gm16581	+	0	0	0	0	0	0	0	0	0	0	0	0
chr1	55131230	55131231	ENSMUSG00000025979	L=4855;T=protein_coding;R=chr1:55131231-55154899;N=Mob4	+	2.71245	8.21848	127.661	153.248	149.482	165.039	109.935	150.135	108.908	147.426	101.575	135.748
chr1	55161052	55161053	ENSMUSG00000061863	L=307;T=processed_pseudogene;R=chr1:55160747-55161053;N=Gm6822	-	0.169528	0.0856092	0	0	0.149432	0	0	0.0630555	0	0.141348	0	0
chr1	55226781	55226782	ENSMUSG00000025978	L=5871;T=protein_coding;R=chr1:55170159-55226782;N=Rftn2	-	6.18777	10.0163	40.5107	72.5193	32.2275	54.6654	17.2995	24.3394	7.92834	11.0958	14.4693	22.7963
chr1	55226250	55226251	ENSMUSG00000097649	L=1943;T=antisense;R=chr1:55226251-55235622;N=Gm10561	+	0.084764	0.599264	2.98972	4.33292	1.54413	3.21561	0.558048	2.8375	1.6071	1.69618	0.289387	0.823961
chr1	55237176	55237177	ENSMUSG00000046994	L=11294;T=protein_coding;R=chr1:55237177-55248470;N=Mars2	+	2.62768	2.8251	5.82995	5.47316	6.12671	7.73485	10.6029	13.3047	8.57118	9.75301	7.52405	9.75021
chr1	55363468	55363469	ENSMUSG00000025977	L=3514;T=protein_coding;R=chr1:55248658-55363469;N=Boll	-	0	0	0	0	0	0	0	0	0	0	0	0
chr1	55335400	55335401	ENSMUSG00000100215	L=396;T=processed_pseudogene;R=chr1:55335401-55335796;N=Gm8292	+	171.562	218.047	112.787	99.9611	110.48	117.239	100.17	127.498	120.907	166.508	115.35	139.387
chr1	55370362	55370363	ENSMUSG00000101945	L=348;T=processed_pseudogene;R=chr1:55370016-55370363;N=Gm29138	-	0	0	0	0	0	0	0	0	0	0	0	0
chr1	55382086	55382087	ENSMUSG00000101085	L=893;T=processed_pseudogene;R=chr1:55381195-55382087;N=Gm8531	-	0	0	0	0	0	0	0	0	0	0	0	0
chr1	55405920	55405921	ENSMUSG00000038349	L=6687;T=protein_coding;R=chr1:55405921-55754285;N=Plcl1	+	0	0	0	0	0	0	0	0	0	0	0	0.274654
chr1	55440903	55440904	ENSMUSG00000102145	L=5027;T=TEC;R=chr1:55440904-55445930;N=Gm38056	+	0	0	0	0	0.149432	0	0	0	0.0535699	0	0	0
chr1	55445023	55445024	ENSMUSG00000100309	L=951;T=processed_pseudogene;R=chr1:55444074-55445024;N=Gm6644	-	0	0	0	0	0	0	0	0	0	0	0	0
chr1	55559459	55559460	ENSMUSG00000102831	L=1596;T=TEC;R=chr1:55559460-55561055;N=Gm37382	+	0	0	0	0	0	0	0	0	0	0	0	0
chr1	55931240	55931241	ENSMUSG00000099950	L=2345;T=lincRNA;R=chr1:55931241-55972328;N=9130227L01Rik	+	0	0	0	0	0	0	0	0	0	0	0	0
chr1	55960755	55960756	ENSMUSG00000102491	L=353;T=TEC;R=chr1:55960404-55960756;N=Gm36986	-	0	0	0	0	0	0	0	0	0	0	0	0
chr1	56018977	56018978	ENSMUSG00000100372	L=482;T=lincRNA;R=chr1:56018978-56020203;N=1700003I22Rik	+	0	0	0	0	0	0	0	0	0	0	0	0
chr1	56451406	56451407	ENSMUSG00000100944	L=156;T=processed_pseudogene;R=chr1:56451407-56451562;N=Gm28900	+	0.678112	0	0.074743	0.0760161	0	0	0	0	0	0.070674	0	0.0686634
chr1	56531823	56531824	ENSMUSG00000101332	L=2053;T=lincRNA;R=chr1:56531824-56533876;N=Gm28240	+	0	0	0	0	0	0	0	0	0	0	0	0
chr1	56637434	56637435	ENSMUSG00000045336	L=1392;T=protein_coding;R=chr1:56636044-56637435;N=Hsfy2	-	0	0	0	0	0	0	0	0	0	0	0	0
chr1	56978649	56978650	ENSMUSG00000038331	L=6788;T=protein_coding;R=chr1:56793981-56978650;N=Satb2	-	0.508584	0.0856092	7.69853	8.58981	6.92368	9.21229	11.719	7.62972	4.76772	5.22988	3.99354	3.43317
chr1	56971411	56971412	ENSMUSG00000087022	L=5779;T=processed_transcript;R=chr1:56971412-57050084;N=9130024F11Rik	+	0.254292	0.428046	4.78355	3.8008	4.6822	4.51924	6.9756	3.46805	4.4463	3.39235	3.93566	2.26589
chr1	56976802	56976803	ENSMUSG00000104310	L=1838;T=TEC;R=chr1:56976803-56978640;N=Gm4081	+	0	0	0	0	0	0	0	0	0	0	0	0
chr1	56999274	56999275	ENSMUSG00000094128	L=121;T=miRNA;R=chr1:56999155-56999275;N=Gm23943	-	0	0	0	0	0	0	0	0	0	0	0	0
chr1	57127339	57127340	ENSMUSG00000099945	L=2061;T=lincRNA;R=chr1:57127340-57129400;N=1700126A01Rik	+	0	0	0	0	0	0	0	0	0	0	0	0
chr1	57214992	57214993	ENSMUSG00000101429	L=3301;T=lincRNA;R=chr1:57200645-57214993;N=BC055402	-	0	0	0	0	0	0	0	0	0	0	0	0
chr1	57292400	57292401	ENSMUSG00000101129	L=977;T=processed_pseudogene;R=chr1:57291425-57292401;N=Gm5254	-	0	0	0	0	0	0	0	0	0	0	0	0
chr1	57377543	57377544	ENSMUSG00000097519	L=2052;T=lincRNA;R=chr1:57359222-57377544;N=4930558J18Rik	-	0	0.256828	0.298972	0.152032	0.597727	0.0869084	1.67414	0.315278	0.803548	0.070674	0.636651	0.411981
chr1	57377619	57377620	ENSMUSG00000038323	L=3235;T=protein_coding;R=chr1:57377620-57385423;N=1700066M21Rik	+	0.84764	0.428046	7.77327	7.44957	9.11534	10.9505	7.25462	10.215	7.49978	9.2583	4.8617	9.40689
chr1	57407100	57407101	ENSMUSG00000048495	L=2808;T=protein_coding;R=chr1:57388237-57407101;N=Tyw5	-	0.593348	0.856092	13.3043	15.2792	16.5371	16.5995	9.20779	10.9717	8.94617	10.1771	7.4083	7.07233
chr1	57406327	57406328	ENSMUSG00000025971	L=7878;T=protein_coding;R=chr1:57406328-57417953;N=Maip1	+	5.67919	1.45536	25.8611	23.869	35.4154	30.1572	30.1346	29.6991	39.2132	32.7221	41.5559	35.0184
chr1	57422372	57422373	ENSMUSG00000077776	L=130;T=snoRNA;R=chr1:57422244-57422373;N=Gm22371	-	0	0	0	0	0	0	0	0	0	0	0	0
chr1	57467869	57467870	ENSMUSG00000088353	L=157;T=snRNA;R=chr1:57467870-57468026;N=Gm24014	+	0	0	0	0	0	0	0	0	0	0	0	0
chr1	57519411	57519412	ENSMUSG00000101826	L=890;T=processed_pseudogene;R=chr1:57518523-57519412;N=Gm8581	-	0	0	0	0	0	0	0	0	0	0	0	0
chr1	57523641	57523642	ENSMUSG00000102685	L=2812;T=TEC;R=chr1:57520831-57523642;N=Gm37373	-	0	0	0	0	0	0	0	0	0	0	0	0
chr1	57564050	57564051	ENSMUSG00000101151	L=627;T=processed_pseudogene;R=chr1:57561298-57564051;N=Gm17929	-	0	0	0	0	0	0	0	0	0	0	0	0
chr1	57774161	57774162	ENSMUSG00000038305	L=8041;T=protein_coding;R=chr1:57774162-57948394;N=Spats2l	+	0.084764	0	1.71909	1.29227	1.79318	1.47744	0.558048	0.5675	0.803548	0.282696	0.636651	0.274654
chr1	57917110	57917111	ENSMUSG00000091283	L=392;T=antisense;R=chr1:57909835-57917111;N=Gm17234	-	0	0	0	0	0	0	0	0	0	0	0	0
chr1	58018955	58018956	ENSMUSG00000054770	L=12973;T=protein_coding;R=chr1:57955101-58018956;N=Kctd18	-	2.79721	0.599264	13.6032	17.4077	12.901	18.4246	18.1366	20.9344	8.73189	12.368	17.9998	15.7926
chr1	57995970	57995971	ENSMUSG00000026039	L=7007;T=protein_coding;R=chr1:57995971-58025899;N=Sgo2a	+	2.37339	0.856092	15.0233	4.56096	13.2496	3.91088	13.1141	4.79222	17.2495	5.65392	10.0128	4.46312
chr1	58029930	58029931	ENSMUSG00000063558	L=8690;T=protein_coding;R=chr1:58029931-58106413;N=Aox1	+	0.42382	0.770483	2.69075	0.760161	2.3411	1.0429	2.23219	2.08083	1.82138	1.13078	1.50481	0.411981
chr1	58113129	58113130	ENSMUSG00000064294	L=7033;T=protein_coding;R=chr1:58113130-58200698;N=Aox3	+	0.169528	0.256828	0	0	0.0996212	0	0.279024	0	0.267849	0	0.463019	0.137327
chr1	58155087	58155088	ENSMUSG00000089275	L=108;T=snoRNA;R=chr1:58154981-58155088;N=Gm24548	-	0	0	0	0	0	0	0	0	0	0	0	0
chr1	58210396	58210397	ENSMUSG00000038242	L=8416;T=protein_coding;R=chr1:58210397-58268597;N=Aox4	+	0	0	0	0	0	0	0	0	0	0.070674	0.173632	0
chr1	58315655	58315656	ENSMUSG00000089822	L=3723;T=antisense;R=chr1:58254117-58315656;N=Gm15759	-	0	0	0.074743	0	0	0	0	0	0	0	0	0
chr1	58278325	58278326	ENSMUSG00000079554	L=5771;T=protein_coding;R=chr1:58278326-58380259;N=Aox2	+	0	0	0	0	0	0	0	0	0	0	0	0
chr1	58386133	58386134	ENSMUSG00000103839	L=2623;T=TEC;R=chr1:58383512-58386134;N=Gm37607	-	8.39163	2.39706	4.33509	2.05243	1.79318	0.869084	5.58048	3.15278	6.16054	6.43133	5.32471	2.88386
chr1	58392897	58392898	ENSMUSG00000051223	L=4033;T=protein_coding;R=chr1:58392898-58407353;N=Bzw1	+	206.231	178.41	168.62	116.913	183.303	119.065	224.614	144.902	234.85	155.412	193.195	151.815
chr1	58424065	58424066	ENSMUSG00000026034	L=8132;T=protein_coding;R=chr1:58410189-58424066;N=Clk1	-	69.0826	45.7153	109.872	77.2323	106.395	60.3144	143.418	88.9083	143.246	122.407	210.153	167.882
chr1	58445485	58445486	ENSMUSG00000026035	L=4291;T=protein_coding;R=chr1:58430994-58445486;N=Ppil3	-	2.03434	1.36975	11.3609	16.3435	13.0504	15.2959	9.48681	12.485	10.339	10.6011	6.54014	7.07233
chr1	58445150	58445151	ENSMUSG00000026036	L=7763;T=protein_coding;R=chr1:58445151-58481816;N=Nif3l1	+	1.27146	1.02731	11.2862	19.08	16.7364	16.2519	18.1366	25.3483	15.4281	15.4776	12.5015	12.6341
chr1	58505108	58505109	ENSMUSG00000026037	L=3857;T=protein_coding;R=chr1:58462771-58505109;N=Orc2	-	4.06867	4.02363	28.9255	19.6121	25.3038	21.814	39.6214	21.3128	31.8741	25.6547	31.138	28.152
chr1	58466620	58466621	ENSMUSG00000094245	L=107;T=snRNA;R=chr1:58466515-58466621;N=Gm23966	-	0	0.256828	0	0	0	0.0869084	0	0	0.0535699	0	0	0
chr1	58505147	58505148	ENSMUSG00000085054	L=4616;T=lincRNA;R=chr1:58505148-58523230;N=Gm15834	+	1.10193	0.684873	1.71909	0.912193	1.09583	1.21672	3.34829	2.90055	2.94634	2.89763	2.95174	2.40322
chr1	58586322	58586323	ENSMUSG00000038174	L=12041;T=protein_coding;R=chr1:58522806-58586323;N=Fam126b	-	16.529	19.8613	32.5132	23.793	38.2546	22.8569	38.2263	26.7986	34.1776	33.3581	49.1957	37.3529
chr1	58586383	58586384	ENSMUSG00000026032	L=763;T=protein_coding;R=chr1:58586384-58595964;N=Ndufb3	+	196.568	99.8203	172.955	156.061	203.626	185.376	136.722	149.694	225.636	236.829	178.899	152.09
chr1	58625564	58625565	ENSMUSG00000100202	L=352;T=processed_pseudogene;R=chr1:58625214-58625565;N=Gm29389	-	0	0	0	0	0	0	0	0	0	0	0.0578773	0
chr1	58630374	58630375	ENSMUSG00000099490	L=888;T=processed_pseudogene;R=chr1:58630375-58637344;N=Gm18802	+	0	0	0	0	0	0	0	0	0	0	0	0
chr1	58646687	58646688	ENSMUSG00000059647	L=552;T=processed_pseudogene;R=chr1:58646688-58647239;N=Cbx3-ps7	+	0	0.0856092	0.523201	0.684145	0.348674	0.347634	0	0.630555	0.16071	0	0.115755	0.20599
chr1	58695988	58695989	ENSMUSG00000047528	L=3396;T=protein_coding;R=chr1:58646903-58695989;N=Flacc1	-	0.169528	0.256828	0.149486	0.38008	0	0.173817	0	0.126111	0	0.070674	0.115755	0.274654
chr1	58652640	58652641	ENSMUSG00000102059	L=936;T=transcribed_unprocessed_pseudogene;R=chr1:58652641-58655831;N=Gm20257	+	1.1867	0.342437	1.19589	2.58455	1.19545	3.47634	0.837072	0.819722	1.0714	1.83752	0.926037	0.686634
chr1	58702308	58702309	ENSMUSG00000101046	L=764;T=processed_pseudogene;R=chr1:58702309-58703986;N=Gm28803	+	0	0	0	0	0	0	0	0	0	0	0	0
chr1	58711507	58711508	ENSMUSG00000026031	L=12669;T=protein_coding;R=chr1:58711508-58758884;N=Cflar	+	8.56116	7.96165	56.3562	49.6385	51.9525	44.8447	39.3424	38.2116	39.9631	30.7432	37.2151	36.3916
chr1	58785208	58785209	ENSMUSG00000100236	L=451;T=processed_pseudogene;R=chr1:58785209-58785659;N=Gm3841	+	0	0	0	0	0	0	0	0	0	0	0	0
chr1	58795373	58795374	ENSMUSG00000026029	L=2893;T=protein_coding;R=chr1:58795374-58847503;N=Casp8	+	1.94957	3.42437	27.8044	37.2479	20.9703	30.8525	17.5785	12.1697	10.3926	10.6718	8.33434	10.9862
chr1	58797782	58797783	ENSMUSG00000102719	L=3841;T=TEC;R=chr1:58797783-58801623;N=Gm37760	+	0.84764	0.941701	1.49486	0.760161	1.74337	1.12981	3.34829	0.819722	1.71424	0.424044	1.62057	0.961288
chr1	58892791	58892792	ENSMUSG00000099719	L=944;T=unprocessed_pseudogene;R=chr1:58850085-58892792;N=Gm28802	-	0	0	0.074743	0	0	0.0869084	0	0	0	0	0	0
chr1	58973429	58973430	ENSMUSG00000026028	L=7088;T=protein_coding;R=chr1:58900449-58973430;N=Trak2	-	5.50966	3.25315	20.5543	24.6292	30.235	23.1176	25.9492	23.7719	27.2135	30.6725	26.7393	27.534
chr1	58973521	58973522	ENSMUSG00000026027	L=7256;T=protein_coding;R=chr1:58973522-58995715;N=Stradb	+	2.20386	6.93434	14.8739	18.4719	16.1885	18.946	15.3463	22.1955	13.1782	17.3858	9.89702	18.4705
chr1	59094899	59094900	ENSMUSG00000072295	L=7601;T=protein_coding;R=chr1:58997116-59094900;N=C2cd6	-	0	0.256828	0	0	0	0	0	0.0630555	0	0	0	0
chr1	59003538	59003539	ENSMUSG00000047383	L=878;T=lincRNA;R=chr1:58997123-59003539;N=AC169382.1	-	0	0.256828	0	0	0	0	0	0	0	0	0	0
chr1	59014223	59014224	ENSMUSG00000099752	L=1193;T=antisense;R=chr1:59014224-59059481;N=Gm29018	+	0	0	0	0	0	0	0	0	0	0	0	0
chr1	59070987	59070988	ENSMUSG00000077616	L=131;T=snoRNA;R=chr1:59070988-59071118;N=Gm25502	+	0	0	0	0	0	0	0	0	0	0	0	0
chr1	59120407	59120408	ENSMUSG00000038079	L=2389;T=protein_coding;R=chr1:59100590-59120408;N=Tmem237	-	18.9024	9.58823	35.5029	28.354	38.0055	26.3332	38.5053	36.8244	32.7312	24.4532	25.5239	15.5866
chr1	59119832	59119833	ENSMUSG00000097573	L=2309;T=antisense;R=chr1:59119833-59122141;N=G730003C15Rik	+	0.169528	0.0856092	1.42012	0.684145	1.04602	1.0429	1.1161	1.82861	1.23211	1.97887	0.405141	0.961288
chr1	59163388	59163389	ENSMUSG00000079550	L=7063;T=protein_coding;R=chr1:59120935-59163389;N=Mpp4	-	1.1867	1.96901	9.26813	12.7707	10.3108	11.1243	5.8595	13.8722	6.96408	10.8131	8.85523	10.2309
chr1	59151046	59151047	ENSMUSG00000101586	L=2092;T=antisense;R=chr1:59151047-59169320;N=Gm29017	+	0	0	0	0	0	0	0	0	0	0	0	0
chr1	59155606	59155607	ENSMUSG00000099563	L=1383;T=processed_pseudogene;R=chr1:59155607-59156989;N=Gm19125	+	0	0	0	0.0760161	0	0	0	0	0	0	0	0
chr1	59237230	59237231	ENSMUSG00000026024	L=9496;T=protein_coding;R=chr1:59162926-59237231;N=Als2	-	1.27146	2.05462	12.3326	15.8113	13.5485	13.4708	8.64974	16.5205	10.3926	13.3574	10.8809	12.5654
chr1	59256905	59256906	ENSMUSG00000026023	L=2507;T=protein_coding;R=chr1:59256906-59352993;N=Cdk15	+	0	0.684873	1.34537	1.14024	1.04602	0.52145	0.279024	0	0	0.141348	0.0578773	0.0686634
chr1	59378929	59378930	ENSMUSG00000099922	L=1013;T=lincRNA;R=chr1:59378930-59392299;N=Gm29016	+	0	0	0	0	0	0	0	0	0	0	0	0
chr1	59449501	59449502	ENSMUSG00000104502	L=1638;T=TEC;R=chr1:59447865-59449502;N=Gm37737	-	0	0	0	0	0	0	0	0	0	0	0	0
chr1	59482423	59482424	ENSMUSG00000041075	L=4532;T=protein_coding;R=chr1:59482424-59486955;N=Fzd7	+	0.593348	0.342437	4.26035	6.38535	4.43315	10.2552	5.58048	7.75583	3.42847	3.60437	2.66236	4.11981
chr1	59492604	59492605	ENSMUSG00000097819	L=3587;T=lincRNA;R=chr1:59488480-59492605;N=Gm26813	-	0	0	0	0	0	0	0	0	0	0	0	0
chr1	59516263	59516264	ENSMUSG00000047361	L=5484;T=protein_coding;R=chr1:59516264-59636417;N=Gm973	+	0	0.171218	0.074743	0.304064	0.298864	0	0	0	0.0535699	0	0	0
chr1	59549520	59549521	ENSMUSG00000099811	L=694;T=antisense;R=chr1:59532991-59549521;N=Gm28411	-	0	0	0	0	0	0	0	0	0	0	0	0
chr1	59537228	59537229	ENSMUSG00000101409	L=421;T=antisense;R=chr1:59534811-59537229;N=1700122D07Rik	-	0	0	0	0	0	0	0	0	0	0	0	0
[truncated: 54,564 more rows]

## Sheet: RNA_seq.dbet6.DESeq2_results
#chr	start	end	id	info	strand	baseMean	log2FoldChange	lfcSE	stat	pvalue	padj	GeneName	sig	log2FC_1_5_abs	direction	directionStringent
[truncated: 15,445 more rows]

[truncated: 4 more sheets: RNA_seq.DMSO.DESeq2_results, RNA_seq.HPI-I.DESeq2_results, RNA_seq.HPP9_24.DESeq2_results, RNA_seq.HPP9_8.DESeq2_results]
