# Supplementary material for: Targeted protein degradation reveals BET bromodomains as the cellular target of Hedgehog pathway inhibitor-1
Source: Nat Commun. 2023 Jul 1;14:3893. doi: 10.1038/s41467-023-39657-1 (PMC10314895; doi:10.1038/s41467-023-39657-1)
Supplement: Supplementary file 7 — Source Data [file 41467_2023_39657_MOESM7_ESM.xlsx]

## Sheet: Fig1C
% inhibition at 10 uM - Fig 1C
	ShhN					SAG
	rep 1	rep 2	rep 3	rep 4	rep 5	rep 1	rep 2	rep 3
DMSO no ShhN	0	0	0	0	0	0	0	0
DMSO ShhN	100	100	100	100	100	100	100	100
HPP-1	99.8678	73.3333	94.2652		65.4035	74.0952	94	78.9062
HPP-2	84.205	76.0465	84.6953		72.5965	75.619	80.75	75.5208
HPP-3		32.9457	69.1039	30	77.5088	41.0476	86	75.7812
HPP-4	62.473	68.4496			58.8571	58.1818		74.2857
HPP-5	54.4525	46.5891	59.7849		50.7937	34.0404	54.4286	48.1905
HPP-6	41.0343	57.5969			53.873	45.8586		49.873
HPP-7	35.1846	18.8372	48.4946		51.0175	26.381	42.75	35.4948
HPP-8	11.8503	18.4884		30	44.5614	33.3333		42.6823
HPP-9	22.3	15.6589	10.1075		22.1404	17.1429	12.4583	10.4688
HPP-10	29.2795	50.8527	68.7455		84.2456	56.8571	57.125	56.0677
HPP-11	70.6257	85.5814	96.7742		93.6842	86.6667	90.0417	79.6875

## Sheet: Fig1 D,E
WB quantification	Fig 1D, E
	GLI1
	replicate 1	replicate 2	replicate 3
DMSO no ShhN	0	0	0
DMSO ShhN	100	100.3	113.1
HPP-1	111.3	77.35	97.4
HPP-2	128.6	94.35	86.9
HPP-3	55.5	69.55	68.3
HPP-4	84.1	74.8	85
HPP-5	87.9	68.05	81
HPP-6	87.8	68.1	39
HPP-7	57.3	58.55	54.9
HPP-8	26	25.95	30.1
HPP-9	32.8	44.5	36
HPP-10	75.8	56.05	47.5
HPP-11	87.5	88.95	87.3
HPI-1	13.8	17.65	23.4
inact-HPP-9	49.7	70.05	61.7

## Sheet: Fig1E
Fig 1E	dose response curve
	[uM]	HPI-1			HPP-8			HPP-9			vismodegib					pIC50-LIGHT2
DMSO, no ShhN	1000	260	203	197	191	206	231	160	77	168	221	243	255
	40	113	146	130	206	215	257	200	232	297	167	187	213			HPP-9		HPP-8		HPI-1		vismodegib
	13.3333	188	176	148	276	360	387	395*	251	238	200	225	202			pIC50	bottom %	pIC50	bottom %	pIC50	bottom %	pIC50	bottom %
	4.44444	245	218	218	430	478	523	260	232	250	215	225	196			6.613	26.09	5.302	7.215	6.388	0.6749	8.331	7.372
	1.48148	353	388	396	608	662	766	293	288	273	216	211	210			5.979	24.06	4.59	5.985	5.752	0.6044	8.367	8.544
	0.493827	531	463	391	556	857	777	321	402	281	231	218	198			6.244	19.72	5.06	16.97	6.04	8.148	8.242	10.5
	0.164609	648	631	647	672	772	785	500	411	473	227	213	255			6.259	28.54			5.852	0
	0.05487	816	782	773	756	877	778	466	460	502	253	296	292			6.428	14.36			6.422	4.016
	0.01829	1060*	965	931	685	797	870	613	597	485	587	560	632			6.415	17.2			6.204	0
DMSO, ShhN	5e-06	902	890	863	781	825	768	576	575	551	758	917	911

## Sheet: Fig 1F
																pIC50-SUFU-KO-LIGHT
Fig 1F	dose response curve															HPP-9		HPP-8		HPI-1
	[uM]	HPP-9			HPI-1 MB			HPP-8								pIC50	bottom %	pIC50	bottom %	pIC50	bottom %
	40	268	318	267	57	51	28	316	322	302						6.111	44.31	5.655	38.18	5.798	4.93e-32
	13.3333	290	285	300	111	88	92	365	306	337						6.19	34.06	5.406	23.79	5.845	2.414e-09
	4.44444	341	322	312	223	215	236	470	456	440						6.342	37.02	5.544	29.32	5.908	3.06e-16
	1.48148	302	316	310	370	402	377	788	715	752
	0.493827	485	522	458	527	557	548	838	795	773
	0.164609	662	643	630	666	648	663	791	807	843
	0.05487	678	638	687	713	735	633	783	867	852
	0.01829	683	681	671	633	773	708	793	778	845
	0.006097	796	690	687	822	805	708	815	931	702
DMSO	0.001	732	727	676	781	796	865	995	903	1020

## Sheet: Fig 2C
	HPP-9 inact																		HPP-9																		HPI-1
10	3045.97	2893.32	2953.12	3218.18	3298.8	2992.91	2960.52	3058.69	2926.68	2725.47	2552.19	2676.7	2702.86	2663.81	2787.04	2769.17	2732.87	2727.76	2766.7	2870.87	2749.1	2797.74	2748.93	2806.44	2593.75	2711.28	2707.88	2603.26	2582.65	2585.36	2649.09	2622.45	2641.47	2640.14	2656.74	2658.48	2441.13	2448.3	2439.41	2304	2259.47	2367.46	2267.1	2273.58	2313.69	2688.66	2661.49	2645.22	2716.72
3.33333	2998.21	3024.01	2975.83	2921.15	3076.38	3004.77	2925.14	2899.09	2954.11	2624.1	2758.8	2737.32	2651.63	2689.76	2698.09	2651.45	2640.36	2697.29	2569.68	2484.22	2462.84	2551.63	2556.4	2458.96	2520.29	2514.21	2507.22	2367.21	2443.31	2432.85	2450.01	2517.17	2474.07	2429.08	2418.61	2464.5	2829.55	2757.14	2680.39	2861.3	2816.08	2599.58	2941.15	2694.57	2618.08	3223.64	3093.51	3140.08	3195.22
1.11111	3090.5	3034.17	2912.75	3115.63	3003.86	2953.22	2980.07	2947.94	2868.51	2682.08	2727.46	2673.2	2723.72	2772.14	2841.9	2785.27	2837.24	2934.3	2560.52	2549.99	2576.37	2497.34	2546.49	2599.54	2540.11	2586.55	2553.39	2538.18	2528.08	2524.18	2615.78	2612.29	2518.76	2559.52	2602.73	2550.33	3139.83	3159.91	3230.81	3153.51	3108.02	3043.7	2966.78	3079.18	3060.91	3438	3591.1	3380.06	3342.06
0.37037	3048.53	3083.56	2924.53	3002.97	2897.22	2989.54	2800.76	2926.72	3021.37	2962.11	2999.95	2984.07	3031.33	2902.36	3029.42	3054.8	3062.04	2869	2661.74	2740.78	2638.95	2684.06	2634.96	2669.04	2694.51	2525.3	2605.57	2667.35	2632.51	2670.84	2842.1	2654.26	2679.5	2622.19	2627.5	2599.47	3419.23	3368.63	3284.53	3313.02	3358.28	3486.12	3229.99	3108.63	3055.29	3798.37	3674.36	3631.49	3837.33
0.123457	3333.51	3385.72	3453.6	3453.58	3367.44	3465.07	3484.46	3373.17	3475.79	3038.02	2962.34	3107.6	3076.71	3055.92	2985.46	3052.59	3099.93	3246.49	3156.05	3012.99	3054.97	3145.44	3042.69	3104	2994.67	3117.52	3266.63	3199.21	3128.68	3080.63	3348.56	3157.53	3363.75	3221.89	3244.6	3215.87	3514.49	3627.13	3700.96	3434.26	3404.27	3510.76	3352.36	3294.01	3441.58	4106	3914.66	3940.89	4078.71
0.0411523	3321.14	3289.92	3235.58	3265.29	3223.07	3214.49	2931.3	3203.63	3705.18782*	3213.04	3202.67	3121.42	3201.39	2986.27	3074.74	3308.95	3143.14	2981.23	3679.97	3435.41	3400.41	3427.21	3361.26	3331.39	3568.21	3339.69	3418.2	3457.04	3310.67	3305.5	3326.14	3311.59	3357.78	3330.33	3376.71	3307.6	3679.82	3495.34	3548.09	3649.98	3807.99	3431.41	3600.09	3744.12	3521	4233.41	4367.57	4179.05	4169.93
0.0137174	3435.03	3322.65	3408.26	3533.78	3488.62	3394.12	3329.5	3259.06	3324.09	3128.04	3188.03	3142.48	2998.87	3203.73	3155.7	3248.83	3172.79	3237.42	3374.62	3303.38	3271.34	3234.14	3264.72	3009.03997*	3333.38	3243.57	3229.21	3470.33	3341.8	3348.03	3484.13	3362.39	3550.97	3419.66	3459.15	3450.93	3582	3473.08	3441.68	3440.02	3626.54	3506.68	3448.58	3602.76	3631.7	4190.52	3849.73	4170.08	4058.98
0.00457247	3205.28	3112.69	3246.59	3285.62	3300.29	3125.02	3178.44	2932.73	2979.22	3177.1	3156.42	3203.08	3288.51	3159.43	3176.44	2999.5	3014.77	2890.42	3666.61	3503.08	3650.03	3476.7	3573.31	3643.58	3441.79	3449.09	3445.62	3231.01357*	3225.91329*	3263.92631*	3298.97386*	3355.3079*	3314.58955*	3381.16188*	3479.37713*	3411.20861*	3724.02	3755.8	3856.17	3649.62	3470.74	3510.8	3400.41	3362.38	3365.16	4508.73	4630.72	4306.49	4290.48
0.00152416	2983.34	3240.09	3068.23	3074.48	3245.82	3117.22	3232.81	3086.42	3004.06	3308.5	3287.01	3343.57	3275.27	3145.86	3067.63	3212.02	3151.27	3237.86	3268.1	3278.53	3297.13	3376.04	3264.54	3286.7	3329.54	3399.61	3323.26	3955.26	4100.81	3845.01	4038.29	3932.41	4065.15	4003.42	4104.2	4034.13
0.0001
1000
1000
1000
1000
	probe F									MB HPI-1									inactive probe
	replicate 1	replicate 2	replicate 3	replicate 4	replicate 5	replicate 6	replicate 7	replicate 8	replicate 9	replicate 1	replicate 2	replicate 3	replicate 4	replicate 5	replicate 6	replicate 7	replicate 8		replicate 1	replicate 2	replicate 3
pIC50	6.69	6.96	7.398	6.61	6.796	7.036	6.821	6.866	6.815	5.494	5.575	5.608	5.258	6.817	5.706	6.015	5.626		6.583	6.46	6.326
bottom	20.55	17.07	12.27	26.12	31.9	31.9	29.9	21.04	30.54	0	2.208e-17	9.431e-05	0	1.588e-12	4.213e-09	7	0.2467		65.28	67.54	46.21
[truncated: 5 more columns]

## Sheet: Fig 2E
	GLI1					GLI2FL																				BRD4					BRD3
	replicate 1	replicate 2	replicate 3			replicate 1	replicate 2																			111121	291021	190721	70222		111121	291021	190721	70222
no ShhN, DMSO	0.6	0	3.5			99.2	99.9																			75.5			100.115		79			100.065
ShhN, DMSO	100	99.8	99.9			155	169.2																			99.6			87.9215		98.4			99.559
0.5 uM HPP-9, ShhN	9	16.4	3.4			48	58.5																			3.2			8.536		0			3.10803
2 uM HPP-9, ShhN	8.2	4.6	3.9			42.9	29.7																			3.2					0
10 uM HPP-9, ShhN	18.1	9.1	13.1			66	59.6																			14.9					10.7
0.5 uM HPI-1, ShhN	44	55.3	59.8			113.4	125.1																			68.9			73.5152		131.1			92.9337
2 uM HPI-1, ShhN	29	43.5	31.3			107.8	101.7																			85.1					183.1
10 uM HPI-1, ShhN	2.8	6.3	4			46.8	61.8																			92.4			62.6882		177.9			94.9638

## Sheet: Fig 2 F,G,H
replicate 1	Figure 2f,g,h
	GLI1			GLI2			PTCH1			GAPDH
HPP-9 5-				28.2976	28.1542					20.356	20.5166
HPP-9 5+	26.5601	26.5258		26.2792	26.2153		24.4524	24.2966		20.2094	20.1649
HPP-9 1-				27.6833	27.4896					20.1935	20.0949
HPP-9 1+	26.5849	26.5295		26.3381	26.3265		24.4615	24.3609		20.1638	20.0967
HPI-1 5-				27.2308	27.068					20.1587	20.1856
HPI-1 5+	26.3972	26.1787		25.84	25.8378		24.2409	24.5068		20.1199	20.1819
HPI-1 1-				26.4828	26.4781					20.279	20.3436
HPI-1 1+	25.1682	25.176		25.3999	25.1933		23.6318	23.7289		20.2964	20.3725
JQ1 1+										19.8838	20.0662
DMSO-				26.409	26.2609					20.6483	20.5241
DMSO+	25.01	24.8933		25.3307	25.109		23.9482	23.6911		20.5141	20.4893
replicate 2	Figure 2f,g,h
	B2M			GLI1			GLI2			PTCH1
DMSO-	20.49	20.28					27	26.87
DMSO+	20.06	20.1		25.31	24.97		25.63	25.56		24.2	24.26
HPP-9 5-	20.75	20.5					28.19	28.01
HPP-9 5+	20.64	20.71		27.87	27.54		27.42	27.47		26.11	26.09
HPP-9 1-	20.49	20.38					28.04	28.09
HPP-9 1+	20.51	20.58		27.98	27.63		27.23	27.3		26.21
HPI-1 5-	20.19	20.13					27.14	27.26
HPI-1 5+	20.01	20.08		26.66	26.34		26.39	26.36
HPI-1 1-	20.2	20.19					26.94	26.94
HPI-1 1+	20.13	20.09		25.71	25.4		25.9	25.96
replicate 3	Figure 2f,g,h
	B2M			GLI1			GLI2			PTCH1
DMSO-	20.9333	21.1011					26.8782	26.4571
DMSO+	20.4932	20.8627		24.9198	24.8062		25.2543	24.9076		23.756	23.6779
HPP-9 1-	21.146	21.2849					28.1131	27.7003
HPP-9 1+	20.9572	21.0862		26.9829	26.7265		26.6964	26.2698		24.8582	24.7438
HPP-9 5-	21.029	21.1106					27.8317	27.4685
HPP-9 5+	20.656	21.0604		26.9742	26.8054		26.5092	26.2132		24.8572	24.6699
HPI-1 1-	20.605	20.4353					25.4988	25.24
HPI-1 1+	20.4237	20.666		25.4697	25.3492		25.568	25.243		24.0749	23.8805
HPI-1 5-	20.8159	20.9371					27.4489	27.1292
HPI-1 5+	20.4122	20.6157		26.5336	26.4945		26.2445	25.9956		24.7685	24.6032

## Sheet: Fig 3B
Shared proteins				HPP-9 sign proteins_first run				HPP-9 shared hits				HPP-9 high sign. hits
					log2 fold change	minus_log10Q			AVG Log2 Ratio	minusLog10Q			AVG Log2 Ratio	minusLog10Q
	AVG Log2 Ratio	minusLog10Q		Acot2	-0.6822	1.34127		Aqp1	-0.988983	1.60325
A2m	0.116166	1.30013		Aen	-0.65039	2.37212		Brd3	-1.32204	2.8253		BRD3	-1.32204	2.8253
Aaas	-0.06089	0.462666		Ahdc1	-0.7253	2.05635		Brd4	-1.00861	5.90949		BRD4	-1.00861	5.90949
Aacs	0.062169	0.922124		Anpep	-0.7063	2.1608		Cbx6	-1.17862	5.7747		CBX6	-1.17862	5.7747
Aak1	-0.06523	1.56784		Ap3m2	-0.80329	2.14043		Ciao2a	-0.751477	1.64298		COL1A1	-1.34762	4.49361
Aamdc	-0.08954	0.511741		Apbb2	-0.72524	3.01149		Col1a1	-1.34762	4.49361		COL6A2	-1.45229	4.12171
Aars1	-0.06524	1.38298		Aqp1	-0.98898	1.60325		Col3a1	-0.967664	2.97405		HMOX1	1.3994	7.2451
Aars2	0.056959	0.501987		Arglu1	-1.238	3.30046		Col5a2	-0.661817	3.44224		LOX	-0.992584	4.56162
Aarsd1	0.186789	1.34227		Arhgef25	-0.59585	2.78623		Col6a2	-1.45229	4.12171
Aatf	0.036076	0.884142		Arl6ip4	-2.26578	1.88289		Gas7	-0.921188	5.83904
Abcb10	-0.00614	0.559765		Ass1	-0.89823	2.36632		Gpatch11	-0.650989	2.39883
Abcb8	-0.42694	1.63027		Bak1	-0.74624	2.10052		Hmox1	1.3994	7.2451
Abcd3	0.014743	0.459891		Brd3	-1.32204	2.8253		Ift22	-0.815256	3.60454
Abce1	0.103044	1.12199		Brd4	-1.00861	5.9101		Lox	-0.992584	4.56162
Abcf1	0.164593	2.17762		C1sa	-0.83365	3.50004		Lrrc41	-0.586769	2.3285
Abcf2	0.166301	2.57584		Cacna2d1	-0.84183	1.7402		Mid1	-0.799926	1.93456
Abcf3	0.037913	1.63256		Capn6	-0.61498	3.64079		Mtco2	-0.625953	1.42883
Abhd1	0.09336	0.913289		Casp12	-1.37287	3.08308		Psmb10	-0.748366	4.86646
Abhd11	-0.11895	1.26788		Cbr2	-1.01655	2.96352		Rasa3	-0.586969	4.14582
Abhd12	-0.01791	0.452173		Cbx6	-1.17862	5.77469		Relb	-0.873208	2.1737
Abhd16a	-0.10542	1.00436		Ccdc102a	-0.70814	3.33542		Tle5	-2.11907	2.40504
Abhd4	-0.57811	3.09464		Ccdc12	-2.69301	3.60507		Tns2	-0.762307	3.46548
Abi1	-0.09819	0.891708		Ccdc43	-0.88169	2.2841		Yju2	-0.762826	2.52374
Abi2	-0.29664	2.24576		Cd63	-0.59714	1.41981
Abitram	-0.16847	1.00939		Cd81	-0.67169	3.16802
Abl1	0.420113	0.462662		Cdc42ep4	-1.69125	2.17573
Abracl	0.583684	1.03018		Cdc42se2	-0.59136	1.80291
Abraxas2	0.01947	0.587552		Cdh11	-0.7105	2.58449
Acaa1a	-0.17231	1.76719		Cdkn1b	-0.59247	2.91809
Acaa2	0.020757	0.609112		Cfap418	-2.22164	2.7719
Acaca	-0.01126	0.450229		Chmp1b1	-0.98964	1.87483
Acad10	0.208441	1.11677		Chmp1b2	-0.58417	2.34177
Acad8	-0.06699	0.432933		Ciao2a	-0.75148	1.64298
Acad9	0.002719	0.702903		Cirbp	0.655887	2.42802
Acadl	-0.03441	0.796093		Clasrp	-1.40854	1.5729
Acadm	0.000912	1.02769		Clec2d	-2.38649	4.41454
Acads	-0.05147	0.909265		Cmc1	-1.13838	2.71574
Acadsb	-0.08464	0.875541		Cmtm3	-0.73736	2.3774
Acadvl	0.084925	2.39882		Col1a1	-1.34762	4.4935
Acap2	-0.17099	1.50135		Col1a2	-0.92597	5.86012
Acat1	-0.15178	3.14493		Col3a1	-0.96766	2.97405
Acat2	-0.08919	0.850992		Col5a1	-0.63921	3.11825
Acbd3	-0.04285	0.58292		Col5a2	-0.66182	3.44224
Acbd5	0.138878	0.800418		Col6a1	-1.03816	5.30277
Acin1	-0.05847	1.05271		Col6a2	-1.45229	4.12148
Acly	0.048372	2.50082		Cox5b	-1.07131	2.02843
Aco1	-0.01131	0.556653		Cox6c	-0.76525	1.3356
Aco2	0.053183	1.47589		Crabp1	-0.64226	3.42492
Acot1	-0.09816	0.849821		Cux1	-1.86122	1.63052
Acot13	0.124186	1.24174		D8Ertd738e	-0.99056	2.38011
Acot2	-0.6822	1.34127		Dap	-0.732	3.42906
Acot7	-0.06946	1.12137		Dcn	-1.46347	3.61781
Acot9	-0.05422	1.00053		Dctpp1	-0.86677	1.66982
Acp1	0.012676	0.44413		Ddr2	-0.59514	3.12004
Acp6	-0.22054	1.36859		Ddx49	-0.96683	1.95224
Acsf2	-0.15953	1.51805		Dmac1	-1.34215	2.33729
Acsf3	-0.19464	2.00729		Dnajc21	0.583809	1.64327
Acsl1	0.284469	2.30497		Dph6	-0.63283	1.70588
Acsl3	-0.04971	0.529015		Dtx2	-0.76737	2.1379
Acsl5	-0.24773	1.90508		Eef1akmt1	-1.76002	2.06098
Actb	0.038019	0.688793		Emc6	-1.96047	2.4358
Actbl2	-0.33253	1.37885		Epdr1	-1.08329	2.68759
Actg1	0.086779	1.47631		Ezh2	-1.21052	2.01622
Actl6a	-0.22552	2.98735		Fads1	-0.666	2.90102
Actn1	0.051768	2.07803		Fam168a	2.38596	2.1379
Actn4	0.057787	1.26362		Fam32a	-3.44851	3.02474
Actr10	-0.00401	0.43667		Fam76a	-1.00719	2.06963
Actr1a	0.060781	1.20054		Fbxo6	-0.67537	3.53864
Actr1b	0.160796	0.972444		Frmd6	-0.60401	2.9892
Actr2	0.060991	1.51583		Frs2	-0.62627	2.08152
Actr3	-0.00856	0.617992		Fzd1	-1.00948	2.26021
Acy1	0.069518	0.822577		Gabarap	-0.86392	1.6583
Acyp1	0.079817	0.662974		Gas7	-0.92119	5.83863
Acyp2	0.279975	1.49576		Gmpr	-0.81889	2.16297
Ada	-0.0669	0.718855		Gon7	-1.98711	2.50325
Adam10	0.160584	1.58348		Gpat4	-0.96855	1.68856
Adam17	-0.08513	0.742088		Gpatch11	-0.65099	2.39882
Adam23	-0.1454	1.21501		Gpx7	-0.77901	2.06515
Adam9	0.49334	3.43785		Grb14	-0.71364	2.79533
Adck1	-0.02103	0.436651		Grcc10	-0.63762	1.87636
Add1	-0.04701	0.89321		Gtf2a1	-1.12258	1.50965
Add3	-0.03466	1.4493		Hacl1	-0.60673	2.98222
Adgra2	-0.26128	1.45127		Hk1	-0.59581	1.56052
Adgrl2	-0.45817	2.19189		Hmox1	1.39941	7.24489
Adh5	0.017782	0.419426		Ift22	-0.81526	3.60454
Adh7	-0.19064	0.876462		Igf2	-1.9383	3.1875
Adk	-0.00293	0.459573		Ireb2	-1.09759	2.80995
Adnp	-0.22942	2.1541		Itih4	0.635833	3.00678
Ado	-0.35946	2.10443		Jun	-1.6365	3.52314
Adpgk	0.09245	1.70588		Kdelr3	-0.97466	1.95619
Adprh	-0.07499	0.483333		Kif4	-1.60264	5.41341
Adprs	0.020747	0.460901		Kmt2a	-0.61825	2.27183
Adrm1	0.026561	0.468204		Kti12	0.797611	1.39111
Adsl	0.050513	0.787776		Kyat3	-0.90408	2.22611
Adss2	0.153581	1.99902		Lamtor1	-0.71775	2.94689
Aen	-0.65039	2.37212		Lamtor3	-0.66495	3.25612
Afap1	-0.08741	0.994216		Lgals8	-3.42138	1.93551
Afdn	0.078094	0.93174		Limd2	-0.59371	1.95619
Afg3l1	-0.21014	1.69251		Lox	-0.99258	4.56225
Afg3l2	0.033876	0.643175		Lrrc41	-0.58677	2.3285
Aftph	-0.23244	1.41933		Lsm3	-0.64313	3.60454
Agap3	-0.11521	0.6863		Lsp1	-0.96975	3.64079
Agfg1	0.197272	1.21839		Mccc2	-0.68474	1.8968
Agfg2	0.17819	1.25602		Mid1	-0.79993	1.93456
Ago1	-0.0938	1.19792		Mnda	-0.72437	1.7402
Ago2	-0.11615	1.26527		Mrpl41	-2.42125	2.99861
Ago3	0.02315	0.426207		Mrpl52	-1.45556	2.48801
Agpat3	-0.40836	2.03062		Mrps18a	-1.66426	1.93116
Agps	0.011759	0.428798		Mt2	1.20081	3.47807
Ahctf1	0.029821	0.425794		Mtatp8	-0.70275	2.29486
Ahcy	0.06488	0.879147		Mtco2	-0.62595	1.42883
Ahcyl1	0.139835	1.63848		Mtrfr	-0.68025	2.29382
Ahcyl2	0.2206	1.97409		Mustn1	-1.82927	2.07527
Ahdc1	-0.7253	2.05635		Myadm	-0.71281	1.47257
Ahsa1	0.04556	0.903016		Naalad2	-0.89076	4.51004
Aida	-0.09338	1.02829		Ndufa8	-1.21767	2.02133
Aif1l	-0.0399	0.717414		Ndufb4	-0.98093	1.39029
Aifm1	0.004893	0.519709		Ndufs7	-0.60238	2.33304
Aimp1	0.170087	3.52254		Neo1	-0.59801	2.67012
Aimp2	0.15171	1.83485		Nr2f2	-0.59853	3.5187
Aip	-0.36506	2.73943		Nradd	-0.71146	3.42198
Ak1	-0.12596	1.46462		Nsd3	-0.74849	1.87123
Ak2	0.130036	1.40248		Ntan1	-1.06485	2.22911
Ak3	-0.15836	1.16423		Nucks1	-0.60451	2.61035
Akap1	-0.04	0.419484		Pank2	-0.6894	2.36632
Akap10	-0.21453	1.35661		Patl1	-0.58549	2.06028
Akap13	-0.22312	2.33729		Pcbd2	-0.69016	1.96809
Akap2	-0.11128	2.71005		Pcolce	-1.47122	5.86646
Akap8	-0.02454	0.458972		Pdcl	-1.29651	2.15296
Akap9	-0.07652	0.694105		Pde6d	-0.59035	1.41933
Akr1a1	-0.07126	0.564315		Pdgfra	-0.86559	7.70997
Akr1b1	0.147484	1.27928		Pdgfrb	-0.58747	5.77469
Akr1b8	0.001854	0.487773		Pdlim2	-2.31597	2.62419
Akr1c13	0.018885	0.578916		Phlda3	-0.99772	2.31291
Akr7a2	0.232306	2.99849		Phldb1	-0.66115	3.87271
Akt1	-0.06997	1.00114		Pkig	-0.86803	1.74003
Akt1s1	-0.23466	2.2024		Plgrkt	-0.58148	1.30265
Akt2	-0.24284	2.12778		Polr1h	-0.63295	2.01975
Alad	0.041317	0.580495		Polr2d	-1.06686	3.18694
Alb	-0.45675	1.46845		Polr2k	-2.25392	2.71178
Aldh16a1	0.016779	0.507879		Ppp1r12b	-1.02554	2.53626
Aldh18a1	-0.00565	0.557872		Prdx4	-0.65204	2.41867
Aldh1l2	-0.01303	0.528856		Prrx1	-0.96034	3.10484
Aldh2	-0.0922	1.46154		Psmb10	-0.74837	4.86646
Aldh3a2	-0.05975	1.11886		Psmb7	-0.60095	1.8125
Aldh4a1	0.037193	0.421478		Ptgfrn	-0.97437	3.80111
Aldh5a1	-0.41038	2.17372		Rabac1	-2.1649	2.06149
Aldh6a1	-0.21514	2.2593		Rabl6	-0.82455	1.32302
Aldh7a1	0.014504	0.427292		Ramac	-1.19907	2.03013
Aldh9a1	-0.01612	0.726432		Rasa3	-0.58697	4.14569
Aldoa	0.180594	2.40608		Rbms3	-1.94889	2.12547
Alg2	0.141865	1.25602		Relb	-0.87321	2.1737
Alg5	-0.05332	1.39059		Rfk	-0.6699	2.17181
Alkbh5	-0.55558	1.76168		Romo1	-1.52559	2.68078
Alyref	-0.14149	2.08357		Rpp25l	-0.73515	2.18424
Amacr	0.063532	1.07897		Rrp8	-0.78923	2.18217
Amdhd2	-0.36373	2.70895		Sap30bp	-0.65411	1.45192
Ampd2	-0.17277	1.32596		Scamp4	-1.09031	3.42906
Anapc1	-0.08915	1.69846		Sde2	-0.92008	2.44653
Anapc13	0.122117	1.10468		Sdhaf2	-1.06219	1.62795
Anapc4	-0.09473	0.666966		Sec61g	-0.71706	2.16283
Anapc7	-0.02681	0.459554		Setd7	-1.21277	2.34812
Angptl2	0.098365	0.899294		Sh3d19	-0.6887	3.21233
Ank2	0.076003	0.629882		Slc25a46	-1.80746	2.17762
Ank3	-0.21142	3.22664		Smg9	-0.65625	1.60075
Ankfy1	-0.07636	1.94077		Sp1	-0.75467	3.46624
Ankle2	-0.10845	1.43166		Srfbp1	-0.76184	2.05581
Ankmy2	-0.52893	2.39694		Srgap3	-0.69535	3.51079
Ankrd13a	0.041569	0.782601		Ssbp1	-0.92157	2.33729
Ankrd17	-0.07819	1.10995		Ssc5d	-1.05078	2.39834
Ankzf1	0.524807	1.03506		Sufu	-0.60648	3.31388
Ano10	-0.14126	1.6583		Supt4h1a;Supt4h1b	-0.84405	2.94136
Ano6	-0.05127	0.896552		Surf1	-0.66656	2.19726
Ano8	-0.51384	3.00492		Svbp	-0.83977	1.4368
Anp32a	-0.01651	0.472138		Tbce	-0.69354	1.70258
Anp32b	-0.04935	0.694555		Tgfb1i1	-0.93266	3.99675
Anp32e	-0.10275	0.653234		Timm17b	-0.59514	1.95619
Anpep	-0.7063	2.1608		Timm23	-0.73571	1.9759
Antkmt	0.377831	1.68981		Tle5	-2.11907	2.40504
Anxa1	0.035143	0.836024		Tma7	-1.03574	2.90911
Anxa11	-0.18422	0.679221		Tmem168	-0.59667	1.4581
Anxa2	0.122652	1.11636		Tmsb10	-1.08546	2.18214
Anxa3	0.023726	0.487957		Tnfrsf23	-1.07624	2.68193
Anxa4	-0.39945	1.04509		Tns2	-0.76231	3.46548
Anxa5	0.092055	1.03113		Trappc13	-0.60008	2.78663
Anxa6	-0.28076	1.57739		Trim2	-0.78067	1.54464
Anxa7	-0.17772	1.39526		Tssc4	-0.84574	3.13744
Anxa8	-0.49909	2.8253		Ttc33	-0.97901	1.4518
Ap1b1	-0.02669	0.6537		Tubb4a	-1.01476	3.29801
Ap1g1	0.043949	2.00723		Ube2b	-1.02393	2.69475
Ap1m1	-0.05267	0.538548		Ube2v1	-0.82293	2.25769
Ap2a1	0.018334	0.813631		Unc119	-0.96816	2.35203
Ap2a2	0.079063	1.67332		Usp30	-0.65854	3.03539
Ap2b1	0.061152	1.79535		Vdac2	-0.7393	1.3173
Ap2m1	0.013198	0.579471		Vdac3	-0.98366	1.46572
Ap2s1	0.168501	1.03034		Vmp1	-0.64576	2.41362
Ap3b1	-0.03327	0.916101		Vrk3	-1.12597	2.76729
Ap3d1	-0.02674	0.69678		Yju2	-0.76283	2.52374
Ap3m2	-0.80329	2.14043		Yrdc	-1.05701	2.29395
Ap3s1	-0.27683	2.3631		Zcchc24	-1.25859	2.58736
Apba3	0.390695	2.14094		Zfp36l1	-0.85387	3.1483
Apbb1ip	-0.00554	0.650378		Zfp37	-1.56882	2.29972
Apbb2	-0.72524	3.01148		Znf346	0.771318	1.99776
Apeh	0.024889	0.532114		Znf385a	-2.37754	4.11691
Apex1	0.099576	1.00351		Znf414	-0.81161	2.27659
Api5	0.070039	0.425781
Apip	-0.1625	1.11248
Aplf	0.240712	1.24057
Apmap	0.511697	3.18694
Apoa1	0.245185	1.2875
Apoo	-0.17666	1.00113
Apool	-0.12528	1.85937
Appl1	-0.09432	1.29109
Appl2	0.138812	1.1049
Aprt	-0.09055	0.622514
Aqp1	-0.98898	1.60325
Aqr	-0.27686	2.39079
Arap1	-0.1644	1.46901
Arcn1	0.056218	0.943159
Arf3;Arf1	0.142882	1.00315
Arf4	-0.08562	0.680049
Arf5	-0.0378	0.900766
Arf6	-0.10381	1.4384
Arfgap1	-0.17172	1.10591
Arfgap2	-0.01776	0.729147
Arfgap3	-0.13917	1.91794
Arfgef1	0.106341	0.475558
Arfip1	-0.19357	2.02499
Arfrp1	0.131702	0.428879
Arglu1	-1.238	3.30046
Arhgap1	0.065983	1.14182
Arhgap10	-0.1331	1.25645
Arhgap12	0.553754	1.14797
Arhgap17	0.216671	1.15774
Arhgap24	-0.52415	3.88269
Arhgap35	-0.15417	1.40964
Arhgap5	-0.0903	1.43244
Arhgdia	-0.05954	0.696656
Arhgdib	-0.20736	1.19009
Arhgef1	-0.06103	2.30891
Arhgef10	-0.45738	7.2451
Arhgef17	-0.09661	0.722262
Arhgef18	0.052529	0.514827
Arhgef2	-0.18939	2.34642
Arhgef25	-0.59585	2.78623
Arhgef7	-0.04157	1.00787
Arid1a	-0.10176	1.15819
Arid1b	-0.41723	2.53626
Arid2	-0.01677	0.660863
Arih1	0.186582	1.85279
Arih2	-0.48382	1.77747
Arl2	-0.13866	1.74842
Arl2bp	0.011316	0.522423
Arl3	0.075785	0.976194
Arl6ip4	-2.26578	1.88289
Arl6ip5	-0.01854	0.681662
Arl8a	-0.0023	0.517247
Arl8b	0.22706	1.76743
Armc1	0.001385	0.72822
Armc10	-0.11423	1.44103
Armc6	-0.04568	0.589068
Armc8	-0.39317	1.39767
Armcx2	-0.13473	1.14534
Arpc1a	-0.41864	1.8885
Arpc1b	-0.00322	0.520222
Arpc2	-0.00061	0.429386
Arpc3	0.134771	2.5468
Arpc4	0.052633	1.26897
Arpc5	0.099842	1.69921
Arpc5l	-0.03685	0.466688
Arpin	-0.17185	1.52239
Arpp19	0.073405	0.69812
Arsa	-0.01507	0.504009
Arsb	-0.14221	1.37459
Asah1	0.184992	1.32226
Asap1	-0.13896	2.64192
Asap2	0.356249	1.41717
Ascc1	-0.09246	0.799836
Ascc2	-0.12356	1.03142
Ascc3	0.066028	0.945762
Asf1a	0.577052	2.29972
Ash2l	0.002484	0.743941
Asl	-0.17859	1.97464
Asns	0.069651	1.19926
Asph	-0.05546	1.5225
Aspscr1	-0.20377	2.29972
Ass1	-0.89823	2.36632
Atad1	-0.04297	0.872437
Atad3	0.072989	1.98566
Ate1	-0.26279	2.15564
Atf2	0.047191	0.50004
Atf7	-0.13474	1.48389
Atf7ip	-0.37833	2.35203
Atg3	0.228348	2.1454
Atg4b	0.176575	1.24534
Atg7	-0.08282	1.91308
Atic	0.079872	0.955727
Atl2	-0.04671	0.428052
Atl3	0.099084	1.9485
Atn1	-0.0833	0.471167
Atox1	0.022733	0.577232
Atp11c	0.075698	0.512179
Atp13a1	-0.05545	0.932932
Atp1a1	0.211039	4.87669
Atp1b1	0.345812	0.934642
Atp1b3	0.280109	3.4665
Atp2a2	0.08415	1.15
Atp2b1	-0.02471	1.01647
Atp5f1a	0.025058	0.61651
Atp5f1b	0.011256	0.902483
Atp5f1c	0.052018	1.68651
Atp5f1d	-0.04043	0.600575
Atp5f1e	0.04865	0.751745
Atp5if1	-0.48633	2.00178
Atp5me	0.02823	0.597442
Atp5mf	-0.19466	1.73154
Atp5mg	-0.06644	1.31754
Atp5mj	-0.08622	0.609446
Atp5mk	-0.03875	0.634423
Atp5pb	0.101122	2.13724
Atp5pd	0.024986	0.436012
Atp5pf	0.065607	0.675618
Atp5po	-0.06188	0.974877
Atp6v0a1	-0.32464	1.19742
Atp6v0d1	-0.00867	0.47841
Atp6v1a	0.137175	3.13374
Atp6v1b2	0.20748	2.48287
Atp6v1c1	0.01223	0.815567
Atp6v1d	0.123841	1.80835
Atp6v1e1	0.132876	3.8659
Atp6v1f	0.107292	1.16586
Atp6v1g1	0.134648	2.2995
Atp6v1h	0.21611	3.14493
Atraid	-0.40431	0.495762
Atrx	-0.12572	1.35295
Atxn10	-0.16714	1.76641
Atxn2	0.046456	0.621414
Atxn2l	-0.01331	0.462849
Atxn7l3b	-0.01447	0.437459
Auh	0.002319	0.498119
Aup1	0.030386	0.680768
Aven	0.379832	0.725878
B2m	-0.18785	1.01327
B3glct	-0.26512	3.00678
Bad	-0.22394	0.706404
Bag1	0.106971	1.10583
Bag2	-0.40909	1.27827
Bag3	-0.09173	1.31347
Bag5	-0.08628	0.602803
Bag6	-0.18922	2.88717
Baiap2	0.155879	1.85447
Bak1	-0.74624	2.10052
Banf1	-0.09438	1.26449
Bap18	-0.02968	0.667078
Basp1	-0.00757	0.705209
Bax	-0.04189	0.786442
Baz1b	-0.25248	2.76771
Bcap29	0.032965	0.642642
Bcap31	-0.00208	0.826129
Bcas2	-0.12821	1.74959
Bcas3	-0.03616	0.927926
Bcat1	-0.05594	0.654423
Bcat2	-0.12606	1.00436
Bckdha	0.017416	0.563023
Bckdhb	0.03537	0.499011
Bckdk	-0.33651	2.29761
Bcl2l13	0.033797	0.563977
Bcl9l	-0.03964	1.1201
Bclaf1	0.207522	3.19707
Bcr	-0.12731	1.45192
Bgn	-0.17972	1.95543
Bicd2	-0.12873	1.05506
Bid	-0.15908	2.11049
Bin1	-0.06498	1.99776
Bin3	-0.45724	0.414785
Birc6	-0.11107	1.34598
Bles03	0.018861	0.5156
Blmh	-0.28159	1.89863
Bloc1s1	-0.23635	2.61035
Bloc1s3	0.173943	1.30671
Bloc1s5	0.128101	0.719392
Blvra	-0.09565	0.97373
Blvrb	0.145256	0.990114
Bmp2k	-0.07275	0.809145
Bnc2	-0.27525	1.48608
Bnip1	-0.29335	2.37797
Bod1l	-0.00901	0.451117
Bola1	-0.23858	1.27848
Bola2	-0.03292	0.429823
Bop1	0.156071	2.70469
Bpnt2	0.048366	0.739147
Brap	0.268267	1.63977
Brd3	-1.32204	2.8253
Brd4	-1.00861	5.90949
Brix1	-0.19127	1.10085
Brox	0.182135	1.52798
Bsg	0.066053	0.800368
Btf3	0.153939	2.02624
Btf3l4	-0.08186	1.4385
Bub3	0.034345	1.10736
Bud23	0.051068	0.648182
Bud31	-0.17233	0.98941
Bysl	0.038055	0.434861
Bzw1	0.186196	2.18288
Bzw2	0.169894	2.29973
C1qbp	-0.0051	0.428464
C1sa	-0.83365	3.50004
C2cd5	0.192724	1.19702
C3	-0.32981	1.15792
Ca13	-0.01367	0.424095
Caap1	-0.25408	2.31047
Cacna2d1	-0.84183	1.7402
Cacul1	-0.36808	1.7323
Cacybp	0.058061	0.750011
Cad	0.08273	2.24356
Calm1;Calm2;Calm3	-0.02779	0.550557
Calr	0.087966	1.19246
Calu	0.072082	1.53153
Camk1	-0.40522	4.00961
Camk2d	0.009865	0.937899
Camk2g	0.117526	1.85377
Camlg	-0.05489	0.755819
Cand1	0.017806	0.639119
Cand2	-0.19079	4.77348
Canx	0.059331	1.95596
Cap1	-0.04714	1.24035
Capg	-0.26718	1.92997
Capn1	-0.21825	3.47531
Capn2	0.014481	0.530292
Capn6	-0.61498	3.64079
Capns1	-0.05815	0.608892
Caprin1	-0.03239	1.06272
Capza1	0.018107	0.62424
Capza2	-0.01732	0.42868
Capzb	0.056111	1.00232
Carhsp1	0.223006	2.30493
Carm1	-0.09391	1.48043
Carmil1	-0.15734	1.98429
Carnmt1	-0.12052	1.20445
Cars1	0.110501	1.25277
Casc3	0.299291	0.924652
Cask	-0.11809	1.6317
Casp12	-1.37287	3.08308
Casp3	0.075411	0.910157
Casp8	-0.20545	2.58356
Cast	-0.07367	1.18388
Cat	-0.18654	2.3865
Cav1	-0.43146	1.87839
Cav2	-0.30842	0.99414
Cavin1	-0.17873	3.27573
Cavin2	-0.03898	2.09472
Cavin3	-0.22243	2.74752
Cbfb	-0.09804	0.769746
Cbr1	-0.01236	0.42498
Cbr2	-1.01655	2.96352
Cbr3	0.075353	0.703156
Cbx1	-0.04222	0.477477
Cbx3	0.025136	0.421445
Cbx5	-0.02149	1.02355
Cbx6	-1.17862	5.7747
Cbx8	-0.27483	2.50761
Cc2d1a	-0.19624	1.70534
Cc2d1b	0.132818	1.94254
Ccar1	0.077309	1.83834
Ccar2	-0.17588	1.83511
Ccdc102a	-0.70814	3.33542
Ccdc12	-2.69301	3.60507
Ccdc124	0.010468	0.454799
Ccdc137	0.374384	1.6392
Ccdc22	-0.10816	1.81325
Ccdc25	-0.29979	1.03482
Ccdc43	-0.88169	2.2841
Ccdc47	0.005167	0.827896
Ccdc50	0.219697	1.57208
Ccdc6	-0.20155	2.37797
Ccdc86	-0.04006	0.572588
Ccdc88a	-0.0644	0.895902
Ccdc90b	0.129715	1.05923
Ccdc91	-0.29529	3.31329
Ccdc93	-0.01748	0.596152
Ccdc97	-0.77458	1.18425
Ccnt1	0.221313	1.54598
Ccny	-0.17863	1.88962
Ccs	-0.33814	2.35997
Ccsmst1	-0.14669	1.07117
Cct2	0.097348	3.21768
Cct3	0.072691	3.22664
Cct4	0.086579	2.1461
Cct5	0.09258	2.08548
Cct6a	0.099974	1.90016
Cct7	0.06772	1.22107
Cct8	0.098663	2.86701
Ccz1	-0.15347	1.13202
Cd109	-0.45686	2.60336
Cd2ap	-0.02385	0.673604
Cd2bp2	-0.48159	2.08408
Cd34	-0.39459	3.25116
Cd44	-0.21971	1.15
Cd63	-0.59714	1.41981
Cd81	-0.67169	3.16802
Cda	-0.18113	1.26429
Cdc123	-0.43275	2.74019
Cdc16	0.017261	0.527251
Cdc26	-0.07319	0.810883
Cdc27	0.072005	0.881816
Cdc37	-0.07312	1.12781
Cdc40	-0.4167	3.03772
Cdc42	-0.13153	1.23392
Cdc42bpa	-0.47433	1.92123
Cdc42bpb	-0.00701	0.520074
Cdc42ep1	-0.49406	3.13878
Cdc42ep2	-0.14433	0.91648
Cdc42ep4	-1.69125	2.17573
Cdc42se2	-0.59136	1.80291
Cdc5l	-0.17832	2.04841
Cdc73	-0.30421	2.24892
Cdh11	-0.7105	2.58449
Cdh2	-0.07837	1.68632
Cdk1	0.001339	0.477698
Cdk11b	-0.11321	0.867356
Cdk12	-0.15884	0.822263
Cdk14	-0.42998	2.24898
Cdk2	-0.23725	2.06808
Cdk4	-0.28428	2.47692
Cdk5	-0.13464	1.47344
Cdk5rap3	-0.04787	0.857141
Cdk6	-0.31949	1.20206
Cdk9	0.271652	3.37126
Cdkn1b	-0.59247	2.91809
Cdkn2aip	-0.08343	1.27025
Cdkn2aipnl	0.12977	0.524618
Cdkn2c	-0.29871	2.09
Cdv3	-0.00136	0.56114
Cebpb	0.552423	3.50064
Cebpz	-0.10795	1.96097
Celf1	-0.06548	1.95847
Celf2	-0.40543	3.11825
Cenpv	-0.53078	0.73497
Cep131	0.011243	0.624023
Cep170	-0.09796	1.14338
Cep41	-0.51402	1.8023
Cers2	-0.50856	1.12218
Cers5	-0.11156	1.19708
Cfap20	-0.19673	1.32409
Cfap36	-0.30646	2.02861
Cfap418	-2.22164	2.7719
Cfdp1	0.011031	0.639676
Cfl1	0.172662	1.62345
Cfl2	0.051689	0.579471
Cggbp1	-0.25038	0.546373
Champ1	0.093537	0.751019
Chchd2	0.023473	0.578115
Chchd3	-0.09708	0.97887
Chchd6	-0.13817	1.36769
Chd4	-0.21175	2.50845
Cherp	0.057901	1.18314
Chid1	0.339188	2.91917
Chkb	-0.24793	1.50688
Chm	-0.17911	1.79717
Chmp1a	-0.17422	1.63749
Chmp1b1	-0.98964	1.87483
Chmp1b2	-0.58417	2.34177
Chmp2a	-0.2188	2.29209
Chmp2b	0.15376	0.566399
Chmp3	-0.41833	4.56163
Chmp4b	-0.08987	1.39732
Chmp5	-0.40052	2.51998
Chmp6	-0.2596	0.938833
Chordc1	-0.14883	1.10694
Chtop	-0.14375	1.53327
Ciao1	0.130163	1.05965
Ciao2a	-0.75148	1.64298
Ciao2b	-0.16218	0.504075
Ciapin1	0.116478	0.477111
Cic	-0.13282	1.356
Cirbp	0.655887	2.42802
Cisd1	0.024475	1.25923
Cisd2	-0.09626	1.1595
Ckap4	-0.09907	1.52289
Ckap5	-0.05497	1.06934
Clasp1	-0.20943	2.04052
Clasp2	-0.02105	0.436228
Clasrp	-1.40854	1.5729
Clcc1	-0.06326	0.450359
Clcn5	-0.22461	0.984584
Clcn7	0.035807	0.5581
Clec2d	-2.38649	4.41425
Clic1	-0.13798	0.99766
Clic4	-0.06721	1.18761
Clint1	-0.13091	1.49613
Clip1	-0.30036	3.37186
Clip2	-0.22906	2.75286
Clns1a	0.102164	0.708523
Clpb	-0.21129	1.73795
Clpp	-0.1798	1.76043
Clptm1	0.154261	2.63825
Clpx	-0.16276	1.29747
Clta	-0.05291	1.00435
Cltb	-0.05585	0.761501
Cltc	-0.00562	0.543509
Cluh	0.118335	2.47173
Clybl	-0.04747	0.720402
Cmas	0.078775	0.49348
Cmc1	-1.13838	2.71574
Cmc2	-0.11265	0.469033
Cmpk1	-0.04156	0.463647
Cmtm3	-0.73736	2.3774
Cmtm4	0.149608	0.4389
Cmtr1	0.014375	0.599937
Cnbp	-0.11068	0.69523
Cndp2	-0.0803	1.0078
Cnn2	0.064181	0.669355
Cnn3	-0.1459	1.71355
Cnot1	-0.03368	0.888929
Cnot10	-0.18743	1.93942
Cnot11	-0.26556	1.44345
Cnot2	-0.14491	1.30124
Cnot3	-0.21027	1.58159
Cnpy2	-0.0716	0.780508
Cnpy3	-0.48755	3.10377
Cnpy4	-0.11034	0.665867
Cnst	-0.40429	1.4105
Coa3	-0.02113	0.818697
Coa7	-0.43996	1.79942
Coasy	0.096436	0.725005
Cobll1	0.034842	0.722467
Cog1	-0.15134	1.1641
Cog2	0.040888	0.426298
Cog3	-0.1142	1.19574
Cog4	0.191855	1.62293
Cog5	0.037605	0.434737
Coil	-0.18917	0.95986
Col16a1	-0.42331	2.62581
Col1a1	-1.34762	4.49361
Col1a2	-0.92597	5.8614
Col3a1	-0.96766	2.97405
Col5a1	-0.63921	3.11825
Col5a2	-0.66182	3.44224
Col6a1	-1.03816	5.30276
Col6a2	-1.45229	4.12171
Colec12	-0.31222	2.91903
Colgalt1	-0.16909	2.27108
Commd10	-0.30786	2.60741
Commd3	0.005038	0.481908
Commd6	-0.51302	1.73186
Commd9	-0.14619	0.876173
Comt	-0.12686	1.10861
Copa	0.037503	1.37759
Copb1	0.015086	0.514827
Copb2	0.038718	1.59428
Cope	0.016039	0.605925
Copg1	0.119474	2.40608
Copg2	-0.05468	1.13102
Cops2	-0.00921	0.519207
Cops3	-0.00686	0.417134
Cops4	0.011791	0.471437
Cops5	0.058391	0.763867
Cops6	0.101667	1.61773
Cops7a	0.051645	1.60602
Cops7b	-0.32968	2.11247
Cops8	-0.09644	1.95541
Copz1	-0.06786	0.480635
Copz2	-0.0817	1.18068
Coq8b	-0.25008	0.846286
Coq9	0.391656	3.43785
Coro1b	0.110216	1.97759
Coro1c	0.149409	1.77063
Cotl1	-0.21767	2.0879
Cox17	0.030023	0.469721
Cox4i1	-0.57991	1.24789
Cox5a	-0.3966	1.20294
Cox5b	-1.07131	2.02843
Cox6b1	-0.29114	0.686666
Cox6c	-0.76525	1.3356
Cox7a2	-0.68463	1.27663
Cpne1	0.29571	3.11576
Cpne3	-0.00346	0.784749
Cpped1	-0.19898	1.40018
Cpq	-0.02697	0.516958
Cpsf1	-0.1032	0.969221
Cpsf2	-0.11231	1.59426
Cpsf3	0.018982	0.560582
Cpsf4	0.101226	1.00225
Cpsf6	0.129181	3.14493
Cpsf7	-0.06284	0.685781
Cpt1a	0.01902	0.435315
Cpt2	0.051511	1.89406
Cr1l	-0.20582	1.88373
Crabp1	-0.64226	3.42492
Crat	-0.51203	2.17762
Crbn	0.128348	0.916565
Creb1	-0.3373	2.11064
Crebbp	-0.05472	1.5367
Creld2	0.28232	2.55809
Crk	0.134541	1.68553
Crkl	0.043532	0.607468
Crlf1	-0.01847	0.483991
Crls1	-0.48811	1.23422
Crnkl1	-0.41353	2.79946
Crot	-0.37145	2.10444
Crtap	-0.27965	1.15996
Cryz	-0.11352	1.39765
Cryzl1	-0.3181	3.10733
Cs	0.056291	0.731286
Csad	0.197208	1.67336
Csde1	-0.01968	0.605925
Cse1l	0.036991	2.03062
Csk	-0.08995	1.07053
Csnk1a1	0.033382	1.69863
Csnk1d	-0.07031	0.46584
Csnk2a1	-0.05064	0.419415
Csnk2a2	0.05086	1.46319
Csnk2b	-0.00759	0.557689
Cspg4	-0.45314	3.08792
Csrp1	-0.1047	1.05204
Csrp2	0.043628	0.558548
Cst3	-0.26459	1.5663
Cstb	-0.09292	0.641525
Cstf1	0.083239	1.53063
Cstf2	0.062137	0.754579
Cstf2t	0.04534	0.533184
Cstf3	0.13642	1.90929
Ctbp1	0.043533	0.846877
Ctbp2	-0.30712	2.11533
Ctc1	-0.19245	1.59677
Ctcf	-0.57251	2.35108
Ctdp1	-0.07983	0.789908
Ctdspl2	-0.0611	0.433316
Ctnna1	0.00614	0.822754
Ctnnb1	-0.03176	1.52901
Ctnnbl1	-0.01655	0.659188
Ctnnd1	-0.15639	2.79522
Ctps1	0.22174	2.58359
Ctps2	-0.22073	2.94713
Ctsa	-0.04917	0.530423
Ctsb	0.218663	2.17495
Ctsd	0.0732	0.62653
Ctsl	0.450369	3.80832
Ctsz	-0.09911	0.822671
Cttn	-0.14118	2.36771
Cttnbp2nl	-0.09468	1.17891
Ctu1	-0.37403	2.1617
Ctu2	-0.04489	0.725624
Cul1	0.053027	1.12701
Cul2	0.093924	2.36632
Cul3	0.125516	3.18694
Cul4a	0.104477	1.92267
Cul4b	0.033279	0.495204
Cul5	0.115948	1.68606
Cul7	-0.30337	3.25723
Custos	-0.39145	2.8619
Cux1	-1.86122	1.63052
Cux1	-0.1662	1.34221
Cwc15	-0.24804	2.15296
Cwc22	-0.40368	2.24893
Cyb5a	0.131652	1.8276
Cyb5r3	0.021026	0.506157
Cyc1	-0.12757	0.882925
Cycs	0.14293	1.60062
Cyfip1	-0.01488	0.928734
Cyhr1	0.391051	1.31396
Cyp51a1	-0.30423	2.771
Cyrib	0.040519	0.557917
Czib	-0.1005	0.55442
D17h6s53e	-0.28397	1.24057
D8Ertd738e	-0.99056	2.38011
Dab2	0.573578	5.4627
Dab2ip	-0.27364	1.53305
Dag1	-0.03047	0.945762
Dap	-0.732	3.42906
Dap3	0.034274	0.920858
Dars1	0.006491	0.887551
Dars2	-0.1608	1.42847
Dazap1	0.11421	1.46184
Dbi	0.01522	0.568008
Dbn1	-0.19438	2.14059
Dbnl	-0.10417	2.80633
Dbr1	-0.00383	0.560363
Dbt	-0.0248	0.459874
Dcaf13	-0.055	0.565899
Dcaf5	-0.35109	3.12298
Dcaf7	-0.2482	2.54987
Dcaf8	-0.15254	2.05322
Dcakd	-0.20151	1.9222
Dclk1	0.090503	1.34681
Dcn	-1.46347	3.6178
Dcp1a	-0.21516	2.30168
Dcps	-0.16042	1.4245
Dctn1	0.006492	0.848814
Dctn2	0.002114	0.799854
Dctn3	0.018115	0.761278
Dctn4	-0.00509	0.621336
Dctn5	-0.03411	0.965218
Dctn6	-0.09686	1.51986
Dctpp1	-0.86677	1.66982
Dcxr	-0.18956	1.47559
Ddah1	0.035341	0.629766
Ddah2	-0.30272	2.0943
Ddb1	-0.00743	0.497063
Ddhd2	0.245702	1.23669
Ddi2	-0.09255	0.878745
Ddost	-0.00705	0.522826
Ddr2	-0.59514	3.12004
Ddrgk1	-0.02013	0.466477
Ddx1	-0.032	0.905746
Ddx10	-0.06721	0.903649
Ddx17	-0.38445	3.87012
Ddx18	0.03182	0.476108
Ddx19a	0.163175	1.963
Ddx20	0.081456	0.843253
Ddx21	0.178425	2.74019
Ddx27	-0.00339	0.62529
Ddx28	0.174387	0.827575
Ddx39a	-0.32637	2.20246
Ddx39b	-0.0553	0.58332
Ddx3x	0.016037	0.574497
Ddx41	-0.00197	0.663058
Ddx42	-0.0043	0.431824
Ddx46	-0.02709	0.638509
Ddx49	-0.96683	1.95224
Ddx5	-0.13568	2.00756
Ddx51	0.132685	1.62643
Ddx54	-0.0741	0.851939
Ddx56	-0.04642	0.515485
Ddx58	-0.33641	2.04694
Ddx6	-0.04808	0.804114
Decr1	-0.14757	1.03784
Degs1	0.241139	2.46016
Dek	0.08307	1.05715
Dennd2a	-0.02968	1.83175
Dennd2b	-0.0485	0.428746
Dennd4c	-0.20681	2.71732
Denr	-0.15743	1.6431
Derl2	-0.2526	1.02521
Derpc	-0.01327	0.817588
Dffa	0.250005	0.757912
Dglucy	-0.11853	1.11071
Dguok	-0.37318	1.53646
Dhcr24	-0.06817	0.736138
Dhfr	-0.10395	0.824389
Dhps	-0.01878	0.448091
Dhrs1	0.132645	1.76074
Dhrs13	0.051667	1.3444
Dhrs4	-0.14937	1.15683
Dhrs7	-0.08308	0.665867
Dhrs7b	-0.12766	0.950915
Dhrs9	0.068029	0.55637
Dhtkd1	-0.14608	0.527114
Dhx15	-0.02406	0.573238
Dhx29	0.232624	3.30507
Dhx30	-0.1277	1.81351
Dhx9	-0.03971	1.43244
Diablo	0.24954	1.11069
Diaph1	-0.07392	1.69498
Dido1	-0.18987	1.7662
Dip2b	-0.03162	0.817583
Dis3	-0.11028	2.09897
Dis3l2	0.052744	0.605419
Dkc1	-0.0685	1.5133
Dlat	-0.19422	1.11985
Dld	0.036317	0.897082
Dlg1	0.024662	0.803657
Dlgap4	0.027985	0.617679
Dlk1	0.051046	0.886831
Dlst	-0.00454	0.429728
Dmac1	-1.34215	2.33729
Dnaaf10	0.055794	0.448091
Dnaja1	0.063996	0.509942
Dnaja2	0.058827	0.692902
Dnaja3	0.083924	0.987347
Dnajb1	0.055335	0.93598
Dnajb11	-0.02718	0.46584
Dnajb12	-0.11805	0.765846
Dnajb2	-0.21245	0.931736
Dnajb4	-0.29772	2.60443
Dnajc1	-0.37091	2.37496
Dnajc10	0.027716	1.09086
Dnajc19	-0.16811	1.58613
Dnajc2	0.072892	1.53646
Dnajc21	0.583809	1.64327
Dnajc3	-0.01689	0.455097
Dnajc7	-0.19207	1.97883
Dnajc8	0.064058	0.60424
Dnajc9	-0.3315	1.18085
Dnm1	-0.31022	3.90719
Dnm1l	0.019956	0.69781
Dnm2	0.039765	1.32596
Dnmbp	0.385408	2.05364
Dnmt1	-0.09334	2.17419
Dnpep	-0.42735	1.54626
Dnttip2	0.095699	1.02355
Dock1	0.008639	0.572671
Dock11	-0.14851	1.7035
Dock5	-0.12431	1.0673
Dock7	-0.19655	2.20138
Dok1	-0.0202	0.508411
Dpcd	-0.30601	1.08474
Dpf2	-0.0797	1.07095
Dph1	-0.39437	1.42947
Dph6	-0.63283	1.70588
Dpm1	0.095385	1.00185
Dpp3	0.034477	0.569235
Dpp7	0.080823	0.502337
Dpp9	0.033748	0.545402
Dpy30	-0.05608	0.475888
Dpysl2	-0.16611	3.3548
Dpysl3	-0.13771	2.72136
Dr1	-0.37426	0.874866
Drap1	0.127008	0.767888
Drg1	0.10511	1.15029
Drg2	0.05648	0.902433
Dst	-0.09384	0.917573
Dstn	0.102388	1.03591
Dtd1	-0.42809	3.00639
Dtnb	-0.512	1.3441
Dtnbp1	-0.28957	0.860397
Dtx2	-0.76737	2.1379
Dtymk	0.038078	0.761235
Dus3l	-0.19199	2.24363
Dusp12	0.187619	0.647527
Dusp3	-0.4202	2.04189
Dvl2	-0.21799	1.32811
Dync1h1	0.050825	0.888303
Dync1i2	0.012701	0.518363
Dync1li1	0.023876	0.960773
Dync1li2	0.140562	2.04183
Dynll1	0.089154	1.01503
Dynll2	0.203114	1.19347
Dynlrb1	-0.06383	0.755354
Dynlt1	-0.35944	2.01473
Dynlt3	-0.33464	1.41283
Dysf	-0.04706	0.706176
Ears2	-0.36932	2.20732
Ebna1bp2	0.028804	0.556138
Ebp	-0.07005	0.749956
Ech1	-0.1881	2.47469
Echdc1	-0.3451	3.35481
Echdc3	-0.57054	1.87068
Echs1	0.025703	0.746791
Eci1	0.093014	1.6979
Eci2	-0.14501	2.13713
Ecpas	0.043006	1.26988
Ecsit	-0.55175	2.08548
Edc3	-0.17563	1.1416
Edc4	-0.07485	0.636699
Edf1	-0.20489	1.35069
Eea1	0.033318	0.956694
Eef1a1	0.147802	2.37496
Eef1akmt1	-1.76002	2.06098
Eef1b	0.150973	2.404
Eef1d	0.129402	2.59739
Eef1e1	0.202099	1.24034
Eef1g	0.168306	3.29269
Eef2	0.162317	2.81854
Eef2k	-0.09755	0.626968
Eefsec	0.016941	0.837957
Efemp1	-0.56385	3.95075
Efemp2	-0.54904	2.71954
Efhd2	0.051138	0.580765
Efl1	-0.02796	0.525986
Eftud2	-0.1995	1.79992
Ehbp1	-0.2137	2.57562
Ehbp1l1	-0.33032	2.76729
Ehd1	-0.01155	0.924152
Ehd2	-0.38773	3.87012
Ehd4	-0.14137	2.06938
Ehmt1	0.292667	1.64287
Ehmt2	-0.15096	0.660205
Eif1	-0.15056	0.660494
Eif1a	-0.01959	0.544406
Eif1b	0.009331	0.803868
Eif2a	-0.00063	0.866724
Eif2ak2	-0.03611	0.707256
Eif2b1	-0.00817	1.12052
Eif2b2	0.079654	0.907824
Eif2b4	-0.12301	1.2844
Eif2b5	0.050411	1.35011
Eif2d	-0.19956	1.43496
Eif2s1	0.145436	3.67598
Eif2s2	0.065988	2.10919
Eif2s3x	0.094649	2.71027
Eif3a	-0.02812	0.587401
Eif3b	0.140978	2.96567
Eif3c	0.036139	0.958086
Eif3d	0.050151	1.56041
Eif3e	0.097476	1.78649
Eif3f	0.080987	1.26428
Eif3g	0.03361	0.715132
Eif3h	0.011708	0.618949
Eif3i	-0.02154	0.592082
Eif3j2	0.03679	1.09523
Eif3k	0.03343	1.09472
Eif3l	0.030941	0.627222
Eif3m	0.125183	1.5275
Eif4a1	0.06627	1.19789
Eif4a2	0.366035	3.27436
Eif4a3	-0.14504	1.96096
Eif4b	-0.08576	1.84977
Eif4e	0.080548	1.16974
Eif4ebp1	-0.12265	0.931813
Eif4enif1	-0.16024	1.1658
Eif4g1	0.133461	2.44999
Eif4g2	-0.02952	0.503163
Eif4h	0.101482	0.696928
Eif5	0.189704	2.44681
Eif5a	0.098841	1.87086
Eif5b	0.062549	1.39137
Eif6	-0.08848	1.02952
Eipr1	0.051914	0.548313
Elac2	0.002648	0.501951
Elavl1	-0.14159	1.93112
Elmo2	-0.12936	1.40372
Eloa	-0.1129	0.996266
Elob	-0.03927	0.614971
Eloc	0.020021	0.866354
Elof1	-0.4936	1.64429
Elp1	0.024944	0.713597
Elp2	0.106646	2.06792
Elp3	-0.06605	1.43682
Elp4	-0.17006	1.26647
Emb	0.39462	3.39771
Emc2	0.140644	2.04467
Emc3	0.018116	0.5192
Emc4	-0.54484	1.65028
Emc6	-1.96047	2.4358
Emc7	0.058402	0.439592
Emc8	0.102068	1.74693
Emd	0.060834	0.5227
Emg1	0.075541	0.89344
Eml1	-0.19208	2.55811
Eml4	-0.0006	0.528564
Enah	-0.16618	2.67318
Endod1	-0.27301	2.50023
Eno1	0.065666	1.22962
Eno2	-0.24902	1.53371
Eno3	0.003026	0.414761
Enoph1	-0.08544	0.879147
Enpp1	-0.20748	1.96929
Enpp3	-0.44531	1.79011
Ensa	-0.25609	1.55444
Eny2	-0.4153	2.64447
Ep300	-0.34594	2.62221
Ep400	-0.17038	2.11469
Epb41l1	0.366493	2.26021
Epb41l2	-0.00068	0.41451
Epb41l3	-0.04248	0.947258
Epdr1	-1.08329	2.68759
Epha4	-0.05449	0.447249
Ephb2	-0.03153	0.566998
Ephx1	-0.20098	2.17607
Epm2aip1	0.00136	0.820758
Epn1	-0.24199	1.20973
Epn2	-0.01195	0.450806
Eprs1	0.067308	1.16269
Eps15	0.021437	0.470599
Eps15l1	-0.01714	0.531485
Eps8	-0.19673	3.53107
Erap1	0.118463	2.34124
Erbb2	-0.44191	3.04789
Erbin	-0.24925	4.10473
Erc1	-0.09109	0.964373
Ercc3	0.219149	1.34561
Ergic1	0.003161	0.451423
Ergic3	-0.29287	1.6816
Erh	0.194558	2.04275
Eri1	-0.29188	2.50999
Erlec1	0.10444	0.603622
Erlin2	-0.01644	0.429823
Ero1a	0.218878	2.4911
Erp29	-0.06594	0.796707
Erp44	0.125082	1.39779
Esd	0.286549	2.348
Esf1	-0.00223	0.466566
Esyt1	-0.43929	3.41011
Esyt2	0.096831	2.02822
Etf1	0.126148	1.51483
Etfa	0.024782	0.60222
Etfb	0.006204	0.671105
Etfdh	0.040379	0.599029
Ethe1	-0.20942	1.95717
Etv6	-0.23008	1.76436
Evi5	-0.14494	0.815897
Evl	-0.21324	0.922405
Ewsr1	0.089367	1.32368
Exoc1	0.095897	1.00517
Exoc2	0.13862	1.43664
Exoc3	0.032362	0.784062
Exoc4	-0.10588	1.72786
Exoc5	0.209558	1.57006
Exoc6b	0.260645	2.39834
Exoc7	-0.10092	1.38677
Exoc8	-0.0886	1.16054
Exosc1	0.383523	1.47276
Exosc10	-0.25937	3.14518
Exosc2	0.001149	0.547419
Exosc3	-0.22749	1.49052
Exosc4	-0.08203	0.911478
Exosc5	-0.16319	0.532954
Exosc6	-0.14934	1.05142
Exosc7	0.049878	0.650509
Exosc9	-0.18778	1.17952
Ezh2	-1.21052	2.01622
Ezr	-0.01908	0.481929
Fabp5	0.117521	0.603135
Fads1	-0.666	2.90102
Faf1	0.064679	1.15325
Faf2	0.033992	1.03144
Fahd1	0.111893	0.853013
Fam107b	-0.44517	1.61468
Fam114a1	-0.19688	3.39444
Fam114a2	0.127759	1.62048
FAM120A	-0.09961	2.18487
Fam120c	0.062849	0.889112
Fam126a	-0.35127	2.771
Fam136a	0.022052	0.458363
Fam162a	0.108728	1.1324
Fam168a	2.38596	2.1379
Fam168b	0.027072	0.474741
Fam171a2	-0.02162	0.661841
Fam32a	-3.44851	3.02474
Fam3c	-0.22617	2.05556
Fam50a	0.068124	1.03506
Fam76a	-1.00719	2.06963
Fam98b	-0.14611	1.27846
Far1	0.081105	1.68723
Farp1	-0.12316	2.39769
Farp2	0.069817	1.44952
Farsa	0.106656	2.12749
Farsb	0.061528	1.66561
Fas	-0.08189	0.490038
Fasn	0.06944	1.85058
Fastkd2	-0.29702	1.35628
Fau	-0.28072	1.47271
Fbl	0.026195	0.99766
Fbln2	0.212913	2.57562
Fbln5	-0.24169	2.4358
Fbxl15	-0.19474	2.69475
Fbxl20	0.280446	1.5729
Fbxo30	-0.21888	1.87232
Fbxo4	-0.25439	1.19009
Fbxo6	-0.67537	3.53864
Fcho2	-0.18032	1.10193
Fcsk	-0.01305	1.07387
Fdps	-0.15954	1.76265
Fdx1	0.053477	0.525653
Fdxr	-0.03557	0.439876
Fech	0.110441	1.30181
Fen1	0.083234	1.64102
Fer	-0.42972	2.36311
Fermt2	-0.10077	1.50965
Fez2	0.064448	0.621295
Fh	0.014294	0.833724
Fhip2a	0.000795	0.53724
Fhl2	-0.13372	2.26806
Fhl3	-0.01843	0.520037
Fhod1	-0.22074	3.40645
Fip1l1	-0.24906	2.4433
Fis1	-0.34613	2.71682
Fkbp10	-0.08033	1.32035
Fkbp11	-0.18637	1.38429
Fkbp15	-0.06242	0.77475
Fkbp1a	-0.08336	0.67896
Fkbp2	-0.11181	0.543224
Fkbp3	0.042826	0.884142
Fkbp4	0.00107	0.422139
Fkbp5	0.042611	0.633916
Fkbp7	-0.08062	0.655672
Fkbp8	-0.10333	1.04436
Fkbp9	-0.09962	1.81826
Flii	-0.02902	0.929521
Flna	0.03719	0.822076
Flnb	0.121151	1.67962
Flnc	0.016227	0.530732
Flot1	-0.42931	1.66331
Flot2	-0.46248	1.2241
Fmnl2	-0.06848	0.762201
Fmr1	-0.19413	2.33222
Fn1	-0.43825	3.30507
Fn3krp	-0.22349	1.05201
Fnbp1	-0.14515	0.800862
Fnbp1l	-0.0633	0.637268
Fnbp4	-0.16365	0.635207
Fndc3a	-0.33525	2.99861
Fnta	-0.09694	1.65348
Fntb	-0.23338	2.02861
Fosl2	-0.24864	1.64844
Foxk1	0.012093	0.871227
Foxp1	-0.25998	1.94077
Frg1	-0.24302	2.02095
Frmd6	-0.60401	2.9892
Frs2	-0.62627	2.08152
Fscn1	0.013539	0.685692
Fstl1	0.003558	0.475028
Fth1	-0.28158	1.5367
Ftl1	0.029082	0.50103
Fto	-0.0357	0.651297
Ftsj3	-0.1065	1.27337
Fubp1	-0.2749	2.348
Fus	-0.10293	1.66563
Fv1	-0.36325	2.33661
Fxr1	0.100502	1.57977
Fxr2	0.008572	0.590311
Fyco1	-0.25259	1.89684
Fyttd1	-0.65951	1.21575
Fzd1	-1.00948	2.26021
Fzd2	-0.40934	1.9099
G3bp1	0.09642	1.09487
G3bp2	-0.13279	2.33563
G6pdx	0.190186	2.51028
Gaa	-0.29953	3.46624
Gabarap	-0.86392	1.6583
Gabarapl2	-0.09031	0.614517
Gabpa	-0.05201	0.643175
Gabpb2	0.108935	0.494187
Gak	0.008434	0.421677
Galk1	-0.0968	1.2052
Galk2	-0.04775	0.439592
Galnt2	0.186531	2.70469
Gamt	-0.37147	1.81074
Gan	0.39075	1.40658
Ganab	0.14241	2.8595
Gapdh	0.095927	1.60013
Gapvd1	-0.07172	1.89657
Gar1	-0.0356	0.77475
Gars1	0.041865	1.19075
Gart	0.146034	2.96027
Gas1	-0.5159	2.69323
Gas2	-0.49099	2.54308
Gas7	-0.92119	5.83904
Gatad2a	-0.11303	1.21562
Gatad2b	-0.11931	1.15036
Gatd1	-0.00169	0.48542
Gatd3	0.001208	0.419583
Gbp2	-0.42825	3.90787
Gcat	-0.1893	1.7891
Gcc1	0.034156	0.565311
Gcc2	-0.20384	1.84147
Gcdh	0.091289	1.18435
Gclc	0.25974	1.95129
Gclm	0.042012	0.515792
Gcn1	-0.00409	0.489569
Gcsh	-0.08277	0.461579
Gdi1	-0.05732	0.756632
Gdi2	0.110972	1.72783
Gemin2	-0.54992	2.76026
Gemin5	0.246354	1.96809
Get3	0.01708	0.746393
Get4	-0.07205	1.58306
Gfm1	0.117581	1.98598
Gfm2	-0.10002	0.713597
Gfpt1	-0.08738	1.93742
Gfra2	-0.27993	1.00531
Gfus	0.101036	0.968228
Gga1	-0.12399	1.19021
Gga2	-0.03354	1.12012
Ggct	0.114912	0.523615
Ggcx	-0.25045	0.813356
Gid8	0.149904	0.981454
Gigyf2	0.110766	1.20755
Gins3	-0.20043	0.697186
Gins4	0.260922	0.77475
Gipc1	-0.02497	0.44974
Git1	0.076645	0.974877
Git2	-0.14813	2.04408
Gkap1	-0.13806	1.76043
Glg1	0.118381	2.45807
Gli3	-0.13145	0.536824
Glipr2	0.03134	0.562893
Glmn	0.115004	1.91115
Glo1	0.066036	0.758821
Glod4	0.100146	1.07729
Glrx	0.027819	0.454276
Glrx2	-0.06184	0.49681
Glrx3	0.024174	0.91761
Glrx5	-0.16283	1.66267
Gls	0.251752	2.71431
Glud1	0.080023	1.05602
Glyr1	0.157033	1.47009
Gm2a	-0.45121	1.00152
Gmds	-0.03653	0.893064
Gmfb	0.17103	1.26124
Gmppa	-0.08859	0.964373
Gmppb	-0.09561	1.15303
Gmpr	-0.81889	2.16297
Gmpr2	-0.17609	0.90504
Gmps	0.053143	1.49071
Gna11	-0.02997	0.584122
Gnai2	0.0206	0.530929
Gnai3	0.182643	1.65545
Gnao1	-0.12783	1.49652
Gnaq	-0.02823	0.418325
Gnas	-0.00229	0.477249
Gnb1	0.064601	1.10635
Gnb2	0.101906	1.76719
Gnb4	-0.56714	1.18979
Gng12	0.080812	0.659448
Gnl1	-0.01284	0.489835
Gnl3	-0.0173	0.509101
Gnpda1	0.097267	2.40452
Gnpda2	0.225859	2.49263
Gnpnat1	-0.01057	0.564825
Gns	0.163091	1.73331
Golga2	-0.12829	1.44696
Golga3	-0.0145	0.6948
Golga4	0.044526	0.421188
Golga5	0.102296	0.944711
Golga7	-0.28073	2.18651
Golim4	0.007166	0.685904
Golm1	0.057991	0.768663
Golt1b	-0.07578	0.998866
Gon7	-1.98711	2.50325
Gopc	0.136925	1.36667
Gorab	-0.24988	1.66563
Gorasp1	-0.27605	1.11806
Gorasp2	0.07228	0.738718
Gosr1	0.228806	1.01488
Gosr2	-0.31121	0.83267
Got1	-0.04915	0.528434
Got2	-0.03905	0.782965
Gpaa1	-0.12614	1.37006
Gpalpp1	-0.3718	1.48839
Gpat4	-0.96855	1.68856
Gpatch11	-0.65099	2.39882
Gpatch8	0.11952	1.14829
Gpd1l	-0.03958	0.464435
Gpd2	-0.05612	1.38448
Gphn	-0.00843	0.825585
Gpi	0.076286	2.15553
Gpkow	0.017713	0.69296
Gpn3	-0.05273	0.58292
Gpr108	-0.03214	0.972623
Gps1	0.044868	2.0002
Gpt2	-0.09568	0.446319
Gpx4	-0.44098	1.55442
Gpx7	-0.77901	2.06515
Gpx8	-0.27955	1.88373
Grb10	-0.16403	1.87375
Grb14	-0.71364	2.79533
Grb2	0.157076	1.32243
Grcc10	-0.63762	1.87636
Grhpr	-0.18152	0.972824
Gripap1	-0.17763	2.11127
Grn	0.470021	2.93983
Grpel1	0.133891	1.65223
Grwd1	-0.0174	0.455119
Gsdmd	-0.35784	2.5364
Gsk3a	-0.12151	0.794007
Gsk3b	-0.24406	2.11889
Gsn	0.013312	0.565259
Gspt1	0.162824	2.63296
Gspt2	0.078174	1.30011
Gsr	-0.17834	0.850322
Gss	-0.1222	1.45845
Gstm1	-0.20814	1.2941
Gstm2	-0.21493	1.64327
Gstm5	-0.24551	1.96984
Gsto1	0.172995	1.559
Gstp1	-0.03295	0.735829
Gstt3	-0.41759	1.4241
Gstz1	-0.24058	2.31047
Gtf2a1	-1.12258	1.50965
Gtf2a2	-0.34841	0.883841
Gtf2b	0.093258	0.794151
Gtf2e2	-0.32729	1.06142
Gtf2f1	-0.05704	0.453486
Gtf2f2	-0.08103	0.67644
Gtf2h2	0.146195	1.20708
Gtf2i	-0.4009	3.43207
Gtf3c1	-0.10507	1.34999
Gtf3c4	-0.02416	0.813299
Gtf3c5	-0.27848	1.96015
Gtpbp1	0.054504	0.940828
Gtpbp4	-0.1855	1.1031
Guk1	0.097083	1.04
Gyg1	0.025427	0.576045
Gypc	-0.19603	1.0797
Gys1	-0.04847	1.29109
H1-0	0.216428	1.61016
H1-2	-0.23303	1.27104
H1-3	-0.24579	1.39138
H1-4	-0.16476	1.87855
H1-5	-0.10922	1.02256
H2-D1	0.368764	3.80121
H2-K1	0.007215	0.605377
H2-L	-0.41197	2.08928
H2ac21	0.00014	0.599123
H3c2	0.100279	0.857011
H4c1	0.01029	0.509483
H6pd	-0.02401	1.03108
Hacl1	-0.60673	2.98222
Hadh	0.103257	1.20477
Hadha	0.089133	1.93206
Hadhb	0.044534	0.909253
Hagh	0.027639	0.562482
Hars1	0.070146	0.986526
Hars2	-0.04703	0.572373
Haus4	0.809161	0.661841
Haus8	-0.45323	1.4906
Hba	-0.29092	1.16939
Hbs1l	-0.07408	0.855982
Hccs	-0.05767	0.492906
Hcfc1	-0.12615	3.01377
Hdac1	-0.09767	1.83769
Hdac2	-0.16434	1.31343
Hdac4	0.111226	1.40239
Hdac6	-0.09451	1.37265
Hdac7	-0.31512	2.93446
Hddc2	0.132919	1.70555
Hdgf	-0.03415	0.536005
Hdgfl2	0.061772	1.29927
Hdgfl3	-0.11737	1.41915
Hdhd2	-0.02719	0.706162
Hdhd3	-0.10911	0.676475
Hdlbp	-0.07992	1.39191
Heatr3	-0.0806	0.89344
Heatr5b	0.015459	0.75802
Heatr6	-0.18092	1.76392
Hebp1	-0.04672	1.04673
Hectd1	-0.16164	2.41831
Hectd3	-0.07719	0.661603
Herc4	0.048555	0.748956
Hexb	-0.03423	0.484816
Hexim1	-0.4923	4.35604
Hgs	-0.00667	0.654894
Hibadh	0.042221	0.984499
Hibch	0.141767	1.05392
Hint1	0.164484	1.50666
Hint2	0.078117	0.419482
Hip1	-0.16731	2.42029
Hip1r	-0.55869	1.94196
Hirip3	0.045114	1.19669
Hk1	-0.59581	1.56052
Hk2	-0.40612	1.51765
Hm13	-0.01373	0.415137
Hmbs	-0.47085	2.36311
Hmga1	0.116293	1.30539
Hmga2	-0.27634	1.52582
Hmgb1	-0.14547	2.34499
Hmgb2	0.06059	0.607357
Hmgb3	0.067805	0.484102
Hmgcl	0.043803	0.565502
Hmgcs1	0.035826	0.45172
Hmgn1	0.09191	1.00638
Hmgn3	-0.20687	0.614418
Hmgn5	-0.10183	1.21816
Hmox1	1.39941	7.2451
Hmox2	0.051327	1.29028
Hnrnpa0	-0.04098	0.619439
Hnrnpa1	-0.02906	0.586159
Hnrnpa2b1	-0.02154	0.583039
Hnrnpa3	-0.05692	1.17124
Hnrnpab	0.374674	1.95818
Hnrnpc	-0.07033	0.455551
Hnrnpd	-0.02234	0.501027
Hnrnpdl	-0.03539	0.592925
Hnrnpf	-0.06225	1.4768
Hnrnph1	-0.13761	1.3182
Hnrnph2	0.020188	0.440017
Hnrnpk	-0.0576	0.961878
Hnrnpl	-0.24119	2.47405
Hnrnpll	-0.21548	3.53958
Hnrnpm	0.019549	0.519539
Hnrnpu	-0.01242	1.01552
Hnrnpul1	-0.18644	2.79541
Hnrnpul2	-0.13254	1.42513
Homer3	-0.24412	2.11717
Hook2	-0.15754	1.74638
Hook3	-0.20954	2.51998
Hp1bp3	0.067759	1.81818
Hpcal1	-0.00912	0.572633
Hpf1	-0.19173	1.02355
Hprt1	0.11563	1.77049
Hs1bp3	-0.07914	1.56539
Hs2st1	0.171085	1.46391
Hsbp1	0.006854	0.578622
Hsd17b10	-0.04986	1.31972
Hsd17b11	-0.39433	3.31601
Hsd17b12	0.086959	1.24472
Hsd17b4	-0.07873	1.10468
Hsd17b8	-0.16144	1.46713
Hsdl2	-0.26876	2.32202
Hsf1	-0.37442	1.63027
Hsp90aa1	0.091002	2.02499
Hsp90ab1	0.054592	1.57977
Hsp90b1	0.020697	1.36848
Hspa12b	-0.52473	1.65304
Hspa14	0.080113	0.815039
Hspa1b;Hspa1a	-0.26085	3.22813
Hspa2	-0.44648	3.10804
Hspa4	0.112285	2.25087
Hspa4l	-0.09645	2.31572
Hspa5	0.044156	2.01795
Hspa8	0.09781	1.79897
Hspa9	-0.03382	0.839416
Hspb8	-0.0012	0.526898
Hspbp1	-0.28754	1.64205
Hspd1	0.055129	1.42847
Hspe1	0.123828	1.49002
Hspg2	-0.14465	2.3561
Hsph1	0.172478	3.13607
Htatsf1	0.062937	0.825499
Huwe1	0.001356	0.543924
Hyou1	0.044765	1.58765
Hypk	0.080204	0.824159
Iah1	-0.017	0.532531
Iars1	0.049857	0.730811
Iars2	0.069572	1.34362
Ide	-0.0722	0.991988
Idh1	0.096855	1.37902
Idh2	-0.18134	2.33759
Idh3a	0.158563	1.9485
Idh3g	0.019954	0.597656
Idi1	0.115159	1.08503
Ifi202	-0.43768	1.10173
Ifi204	-0.09174	1.09487
Ifi30	-0.37985	1.20289
Ifitm2	-0.33265	1.87542
Ifitm3	-0.45602	2.26696
Ifrd1	-0.00296	0.87105
Ift140	-0.184	0.658223
Ift22	-0.81526	3.60454
Igbp1	0.038995	0.887723
Igf1r	0.090992	0.476372
Igf2	-1.9383	3.1875
Igf2bp1	-0.1266	1.22771
Igf2bp2	-0.14565	1.46222
Igf2bp3	-0.15122	1.47589
Igf2r	-0.25391	4.15933
Igfbp6	0.096596	0.582204
Ik	-0.11469	3.18814
Ikbip	-0.22658	3.13744
Ikbkg	-0.02845	0.586787
Il1rl1	0.315453	2.94136
Il6st	-0.35371	3.80121
Ilf2	-0.09981	2.29789
Ilf3	-0.08201	2.01795
Ilk	-0.05114	0.893207
Ilkap	0.09064	0.698027
Ilvbl	-0.1032	1.40362
Immt	-0.05854	0.619833
Imp4	0.454426	1.10219
Impa1	0.078695	0.741662
Impa2	-0.13879	1.96736
Impact	0.264302	2.7719
Impdh2	0.143148	3.60507
Inf2	0.000617	0.754742
Inpp1	-0.25069	1.17494
Inpp4a	0.007067	0.42396
Inppl1	-0.07544	0.774494
Ints1	-0.30171	1.59203
IntS13	-0.3647	2.68201
Ints14	-0.23543	1.44099
Ints3	-0.30599	3.00678
Ints4	-0.34293	2.07048
Ints6	-0.1392	2.32022
Ipo13	-0.28979	2.49687
Ipo4	0.005219	0.738323
Ipo5	0.089542	1.94736
Ipo7	0.222335	3.75584
Ipo9	0.016857	1.03757
Iqgap1	0.005933	0.549785
Iqsec1	-0.09968	0.60933
Irak4	-0.29408	1.77174
Ireb2	-1.09759	2.80995
Irf2bp1	-0.1589	0.496982
Irf2bp2	-0.04407	0.746927
Irf2bpl	0.237745	1.34245
Irf3	0.091135	1.24561
Irgq	-0.34239	3.07815
Iscu	-0.22263	1.27901
Isg15	-0.04934	0.452199
Isg20l2	-0.0237	0.465829
Isoc1	-0.32323	3.28711
Isoc2a	-0.15311	0.509054
Ist1	-0.09133	1.21521
Isy1	-0.41571	2.04389
Itga5	-0.13325	3.18814
Itgav	-0.2491	3.09934
Itgb1	0.014957	0.480897
Itgb5	-0.2323	1.80522
Itih4	0.635833	3.00678
Itm2b	-0.27186	1.77117
Itpa	0.076503	0.852234
Itpr2	-0.07415	0.460643
Itpr3	-0.03059	0.593735
Itprip	-0.19681	0.694228
Itsn1	-0.01492	0.484671
Ivd	0.061779	0.793133
Iws1	-0.14496	0.536712
Jagn1	0.180212	1.23344
Jak1	0.127353	2.02607
Jpt1	-0.1163	0.765146
Jpt2	0.027907	0.43535
Jtb	0.089624	0.460874
Jun	-1.6365	3.52314
Jund	-0.35967	2.41456
Jup	-0.21166	2.56194
Kank2	-0.06715	2.68318
Kars1	0.116823	1.85712
Kat7	0.050373	0.56892
Kcmf1	-0.27328	1.42822
Kct2	-0.33755	0.955863
Kctd5	-0.23346	0.75556
Kdelr3	-0.97466	1.95619
Kdm1a	-0.22621	2.05322
Kdm3b	-0.11788	1.21154
Kdm4a	-0.1597	1.14544
Kdsr	0.067117	1.21693
Khdrbs1	-0.15786	2.32595
Khsrp	-0.07437	1.27834
Kiaa0754	-0.01999	0.457242
Kif1b	0.083989	0.584343
Kif1c	-0.14304	1.76238
Kif21a	-0.06129	0.723577
Kif2a	-0.05699	1.70976
Kif3a	-0.21725	1.87937
Kif3b	-0.08523	0.826417
Kif4	-1.60264	5.41361
Kif5b	0.030953	0.617873
Kifbp	-0.35019	2.09181
Kirrel1	-0.0305	0.621414
Klc1	0.019329	1.78853
Klc2	0.036549	1.47887
Klc4	-0.12215	1.50282
Klhdc4	-0.17701	1.31526
Klhl22	-0.07795	0.554406
Kmt2a	-0.61825	2.27183
Kmt2d	-0.48557	1.70976
Kpna1	0.411098	1.90108
Kpna2	0.379339	3.23859
Kpna3	0.149396	2.58924
Kpna4	0.087683	0.76099
Kpna6	0.10338	2.27139
Kpnb1	0.073369	2.06028
Kras	0.185209	1.46258
Kri1	-0.27499	1.22368
Krt6a	0.334374	0.940488
Krt76	-0.1696	0.426161
Kti12	0.797611	1.39111
Ktn1	0.034894	0.73087
Kyat3	-0.90408	2.22611
L2hgdh	0.160743	1.36873
L3hypdh	-0.21341	1.51164
Lactb2	-0.0045	0.425872
Lage3	-0.075	0.91053
Lamb1	-0.13343	2.33304
Lamc1	-0.26618	3.39904
Lamp1	-0.01899	1.06193
Lamp2	0.175715	1.4167
Lamtor1	-0.71775	2.94689
Lamtor2	-0.15627	1.06615
Lamtor3	-0.66495	3.25612
Lamtor4	-0.64843	0.930875
Lamtor5	-0.37202	2.86522
Lancl1	-0.04436	0.58548
Lap3	0.216114	3.29269
Larp1	0.079545	1.48429
Larp4	0.09408	0.907257
Larp4b	0.086789	0.791584
Larp7	-0.12152	2.54987
Lars1	0.036091	0.979984
Lars2	-0.4286	2.62221
Las1l	0.015064	0.415385
Lasp1	-0.02674	0.620326
Lbh	-0.33627	2.22911
Lbr	0.056884	1.01134
Lclat1	-0.09981	1.06489
Ldb1	-0.37575	4.44683
Ldha	0.078745	1.20054
Ldhb	-0.13615	1.48484
Lemd2	0.030693	1.16346
Lemd3	-0.03157	0.450186
Leo1	0.129079	0.444418
Letm1	-0.044	0.899003
Lgals1	0.062233	0.886602
Lgals3	-0.01601	0.881607
Lgals8	-3.42138	1.93551
Lgals9	-0.55124	4.87845
Lgalsl	-0.1211	0.907824
Lgmn	0.074578	1.18707
Lias	-0.04601	0.418929
Lig1	-0.06089	1.47559
Lig3	-0.18738	1.24328
Lima1	-0.096	1.92123
Limd1	0.217647	1.58735
Limd2	-0.59371	1.95619
Lims1	-0.09556	1.06982
Lin7c	0.086752	1.27864
Litaf	-0.50741	1.20149
Lix1l	-0.36314	2.17762
Llgl1	-0.08394	2.68632
Lman1	0.08679	1.33549
Lman2	0.178545	2.14992
Lmna	0.022103	0.575943
Lmnb1	-0.04163	0.904937
Lmnb2	0.02309	0.460103
Lnpep	0.045672	2.76729
Lnpk	0.10942	1.1354
Lonp1	0.064692	2.18577
Lonp2	0.343614	2.19726
Lox	-0.99258	4.56163
Lpcat3	-0.10664	1.05939
Lpp	-0.02982	0.486007
Lrch3	-0.02517	0.60922
Lrig1	-0.12847	0.650846
Lrp1	-0.00319	0.414219
Lrpap1	0.178823	2.72086
Lrpprc	0.074347	2.02485
Lrrc40	0.007713	0.493558
Lrrc41	-0.58677	2.3285
Lrrc47	0.114723	1.47125
Lrrc58	0.061857	0.565267
Lrrc59	-0.04346	0.481565
Lrrc8a	-0.16345	0.730713
Lrrc8c	0.111588	0.553682
Lrrfip1	-0.0168	0.478631
Lrrfip2	0.047727	0.841646
LRWD1	-0.04066	0.841646
Lsg1	0.268394	2.72054
Lsm1	-0.11786	0.881063
Lsm12	0.209699	1.91153
Lsm14a	-0.05035	0.565697
Lsm14b	-0.24249	0.612082
Lsm2	0.019189	0.56476
Lsm3	-0.64313	3.60454
Lsm4	-0.08601	1.6637
Lsm5	-0.27741	0.605377
Lsm7	-0.16364	1.21007
Lsp1	-0.96975	3.64079
Lss	0.056895	0.750674
Lta4h	-0.0207	0.522488
Ltbp3	0.274027	2.76771
Luc7l	0.192769	2.61035
Luc7l2	-0.05735	0.50103
Luc7l3	-0.00928	0.592964
Luzp1	-0.3644	2.49263
Lxn	-0.06285	0.673782
Ly6e	-0.27359	0.801844
Lyar	0.053122	1.08299
Lypla1	-0.06369	0.637782
Lypla2	0.035018	0.462662
Lyplal1	-0.01372	0.587666
Lyrm4	-0.19864	0.875094
Lzic	0.077151	0.542701
Lztfl1	-0.14123	1.27917
M6pr	0.156389	3.11901
Macf1	-0.12464	1.20641
Macrod1	-0.36453	1.51353
Macroh2a1	-0.19726	0.905216
Macroh2a2	-0.45944	1.48082
Mad1l1	-0.31157	2.08117
Mad2l1	-0.00335	0.517152
Maged1	-0.48241	3.59884
Mak16	-0.07993	0.739243
Man2a1	-0.48461	5.30012
Man2b1	0.128427	1.71197
Man2b2	-0.0581	0.781518
Man2c1	-0.19652	1.24852
Manbal	0.098307	0.677483
Manf	0.038256	0.613452
Maoa	-0.00474	0.5361
Map1a	-0.21732	2.06673
Map1b	-0.22481	2.70469
Map1s	-0.29185	2.83172
Map2k1	0.128477	1.78166
Map2k2	-0.18254	1.3244
Map2k3	0.025875	0.568017
Map2k4	0.246068	2.23925
Map2k6	-0.14002	1.65028
Map3k2	0.45289	1.89605
Map3k7	-0.10978	1.58236
Map4	-0.00041	0.65005
Map4k4	-0.04482	0.480457
Map4k5	0.024294	0.536404
Map6	-0.17435	0.971917
Map7d1	-0.01812	0.516712
Mapk1	0.134238	1.62345
Mapk14	0.09815	0.783518
Mapk1ip1l	-0.20595	0.715426
Mapk3	-0.20161	2.09707
Mapk7	-0.30479	1.66652
Mapkapk2	0.066372	1.57006
Mapre1	-0.06534	1.32596
Mapre2	-0.15398	1.03882
Mapre3	-0.25418	0.916477
Marchf5	-0.23629	2.14458
Marcks	-0.50436	3.10377
Marcksl1	-0.32169	1.61398
Mark2	0.065761	0.743439
Mark3	-0.17985	1.51622
Mars1	0.062997	1.30742
Mat2a	0.011378	0.69745
Mat2b	-0.17531	1.75318
Matr3	-0.10294	1.92077
Mavs	-0.05675	0.685444
Mbd2	-0.29152	2.79946
Mbd3	-0.03657	0.964922
Mbnl1	-0.3424	0.729358
Mbnl2	-0.15511	1.36108
Mcat	0.030228	0.618527
Mccc1	-0.108	1.22898
Mccc2	-0.68474	1.8968
Mcm2	0.024796	0.820636
Mcm3	0.042213	1.81075
Mcm3ap	-0.09815	0.473384
Mcm4	0.035371	0.814085
Mcm5	0.011606	0.730327
Mcm6	0.088459	2.20693
Mcm7	0.03112	0.683998
Mcmbp	-0.03083	0.497824
Mcrip1	-0.11405	1.06837
Mcts1	0.048892	0.8852
Mdc1	-0.32454	1.77737
Mdh1	0.060248	0.818469
Mdh2	0.028149	0.587067
Me2	-0.03889	0.70814
Meak7	-0.38922	1.52775
Mecp2	-0.19776	2.2841
Mecr	0.130166	1.13497
Med1	0.118616	1.0296
Med11	-0.00928	0.899854
Med12	0.027873	0.499382
Med21	-0.08518	0.665867
Med25	0.015269	0.903872
Med31	-0.45412	1.16054
Med8	-0.03451	0.779257
Meis1	-0.21002	0.880809
Memo1	0.253321	2.24892
Mepce	-0.19211	0.946635
Mesd	0.047229	0.776228
Metap1	0.004136	0.818531
Metap1d	-0.27337	1.01687
Metap2	0.274986	2.72676
Mettl13	0.083626	0.926829
Mettl15	-0.01254	0.610948
Mettl16	-0.17052	1.84878
Mettl21A	-0.45217	1.5223
Mettl26	-0.1913	1.33348
Mfap1a;Mfap1b	-0.34291	2.3735
Mfge8	-0.43797	1.69625
Mfn1	-0.15998	1.36183
Mfsd1	0.008913	0.671548
Mgat1	-0.05123	0.591609
Mgmt	0.225763	1.76698
Mgst2	0.131132	1.13942
Mia2	-0.14291	1.38298
Mia3	-0.12047	1.49104
Micall2	-0.04722	0.434456
Micos13	-0.22643	1.14153
Micu1	-0.11316	1.32958
Micu2	-0.3183	1.86764
Mid1	-0.79993	1.93456
Mif	-0.0634	0.449707
Mindy1	-0.36166	1.39731
Mindy2	-0.03939	0.437068
Mink1	-0.0044	1.3926
Minpp1	-0.08889	1.10063
Mios	-0.06073	1.18223
Mipep	-0.03934	0.645614
Mix23	-0.07355	0.638255
Mki67	-0.08396	1.67728
Mkln1	0.271236	3.78224
Mkrn2	-0.09083	1.39723
Mlec	0.043592	0.4151
Mlf2	0.024544	0.825714
Mlkl	-0.16224	1.96406
Mlst8	0.02159	0.463684
Mmab	-0.29484	3.05235
Mmgt1	0.154877	1.08953
Mms19	0.178449	2.16998
Mmut	-0.06242	0.967625
Mnat1	0.189261	1.53153
Mnda	-0.72437	1.7402
Mob4	0.079337	1.06934
Mocs1	-0.41804	2.19946
Mocs3	-0.43426	1.17057
Mogs	0.046937	1.02355
Morc2a	-0.22596	1.02355
Mov10	-0.42589	2.19874
Mphosph10	-0.10166	0.739147
Mpi	0.089682	0.525072
Mpp1	-0.0211	0.498093
Mprip	-0.06163	1.1084
Mpst	0.019202	0.435409
Mras	-0.07767	0.665659
Mrc2	0.185987	2.19192
Mre11	-0.09682	1.24723
Mrgbp	-0.47759	2.84252
Mri1	-0.00437	0.489569
Mrpl1	-0.20169	2.21483
Mrpl11	-0.34951	2.57134
Mrpl12	-0.05291	1.66563
Mrpl13	-0.02345	0.56476
Mrpl14	-0.08189	0.774461
Mrpl15	0.203709	0.651057
Mrpl18	-0.34933	1.73561
Mrpl21	-0.33615	3.10722
Mrpl24	-0.20533	1.22513
Mrpl27	-0.33648	1.67547
Mrpl3	-0.13242	1.37947
Mrpl39	-0.05459	0.692761
Mrpl40	-0.21923	1.70787
Mrpl41	-2.42125	2.99861
Mrpl45	-0.0907	1.02548
Mrpl48	-0.26854	1.49604
Mrpl52	-1.45556	2.48802
Mrpl53	0.128497	1.26268
Mrpl58	-0.38896	2.23164
Mrps10	0.031406	0.599029
Mrps11	-0.02153	0.474999
Mrps14	-0.10097	0.522423
Mrps15	-0.12188	0.829639
Mrps18a	-1.66426	1.93116
Mrps18b	-0.01846	0.62057
Mrps2	-0.12093	1.85752
Mrps22	0.022145	1.02031
Mrps23	0.09465	1.69793
Mrps25	-0.04288	1.09536
Mrps26	0.015114	0.447136
Mrps27	-0.20087	1.76651
Mrps28	-0.03296	0.439592
Mrps30	-0.32153	2.01698
Mrps31	-0.13021	2.31833
Mrps33	-0.09243	0.610397
Mrps34	0.052478	0.835804
Mrps35	-0.06715	1.10099
Mrps36	-0.1659	0.609553
Mrps5	-0.14984	1.60483
Mrps6	0.077242	0.543872
Mrps7	-0.05412	0.575667
Mrps9	0.040774	0.48573
Mrrf	-0.12699	0.431072
Mrtfa	-0.18271	1.1744
Mrtfb	-0.07236	0.437847
Mrto4	-0.00111	0.50559
Msh2	0.03147	0.509951
Msh6	-0.01933	0.944594
Msi2	-0.25155	2.29761
Msn	0.039147	2.18288
Msra	-0.20761	1.10665
Msrb3	-0.15388	2.08123
Msto1	-0.02166	0.460103
Mt1	0.480949	0.797483
Mt2	1.20081	3.47807
Mta1	-0.15916	2.51159
Mta2	-0.0519	0.549024
Mta3	-0.38692	2.00241
Mtap	-0.10894	1.25715
Mtarc2	0.038962	0.523487
Mtatp8	-0.70275	2.29486
Mtch1	-0.09782	0.830155
Mtch2	-0.49941	1.14792
Mtco2	-0.62595	1.42883
Mtdh	0.049741	1.10394
Mtfr1l	-0.05313	0.907959
Mthfd1	0.034997	1.46541
Mthfd1l	-0.01336	0.506934
Mthfd2	0.095493	1.049
Mtmr1	-0.10076	0.693682
Mtmr2	-0.10062	1.28856
Mtmr3	-0.0281	0.775886
Mtmr6	-0.16077	0.859779
Mtmr9	-0.14479	0.489432
Mtor	-0.06849	1.21176
Mtpn	0.211546	1.18425
Mtrex	-0.05382	0.662162
Mtrfr	-0.68025	2.29382
Mtx1	-0.07452	0.915072
Mtx2	-0.34054	1.56504
Mustn1	-1.82927	2.07527
Mvb12a	-0.17945	2.51139
Mvd	-0.14029	1.36632
Mvk	-0.16737	1.82364
Mvp	-0.27829	2.61494
Mxra7	0.029852	0.574205
Myadm	-0.71281	1.47257
Mybbp1a	-0.01872	0.44353
Mycbp	0.026665	0.932092
Myd88	-0.22326	0.973749
Mydgf	0.134044	0.672825
Myef2	-0.18324	2.94902
Myg1	0.016853	0.435908
Myh10	-0.06775	0.826256
Myh9	0.078352	0.922405
Myl12b	0.214405	2.81677
Myl6	0.087291	1.45509
Myo18a	-0.08529	0.746939
Myo1b	-0.10412	1.91782
Myo1c	-0.0488	1.7052
Myo1d	-0.07268	2.26779
Myo1e	-0.09377	2.39024
Myo5a	0.101128	0.90878
Myo6	0.132757	1.09799
Myo9b	-0.04185	1.16159
Myof	-0.16713	1.35295
Naa10	0.066352	0.803432
Naa15	0.188586	1.80835
Naa20	0.1084	1.19596
[truncated: 1,879 more rows]

## Sheet: Fig 3E
WB quantification	Fig 3D
	GLI1			BRD2			BRD3			BRD4
	replicate 1	replicate 2	replicate 3	replicate 1	replicate 2	replicate 3	replicate 1	replicate 2	replicate 3	replicate 1	replicate 2	replicate 3
DMSO no ShhN	0	0	0	70.3	90.15	76.8	78.6	86.1	110.6	100.5	58.7	112.1
DMSO ShhN	100	100.3	113.1	100	99.65	92.6	100	100.05	104.3	100.2	74.2	118.9
HPP-1	111.3	77.35	97.4	91.3	85.1	74.8	20.7	32.9	56.2	82.4	58.1	97.6
HPP-2	128.6	94.35	86.9	63.8	66.8	57.4	28.1	35.55	66.2	93.1	78.85	96.5
HPP-3	55.5	69.55	68.3	75.8	114.6	91.8	45.3	49.6	76.1	68.1	89.45	78.5
HPP-4	84.1	74.8	85	51.8	75.35	80.9	27.8	25.9	64.9	79	86.55	84.2
HPP-5	87.9	68.05	81	69	89.65	88.2	26.8	23.65	47.6	65.9	88.75	62.2
HPP-6	87.8	68.1	39	54.1	102.85	56.2	41.7	38.95	44.9	78.8	86.7	75.4
HPP-7	57.3	58.55	54.9	59.8	67.5	44.9	10.1	26.5	27.8	39.3	85.85	55.3
HPP-8	26	25.95	30.1	8.4	7.45	5.8	0	1.45	2.2	5	7.3	12.3
HPP-9	32.8	44.5	36	13.6	8.35	8.5	2.2	3.05	5.4	15.6	15.9	28.7
HPP-10	75.8	56.05	47.5	76.8	96.5	73.6	43.1	27.8	48.4	67.5	59.8	55.4
HPP-11	87.5	88.95	87.3	50.8	75.8	91.5	15	21.1	45.4	75.7	79.65	65.6
HPI-1	13.8	17.65	23.4	265.7	397	300.8	345.2	92.35	109.4	112	98.15	97.7
inact-HPP-9	49.7	70.05	61.7	78.3	92.15	89.4	94.2	73.9	87.4	54.7	63.45	89.7

## Sheet: Fig 3G
				MB56	GLI1			BRD2			BRD3			BRD4
					replicate 1	replicate 2		replicate 1	replicate 2		replicate 1	replicate 2		replicate 1	replicate 2
				DMSO	100	100		100	100		100	100		100	56
				10 uM vismodegib	21	43		121	130		97	121		149	174
				10 uM HPI-1	53	46		162	96		96	72		128	100
				1 uM HPP-9	79	93		26	14		13	20		31	31
				10 uM HPP-9	85	99		44	29		26	43		63	75
				1 uM JQ1	113	101		1238	599		146	126		210	269
				1 uM dBet6	130	193		30	0		0	3		0	2
				MB55	GLI1			BRD2			BRD3			BRD4
					replicate 1	replicate 2		replicate 1	replicate 2	replicate 3	replicate 1	replicate 2		replicate 1	replicate 2
				DMSO	100	100		100	100	100	100	100		100	100
				10 uM vismodegib	10	5		88	59	113	107	73		86	84
				10 uM HPI-1	55	68		150	120	190	107	85		164	147
				1 uM HPP-9	89	84		12	14	11	26	17		31	33
				10 uM HPP-9	125	80		21	36	32	53	35		64	70
				1 uM JQ1	73	117		220	362	1542	83	138		138	201
				1 uM dBet6	83	166		0	96	0	0	0		0	0

[truncated: 29 more sheets: Fig 4B, Fig 4C, Fig 5A, Fig 5C, Fig 5D, Fig 5E_BRD2, Fig 5E_BRD4, Fig 5F, Fig 6A, Fig 6B, Fig 6D, Fig 6E, Supp Fig 1, Supp Fig 2, Supp Fig 3, Supp Fig 4, Supp Fig 5, Supp Fig 8, Supp Fig 6, Supp Fig 7 …]
